# Supplementary material for: In silico reversal of repeat-induced point mutation (RIP) identifies the origins of repeat families and uncovers obscured duplicated genes
Source: BMC Genomics. 2010 Nov 24;11:655. doi: 10.1186/1471-2164-11-655 (PMC3017866; doi:10.1186/1471-2164-11-655)
Supplement: Additional file 1 — Test for viable copies of the transposons Molly, Pixie and Elsa in the S. nodorum SN15 genome. [file 1471-2164-11-655-S1.XLS]

## Sheet: viable orf test
Test for viable open reading frames (ORFs) in genomic matches to the transposons Molly, Pixie and Elsa in the genome assembly of Stagonospora nodorum SN15.
Below is a summary of HSP alignments between the functional proteins of active copies of the transposon Molly, Pixie and Elsa, compared to their respective matches in the S. nodorum SN15 genome assembly.
% coverage of hits by BEST HSP indicates how completely a genomic match contained the complete protein sequence
note: a genomic match may have high hit coverage over ALL HSPs, however multiple HSPs are an indication that the open-reading frame sequence has been disrupted, hence the ORF is no longer viable.
% stop codons in ALL HSPs indicates how many codons out of the total number of ALIGNED codons are translation stops
A viable transposon ORF required a % hit coverage (BEST HSP) > 90% and zero stop codons within aligned regions… NO GENOMIC COPIES PASSED THE TEST FOR VIABLE ORFs
Transposon Repeat	Repeat match scaffold	Repeat match start	Repeat match end	Genomic repeat match length (bp)	Functional protein length (aa)	% coverage of hit by BEST HSP	% coverage of hit by ALL HSPs	# stop codons in ALL HSPs	% stop codons in ALL HSPs	Total % identity (all HSPs)	Total % similarity (all HSPs)
MOLLY	34	371255	371589	335	550	8.90909	14	8	10.3896	54.5455	63.6364
MOLLY	40	34597	36460	1864	550	74.7273	88.9091	35	7.15746	47.8528	60.3272
MOLLY	32	370148	372013	1866	550	65.4545	98.3636	36	6.65434	42.8835	54.5287
MOLLY	8	685525	685959	435	550	18.3636	18.3636	8	7.92079	43.5644	53.4653
MOLLY	9	1331434	1331867	434	550	20.3636	20.3636	10	8.92857	40.1786	52.6786
MOLLY	45	207938	209809	1872	550	26.5455	75.8182	27	6.47482	43.8849	56.5947
MOLLY	4	46	392	347	550	18.9091	18.9091	6	5.76923	37.5	50.9615
MOLLY	29	7264	8132	869	550	23.2727	36	14	7.07071	45.9596	58.0808
MOLLY	50	7375	9245	1871	550	66.5455	88.5455	35	7.18686	32.6489	44.7639
MOLLY	48	7086	8174	1089	550	22	34.9091	7	3.64583	40.625	53.125
MOLLY	4	10448	11356	909	550	32.9091	32.9091	17	9.39227	44.7514	59.116
MOLLY	11	24270	25054	785	550	33.4545	33.4545	14	7.6087	41.8478	58.1522
MOLLY	29	1157	2010	854	550	23.0909	37.8182	21	10.0962	42.7885	56.25
MOLLY	67	1632	2956	1325	550	53.2727	64.1818	30	8.49858	47.8754	59.7734
MOLLY	67	9984	10558	575	550	26.5455	26.5455	9	6.16438	50	63.6986
MOLLY	7	207534	209401	1868	550	72.1818	90.7273	35	7.01403	45.2906	58.9178
MOLLY	32	129308	131171	1864	550	54.7273	79.0909	29	6.66667	35.6322	48.2759
MOLLY	14	435933	437795	1863	550	87.4545	99.4545	42	7.67824	43.1444	53.9305
MOLLY	6	1228321	1230159	1839	550	98.9091	98.9091	36	6.61765	43.9338	56.4338
MOLLY	33	377978	379845	1868	550	40.9091	102.182	45	8.00712	45.7295	57.1174
MOLLY	4	2328	3097	770	550	30.9091	42.7273	17	7.23404	38.2979	52.3404
MOLLY	26	2616	3301	686	550	18	26.3636	11	7.58621	40	55.1724
MOLLY	18	882207	884071	1865	550	31.8182	78.9091	34	7.8341	41.0138	55.7604
MOLLY	15	1002251	1004122	1872	550	43.0909	92.5455	38	7.46562	44.9902	59.1356
MOLLY	5	1294426	1296293	1868	550	64	78.1818	33	7.67442	42.3256	54.4186
MOLLY	63	10527	12396	1870	550	31.2727	81.2727	35	7.82998	46.7562	61.0738
MOLLY	11	1270542	1272406	1865	550	79.0909	97.4545	38	7.08955	41.0448	50.9328
MOLLY	7	204043	205906	1864	550	60.1818	99.6364	38	6.93431	44.1606	56.5693
MOLLY	11	1274684	1275933	1250	550	46.1818	46.1818	14	5.51181	37.4016	48.0315
MOLLY	5	1303299	1305158	1860	550	97.4545	97.4545	37	6.90299	36.5672	48.5075
MOLLY	1	2264	4019	1756	550	85.2727	85.2727	27	5.75693	41.791	54.371
MOLLY	8	243088	243482	395	550	16.9091	23.2727	1	0.78125	59.375	68.75
MOLLY	1	17177	19039	1863	550	82.3636	96.7273	41	7.70677	50.7519	61.6541
MOLLY	28	413823	414835	1013	550	22.9091	32.7273	17	9.44444	40	55.5556
MOLLY	19	25973	27181	1209	550	71.2727	71.2727	6	1.53061	54.5918	66.0714
MOLLY	34	367968	369250	1283	550	42.7273	42.7273	7	2.97872	22.9787	30.6383
MOLLY	12	767912	769436	1525	550	52.9091	80.3636	2	0.452489	50.2262	64.9321
PIXIE	8	359693	361537	1845	546	98.3516	98.3516	32	5.95903	42.8305	58.6592
PIXIE	21	715828	716151	324	546	13.1868	13.1868	4	5.55556	38.8889	51.3889
PIXIE	1	19893	21245	1353	546	29.6703	54.9451	11	3.66667	28	42.6667
PIXIE	7	559251	559483	233	546	14.1026	14.1026	0	0	37.6623	46.7532
PIXIE	17	4265	5965	1701	546	39.9267	70.3297	21	5.46875	33.8542	47.6562
PIXIE	35	10207	11032	826	546	29.4872	29.4872	15	9.31677	31.0559	45.9627
PIXIE	41	143753	145499	1747	546	98.5348	98.5348	28	5.20446	33.2714	47.9554
PIXIE	41	150727	152481	1755	546	26.0073	63.5531	13	3.7464	40.634	57.6369
PIXIE	8	1357388	1359138	1751	546	29.304	64.2857	21	5.98291	39.6011	55.8405
PIXIE	18	886227	888073	1847	546	34.0659	63.5531	24	6.91643	38.0403	54.755
PIXIE	23	554824	556570	1747	546	98.1685	98.1685	27	5.03731	32.0896	45.1493
PIXIE	28	445813	447559	1747	546	98.5348	98.5348	22	4.08922	33.829	49.0706
PIXIE	33	15625	17370	1746	546	98.3516	98.3516	30	5.58659	36.6853	50.4655
PIXIE	10	36744	38478	1735	546	60.8059	93.956	25	4.87329	38.0117	54.386
PIXIE	13	691727	693522	1796	546	98.1685	98.1685	31	5.78358	36.194	49.0672
PIXIE	51	11452	12085	634	546	31.5018	31.5018	18	10.4651	43.6047	59.3023
PIXIE	37	313407	315257	1851	546	54.2125	83.3333	24	5.27473	41.7582	56.044
PIXIE	9	44701	46546	1846	546	52.5641	84.7985	26	5.61555	41.4687	57.8834
PIXIE	64	3359	5201	1843	546	100.733	100.733	37	6.72727	46.3636	61.2727
PIXIE	33	381264	382375	1112	546	51.2821	51.2821	17	6.07143	40.3571	57.1429
PIXIE	37	303966	305821	1856	546	54.7619	98.1685	37	6.90299	38.806	54.8507
PIXIE	23	556986	558832	1847	546	44.1392	76.7399	27	6.44391	32.9356	49.642
PIXIE	24	75	1831	1757	546	63.7363	90.1099	21	4.26829	32.1138	47.1545
PIXIE	67	574	1631	1058	546	27.6557	57.1429	14	4.48718	32.3718	47.1154
PIXIE	56	26809	28652	1844	546	98.9011	98.9011	36	6.66667	39.2593	53.7037
PIXIE	12	496592	497151	560	546	27.6557	27.6557	2	1.3245	59.6026	68.8742
PIXIE	33	380578	381162	585	546	14.1026	26.0073	10	7.04225	50.7042	66.1972
ELSA	29	6583	7194	612	1148	4.87805	4.87805	5	8.92857	64.2857	83.9286
ELSA	37	302790	303967	1178	1148	24.3902	24.3902	22	7.85714	46.7857	57.5
ELSA	48	138664	139817	1154	1148	23.9547	23.9547	20	7.27273	46.1818	58.5455
ELSA	32	132309	137291	4983	1148	96.4286	96.4286	81	7.31707	46.4318	56.1879
ELSA	16	946114	949239	3126	1148	44.5993	44.5993	36	7.03125	38.4766	49.0234
ELSA	37	305806	309795	3990	1148	55.3136	69.8606	56	6.98254	41.1471	52.8678
ELSA	26	324580	329718	5139	1148	96.4286	96.4286	82	7.40741	45.5285	55.9169
ELSA	16	972516	974535	2020	1148	38.676	43.8153	33	6.56064	40.7555	52.8827
ELSA	14	1014765	1017064	2300	1148	17.3345	52.0035	37	6.19765	43.3836	55.7789
ELSA	14	1	3062	3062	1148	76.7422	78.4843	56	6.21532	42.2863	50.8324
ELSA	45	196879	199882	3004	1148	44.7735	79.878	54	5.88877	35.2236	45.6925
ELSA	9	1329649	1331433	1785	1148	30.1394	37.5436	26	6.03248	40.3712	50.8121
ELSA	38	48952	49304	353	1148	7.05575	10.3659	3	2.52101	66.3866	76.4706
