# Supplementary material for: In silico reversal of repeat-induced point mutation (RIP) identifies the origins of repeat families and uncovers obscured duplicated genes
Source: BMC Genomics. 2010 Nov 24;11:655. doi: 10.1186/1471-2164-11-655 (PMC3017866; doi:10.1186/1471-2164-11-655)
Supplement: Additional file 2 — Summary of deRIP improvement and hit discovery scores. Contains summaries of the RIPCAL analyses for highest G:C content, majority consensus and deRIP consensus comparisons. Also contains details of majority and deRIP consensus hits by blastx to the NCBI NR Protein database and by tblastx to the GIRI Repbase database. [file 1471-2164-11-655-S2.XLS]

## Sheet: ripcal_GC
This table contains the summary of RIPCAL results for all repeat families of S. nodorum SN15 compared to their highest G:C content "model" sequence
01 model	02 total ca->ta	03 total ca<-ta	04 total ca<->ta	05 total cc->tc	06 total cc<-tc	07 total cc<->tc	08 total cg->tg	09 total cg<-tg	10 total cg<->tg	11 total ct->tt	12 total ct<-tt	13 total ct<->tt	14 avg match length	15 min match length	16 max match length	17 no. matches	18 avg match length >1kb	19 no. matches >1kb	20 avg match length <=1kb, >500bp	21 no. matches <=1kb, >500bp	22 avg match length <=500bp, >200bp	23 no. matches <=500bp, >200bp	24 avg match length <=200bp	25 no. matches <=200bp	26 dominance ca->ta	27 dominance ca<-ta	28 dominance ca<->ta	29 dominance cc->tc	30 dominance cc<-tc	31 dominance cc<->tc	32 dominance cg->tg	33 dominance cg<-tg	34 dominance cg<->tg	35 dominance ct->tt	36 dominance ct<-tt	37 dominance ct<->tt	38 dominance ca<->ta >1kb	39 dominance ca<->ta <=1kb, >500bp	40 dominance ca<->ta <=500bp, >200bp	41 dominance ca<->ta <=200	42 ca->ta / kb	43 ca<-ta / kb	44 ca<->ta / kb	45 cc->tc / kb	46 cc<-tc / kb	47 cc<->tc / kb	48 cg->tg / kb	49 cg<-tg / kb	50 cg<->tg / kb
elsa	531	262	793	153	66	219	43	48	91	382	225	607	2016.88	245	5139	17	2885.55	11	593	2	340	4	n/a	0	0.918685	0.772861	0.864776	0.160042	0.123364	0.146881	0.0403377	0.0867993	0.0562075	0.525447	0.598404	0.550317	0.872107	0.764706	0.822581	n/a	15.4869	7.64138	23.1283	4.46233	1.92493	6.38726	1.25412	1.39995	2.65407
molly	2896	74	2970	562	46	608	121	152	273	989	587	1576	1261.33	200	1872	40	1686.08	25	778.286	7	379	7	200	1	1.73206	0.0942675	1.20879	0.14029	0.0565806	0.126167	0.0272094	0.214993	0.0529686	0.276334	2.15809	0.409244	1.22418	1.24542	0.914894	n/a	57.4	1.46671	58.8667	11.1391	0.91174	12.0508	2.39827	3.0127	5.41098
pixie	942	283	1225	197	36	233	166	101	267	784	301	1085	1398.14	202	1856	28	1704	21	651.25	4	253	3	n/a	0	0.821273	0.646119	0.772871	0.104123	0.0525547	0.0904152	0.0863235	0.162903	0.104994	0.600766	0.716667	0.628986	0.765527	0.868852	0.733333	n/a	24.0625	7.22898	31.2915	5.03219	0.919587	5.95177	4.24032	2.57995	6.82027
r10	3706	94	3800	873	17	890	448	57	505	457	134	591	746.068	200	1250	59	1230.48	23	712.455	11	320	24	200	1	2.08436	0.451923	1.91339	0.18933	0.0596491	0.181781	0.0889595	0.232653	0.0956258	0.0909091	0.797619	0.113763	2.19048	1.78589	1.22276	n/a	84.1928	2.13549	86.3283	19.8328	0.386206	20.219	10.1777	1.29492	11.4726
r22	158	49	207	60	20	80	15	8	23	16	54	70	546.304	205	682	23	n/a	0	665.267	15	323.25	8	n/a	0	1.73626	0.597561	1.19653	0.31746	0.18018	0.266667	0.0641026	0.0650407	0.0644258	0.0686695	0.701299	0.225806	n/a	1.22794	1.08108	n/a	12.5746	3.89972	16.4743	4.77517	1.59172	6.36689	1.19379	0.636689	1.83048
r25	331	101	432	33	16	49	20	13	33	846	826	1672	1948.91	200	3326	23	2742.73	15	843	2	359.6	5	200	1	0.368187	0.118129	0.246294	0.0275689	0.0170213	0.0229293	0.0165289	0.0137858	0.0153275	2.20312	6.35385	3.25292	0.246721	0.292308	0.209877	0.142857	7.38427	2.25321	9.63748	0.736196	0.356944	1.09314	0.44618	0.290017	0.736196
r31	775	284	1059	225	58	283	88	80	168	446	174	620	1750.74	227	3040	23	2009.89	19	753.5	2	286	2	n/a	0	1.02108	0.910256	0.988796	0.171887	0.107807	0.153221	0.0608575	0.155039	0.0856269	0.409926	0.412322	0.410596	0.99497	1.09434	0.5	n/a	19.2465	7.05292	26.2995	5.5877	1.44039	7.02809	2.18541	1.98674	4.17215
r37	1670	555	2225	219	78	297	154	126	280	2543	1393	3936	1070.56	210	1623	98	1416.5	52	810.697	33	346.462	13	n/a	0	0.572702	0.347527	0.49302	0.0501488	0.0376085	0.0461109	0.0347473	0.0621915	0.0433571	1.24474	1.83531	1.40471	0.553065	0.370813	0.364444	n/a	15.9176	5.29	21.2076	2.0874	0.743459	2.83086	1.46785	1.20097	2.66883
r38	66	24	90	42	5	47	18	14	32	229	145	374	342.24	244	371	25	n/a	0	n/a	0	342.24	25	n/a	0	0.228374	0.146341	0.198675	0.134185	0.0273224	0.0947581	0.0534125	0.0804598	0.0626223	1.81746	3.37209	2.21302	n/a	n/a	0.198675	n/a	7.71388	2.80505	10.5189	4.90884	0.584385	5.49322	2.10379	1.63628	3.74007
r39	1216	61	1277	347	44	391	101	46	147	1137	504	1641	1233.03	261	2055	29	1770.41	17	682.4	5	321.286	7	n/a	0	0.767192	0.102694	0.586049	0.141402	0.0720131	0.127569	0.0374074	0.0755337	0.0444243	0.683293	3.33775	0.904132	0.573164	0.608889	0.713287	n/a	34.0064	1.70591	35.7123	9.70412	1.23049	10.9346	2.82454	1.28643	4.11097
r51	526	162	688	97	28	125	65	48	113	730	508	1238	654.821	206	835	39	n/a	0	780.714	28	334.364	11	n/a	0	0.589686	0.277397	0.466125	0.0734292	0.0389972	0.0613046	0.0480414	0.0687679	0.0550951	1.06105	2.13445	1.33693	n/a	0.470305	0.443478	n/a	20.5968	6.34349	26.9402	3.79826	1.09641	4.89467	2.54523	1.87955	4.42478
r8	21566	15	21581	3139	14	3153	3568	17	3585	525	24	549	5742.56	323	9195	48	6352.67	43	614.5	2	416.333	3	n/a	0	2.98202	0.272727	2.96158	0.122335	0.25	0.122613	0.141419	0.320755	0.141795	0.018569	0.521739	0.0193863	2.95784	3.89189	2.76923	n/a	78.2389	0.0544182	78.2933	11.3879	0.0507903	11.4387	12.9443	0.061674	13.006
r9	11041	392	11433	2505	88	2593	1183	108	1291	1725	474	2199	2274.15	201	4144	72	2925.47	53	827	6	286.692	13	n/a	0	2.03972	0.585075	1.8795	0.179583	0.0903491	0.173759	0.0774671	0.113208	0.0795686	0.117116	0.806122	0.143566	1.86289	2.06	2.40351	n/a	67.4305	2.39405	69.8245	15.2987	0.537441	15.8362	7.22491	0.659586	7.8845
x0	10127	349	10476	2052	154	2206	682	83	765	1573	380	1953	1911.42	211	3875	76	2861.17	46	729.333	9	337.619	21	n/a	0	2.35129	0.56564	2.12754	0.165724	0.189655	0.167197	0.0495928	0.0939977	0.052272	0.122308	0.648464	0.145237	2.13515	2.35681	1.81439	n/a	69.7125	2.40246	72.115	14.1256	1.06011	15.1857	4.69477	0.571358	5.26613
x11	2148	1195	3343	558	294	852	323	159	482	1593	1097	2690	3573.28	256	7392	36	4462.75	28	636.667	3	354.2	5	n/a	0	0.86823	0.770968	0.830765	0.137303	0.119951	0.130775	0.0751338	0.0614849	0.0700073	0.525916	0.665655	0.575155	0.84136	0.542857	0.535211	n/a	16.698	9.28963	25.9877	4.33775	2.28548	6.62324	2.51092	1.23603	3.74695
x12	578	169	747	87	40	127	42	22	64	512	408	920	874.793	210	2014	29	1690.36	11	793.333	3	293	15	n/a	0	0.901716	0.359574	0.672367	0.0768551	0.066778	0.073368	0.0356839	0.0356564	0.0356745	0.724187	1.76623	0.98081	0.788571	0.666667	0.397959	n/a	22.7837	6.66167	29.4454	3.42938	1.57673	5.00611	1.65556	0.8672	2.52276
x15	1859	432	2291	575	142	717	181	86	267	1626	1164	2790	2408.81	369	6239	37	3042.07	27	818.286	7	420.667	3	n/a	0	0.780437	0.310345	0.607048	0.156847	0.0844233	0.134069	0.0445813	0.0494822	0.0460504	0.621797	1.76364	0.851908	0.615089	0.502941	0.759259	n/a	20.8581	4.84707	25.7052	6.45154	1.59325	8.04479	2.03083	0.964926	2.99576
x23	252	100	352	82	63	145	28	2	30	261	351	612	402.724	200	563	29	n/a	0	530.333	3	395.52	25	200	1	0.679245	0.240385	0.447268	0.151571	0.139073	0.145875	0.0470588	0.00389105	0.0270514	0.720994	2.12727	1.16129	n/a	0.413793	0.452883	0.333333	21.5772	8.56238	30.1396	7.02115	5.3943	12.4154	2.39747	0.171248	2.56871
x26	1835	647	2482	314	135	449	400	115	515	701	471	1172	2026.84	240	4656	38	3208.23	22	575.2	5	323.909	11	n/a	0	1.29682	0.897365	1.16199	0.106948	0.109489	0.1077	0.140351	0.0917797	0.125518	0.27501	0.525084	0.340104	1.22056	0.932692	0.640244	n/a	23.825	8.40042	32.2254	4.07686	1.75279	5.82965	5.19346	1.49312	6.68657
x28	954	152	1106	275	67	342	84	35	119	563	301	864	1066.73	231	1789	30	1541.59	17	601.333	3	399.1	10	n/a	0	1.03471	0.377171	0.834717	0.171768	0.137295	0.163715	0.046875	0.0673077	0.0514706	0.428789	1.18504	0.551372	0.818854	0.558824	1.34579	n/a	29.8106	4.7497	34.5603	8.59321	2.09362	10.6868	2.62484	1.09368	3.71852
x3	9858	1470	11328	2475	1157	3632	2456	1543	3999	5083	5270	10353	2175.77	201	9378	213	2951.89	145	719.543	35	310	33	n/a	0	0.984422	0.184442	0.629893	0.142266	0.139684	0.141433	0.14102	0.195391	0.157982	0.343701	1.26379	0.546073	0.62414	0.740084	0.607456	n/a	21.2715	3.17195	24.4434	5.34052	2.49656	7.83708	5.29952	3.32946	8.62899
x35	600	152	752	152	15	167	49	22	71	157	106	263	757.526	257	1160	19	1157.5	8	710.333	3	375.25	8	n/a	0	1.67598	1.06294	1.501	0.188586	0.0535714	0.153775	0.0539054	0.0805861	0.0600677	0.196005	0.560847	0.265657	1.44667	1.77333	1.46825	n/a	41.6869	10.5607	52.2476	10.5607	1.04217	11.6029	3.40443	1.52852	4.93295
x36	110	22	132	44	10	54	10	14	24	55	15	70	506.7	461	513	10	n/a	0	511.778	9	461	1	n/a	0	1.00917	0.564103	0.891892	0.251429	0.196078	0.238938	0.0478469	0.297872	0.09375	0.335366	0.326087	0.333333	n/a	0.84058	1.6	n/a	21.7091	4.34182	26.0509	8.68364	1.97355	10.6572	1.97355	2.76298	4.73653
x48	258	12	270	48	8	56	15	7	22	30	40	70	255.955	206	269	22	n/a	0	n/a	0	255.955	22	n/a	0	2.77419	0.218182	1.82432	0.158416	0.135593	0.154696	0.0446429	0.116667	0.0555556	0.0934579	1.48148	0.201149	n/a	n/a	1.82432	n/a	45.8178	2.13106	47.9489	8.52424	1.42071	9.94495	2.66383	1.24312	3.90694
x96	82	61	143	6	7	13	17	2	19	104	29	133	308.643	306	313	14	n/a	0	n/a	0	308.643	14	n/a	0	0.645669	1.60526	0.866667	0.0295567	0.076087	0.0440678	0.0885417	0.0206186	0.0657439	0.990476	0.414286	0.76	n/a	n/a	0.866667	n/a	18.9771	14.1171	33.0942	1.38857	1.62	3.00856	3.93427	0.462856	4.39713
y1	3962	677	4639	1078	363	1441	804	252	1056	1406	1772	3178	3647.13	201	9405	110	6541.73	59	833.8	5	240.283	46	n/a	0	1.20499	0.28362	0.817445	0.17466	0.134395	0.162403	0.124729	0.0896159	0.114064	0.240589	1.37152	0.445348	0.95595	0.713178	0.188199	n/a	9.87577	1.6875	11.5633	2.68705	0.904822	3.59187	2.00407	0.628141	2.63221
y1_long	653	1436	2089	205	343	548	204	305	509	246	229	475	4294.78	839	9405	18	4498.06	17	839	1	n/a	0	n/a	0	0.996947	1.6374	1.36358	0.185857	0.174112	0.178327	0.184783	0.151892	0.16356	0.231638	0.109885	0.150985	1.36638	0.888889	n/a	n/a	8.44695	18.5755	27.0225	2.6518	4.43691	7.08871	2.63886	3.94536	6.58422
y1_short	215	104	319	2	30	32	0	4	4	156	537	693	248.383	201	621	47	n/a	0	621	1	240.283	46	n/a	0	1.36076	0.182137	0.437586	0.00539084	0.0465116	0.0314961	0	0.00596125	0.00383142	0.718894	3.8913	1.95211	n/a	n/a	0.437586	n/a	18.417	8.90869	27.3257	0.171321	2.56981	2.74113	0	0.342642	0.342642
y1_tandem	1050	354	1404	427	199	626	182	151	333	899	757	1656	6937.87	885	9395	45	7368.93	42	903	3	n/a	0	n/a	0	0.696286	0.319783	0.536902	0.200375	0.157686	0.184497	0.0765993	0.115267	0.0903418	0.541893	1.07528	0.700804	0.526378	0.893333	n/a	n/a	3.36319	1.13387	4.49706	1.3677	0.637404	2.0051	0.582952	0.483658	1.06661
[truncated: 3 more columns]

## Sheet: ripcal_majority
This table contains the summary of RIPCAL results for all repeat families of S. nodorum SN15 compared to their majority consensus "model" sequence
01 model	02 total ca->ta	03 total ca<-ta	04 total ca<->ta	05 total cc->tc	06 total cc<-tc	07 total cc<->tc	08 total cg->tg	09 total cg<-tg	10 total cg<->tg	11 total ct->tt	12 total ct<-tt	13 total ct<->tt	14 avg match length	15 min match length	16 max match length	17 no. matches	18 avg match length >1kb	19 no. matches >1kb	20 avg match length <=1kb, >500bp	21 no. matches <=1kb, >500bp	22 avg match length <=500bp, >200bp	23 no. matches <=500bp, >200bp	24 avg match length <=200bp	25 no. matches <=200bp	26 dominance ca->ta	27 dominance ca<-ta	28 dominance ca<->ta	29 dominance cc->tc	30 dominance cc<-tc	31 dominance cc<->tc	32 dominance cg->tg	33 dominance cg<-tg	34 dominance cg<->tg	35 dominance ct->tt	36 dominance ct<-tt	37 dominance ct<->tt	38 dominance ca<->ta >1kb	39 dominance ca<->ta <=1kb, >500bp	40 dominance ca<->ta <=500bp, >200bp	41 dominance ca<->ta <=200	42 ca->ta / kb	43 ca<-ta / kb	44 ca<->ta / kb	45 cc->tc / kb	46 cc<-tc / kb	47 cc<->tc / kb	48 cg->tg / kb	49 cg<-tg / kb	50 cg<->tg / kb
r8	4789	5242	10031	1279.5	690	1969.5	867	1208.5	2075.5	1070	33	1103	5742.56	323	9195	48	6352.67	43	614.5	2	416.333	3	n/a	0	1.48889	2.71395	1.94852	0.190232	0.106424	0.149097	0.121454	0.202598	0.158393	0.154279	0.00462153	0.0783603	1.95135	1.78333	1.71605	n/a	17.3739	19.0174	36.3913	4.64187	2.50324	7.14511	3.14537	4.38429	7.52967
x35	203.5	310	513.5	35.5	49.5	85	27	24	51	169.5	78.5	248	757.526	257	1160	19	1157.5	8	710.333	3	375.25	8	n/a	0	0.877155	2.03947	1.33724	0.08875	0.12	0.104615	0.0660955	0.0547945	0.0602481	0.637218	0.204694	0.381832	1.46987	1.41624	0.933333	n/a	14.1388	21.5382	35.6771	2.46648	3.43917	5.90565	1.87591	1.66748	3.54339
x48	90	85.5	175.5	37	10.5	47.5	8	14	22	42	40	82	255.955	206	269	22	n/a	0	n/a	0	255.955	22	n/a	0	1.03448	1.32558	1.15842	0.264286	0.0752688	0.169946	0.0473373	0.102941	0.0721311	0.311111	0.363636	0.334694	n/a	n/a	1.15842	n/a	15.983	15.1838	31.1668	6.57077	1.86468	8.43545	1.42071	2.48624	3.90694
x26	880.5	945	1825.5	201.25	121	322.25	149.5	213.5	363	695.75	315	1010.75	2026.84	240	4656	38	3208.23	22	575.2	5	323.909	11	n/a	0	0.841376	1.45497	1.07636	0.116616	0.0821174	0.100727	0.0841069	0.154598	0.114928	0.565076	0.24619	0.402569	1.12593	1.01661	0.598261	n/a	11.4321	12.2695	23.7016	2.61296	1.57102	4.18398	1.94105	2.77201	4.71306
x0	1096.5	2373	3469.5	695	484.5	1179.5	196	124	320	1512	579	2091	1911.42	211	3875	76	2861.17	46	729.333	9	337.619	21	n/a	0	0.456305	1.99832	0.9663	0.247816	0.15751	0.200578	0.059331	0.0360832	0.0474777	0.760755	0.194198	0.420809	0.991009	1.13029	0.578652	n/a	7.54812	16.3353	23.8834	4.78426	3.33521	8.11948	1.34923	0.853595	2.20283
r10	541	842	1383	142	202.5	344.5	68	107	175	667	258	925	746.068	200	1250	59	1230.48	23	712.455	11	320	24	200	1	0.616876	1.4837	0.957425	0.111285	0.167771	0.138743	0.0503704	0.0821497	0.0659755	0.888149	0.224056	0.486202	1.62008	0.556886	0.347046	1.71429	12.2904	19.1285	31.419	3.22595	4.60039	7.82634	1.54482	2.43082	3.97565
y1	3723	383	4106	907.5	272.75	1180.25	843.25	120	963.25	856.5	1384.5	2241	3647.13	201	9405	110	6541.73	59	833.8	5	240.283	46	n/a	0	1.42794	0.215501	0.936481	0.167351	0.144503	0.161451	0.153681	0.0588163	0.127968	0.156474	1.78472	0.358589	1.10746	0.876404	0.223166	n/a	9.28003	0.954674	10.2347	2.26205	0.679863	2.94192	2.1019	0.299115	2.40102
r9	1375	2657.5	4032.5	632.5	552	1184.5	345.5	352	697.5	1982.5	521.5	2504	2274.15	201	4144	72	2925.47	53	827	6	286.692	13	n/a	0	0.464449	1.86426	0.919403	0.170807	0.15633	0.163741	0.0865915	0.0943447	0.090338	0.842541	0.146427	0.423366	0.928194	0.738636	0.777778	n/a	8.39751	16.2301	24.6276	3.86285	3.37122	7.23407	2.11007	2.14976	4.25983
x96	37	77.5	114.5	8	6.5	14.5	4	7.5	11.5	71	31	102	308.643	306	313	14	n/a	0	n/a	0	308.643	14	n/a	0	0.445783	1.72222	0.894531	0.0714286	0.0560345	0.0635965	0.0344828	0.0652174	0.0497835	1.44898	0.338798	0.725979	n/a	n/a	0.894531	n/a	8.56283	17.9357	26.4985	1.85142	1.50428	3.3557	0.925712	1.73571	2.66142
r22	34.5	55.5	90	30	18	48	2	9	11	24	24	48	546.304	205	682	23	n/a	0	665.267	15	323.25	8	n/a	0	0.616071	1.08824	0.841121	0.495868	0.20339	0.322148	0.0225989	0.0923077	0.0591398	0.360902	0.290909	0.322148	n/a	0.843023	0.833333	n/a	2.74572	4.41703	7.16275	2.38758	1.43255	3.82014	0.159172	0.716275	0.875448
r31	324	404.5	728.5	136	79	215	65	72.5	137.5	465.5	56.5	522	1750.74	227	3040	23	2009.89	19	753.5	2	286	2	n/a	0	0.486122	1.94471	0.833047	0.159157	0.148079	0.154899	0.0702323	0.134259	0.0938246	0.886667	0.101619	0.482886	0.855303	0.695652	0.285714	n/a	8.04629	10.0454	18.0917	3.37746	1.9619	5.33936	1.61423	1.80048	3.41471
x3	6475.58	8798.33	15273.9	1411.25	1430	2841.25	990.5	2133	3123.5	5013.75	7986.42	13000.2	2175.77	201	9378	213	2951.89	145	719.543	35	310	33	n/a	0	0.87325	0.761799	0.805377	0.113082	0.0755904	0.0904926	0.0767795	0.117103	0.100385	0.564781	0.646081	0.612099	0.82767	0.589457	0.708134	n/a	13.9729	18.9849	32.9578	3.04518	3.08563	6.13081	2.13729	4.60256	6.73984
elsa	239	348	587	96.25	95.5	191.75	32	35	67	380	117.25	497.25	2016.88	245	5139	17	2885.55	11	593	2	340	4	n/a	0	0.470241	1.40464	0.776455	0.147849	0.190905	0.166558	0.0447396	0.0624164	0.0525078	1.03472	0.245037	0.58794	0.777378	0.538462	0.870588	n/a	6.97057	10.1496	17.1202	2.80719	2.78531	5.5925	0.933298	1.0208	1.95409
x36	42.5	53	95.5	25	17.5	42.5	10	9.5	19.5	54.5	6.5	61	506.7	461	513	10	n/a	0	511.778	9	461	1	n/a	0	0.47486	1.58209	0.776423	0.233645	0.253623	0.241477	0.0819672	0.123377	0.0979899	0.703226	0.08125	0.387302	n/a	0.747788	1.1	n/a	8.38761	10.4598	18.8474	4.93389	3.45372	8.38761	1.97355	1.87488	3.84843
x11	926	1449	2375	538	228	766	203.5	237.5	441	1693	450.5	2143.5	3573.28	256	7392	36	4462.75	28	636.667	3	354.2	5	n/a	0	0.380366	1.58188	0.708849	0.190611	0.106692	0.154451	0.0644599	0.111633	0.0834516	1.01529	0.235309	0.598409	0.71821	0.327731	0.558824	n/a	7.1985	11.2642	18.4627	4.18228	1.77242	5.95469	1.58196	1.84627	3.42822
molly	288	689	977	199	139	338	144.5	101.5	246	781	152	933	1261.33	200	1872	40	1686.08	25	778.286	7	379	7	200	1	0.256114	1.75541	0.644034	0.163988	0.14748	0.156772	0.113959	0.103571	0.109431	1.23674	0.163529	0.597694	0.694874	0.285294	0.621739	1	5.70828	13.6563	19.3646	3.94426	2.75504	6.6993	2.86405	2.01177	4.87583
r25	239	354	593	123	62.5	185.5	62.5	57	119.5	505.5	183.5	689	1948.91	200	3326	23	2742.73	15	843	2	359.6	5	200	1	0.345876	1.16832	0.596579	0.152416	0.10513	0.132358	0.0720461	0.095	0.081431	1.19081	0.38754	0.767261	0.606195	0.644737	0.4875	0.0833333	5.33185	7.89738	13.2292	2.744	1.39431	4.13832	1.39431	1.27161	2.66592
x28	259.5	433	692.5	158.75	70.5	229.25	46	64.5	110.5	545.5	288.75	834.25	1066.73	231	1789	30	1541.59	17	601.333	3	399.1	10	n/a	0	0.345885	1.02183	0.589864	0.186545	0.0896661	0.140021	0.0477302	0.0814137	0.0629271	1.17501	0.508363	0.808186	0.595822	0.159046	1.12397	n/a	8.10887	13.5304	21.6393	4.96063	2.20299	7.16361	1.43741	2.0155	3.45291
pixie	227.5	520	747.5	113	46.5	159.5	85.5	139	224.5	623.5	297	920.5	1398.14	202	1856	28	1704	21	651.25	4	253	3	n/a	0	0.276764	1.07772	0.573016	0.120662	0.0486402	0.0842801	0.0886929	0.160973	0.122845	1.46362	0.420978	0.813522	0.55248	0.7277	0.894737	n/a	5.81128	13.2829	19.0942	2.88648	1.1878	4.07428	2.18402	3.55063	5.73465
x15	480	969.5	1449.5	303	194	497	67	154	221	1675.5	789	2464.5	2408.81	369	6239	37	3042.07	27	818.286	7	420.667	3	n/a	0	0.234661	0.852682	0.45546	0.136333	0.101438	0.120193	0.0272524	0.0788732	0.050102	1.97118	0.598861	1.13702	0.474561	0.272	0.525253	n/a	5.38563	10.8779	16.2635	3.39968	2.17669	5.57638	0.751745	1.72789	2.47964
x12	108	336.25	444.25	80.5	47	127.5	22	21	43	457	417	874	874.793	210	2014	29	1690.36	11	793.333	3	293	15	n/a	0	0.193029	0.693299	0.425323	0.137138	0.0607039	0.0936639	0.0340821	0.0262418	0.0297423	2.17102	1.03154	1.42172	0.503347	0.294334	0.268763	n/a	4.25716	13.2544	17.5115	3.17316	1.85265	5.02582	0.8672	0.827782	1.69498
x23	63.5	189.5	253	52.5	43	95.5	10	5.5	15.5	254.5	271.5	526	402.724	200	563	29	n/a	0	530.333	3	395.52	25	200	1	0.200315	0.592187	0.397174	0.160061	0.0921758	0.120201	0.0269906	0.0109127	0.0177244	2.01984	1.14076	1.44505	n/a	0.299065	0.409441	0.772727	5.43711	16.2257	21.6628	4.49525	3.68182	8.17707	0.856238	0.470931	1.32717
r51	68	290.5	358.5	82	48.5	130.5	16	0	16	483	514.5	997.5	654.821	206	835	39	n/a	0	780.714	28	334.364	11	n/a	0	0.11704	0.515986	0.313374	0.144621	0.0602484	0.0951166	0.0252765	0	0.0107635	2.90964	1.5177	1.97525	n/a	0.33758	0.200495	n/a	2.6627	11.3752	14.0379	3.2109	1.89913	5.11003	0.626517	0	0.626517
r39	156.25	363	519.25	89	97	186	15	72	87	723	875	1598	1233.03	261	2055	29	1770.41	17	682.4	5	321.286	7	n/a	0	0.188936	0.347701	0.277525	0.0995247	0.0740458	0.0843824	0.0154919	0.0539326	0.0377727	2.7781	1.64474	2.01704	0.280691	0.252732	0.274194	n/a	4.36965	10.1516	14.5212	2.48895	2.71268	5.20163	0.419487	2.01354	2.43302
r37	311	1011	1322	107	107	214	34	132	166	1729	3220	4949	1070.56	210	1623	98	1416.5	52	810.697	33	346.462	13	n/a	0	0.16631	0.292281	0.248077	0.0515911	0.0245244	0.0332453	0.0158361	0.0304288	0.0255975	3.82522	2.576	2.90776	0.273259	0.180319	0.265642	n/a	2.9643	9.63637	12.6007	1.01987	1.01987	2.03975	0.324072	1.25816	1.58223
r38	17	37.5	54.5	30	13	43	13	14	27	148	161	309	342.24	244	371	25	n/a	0	n/a	0	342.24	25	n/a	0	0.0890052	0.199468	0.143799	0.168539	0.0611765	0.110115	0.0666667	0.0661939	0.0664207	2.46667	2.49612	2.48193	n/a	n/a	0.143799	n/a	1.98691	4.38289	6.3698	3.50631	1.5194	5.02571	1.5194	1.63628	3.15568
[truncated: 3 more columns]

## Sheet: ripcal_derip
This table contains the summary of RIPCAL results for all repeat families of S. nodorum SN15 compared to their deRIP consensus "model" sequence
01 model	02 total ca->ta	03 total ca<-ta	04 total ca<->ta	05 total cc->tc	06 total cc<-tc	07 total cc<->tc	08 total cg->tg	09 total cg<-tg	10 total cg<->tg	11 total ct->tt	12 total ct<-tt	13 total ct<->tt	14 avg match length	15 min match length	16 max match length	17 no. matches	18 avg match length >1kb	19 no. matches >1kb	20 avg match length <=1kb, >500bp	21 no. matches <=1kb, >500bp	22 avg match length <=500bp, >200bp	23 no. matches <=500bp, >200bp	24 avg match length <=200bp	25 no. matches <=200bp	26 dominance ca->ta	27 dominance ca<-ta	28 dominance ca<->ta	29 dominance cc->tc	30 dominance cc<-tc	31 dominance cc<->tc	32 dominance cg->tg	33 dominance cg<-tg	34 dominance cg<->tg	35 dominance ct->tt	36 dominance ct<-tt	37 dominance ct<->tt	38 dominance ca<->ta >1kb	39 dominance ca<->ta <=1kb, >500bp	40 dominance ca<->ta <=500bp, >200bp	41 dominance ca<->ta <=200	42 ca->ta / kb	43 ca<-ta / kb	44 ca<->ta / kb	45 cc->tc / kb	46 cc<-tc / kb	47 cc<->tc / kb	48 cg->tg / kb	49 cg<-tg / kb	50 cg<->tg / kb
elsa	1308	0	1308	281	13.5	294.5	67	29	96	369.5	838.5	1208	2192.39	245	5176	18	3076.42	12	593	2	340	4	n/a	0	1.823	0	0.818267	0.161078	0.015562	0.112749	0.0342099	0.0340376	0.0341576	0.223128	19.7294	0.711216	0.815789	0.773109	0.929825	n/a	33.145	0	33.145	7.12059	0.342093	7.46269	1.69779	0.734866	2.43266
molly	5800	13	5813	403	49	452	205	158	363	704	1842	2546	1276.88	200	1899	41	1694.27	26	778.286	7	379	7	200	1	4.42073	0.00634456	1.72954	0.0600686	0.0243418	0.051823	0.02968	0.0829832	0.0411985	0.109863	8.37273	0.384128	1.75861	1.72846	1.28571	3.22222	110.789	0.248319	111.037	7.69789	0.935972	8.63386	3.9158	3.01803	6.93383
pixie	3057	3.5	3060.5	247.5	11.5	259	155	180	335	760	1538.5	2298.5	1413.93	202	1856	29	1710.91	22	651.25	4	253	3	n/a	0	2.62968	0.00202312	1.05808	0.0623112	0.00667828	0.0454865	0.0381351	0.115867	0.0596298	0.219685	7.88974	0.628951	1.06988	0.880597	1.15909	n/a	74.5537	0.0853575	74.6391	6.036	0.28046	6.31646	3.78012	4.38982	8.16993
r10	5161	12.5	5173.5	532	76.5	608.5	102	211	313	826	756.5	1582.5	755.717	200	1325	60	1234.42	24	712.455	11	320	24	200	1	3.53493	0.0119732	2.06609	0.0873707	0.0780612	0.0860801	0.0156466	0.249556	0.0425012	0.142537	2.52167	0.259639	2.31861	2.13836	1.32461	0.352941	113.821	0.275677	114.097	11.7328	1.68714	13.4199	2.24952	4.65342	6.90294
r22	428	0	428	108	1	109	14	14	28	65	133	198	551.875	205	682	24	n/a	0	666.188	16	323.25	8	n/a	0	2.28877	0	1.27761	0.213018	0.00680272	0.166667	0.0232945	0.104478	0.0380952	0.118182	8.86667	0.350442	n/a	1.30189	1.18571	n/a	32.3141	0	32.3141	8.15402	0.0755002	8.22952	1.057	1.057	2.11401
r25	1626	0	1626	238	17	255	99	45	144	619	1501	2120	2006.67	200	3335	24	2779.75	16	843	2	359.6	5	200	1	1.70084	0	0.645494	0.101536	0.0109961	0.0655527	0.0398711	0.0296443	0.035991	0.315334	24.2097	1.04691	0.64618	0.606383	0.679803	0.538462	33.7625	0	33.7625	4.94186	0.35299	5.29485	2.05565	0.934385	2.99003
r31	1683	0	1683	280	19.5	299.5	140	57	197	374	1006	1380	1804.5	227	3041	24	2061.45	20	753.5	2	286	2	n/a	0	2.11965	0	0.896882	0.127447	0.0183443	0.0918712	0.0599059	0.0555826	0.0585874	0.177841	13.1503	0.633173	0.893292	1.1039	0.606061	n/a	38.8612	0	38.8612	6.46532	0.450263	6.91558	3.23266	1.31615	4.54881
r37	8371.83	51.5	8423.33	128.667	48	176.667	125	434.333	559.333	2567.17	5539.58	8106.75	1081.54	210	2157	99	1430.47	53	810.697	33	346.462	13	n/a	0	2.96786	0.00855209	0.952569	0.0116293	0.00796625	0.0103378	0.0112942	0.077022	0.0334795	0.297625	10.377	0.885081	0.974036	0.89176	0.952638	n/a	78.1888	0.480985	78.6698	1.20168	0.448296	1.64998	1.16744	4.05646	5.2239
r38	386	7	393	87	3	90	22	2	24	365	304	669	343.038	244	371	26	n/a	0	n/a	0	343.038	26	n/a	0	0.814346	0.0226537	0.501916	0.112549	0.00958466	0.0828729	0.026253	0.00636943	0.0208333	0.737374	25.3333	1.31953	n/a	n/a	0.501916	n/a	43.2784	0.784841	44.0632	9.75446	0.336361	10.0908	2.46664	0.22424	2.69088
r39	2237.75	5	2242.75	180.5	32.5	213	46	151	197	834	1778.25	2612.25	1261.1	261	2075	30	1787.33	18	682.4	5	321.286	7	n/a	0	2.11009	0.00254874	0.74208	0.0578943	0.0168024	0.0421615	0.0141441	0.0831612	0.0388713	0.33844	9.43369	0.984733	0.72642	0.76643	0.923497	n/a	59.1481	0.13216	59.2803	4.77097	0.859038	5.63001	1.21587	3.99122	5.20709
r51	1693	12	1705	170	21.5	191.5	23	122	145	848	939.5	1787.5	659.4	206	838	40	n/a	0	782.69	29	334.364	11	n/a	0	1.62632	0.0110803	0.802731	0.0663027	0.0200279	0.052646	0.00848395	0.125385	0.0393594	0.449629	6.0418	0.875582	n/a	0.78927	0.879747	n/a	64.1871	0.454959	64.6421	6.44525	0.815135	7.26039	0.872005	4.62542	5.49742
r8	25650	0	25650	2949	47	2996	2088	1224	3312	893	1624	2517	5813.24	323	9206	49	6417.52	44	614.5	2	416.333	3	n/a	0	4.32546	0	2.90652	0.103	0.0165028	0.0951746	0.0707989	0.732496	0.10628	0.0291003	1.27773	0.0787596	2.90333	4.17073	2.45283	n/a	90.0477	0	90.0477	10.3529	0.165	10.5179	7.3302	4.29701	11.6272
r9	18753	36	18789	2029.5	59.5	2089	493	660	1153	1991.5	5400.5	7392	2300.77	201	4217	73	2949.39	54	827	6	286.692	13	n/a	0	4.15441	0.00588235	1.76688	0.0955621	0.0097597	0.076425	0.0216475	0.120087	0.0407853	0.0936053	7.14825	0.335527	1.73895	2.38869	2.32812	n/a	111.654	0.214342	111.869	12.0835	0.354259	12.4378	2.93529	3.9296	6.86489
x0	16473	29	16502	2103	83.5	2186.5	254	523	777	2187	2896	5083	1938.09	211	3965	77	2884.66	47	729.333	9	337.619	21	n/a	0	3.62522	0.0082798	2.05083	0.111187	0.0242169	0.0977775	0.0122333	0.173841	0.0326862	0.116144	4.55704	0.261129	2.03596	2.26437	2.14804	n/a	110.384	0.194327	110.579	14.0921	0.559528	14.6516	1.70204	3.50459	5.20662
x11	5837	1	5838	933	36	969	345	169	514	1316	4649.5	5965.5	3676.7	256	7400	37	4564.03	29	636.667	3	354.2	5	n/a	0	2.25019	0.000205994	0.783782	0.124433	0.00746965	0.0786686	0.0426663	0.036061	0.0402427	0.184961	22.5704	0.814848	0.790393	0.589928	0.622047	n/a	42.9071	0.00735089	42.9145	6.85838	0.264632	7.12301	2.53606	1.2423	3.77836
x12	1441.5	3	1444.5	158	8.5	166.5	44	45	89	435.5	1203	1638.5	913.067	210	2023	30	1718.08	12	793.333	3	293	15	n/a	0	2.26118	0.00238758	0.762672	0.0822488	0.00679456	0.0524905	0.0216216	0.0370523	0.0273888	0.264983	21.292	0.963824	0.759851	0.795666	0.75871	n/a	52.6249	0.109521	52.7344	5.76811	0.31031	6.07842	1.60631	1.64282	3.24912
x15	4130	11	4141	571.5	63.5	635	137	155.5	292.5	1901.5	3990	5891.5	2512.66	369	6355	38	3160.39	28	818.286	7	420.667	3	n/a	0	1.58238	0.00261345	0.607274	0.0926481	0.0152773	0.0615012	0.0207481	0.0382581	0.0274197	0.392994	17.3478	1.16238	0.600956	0.666667	0.757764	n/a	43.2547	0.115206	43.3699	5.98548	0.665054	6.65054	1.43484	1.6286	3.06344
x23	825	3	828	113	16	129	12	25	37	223.5	528	751.5	406.7	200	563	30	n/a	0	528.25	4	395.52	25	200	1	2.36729	0.00527241	0.902452	0.106554	0.028777	0.079802	0.0103315	0.0457038	0.0216564	0.235263	12	0.756036	n/a	0.798246	0.933932	0.375	67.6174	0.245881	67.8633	9.26154	1.31137	10.5729	0.983526	2.04901	3.03254
x26	4230.5	4.5	4235	454	32.5	486.5	325	149	474	811.5	1798.5	2610	2098.03	240	4803	39	3277.57	23	575.2	5	323.909	11	n/a	0	2.65986	0.00227273	1.18611	0.084591	0.0166496	0.0664708	0.0591339	0.0811768	0.0646525	0.161992	9.66935	0.502358	1.18071	1.26866	1.1898	n/a	51.7031	0.0549968	51.7581	5.54856	0.397199	5.94576	3.97199	1.821	5.79299
x28	1708	1	1709	356.5	21	377.5	88	39	127	790	1033.5	1823.5	1095.13	231	1947	31	1564.11	18	601.333	3	399.1	10	n/a	0	1.38356	0.000914495	0.734107	0.137858	0.0195622	0.103156	0.0308285	0.0369493	0.0324808	0.367015	16.9426	0.823808	0.723382	0.693498	0.842315	n/a	50.3108	0.0294559	50.3402	10.501	0.618575	11.1196	2.59212	1.14878	3.74091
x35	1159.5	0	1159.5	149	9.5	158.5	28	59	87	183	380.5	563.5	777.85	257	1164	20	1158.22	9	710.333	3	375.25	8	n/a	0	3.22083	0	1.43325	0.108719	0.0216155	0.0875691	0.018773	0.151282	0.0462397	0.136925	5.55474	0.401068	1.25943	1.83621	1.71166	n/a	74.5324	0	74.5324	9.57768	0.610658	10.1883	1.79983	3.7925	5.59234
x36	171	0	171	51	0	51	22	3	25	29	92	121	507.182	461	513	11	n/a	0	511.8	10	461	1	n/a	0	1.67647	0	0.86802	0.22973	0	0.160883	0.0876494	0.0326087	0.0728863	0.118852	30.6667	0.489879	n/a	0.887006	0.7	n/a	30.6507	0	30.6507	9.14142	0	9.14142	3.94336	0.537731	4.48109
x3	39889.2	327.5	40216.8	3432.75	883	4315.75	2505.5	2945.5	5451	6871.58	8213.92	15085.5	2213.41	201	10231	214	3001.75	146	719.543	35	310	33	n/a	0	3.11396	0.0271955	1.61823	0.0696774	0.0768701	0.0710374	0.0499167	0.312539	0.0914321	0.149945	1.9764	0.30181	1.63446	1.36339	1.6309	n/a	84.2133	0.691411	84.9048	7.24715	1.86417	9.11132	5.28956	6.21848	11.508
x48	339	0.5	339.5	85	0	85	32	2	34	66.5	69	135.5	256.522	206	269	23	n/a	0	n/a	0	256.522	23	n/a	0	1.84741	0.00704225	1.33399	0.194286	0	0.166994	0.0652396	0.028777	0.0607143	0.145833	27.6	0.295529	n/a	n/a	1.33399	n/a	57.4576	0.0847458	57.5424	14.4068	0	14.4068	5.42373	0.338983	5.76271
x96	281	0	281	27.5	2.5	30	4	15	19	93	60	153	308.6	306	313	15	n/a	0	n/a	0	308.6	15	n/a	0	2.25703	0	1.39109	0.0727513	0.0333333	0.0662252	0.00996264	0.24	0.0409483	0.2976	3.42857	0.463636	n/a	n/a	1.39109	n/a	60.7043	0	60.7043	5.94081	0.540073	6.48088	0.864118	3.24044	4.10456
y1	8723.5	8	8731.5	2618.5	83.25	2701.75	1409.25	188	1597.25	4695.5	4360.17	9055.67	3701.65	201	9699	111	6594.35	60	833.8	5	240.283	46	n/a	0	1.00003	0.00172733	0.653816	0.176589	0.0182719	0.139377	0.0878722	0.0422337	0.0779568	0.368238	15.6138	0.694959	0.653284	0.639269	0.660643	n/a	21.2311	0.0194703	21.2506	6.37286	0.202612	6.57547	3.42981	0.457551	3.88736
[truncated: 3 more columns]

## Sheet: blastx_nr
This table contains raw data of blastx hits between the majority and derip consensus repeat sequences and the NCBI NR protein database
columns with suffix "_1" pertain to the deRIP consensus hits, columns with suffix "_2" pertain to the majority consensus hits
query	querylength_1	querylength_2	hitname	hitlength	hitdescription	hitaccession	hsps_1	hsps_2	sig_1	sig_2	bitscore_1	bitscore_2	hsplen_1	hsplen_2	hspiden_1	hspiden_2	hspcons_1	hspcons_2	hitcov_1	hitcov_2
elsa	5176	5175	emb|CAB91877.1|	1148	polyprotein [Phaeosphaeria nodorum]	CAB91877	2	2	0	0	1038	874	1144	1144	62.1503	55.3322	75.5245	69.2308	99.6516	99.6516
elsa	5176	5175	emb|CAB91876.1|	443	hypothetical protein [Phaeosphaeria nodorum]	CAB91876	1	1	1e-106	2e-82	393	312	439	439	56.7198	49.8861	70.1595	63.3257	99.0971	99.0971
elsa	5176	5175	ref|XP_002147797.1|	1644	conserved hypothetical protein [Penicillium marneffei ATCC 18224] gb|EEA24286.1| conserved hypothetical protein [Penicillium marneffei ATCC 18224]	XP_002147797	2	2	4e-80	1e-65	305	257	832	832	37.5	32.4519	57.8125	54.0865	50.6083	50.6083
elsa	5176	5175	ref|XP_001219474.1|	1521	hypothetical protein CHGG_00253 [Chaetomium globosum CBS 148.51] gb|EAQ92018.1| hypothetical protein CHGG_00253 [Chaetomium globosum CBS 148.51]	XP_001219474	2	2	1e-78	1e-64	300	253	831	814	39.7112	34.6437	58.7244	54.1769	54.6351	53.5174
elsa	5176	5175	ref|XP_001228784.1|	1091	hypothetical protein CHGG_02268 [Chaetomium globosum CBS 148.51] gb|EAQ90333.1| hypothetical protein CHGG_02268 [Chaetomium globosum CBS 148.51]	XP_001228784	2	2	4e-78	3e-64	298	252	789	772	40.8112	35.6218	58.9354	54.2746	72.319	70.7608
elsa	5176	5175	ref|XP_002144876.1|	1689	conserved hypothetical protein [Penicillium marneffei ATCC 18224] gb|EEA28361.1| conserved hypothetical protein [Penicillium marneffei ATCC 18224]	XP_002144876	2	2	8e-75	8e-61	287	241	825	796	38.1818	33.4171	58.1818	54.0201	48.8455	47.1285
elsa	5176	5175	ref|XP_002340602.1|	1674	conserved hypothetical protein [Talaromyces stipitatus ATCC 10500] gb|EED23215.1| conserved hypothetical protein [Talaromyces stipitatus ATCC 10500]	XP_002340602	2	2	7e-73	1e-58	281	233	835	800	37.3653	32.625	57.8443	55.125	49.8805	47.7897
elsa	5176	5175	ref|XP_001222205.1|	895	hypothetical protein CHGG_06110 [Chaetomium globosum CBS 148.51] gb|EAQ89491.1| hypothetical protein CHGG_06110 [Chaetomium globosum CBS 148.51]	XP_001222205	3	2	1e-72	2e-58	280	233	641	562	39.7816	36.121	58.3463	55.694	71.6201	62.7933
elsa	5176	5175	ref|XP_001222222.1|	914	hypothetical protein CHGG_06127 [Chaetomium globosum CBS 148.51] gb|EAQ89508.1| hypothetical protein CHGG_06127 [Chaetomium globosum CBS 148.51]	XP_001222222	1	1	2e-72	5e-58	279	231	477	456	40.8805	37.2807	58.9099	56.3596	52.1882	49.8906
elsa	5176	5175	ref|XP_002152847.1|	1257	hypothetical protein PMAA_006770 [Penicillium marneffei ATCC 18224] gb|EEA19910.1| hypothetical protein PMAA_006770 [Penicillium marneffei ATCC 18224]	XP_002152847	2	2	1e-69	3e-56	270	226	688	689	39.0988	34.8331	59.4477	54.2816	54.7335	54.813
elsa	5176	5175	ref|XP_002147080.1|	1705	conserved hypothetical protein [Penicillium marneffei ATCC 18224] ref|XP_002147156.1| conserved hypothetical protein [Penicillium marneffei ATCC 18224] gb|EEA26533.1| conserved hypothetical protein [Penicillium marneffei ATCC 18224] gb|EEA26609.1| conserved hypothetical protein [Penicillium marneffei ATCC 18224]	XP_002147080	2	2	5e-69	1e-55	268	224	783	784	38.0587	33.5459	58.8761	53.5714	45.9238	45.9824
elsa	5176	5175	ref|XP_002146516.1|	1258	conserved hypothetical protein [Penicillium marneffei ATCC 18224] gb|EEA25969.1| conserved hypothetical protein [Penicillium marneffei ATCC 18224]	XP_002146516	3	2	5e-69	1e-55	268	224	898	784	36.0802	32.7806	56.1247	51.9133	71.3831	62.3211
elsa	5176	5175	ref|XP_002150966.1|	1275	conserved hypothetical protein [Penicillium marneffei ATCC 18224] gb|EEA22357.1| conserved hypothetical protein [Penicillium marneffei ATCC 18224]	XP_002150966	2	2	5e-69	1e-55	268	224	783	784	38.0587	33.5459	58.8761	53.5714	61.4118	61.4902
elsa	5176	5175	ref|XP_002151314.1|	1685	conserved hypothetical protein [Penicillium marneffei ATCC 18224] gb|EEA20314.1| conserved hypothetical protein [Penicillium marneffei ATCC 18224]	XP_002151314	2	2	5e-69	1e-55	268	224	783	784	38.0587	33.5459	58.8761	53.5714	46.4688	46.5282
elsa	5176	5175	ref|XP_002153059.1|	1446	conserved hypothetical protein [Penicillium marneffei ATCC 18224] gb|EEA18674.1| conserved hypothetical protein [Penicillium marneffei ATCC 18224]	XP_002153059	2	2	5e-69	1e-55	268	224	783	784	38.0587	33.5459	58.8761	53.5714	54.1494	54.2185
elsa	5176	5175	ref|XP_002481316.1|	2002	conserved hypothetical protein [Talaromyces stipitatus ATCC 10500] gb|EED17324.1| conserved hypothetical protein [Talaromyces stipitatus ATCC 10500]	XP_002481316	3	3	6e-69	5e-55	268	221	1072	1070	37.2201	31.6822	58.6754	53.0841	53.5465	53.4466
elsa	5176	5175	ref|XP_002143151.1|	1308	conserved hypothetical protein [Penicillium marneffei ATCC 18224] gb|EEA26636.1| conserved hypothetical protein [Penicillium marneffei ATCC 18224]	XP_002143151	2	2	8e-69	4e-56	267	225	783	784	38.0587	33.5459	58.7484	53.699	59.8624	59.9388
elsa	5176	5175	ref|XP_002149840.1|	1308	conserved hypothetical protein [Penicillium marneffei ATCC 18224] gb|EEA21231.1| conserved hypothetical protein [Penicillium marneffei ATCC 18224]	XP_002149840	2	2	8e-69	2e-55	267	223	783	784	38.0587	33.5459	58.8761	53.5714	59.8624	59.9388
elsa	5176	5175	ref|XP_002148643.1|	694	conserved hypothetical protein [Penicillium marneffei ATCC 18224] gb|EEA22476.1| conserved hypothetical protein [Penicillium marneffei ATCC 18224]	XP_002148643	1	1	3e-68	1e-54	265	220	481	489	38.4615	34.5603	60.0832	55.6237	69.3084	70.4611
elsa	5176	5175	ref|XP_002149610.1|	1030	hypothetical protein PMAA_100310 [Penicillium marneffei ATCC 18224] gb|EEA23443.1| hypothetical protein PMAA_100310 [Penicillium marneffei ATCC 18224]	XP_002149610	2	2	1e-65	3e-52	256	212	678	679	38.9381	34.6097	58.9971	53.6082	65.8252	65.9223
elsa	5176	5175	ref|XP_002153709.1|	1042	conserved hypothetical protein [Penicillium marneffei ATCC 18224] gb|EEA18565.1| conserved hypothetical protein [Penicillium marneffei ATCC 18224]	XP_002153709	2	2	3e-65	5e-52	256	211	706	707	38.3853	34.0877	59.2068	54.1726	67.7543	67.8503
elsa	5176	5175	ref|XP_002486833.1|	888	conserved hypothetical protein [Talaromyces stipitatus ATCC 10500] gb|EED12722.1| conserved hypothetical protein [Talaromyces stipitatus ATCC 10500]	XP_002486833	2	1	3e-65	7e-52	256	211	497	441	39.0342	35.6009	60.161	56.4626	55.9685	49.6622
elsa	5176	5175	ref|XP_002150697.1|	1307	conserved hypothetical protein [Penicillium marneffei ATCC 18224] gb|EEA22088.1| conserved hypothetical protein [Penicillium marneffei ATCC 18224]	XP_002150697	2	2	8e-64	2e-51	251	209	783	784	37.4202	33.1633	58.1098	53.0612	59.9082	59.9847
elsa	5176	5175	ref|XP_001935626.1|	444	conserved hypothetical protein [Pyrenophora tritici-repentis Pt-1C-BFP] gb|EDU48200.1| conserved hypothetical protein [Pyrenophora tritici-repentis Pt-1C-BFP]	XP_001935626	1	1	2e-62	5e-44	246	185	438	411	42.9224	39.4161	59.589	54.7445	98.6486	92.5676
elsa	5176	5175	ref|XP_002147176.1|	1066	hypothetical protein PMAA_076990 [Penicillium marneffei ATCC 18224] gb|EEA23665.1| hypothetical protein PMAA_076990 [Penicillium marneffei ATCC 18224]	XP_002147176	2	2	2e-61	9e-50	243	204	721	707	37.0319	33.239	58.2524	53.8897	67.636	66.3227
elsa	5176	5175	ref|XP_002485851.1|	1032	conserved hypothetical protein [Talaromyces stipitatus ATCC 10500] gb|EED13613.1| conserved hypothetical protein [Talaromyces stipitatus ATCC 10500]	XP_002485851	2	2	1e-60	5e-48	240	198	706	707	36.6856	31.9661	57.5071	53.4653	68.4109	68.5078
elsa	5176	5175	ref|XP_002151992.1|	1289	conserved hypothetical protein [Penicillium marneffei ATCC 18224] gb|EEA20992.1| conserved hypothetical protein [Penicillium marneffei ATCC 18224]	XP_002151992	2	2	2e-60	7e-49	239	201	793	786	35.5612	30.5344	55.7377	51.3995	61.5206	60.9775
elsa	5176	5175	ref|XP_002153683.1|	456	conserved hypothetical protein [Penicillium marneffei ATCC 18224] gb|EEA18539.1| conserved hypothetical protein [Penicillium marneffei ATCC 18224]	XP_002153683	1	1	2e-59	9e-47	236	194	409	409	38.6308	34.7188	60.3912	55.7457	89.693	89.693
elsa	5176	5175	ref|XP_002488221.1|	1469	hypothetical protein TSTA_005970 [Talaromyces stipitatus ATCC 10500] gb|EED12567.1| hypothetical protein TSTA_005970 [Talaromyces stipitatus ATCC 10500]	XP_002488221	2	2	3e-59	2e-45	236	189	693	694	36.2193	31.5562	56.71	52.4496	47.1749	47.243
elsa	5176	5175	ref|XP_001226274.1|	437	hypothetical protein CHGG_08347 [Chaetomium globosum CBS 148.51] gb|EAQ84333.1| hypothetical protein CHGG_08347 [Chaetomium globosum CBS 148.51]	XP_001226274	1	1	3e-58	6e-48	232	198	409	422	39.1198	34.8341	58.4352	55.4502	93.5927	96.5675
elsa	5176	5175	ref|XP_001228649.1|	987	hypothetical protein CHGG_10722 [Chaetomium globosum CBS 148.51] gb|EAQ84318.1| hypothetical protein CHGG_10722 [Chaetomium globosum CBS 148.51]	XP_001228649	2	2	5e-56	1e-43	225	184	784	775	35.5867	31.4839	53.3163	49.5484	79.4326	78.5208
elsa	5176	5175	ref|XP_002145616.1|	1400	conserved hypothetical protein [Penicillium marneffei ATCC 18224] gb|EEA25069.1| conserved hypothetical protein [Penicillium marneffei ATCC 18224]	XP_002145616	2	2	1e-53	3e-42	217	179	783	784	35.8876	31.7602	55.3001	50.1276	55.9286	56
elsa	5176	5175	ref|XP_002149508.1|	649	conserved hypothetical protein [Penicillium marneffei ATCC 18224] gb|EEA23341.1| conserved hypothetical protein [Penicillium marneffei ATCC 18224]	XP_002149508	1	1	4e-52	5e-42	212	178	393	393	36.6412	33.8422	59.0331	55.4707	60.5547	60.5547
elsa	5176	5175	ref|XP_002152824.1|	1556	conserved hypothetical protein [Penicillium marneffei ATCC 18224] gb|EEA19887.1| conserved hypothetical protein [Penicillium marneffei ATCC 18224]	XP_002152824	2	1	1e-44	1e-35	187	157	627	477	33.9713	29.3501	53.9075	53.2495	40.2956	30.6555
elsa	5176	5175	ref|XP_002147085.1|	1556	conserved hypothetical protein [Penicillium marneffei ATCC 18224] gb|EEA26538.1| conserved hypothetical protein [Penicillium marneffei ATCC 18224]	XP_002147085	2	1	3e-44	3e-35	186	156	627	477	33.9713	29.3501	53.748	53.0398	40.2956	30.6555
elsa	5176	5175	ref|XP_001219438.1|	1389	hypothetical protein CHGG_00217 [Chaetomium globosum CBS 148.51] gb|EAQ91982.1| hypothetical protein CHGG_00217 [Chaetomium globosum CBS 148.51]	XP_001219438	2	2	8e-40	4e-19	171	102	544	527	37.3162	32.0683	55.8824	50.8539	39.1649	37.941
elsa	5176	5175	ref|XP_001935627.1|	450	conserved hypothetical protein [Pyrenophora tritici-repentis Pt-1C-BFP] gb|EDU48201.1| conserved hypothetical protein [Pyrenophora tritici-repentis Pt-1C-BFP]	XP_001935627	1	1	2e-39	3e-26	170	126	439	318	32.3462	32.3899	53.5308	53.4591	97.5556	70.6667
elsa	5176	5175	ref|XP_002488495.1|	544	conserved hypothetical protein [Talaromyces stipitatus ATCC 10500] gb|EED11739.1| conserved hypothetical protein [Talaromyces stipitatus ATCC 10500]	XP_002488495	1	1	1e-38	5e-21	167	108	333	315	33.9339	29.2063	54.0541	48.8889	61.2132	57.9044
elsa	5176	5175	ref|XP_002152957.1|	351	conserved hypothetical protein [Penicillium marneffei ATCC 18224] gb|EEA18572.1| conserved hypothetical protein [Penicillium marneffei ATCC 18224]	XP_002152957	1	1	6e-38	3e-30	165	139	316	316	37.0253	33.8608	57.9114	54.4304	90.0285	90.0285
elsa	5176	5175	ref|XP_002486046.1|	1658	hypothetical protein TSTA_100530 [Talaromyces stipitatus ATCC 10500] gb|EED13808.1| hypothetical protein TSTA_100530 [Talaromyces stipitatus ATCC 10500]	XP_002486046	2	1	5e-37	5e-28	162	132	638	453	28.9969	26.2693	50.7837	50.1104	38.4801	27.3221
elsa	5176	5175	ref|XP_002485660.1|	1542	reverse transcriptase family protein [Talaromyces stipitatus ATCC 10500] gb|EED15707.1| reverse transcriptase family protein [Talaromyces stipitatus ATCC 10500]	XP_002485660	1	1	2e-36	4e-27	159	129	454	454	29.2952	26.8722	50.8811	48.8987	29.4423	29.4423
elsa	5176	5175	ref|XP_002340536.1|	1630	hypothetical protein TSTA_066020 [Talaromyces stipitatus ATCC 10500] gb|EED23149.1| hypothetical protein TSTA_066020 [Talaromyces stipitatus ATCC 10500]	XP_002340536	2	1	5e-36	1e-25	158	124	642	453	28.8162	26.2693	50.7788	49.2274	39.3865	27.7914
elsa	5176	5175	ref|XP_002340141.1|	678	conserved hypothetical protein [Talaromyces stipitatus ATCC 10500] gb|EED22754.1| conserved hypothetical protein [Talaromyces stipitatus ATCC 10500]	XP_002340141	1	1	7e-36	7e-25	158	121	450	450	29.7778	25.5556	52.6667	50.4444	66.3717	66.3717
elsa	5176	5175	ref|XP_002153681.1|	1583	hypothetical protein PMAA_008160 [Penicillium marneffei ATCC 18224] gb|EEA18537.1| hypothetical protein PMAA_008160 [Penicillium marneffei ATCC 18224]	XP_002153681	2	1	9e-36	5e-23	157	115	645	453	28.5271	25.8278	48.8372	48.3444	40.7454	28.6166
elsa	5176	5175	ref|XP_002486542.1|	1649	conserved hypothetical protein [Talaromyces stipitatus ATCC 10500] gb|EED14304.1| conserved hypothetical protein [Talaromyces stipitatus ATCC 10500]	XP_002486542	2	1	1e-35	3e-25	157	123	642	453	28.8162	26.0486	50.6231	49.0066	38.9327	27.4712
elsa	5176	5175	ref|XP_002481224.1|	1652	hypothetical protein TSTA_039840 [Talaromyces stipitatus ATCC 10500] gb|EED20790.1| hypothetical protein TSTA_039840 [Talaromyces stipitatus ATCC 10500]	XP_002481224	2	1	2e-35	3e-25	157	122	642	453	28.6604	26.0486	50.6231	49.0066	38.862	27.4213
elsa	5176	5175	ref|XP_002488407.1|	1619	hypothetical protein TSTA_108380 [Talaromyces stipitatus ATCC 10500] gb|EED11651.1| hypothetical protein TSTA_108380 [Talaromyces stipitatus ATCC 10500]	XP_002488407	2	1	2e-35	3e-25	157	122	642	453	28.6604	26.0486	50.6231	49.0066	39.6541	27.9802
elsa	5176	5175	ref|XP_002340054.1|	1637	conserved hypothetical protein [Talaromyces stipitatus ATCC 10500] ref|XP_002485726.1| conserved hypothetical protein [Talaromyces stipitatus ATCC 10500] gb|EED13488.1| conserved hypothetical protein [Talaromyces stipitatus ATCC 10500] gb|EED22667.1| conserved hypothetical protein [Talaromyces stipitatus ATCC 10500]	XP_002340054	2	1	2e-35	3e-24	157	119	635	450	30.0787	25.5556	50.3937	50.2222	38.7905	27.4893
elsa	5176	5175	ref|XP_002488724.1|	1720	conserved hypothetical protein [Talaromyces stipitatus ATCC 10500] gb|EED11543.1| conserved hypothetical protein [Talaromyces stipitatus ATCC 10500]	XP_002488724	2	1	5e-35	2e-25	155	123	643	454	28.6159	26.2115	49.3002	48.6784	37.3837	26.3953
elsa	5176	5175	ref|XP_002558675.1|	469	Pc13g02340 [Penicillium chrysogenum Wisconsin 54-1255] emb|CAP91303.1| Pc13g02340 [Penicillium chrysogenum Wisconsin 54-1255]	XP_002558675	1	1	6e-35	6e-33	155	148	471	468	30.9979	30.1282	48.62	47.6496	100.426	99.7868
elsa	5176	5175	ref|XP_002340547.1|	1684	conserved hypothetical protein [Talaromyces stipitatus ATCC 10500] gb|EED23160.1| conserved hypothetical protein [Talaromyces stipitatus ATCC 10500]	XP_002340547	2	1	6e-35	1e-24	155	120	638	453	29.1536	25.8278	49.373	48.1236	37.886	26.9002
elsa	5176	5175	ref|XP_002148551.1|	1497	conserved hypothetical protein [Penicillium marneffei ATCC 18224] gb|EEA25040.1| conserved hypothetical protein [Penicillium marneffei ATCC 18224]	XP_002148551	2	1	7e-34	1e-26	151	127	637	488	30.4553	26.6393	50.7064	48.7705	42.5518	32.5985
elsa	5176	5175	ref|XP_002153684.1|	793	conserved hypothetical protein [Penicillium marneffei ATCC 18224] gb|EEA18540.1| conserved hypothetical protein [Penicillium marneffei ATCC 18224]	XP_002153684	1	1	3e-33	6e-17	149	95.5	327	328	33.6391	29.5732	54.1284	48.1707	41.2358	41.3619
elsa	5176	5175	ref|XP_002561263.1|	2366	Pc16g09490 [Penicillium chrysogenum Wisconsin 54-1255] emb|CAP93619.1| Pc16g09490 [Penicillium chrysogenum Wisconsin 54-1255]	XP_002561263	2	1	3e-32	2e-17	146	97.1	596	462	29.698	24.8918	50.6711	46.5368	25.1902	19.5266
elsa	5176	5175	ref|XP_002564007.1|	519	Pc20g15350 [Penicillium chrysogenum Wisconsin 54-1255] emb|CAP86864.1| Pc20g15350 [Penicillium chrysogenum Wisconsin 54-1255]	XP_002564007	1	1	4e-32	6e-17	145	95.5	470	469	29.7872	24.7335	49.7872	44.7761	90.5588	90.3661
elsa	5176	5175	ref|XP_001586211.1|	1533	hypothetical protein SS1G_12788 [Sclerotinia sclerotiorum 1980] ref|XP_001589184.1| hypothetical protein SS1G_09817 [Sclerotinia sclerotiorum 1980] ref|XP_001589806.1| hypothetical protein SS1G_09528 [Sclerotinia sclerotiorum 1980] ref|XP_001592171.1| hypothetical protein SS1G_06410 [Sclerotinia sclerotiorum 1980] ref|XP_001592891.1| hypothetical protein SS1G_05813 [Sclerotinia sclerotiorum 1980]…	XP_001586211	2	1	6e-32	1e-21	145	110	773	462	28.5899	25.974	47.9948	45.2381	50.424	30.137
elsa	5176	5175	ref|XP_002484475.1|	1643	hypothetical protein TSTA_022950 [Talaromyces stipitatus ATCC 10500] gb|EED17241.1| hypothetical protein TSTA_022950 [Talaromyces stipitatus ATCC 10500]	XP_002484475	2	1	9e-31	6e-21	141	108	613	409	28.0587	25.4279	50.2447	49.1443	37.3098	24.8935
elsa	5176	5175	ref|XP_001942135.1|	209	conserved hypothetical protein [Pyrenophora tritici-repentis Pt-1C-BFP] gb|EDU45960.1| conserved hypothetical protein [Pyrenophora tritici-repentis Pt-1C-BFP]	XP_001942135	1	1	3e-29	5e-23	136	115	178	143	49.4382	50.3497	64.0449	67.8322	85.1675	68.4211
elsa	5176	5175	ref|XP_002478234.1|	1697	hypothetical protein TSTA_085020 [Talaromyces stipitatus ATCC 10500] gb|EED21271.1| hypothetical protein TSTA_085020 [Talaromyces stipitatus ATCC 10500]	XP_002478234	2	1	2e-28	2e-16	133	93.6	641	452	28.8612	24.7788	48.0499	45.354	37.7725	26.6352
elsa	5176	5175	ref|XP_001229973.1|	1342	hypothetical protein CHGG_03457 [Chaetomium globosum CBS 148.51] gb|EAQ91522.1| hypothetical protein CHGG_03457 [Chaetomium globosum CBS 148.51]	XP_001229973	2	2	9e-28	3e-08	131	66.6	369	370	36.3144	29.7297	52.8455	47.5676	27.4963	27.5708
elsa	5176	5175	ref|XP_001221501.1|	709	hypothetical protein CHGG_05406 [Chaetomium globosum CBS 148.51] gb|EAQ88787.1| hypothetical protein CHGG_05406 [Chaetomium globosum CBS 148.51]	XP_001221501	1	1	5e-27	1e-12	129	81.3	299	289	31.7726	28.3737	54.5151	48.7889	42.1721	40.7616
elsa	5176	5175	ref|XP_002340076.1|	779	conserved hypothetical protein [Talaromyces stipitatus ATCC 10500] gb|EED22689.1| conserved hypothetical protein [Talaromyces stipitatus ATCC 10500]	XP_002340076	1	1	3e-26	3e-17	126	96.7	371	371	29.9191	26.1456	49.3261	46.6307	47.6252	47.6252
elsa	5176	5175	ref|XP_002149802.1|	1476	conserved hypothetical protein [Penicillium marneffei ATCC 18224] gb|EEA23635.1| conserved hypothetical protein [Penicillium marneffei ATCC 18224]	XP_002149802	2	1	1e-25	4e-21	124	109	508	352	32.874	27.8409	52.3622	52.5568	34.4173	23.8482
elsa	5176	5175	ref|XP_002479436.1|	1681	hypothetical protein TSTA_097220 [Talaromyces stipitatus ATCC 10500] gb|EED22473.1| hypothetical protein TSTA_097220 [Talaromyces stipitatus ATCC 10500]	XP_002479436	2	1	3e-25	9e-18	123	98.2	561	372	28.6988	26.0753	48.4848	48.1183	33.373	22.1297
elsa	5176	5175	ref|XP_001942099.1|	214	conserved hypothetical protein [Pyrenophora tritici-repentis Pt-1C-BFP] gb|EDU44818.1| conserved hypothetical protein [Pyrenophora tritici-repentis Pt-1C-BFP]	XP_001942099	1	1	6e-25	1e-17	122	97.4	206	199	44.1748	41.7085	57.767	54.7739	96.2617	92.9907
elsa	5176	5175	ref|XP_002149507.1|	688	hypothetical protein PMAA_099280 [Penicillium marneffei ATCC 18224] gb|EEA23340.1| hypothetical protein PMAA_099280 [Penicillium marneffei ATCC 18224]	XP_002149507	1	1	2e-24	2e-06	120	60.5	243	244	36.6255	29.5082	54.7325	46.7213	35.3198	35.4651
elsa	5176	5175	ref|XP_001222119.1|	674	hypothetical protein CHGG_06024 [Chaetomium globosum CBS 148.51] gb|EAQ89405.1| hypothetical protein CHGG_06024 [Chaetomium globosum CBS 148.51]	XP_001222119	2	2	1e-23	4e-18	117	99.4	369	382	38.7534	34.555	60.1626	56.2827	54.7478	56.6766
elsa	5176	5175	gb|AAT85031.1|	1437	putative polyprotein [Oryza sativa (japonica cultivar-group)] gb|ABF96679.1| retrotransposon protein, putative, Ty1-copia subclass [Oryza sativa (japonica cultivar-group)]	AAT85031	1	1	4e-22	2e-08	112	67	476	468	27.1008	23.9316	48.1092	43.5897	33.1246	32.5678
elsa	5176	5175	ref|XP_001942430.1|	348	conserved hypothetical protein [Pyrenophora tritici-repentis Pt-1C-BFP] gb|EDU47292.1| conserved hypothetical protein [Pyrenophora tritici-repentis Pt-1C-BFP]	XP_001942430	1	1	2e-21	6e-17	110	95.5	303	199	29.3729	32.6633	50.8251	55.2764	87.069	57.1839
elsa	5176	5175	ref|XP_661893.1|	1512	hypothetical protein AN4289.2 [Aspergillus nidulans FGSC A4] gb|EAA58766.1| hypothetical protein AN4289.2 [Aspergillus nidulans FGSC A4]	XP_661893	2	1	1e-20	8e-13	107	81.6	543	377	27.4401	27.5862	47.5138	44.5623	35.9127	24.9339
elsa	5176	5175	gb|AAB82754.1|	1445	retrofit [Oryza longistaminata]	AAB82754	1	1	2e-20	1e-06	106	61.2	469	470	27.9318	24.2553	46.4819	44.6809	32.4567	32.526
elsa	5176	5175	ref|XP_002488802.1|	388	hypothetical protein TSTA_007760 [Talaromyces stipitatus ATCC 10500] gb|EED11486.1| hypothetical protein TSTA_007760 [Talaromyces stipitatus ATCC 10500]	XP_002488802	1	1	4e-20	2e-14	105	87.4	124	124	48.3871	42.7419	67.7419	61.2903	31.9588	31.9588
elsa	5176	5175	ref|XP_001539536.1|	490	predicted protein [Ajellomyces capsulatus NAm1] gb|EDN08504.1| predicted protein [Ajellomyces capsulatus NAm1]	XP_001539536	1	1	1e-19	0.002	104	50.4	324	198	29.9383	27.2727	47.5309	47.4747	66.1224	40.4082
elsa	5176	5175	ref|XP_001542681.1|	857	predicted protein [Ajellomyces capsulatus NAm1] gb|EDN06249.1| predicted protein [Ajellomyces capsulatus NAm1]	XP_001542681	2	2	3e-19	2e-11	103	77	683	643	27.8184	23.9502	47.1449	43.3904	79.6966	75.0292
elsa	5176	5175	ref|XP_002486217.1|	798	hypothetical protein TSTA_102090 [Talaromyces stipitatus ATCC 10500] gb|EED13979.1| hypothetical protein TSTA_102090 [Talaromyces stipitatus ATCC 10500]	XP_002486217	1	1	6e-19	4e-13	102	82.8	283	263	31.8021	26.9962	50.8834	49.0494	35.4637	32.9574
elsa	5176	5175	dbj|BAB90546.1|	1448	putative rice retrotransposon retrofit gag/pol polyprotein [Oryza sativa Japonica Group]	BAB90546	1	1	6e-19	2e-05	102	57	476	473	27.521	23.6786	45.5882	43.7632	32.8729	32.6657
elsa	5176	5175	gb|ABF96081.1|	1180	retrotransposon protein, putative, Ty1-copia subclass [Oryza sativa (japonica cultivar-group)]	ABF96081	1	1	6e-19	0.0001	102	54.3	467	460	26.9807	22.3913	46.6809	43.4783	39.5763	38.9831
elsa	5176	5175	ref|XP_002488780.1|	261	hypothetical protein TSTA_007540 [Talaromyces stipitatus ATCC 10500] gb|EED11464.1| hypothetical protein TSTA_007540 [Talaromyces stipitatus ATCC 10500]	XP_002488780	2	2	8e-19	3e-16	101	93.2	214	202	43.9252	40.5941	61.6822	60.396	81.9923	77.3946
elsa	5176	5175	gb|AAT69582.1|	1256	putative polyprotein [Oryza sativa Japonica Group] gb|AAU44112.1| putative polyprotein [Oryza sativa Japonica Group]	AAT69582	1	1	8e-19	7e-07	101	62	475	468	28	25.4274	46.5263	44.6581	37.8185	37.2611
elsa	5176	5175	ref|XP_001527393.1|	505	conserved hypothetical protein [Lodderomyces elongisporus NRRL YB-4239] gb|EDK44043.1| conserved hypothetical protein [Lodderomyces elongisporus NRRL YB-4239]	XP_001527393	1	1	2e-18	5e-10	100	72.4	453	449	28.0353	24.9443	47.6821	44.5434	89.703	88.9109
elsa	5176	5175	gb|ACI62137.1|	1319	polyprotein [Drosophila melanogaster]	ACI62137	2	1	4e-18	7e-10	99.4	72	619	472	26.3328	24.7881	46.3651	45.339	46.9295	35.7847
elsa	5176	5175	ref|XP_002485657.1|	509	conserved hypothetical protein [Talaromyces stipitatus ATCC 10500] gb|EED15704.1| conserved hypothetical protein [Talaromyces stipitatus ATCC 10500]	XP_002485657	2	2	7e-18	2e-13	98.6	84	273	273	40.6593	35.8974	59.707	55.3114	53.6346	53.6346
elsa	5176	5175	gb|ABA98049.1|	1460	retrotransposon protein, putative, Ty1-copia subclass [Oryza sativa (japonica cultivar-group)]	ABA98049	1	1	1e-17	0.0001	97.4	54.7	471	473	26.7516	23.6786	47.1338	43.9746	32.2603	32.3973
elsa	5176	5175	ref|XP_001219521.1|	1181	hypothetical protein CHGG_00300 [Chaetomium globosum CBS 148.51] gb|EAQ92065.1| hypothetical protein CHGG_00300 [Chaetomium globosum CBS 148.51]	XP_001219521	4	4	3e-17	8e-13	96.7	81.6	460	435	38.2609	34.2529	57.3913	54.7126	38.95	36.8332
elsa	5176	5175	ref|XP_002422173.1|	495	transposon polyprotein reverse transcriptase, putative [Candida dubliniensis CD36] emb|CAX40177.1| transposon polyprotein reverse transcriptase, putative [Candida dubliniensis CD36]	XP_002422173	1	1	3e-17	6e-09	96.7	68.9	450	445	24.8889	22.2472	46.8889	44.4944	90.9091	89.899
elsa	5176	5175	gb|AAL66754.1|AF464738_5	1313	putative copia-like retrotransposon Hopscotch polyprotein [Zea mays]	AAL66754	1	1	4e-17	0.0007	95.9	52	463	463	26.9978	24.1901	46.2203	43.4125	35.2628	35.2628
elsa	5176	5175	ref|NP_001063286.1|	1696	Os09g0441600 [Oryza sativa (japonica cultivar-group)]	NP_001063286	1	1	6e-17	2e-05	95.5	57	461	461	27.3319	24.5119	46.2039	44.0347	27.1816	27.1816
elsa	5176	5175	gb|AAN06870.1|	1247	Putative gag-pol polyprotein [Oryza sativa (japonica cultivar-group)] gb|ABF94109.1| retrotransposon protein, putative, Ty1-copia subclass [Oryza sativa (japonica cultivar-group)]	AAN06870	1	1	6e-17	0.0001	95.5	54.7	475	472	25.2632	22.8814	45.6842	44.2797	38.0914	37.8508
elsa	5176	5175	gb|AAU43956.1|	1447	unknown protein [Oryza sativa Japonica Group] gb|AAU44069.1| putative polyprotein [Oryza sativa Japonica Group]	AAU43956	1	1	6e-17	0.0004	95.5	52.8	475	475	26.3158	24	46.7368	43.5789	32.8265	32.8265
elsa	5176	5175	ref|XP_001537897.1|	1217	predicted protein [Ajellomyces capsulatus NAm1] gb|EDN10858.1| predicted protein [Ajellomyces capsulatus NAm1]	XP_001537897	2	3	6e-17	0.001	95.5	51.6	710	522	26.1972	26.2452	44.3662	47.7011	58.3402	42.8924
elsa	5176	5175	ref|NP_001063009.1|	1101	Os09g0368000 [Oryza sativa (japonica cultivar-group)]	NP_001063009	1	1	3e-16	0.002	93.2	50.4	459	459	26.3617	23.0937	47.2767	44.2266	41.6894	41.6894
elsa	5176	5175	gb|AAK02020.2|AC074283_1	1058	Putative gag-pol polyprotein [Oryza sativa] gb|AAP52036.1| retrotransposon protein, putative, Ty1-copia subclass [Oryza sativa (japonica cultivar-group)]	AAK02020	1	1	4e-16	9e-05	92.8	55.1	475	476	26.7368	24.1597	45.8947	43.0672	44.896	44.9905
elsa	5176	5175	ref|XP_001216587.1|	1407	predicted protein [Aspergillus terreus NIH2624] gb|EAU31139.1| predicted protein [Aspergillus terreus NIH2624]	XP_001216587	2	2	1e-15	1e-10	90.9	74.3	396	363	27.7778	25.8953	52.2727	51.2397	28.145	25.7996
elsa	5176	5175	ref|XP_661880.1|	564	hypothetical protein AN4276.2 [Aspergillus nidulans FGSC A4] gb|EAA58814.1| hypothetical protein AN4276.2 [Aspergillus nidulans FGSC A4]	XP_661880	1	1	1e-15	9e-10	90.9	71.6	240	240	33.3333	30.8333	50.4167	47.9167	42.5532	42.5532
elsa	5176	5175	gb|AAK55460.1|AC069300_15	1031	putative gag-pol polyprotein [Oryza sativa (japonica cultivar-group)] gb|AAP54977.1| retrotransposon protein, putative, Ty1-copia subclass [Oryza sativa (japonica cultivar-group)]	AAK55460	1	1	3e-15	0.005	89.7	49.3	483	475	26.7081	23.3684	44.7205	41.4737	46.8477	46.0718
elsa	5176		ref|XP_002442174.1|	757	hypothetical protein SORBIDRAFT_08g015513 [Sorghum bicolor] gb|EES16012.1| hypothetical protein SORBIDRAFT_08g015513 [Sorghum bicolor]	XP_002442174	1		4e-15		89.4		459		25.9259		45.3159		60.6341
elsa	5176	5175	gb|ABA95721.1|	900	retrotransposon protein, putative, Ty1-copia subclass [Oryza sativa (japonica cultivar-group)]	ABA95721	1	1	5e-15	0.0006	89	52.4	496	485	25	21.8557	44.7581	42.4742	55.1111	53.8889
elsa	5176	5175	ref|XP_001538050.1|	1271	predicted protein [Ajellomyces capsulatus NAm1] gb|EDN09852.1| predicted protein [Ajellomyces capsulatus NAm1]	XP_001538050	2	1	7e-15	3e-11	88.6	76.6	348	284	30.7471	26.4085	52.2989	47.8873	27.38	22.3446
elsa	5176	5175	emb|CAR65950.1|	1488	DEHA2G11297p [Debaryomyces hansenii]	CAR65950	2	1	7e-15	0.0002	88.6	53.9	591	403	26.7343	23.0769	46.1929	43.1762	39.7177	27.0833
elsa	5176	5175	ref|XP_001539385.1|	413	predicted protein [Ajellomyces capsulatus NAm1] gb|EDN09823.1| predicted protein [Ajellomyces capsulatus NAm1]	XP_001539385	1	1	1e-14	0.006	87.8	48.9	197	203	34.0102	26.601	53.8071	47.2906	47.6998	49.1525
elsa	5176	5175	gb|AAW22873.1|	687	putative polyprotein [Lycopersicon esculentum]	AAW22873	1	1	1e-14	0.006	87.8	48.9	454	455	25.1101	21.3187	46.4758	42.8571	66.0844	66.23
elsa	5176	5175	gb|AAD23690.1|	1333	putative retroelement pol polyprotein [Arabidopsis thaliana]	AAD23690	2	1	2e-14	1e-05	87.4	58.2	639	451	25.1956	21.7295	44.6009	44.3459	47.937	33.8335
elsa	5176	5175	emb|CAR65624.1|	1496	DEHA2D06061p [Debaryomyces hansenii]	CAR65624	1	1	2e-14	0.0001	87	54.7	449	403	26.5033	23.0769	45.657	42.928	30.0134	26.9385
elsa	5176	5175	emb|CAD29538.1|	1490	polyprotein [Debaryomyces hansenii var. hansenii] emb|CAR65951.1| DEHA2G11539p [Debaryomyces hansenii]	CAD29538	1	1	2e-14	0.0001	87	54.7	449	403	26.5033	23.0769	45.657	42.928	30.1342	27.047
elsa	5176		ref|NP_001054951.1|	1431	Os05g0222100 [Oryza sativa (japonica cultivar-group)] gb|AAT07563.1| putative polyprotein [Oryza sativa Japonica Group] gb|AAT07631.1| putative polyprotein [Oryza sativa Japonica Group]	NP_001054951	1		2e-14		87		484		26.4463		44.6281		33.8225
elsa	5176	5175	ref|XP_002482983.1|	544	conserved hypothetical protein [Talaromyces stipitatus ATCC 10500] gb|EED18991.1| conserved hypothetical protein [Talaromyces stipitatus ATCC 10500]	XP_002482983	1	1	3e-14	3e-13	86.3	83.2	162	159	36.4198	34.5912	58.642	58.4906	29.7794	29.2279
elsa	5176	5175	emb|CAB75932.1|	1339	putative protein [Arabidopsis thaliana]	CAB75932	1	1	3e-14	2e-05	86.7	57	455	460	24.6154	22.6087	46.5934	44.5652	33.9806	34.354
elsa	5176	5175	ref|XP_002488732.1|	469	hypothetical protein TSTA_008470 [Talaromyces stipitatus ATCC 10500] gb|EED11551.1| hypothetical protein TSTA_008470 [Talaromyces stipitatus ATCC 10500]	XP_002488732	1	1	5e-14	1e-10	85.9	74.7	120	120	41.6667	36.6667	62.5	59.1667	25.5864	25.5864
elsa	5176	5175	ref|XP_002488547.1|	146	hypothetical protein TSTA_109710 [Talaromyces stipitatus ATCC 10500] gb|EED11791.1| hypothetical protein TSTA_109710 [Talaromyces stipitatus ATCC 10500]	XP_002488547	1	1	6e-14	1e-05	85.5	58.2	172	172	36.6279	31.3953	54.6512	47.6744	117.808	117.808
elsa	5176	5175	gb|AAB61111.1|	1315	Strong similarity to Zea mays retrotransposon Hopscotch polyprotein (gb|U12626). [Arabidopsis thaliana]	AAB61111	1	1	8e-14	6e-06	85.1	58.9	464	456	25.6466	23.6842	45.9052	44.2982	35.2852	34.6768
elsa	5176	5175	ref|XP_710077.1|	1477	retrotransposon Tca5 polyprotein [Candida albicans SC5314] gb|EAK90805.1| retrotransposon Tca5 polyprotein [Candida albicans SC5314]	XP_710077	1	1	8e-14	1e-05	85.1	57.8	469	467	24.7335	23.3405	45.629	42.8266	31.7536	31.6181
elsa	5176	5175	emb|CAR65485.1|	1496	DEHA2B12787p [Debaryomyces hansenii]	CAR65485	1	1	8e-14	0.0004	85.1	52.8	449	403	26.2806	22.8288	45.657	42.928	30.0134	26.9385
elsa	5176		gb|AAP53968.1|	932	retrotransposon protein, putative, Ty1-copia subclass [Oryza sativa (japonica cultivar-group)]	AAP53968	1		8e-14		85.1		473		25.1586		44.8203		50.7511
elsa	5176	5175	emb|CAN67449.1|	1618	hypothetical protein [Vitis vinifera]	CAN67449	1	1	1e-13	3e-06	84.7	60.1	455	460	25.0549	25.4348	48.3516	45	28.1211	28.4302
elsa	5176		ref|XP_002271348.1|	1121	PREDICTED: hypothetical protein [Vitis vinifera]	XP_002271348	1		1e-13		84.7		454		24.6696		44.4934		40.4996
elsa	5176	5175	ref|XP_002482401.1|	417	hypothetical protein TSTA_121520 [Talaromyces stipitatus ATCC 10500] gb|EED18409.1| hypothetical protein TSTA_121520 [Talaromyces stipitatus ATCC 10500]	XP_002482401	1	1	2e-13	0.008	84	48.5	164	166	34.7561	29.5181	53.0488	47.5904	39.3285	39.8082
elsa	5176		ref|XP_002268347.1|	830	PREDICTED: hypothetical protein [Vitis vinifera]	XP_002268347	1		2e-13		84		454		25.1101		44.9339		54.6988
elsa	5176		gb|ACL97385.1|	1305	Gag-Pol polyprotein [Medicago truncatula]	ACL97385	1		3e-13		83.2		463		22.8942		46.0043		35.4789
elsa	5176	5175	ref|XP_002267217.1|	1401	PREDICTED: hypothetical protein [Vitis vinifera]	XP_002267217	2	1	5e-13	7e-05	82.4	55.5	608	451	23.5197	20.6208	46.0526	45.2328	43.3976	32.1913
elsa	5176	5175	gb|AAM11672.1|AF492763_1	415	polyprotein [Drosophila melanogaster]	AAM11672	1	1	7e-13	8e-06	82	58.5	405	408	25.1852	23.2843	46.6667	44.3627	97.5904	98.3133
elsa	5176	5175	ref|XP_002263536.1|	1422	PREDICTED: hypothetical protein [Vitis vinifera]	XP_002263536	2	1	7e-13	9e-05	82	55.1	608	451	23.3553	20.6208	46.0526	45.2328	42.7567	31.7159
elsa	5176	5175	emb|CAN61340.1|	973	hypothetical protein [Vitis vinifera]	CAN61340	1	1	7e-13	0.001	82	51.2	472	226	24.3644	23.8938	44.9153	50	48.5098	23.2271
elsa	5176		gb|ACL97384.1|	1305	Gag-Pol polyprotein [Medicago truncatula]	ACL97384	1		7e-13		82		463		22.4622		46.0043		35.4789
elsa	5176		emb|CAE04319.3|	950	OSJNBb0016D16.10 [Oryza sativa (japonica cultivar-group)]	CAE04319	1		7e-13		82		382		26.9634		46.0733		40.2105
elsa	5176	5175	ref|XP_002264534.1|	1107	PREDICTED: hypothetical protein [Vitis vinifera]	XP_002264534	2	1	8e-13	0.0001	81.6	54.7	608	451	23.6842	20.8426	46.0526	45.2328	54.9232	40.7407
elsa	5176		dbj|BAH94406.1|	821	Os08g0544300 [Oryza sativa Japonica Group]	BAH94406	1		8e-13		81.6		474		25.1055		45.7806		57.7345
elsa	5176	5175	ref|XP_002264760.1|	666	PREDICTED: hypothetical protein [Vitis vinifera]	XP_002264760	1	1	1e-12	0.0001	80.9	54.7	453	453	24.7241	23.1788	46.3576	43.4879	68.018	68.018
elsa	5176		gb|ACL97383.1|	1305	Gag-Pol polyprotein [Medicago truncatula]	ACL97383	1		1e-12		80.9		463		22.6782		45.7883		35.4789
elsa	5176		gb|AAR88589.1|	1399	putative copia-like retrotransposon protein [Oryza sativa (japonica cultivar-group)]	AAR88589	1		1e-12		80.9		474		24.8945		45.7806		33.8813
elsa	5176	5175	emb|CAN76326.1|	1112	hypothetical protein [Vitis vinifera]	CAN76326	1	1	2e-12	5e-05	80.1	55.8	455	460	24.8352	25	47.9121	44.7826	40.9173	41.3669
elsa	5176	5175	emb|CAN67362.1|	1259	hypothetical protein [Vitis vinifera]	CAN67362	1	1	2e-12	0.0001	80.1	54.3	455	460	24.8352	25.2174	47.4725	44.3478	36.1398	36.5369
elsa	5176	5175	gb|AAM51136.1|	714	SD26211p [Drosophila melanogaster]	AAM51136	1	1	2e-12	0.0004	80.5	52.8	466	466	23.6052	21.4592	44.4206	42.9185	65.2661	65.2661
elsa	5176		gb|EEQ37632.1|	662	hypothetical protein CLUG_01755 [Clavispora lusitaniae ATCC 42720]	EEQ37632	1		2e-12		80.1		456		23.4649		44.2982		68.8822
elsa	5176		ref|XP_001541466.1|	221	predicted protein [Ajellomyces capsulatus NAm1] gb|EDN07033.1| predicted protein [Ajellomyces capsulatus NAm1]	XP_001541466	1		2e-12		80.1		179		34.0782		53.6313		80.9955
elsa	5176		dbj|BAD34493.1|	1298	Gag-Pol [Ipomoea batatas]	BAD34493	1		2e-12		80.1		466		22.9614		46.3519		35.9014
elsa	5176	5175	emb|CAN59964.1|	1481	hypothetical protein [Vitis vinifera]	CAN59964	1	1	3e-12	5e-05	79.7	55.8	455	460	24.6154	24.7826	47.9121	44.7826	30.7225	31.0601
elsa	5176	5175	emb|CAN78330.1|	1049	hypothetical protein [Vitis vinifera]	CAN78330	1	1	3e-12	5e-05	79.7	55.8	455	460	24.6154	24.7826	47.9121	44.7826	43.3746	43.8513
elsa	5176		ref|XP_002274850.1|	1328	PREDICTED: hypothetical protein [Vitis vinifera]	XP_002274850	1		3e-12		79.7		454		24.2291		44.2731		34.1867
elsa	5176		gb|ACL97386.1|	1305	Gag-Pol polyprotein [Medicago truncatula]	ACL97386	1		3e-12		79.7		463		22.4622		45.7883		35.4789
elsa	5176	5175	gb|AAD24600.1|	1333	putative retroelement pol polyprotein [Arabidopsis thaliana]	AAD24600	1	1	4e-12	0.001	79.3	51.6	465	465	25.8065	23.0108	46.0215	44.3011	34.8837	34.8837
elsa	5176		emb|CAN65222.1|	1562	hypothetical protein [Vitis vinifera]	CAN65222	1		4e-12		79.3		440		24.3182		43.6364		28.169
elsa	5176	5175	dbj|BAA01703.1|	1409	unnamed protein product [Drosophila simulans]	BAA01703	2	1	6e-12	4e-07	79	62.8	670	477	25.0746	22.6415	45.8209	45.283	47.5515	33.8538
elsa	5176	5175	ref|XP_001600323.1|	971	PREDICTED: similar to copia-type polyprotein, putative, partial [Nasonia vitripennis]	XP_001600323	1	1	7e-12	6e-09	78.6	68.9	430	444	24.186	23.4234	46.2791	44.3694	44.2842	45.7261
elsa	5176	5175	ref|XP_002482984.1|	237	conserved hypothetical protein [Talaromyces stipitatus ATCC 10500] gb|EED18992.1| conserved hypothetical protein [Talaromyces stipitatus ATCC 10500]	XP_002482984	1	1	7e-12	2e-05	78.6	57	213	213	28.169	24.4131	52.5822	48.3568	89.8734	89.8734
elsa	5176	5175	emb|CAN70357.1|	1568	hypothetical protein [Vitis vinifera]	CAN70357	1	1	7e-12	2e-05	78.6	57.4	458	460	24.2358	24.7826	47.5983	45.6522	29.2092	29.3367
elsa	5176	5175	ref|XP_002263098.1|	1118	PREDICTED: hypothetical protein [Vitis vinifera]	XP_002263098	1	1	7e-12	0.0004	78.6	52.8	457	458	24.5077	22.9258	46.1707	43.8865	40.8766	40.966
elsa	5176	5175	gb|AAP20859.1|	352	retrotransposon protein, putative, Ty1-copia sub-class [Oryza sativa (japonica cultivar-group)]	AAP20859	1	1	7e-12	0.0004	78.6	52.8	220	212	31.3636	27.3585	51.3636	47.1698	62.5	60.2273
elsa	5176		ref|XP_002263476.1|	1396	PREDICTED: hypothetical protein [Vitis vinifera]	XP_002263476	1		7e-12		78.6		468		24.359		46.1538		33.5244
elsa	5176	5175	pir||PC1232	787	copia polyprotein - fruit fly (Drosophila simulans) retrotransposon copia (fragments)	PC1232	1	1	9e-12	7e-07	78.2	62	457	471	24.5077	22.5053	46.3895	45.2229	58.0686	59.8475
elsa	5176	5175	emb|CAN62538.1|	1481	hypothetical protein [Vitis vinifera]	CAN62538	1	1	9e-12	0.0002	78.2	53.9	455	460	24.3956	24.5652	47.9121	44.7826	30.7225	31.0601
elsa	5176	5175	sp|P04146.3|COPIA_DROME	1409	RecName: Full=Copia protein; AltName: Full=Gag-int-pol protein; Contains: RecName: Full=Copia VLP protein; Contains: RecName: Full=Copia protease emb|CAA26444.1| 31 KD polyprotein [Drosophila melanogaster] emb|CAA28054.2| hypothetical protein [Drosophila melanogaster] gb|AAR99086.1| SD14423p [Drosophila melanogaster]	P04146	2	1	1e-11	3e-07	77.8	63.2	670	477	25.2239	22.8512	45.5224	44.8637	47.5515	33.8538
elsa	5176	5175	prf||1107279B	1410	ORF g	1107279B	2	1	1e-11	3e-07	77.8	63.2	670	477	25.2239	22.8512	45.5224	44.8637	47.5177	33.8298
elsa	5176	5175	emb|CAD27357.1|	1017	hypothetical protein [Drosophila melanogaster]	CAD27357	2	1	1e-11	3e-07	77.8	63.2	670	477	25.2239	22.8512	45.5224	44.8637	65.88	46.9027
elsa	5176	5175	gb|AAU90089.1|	1094	putative polyprotein [Oryza sativa Japonica Group]	AAU90089	1	1	1e-11	7e-05	77.8	55.5	454	461	24.4493	23.2104	45.815	43.8178	41.4991	42.1389
elsa	5176	5175	emb|CAN70229.1|	1472	hypothetical protein [Vitis vinifera]	CAN70229	1	1	1e-11	0.0002	77.8	53.5	455	460	24.6154	24.7826	47.4725	44.3478	30.9103	31.25
elsa	5176	5175	emb|CAN72600.1|	1246	hypothetical protein [Vitis vinifera]	CAN72600	1	1	1e-11	0.0007	77.8	52	457	458	24.5077	22.9258	46.1707	43.8865	36.6774	36.7576
elsa	5176	5175	ref|XP_002262600.1|	1154	PREDICTED: hypothetical protein [Vitis vinifera]	XP_002262600	1	1	1e-11	0.004	77.8	49.7	457	216	25.6018	25.9259	45.733	47.6852	39.6014	18.7175
elsa	5176		ref|XP_002274728.1|	1371	PREDICTED: hypothetical protein [Vitis vinifera]	XP_002274728	1		1e-11		77.8		467		24.4111		46.0385		34.0627
elsa	5176	5175	ref|XP_001545938.1|	1563	hypothetical protein BC1G_15605 [Botryotinia fuckeliana B05.10] gb|EDN22650.1| hypothetical protein BC1G_15605 [Botryotinia fuckeliana B05.10]	XP_001545938	2	1	2e-11	3e-09	77	69.7	524	209	27.6718	28.2297	46.1832	48.8038	33.5253	13.3717
elsa	5176	5175	ref|XP_001586060.1|	1213	hypothetical protein SS1G_13153 [Sclerotinia sclerotiorum 1980] ref|XP_001589487.1| hypothetical protein SS1G_09208 [Sclerotinia sclerotiorum 1980] ref|XP_001592700.1| hypothetical protein SS1G_05621 [Sclerotinia sclerotiorum 1980] ref|XP_001597609.1| hypothetical protein SS1G_01804 [Sclerotinia sclerotiorum 1980] gb|EDN93342.1| hypothetical protein SS1G_09208 [Sclerotinia sclerotiorum 1980] gb|E…	XP_001586060	2	1	2e-11	4e-07	77.4	62.8	466	163	29.1845	30.0613	50.4292	52.1472	38.4171	13.4378
elsa	5176	5175	emb|CAN81385.1|	1369	hypothetical protein [Vitis vinifera]	CAN81385	1	1	2e-11	0.0006	77	52.4	455	460	24.3956	24.5652	47.4725	44.3478	33.2359	33.6012
elsa	5176		gb|ABO36622.1|	1307	copia LTR rider [Solanum lycopersicum] gb|ABO36636.1| copia LTR rider [Solanum lycopersicum]	ABO36622	1		2e-11		77.4		454		24.2291		45.5947		34.736
elsa	5176		gb|AAC79110.1|	1456	putative polyprotein of LTR transposon [Arabidopsis thaliana] emb|CAB77781.1| putative polyprotein of LTR transposon [Arabidopsis thaliana]	AAC79110	1		2e-11		77.4		479		24.0084		45.0939		32.8984
elsa	5176		dbj|BAA78424.1|	1330	polyprotein [Arabidopsis thaliana]	BAA78424	1		2e-11		77.4		479		24.0084		45.0939		36.015
elsa	5176		ref|XP_001601628.1|	604	PREDICTED: similar to pol polyprotein, partial [Nasonia vitripennis]	XP_001601628	1		2e-11		77		461		24.0781		45.987		76.3245
elsa	5176		dbj|BAB11447.1|	509	polyprotein-like [Arabidopsis thaliana]	BAB11447	1		2e-11		77		466		24.2489		43.9914		91.5521
elsa	5176	5175	ref|XP_002144366.1|	164	hypothetical protein PMAA_026930 [Penicillium marneffei ATCC 18224] gb|EEA27851.1| hypothetical protein PMAA_026930 [Penicillium marneffei ATCC 18224]	XP_002144366	1	1	3e-11	9e-07	76.6	61.6	126	126	39.6825	35.7143	60.3175	56.3492	76.8293	76.8293
elsa	5176	5175	emb|CAN82928.1|	1468	hypothetical protein [Vitis vinifera]	CAN82928	1	1	3e-11	0.0003	76.6	53.1	440	445	25.2273	25.1685	48.1818	44.9438	29.9728	30.3134
elsa	5176	5175	emb|CAN72168.1|	1415	hypothetical protein [Vitis vinifera]	CAN72168	1	1	3e-11	0.0004	76.6	52.8	455	460	24.6154	24.7826	47.6923	44.1304	32.1555	32.5088
elsa	5176	5175	gb|AAC24836.2|	1477	polyprotein [Candida albicans]	AAC24836	1	1	3e-11	0.0007	76.6	52	469	461	24.0938	22.5597	44.5629	43.167	31.7536	31.2119
elsa	5176		ref|XP_002270275.1|	1156	PREDICTED: hypothetical protein [Vitis vinifera]	XP_002270275	1		3e-11		76.6		455		25.4945		45.4945		39.3599
elsa	5176		ref|XP_002264845.1|	1156	PREDICTED: hypothetical protein [Vitis vinifera]	XP_002264845	1		3e-11		76.6		455		25.4945		45.4945		39.3599
elsa	5176		emb|CAN74767.1|	1945	hypothetical protein [Vitis vinifera]	CAN74767	1		3e-11		76.6		455		25.4945		45.7143		23.3933
elsa	5176		emb|CAN68235.1|	2041	hypothetical protein [Vitis vinifera]	CAN68235	1		3e-11		76.6		455		25.4945		45.4945		22.293
elsa	5176		emb|CAB40067.1|	1203	putative retrotransposon polyprotein [Arabidopsis thaliana] emb|CAB81200.1| putative retrotransposon polyprotein [Arabidopsis thaliana]	CAB40067	1		3e-11		76.6		456		23.9035		45.1754		37.9052
elsa	5176		sp|P10978.1|POLX_TOBAC	1328	RecName: Full=Retrovirus-related Pol polyprotein from transposon TNT 1-94; Includes: RecName: Full=Protease; Includes: RecName: Full=Reverse transcriptase; Includes: RecName: Full=Endonuclease emb|CAA32025.1| unnamed protein product [Nicotiana tabacum]	P10978	2		3e-11		76.6		661		24.9622		43.7216		49.7741
elsa	5176	5175	gb|ABA98225.1|	1199	retrotransposon protein, putative, Ty1-copia subclass [Oryza sativa (japonica cultivar-group)]	ABA98225	1	1	4e-11	2e-07	76.3	63.5	460	459	23.913	23.0937	44.5652	43.3551	38.3653	38.2819
elsa	5176	5175	emb|CAN70361.1|	1013	hypothetical protein [Vitis vinifera]	CAN70361	1	1	4e-11	0.006	76.3	48.9	470	229	23.8298	25.3275	45.9574	47.5983	46.3968	22.6061
elsa	5176		emb|CAN61272.1|	1643	hypothetical protein [Vitis vinifera]	CAN61272	1		4e-11		76.3		453		24.0618		43.2671		27.5715
elsa	5176		ref|YP_002000554.1|	490	orf490 [Oryza sativa Japonica Group] dbj|BAC19858.1| orf490 [Oryza sativa Japonica Group]	YP_002000554	1		4e-11		76.3		467		26.1242		43.2548		95.3061
elsa	5176		gb|AAK43485.1|AC084807_10	1459	polyprotein, putative [Arabidopsis thaliana] dbj|BAH30336.1| hypothetical protein [Arabidopsis thaliana]	AAK43485	1		4e-11		76.3		459		23.7473		45.7516		31.4599
elsa	5176		ref|YP_514636.1|	490	hypothetical protein OrsaiPp07 [Oryza sativa Indica Group] gb|AAZ99275.1| hypothetical protein [Oryza sativa Indica Group] gb|AAZ99329.1| hypothetical protein [Oryza sativa Japonica Group] gb|AAZ99382.1| hypothetical protein [Oryza sativa Japonica Group]	YP_514636	1		4e-11		76.3		467		26.1242		43.2548		95.3061
elsa	5176		pir||T02087	1439	gag/pol polyprotein - maize retrotransposon Hopscotch gb|AAA57005.1| copia-like retrotransposon Hopscotch polyprotein [Zea mays]	T02087	1		4e-11		76.3		466		24.4635		45.0644		32.3836
elsa	5176	5175	emb|CAN60373.1|	1264	hypothetical protein [Vitis vinifera]	CAN60373	1	1	5e-11	0.005	75.9	49.3	451	452	24.612	23.8938	47.2284	44.9115	35.6804	35.7595
elsa	5176		gb|AAT85194.1|	1241	putative polyprotein [Oryza sativa Japonica Group]	AAT85194	2		5e-11		75.9		637		25.4317		45.2119		51.3296
elsa	5176	5175	ref|XP_001920565.1|	1341	PREDICTED: similar to Copia protein (Gag-int-pol protein) [Danio rerio]	XP_001920565	1	1	6e-11	4e-05	75.5	56.2	474	323	23.4177	22.6006	44.5148	44.8916	35.3468	24.0865
elsa	5176	5175	emb|CAN68711.1|	1168	hypothetical protein [Vitis vinifera]	CAN68711	1	1	6e-11	0.0006	75.5	52.4	474	229	23.8397	25.7642	46.4135	48.0349	40.5822	19.6062
elsa	5176		ref|XP_002566840.1|	1683	Pc24g01940 [Penicillium chrysogenum Wisconsin 54-1255] emb|CAP87102.1| Pc24g01940 [Penicillium chrysogenum Wisconsin 54-1255]	XP_002566840	1		6e-11		75.5		443		23.2506		46.9526		26.322
elsa	5176	5175	emb|CAN81712.1|	1615	hypothetical protein [Vitis vinifera]	CAN81712	1	1	8e-11	3e-05	75.1	56.6	455	460	24.6154	25.2174	47.033	44.7826	28.1734	28.483
elsa	5176	5175	ref|XP_001524772.1|	414	conserved hypothetical protein [Lodderomyces elongisporus NRRL YB-4239] gb|EDK45625.1| conserved hypothetical protein [Lodderomyces elongisporus NRRL YB-4239]	XP_001524772	1	1	8e-11	4e-05	75.1	56.2	407	409	25.5528	23.7164	45.4545	42.2983	98.3092	98.7923
elsa	5176	5175	emb|CAN65356.1|	700	hypothetical protein [Vitis vinifera]	CAN65356	1	1	8e-11	0.003	75.1	50.1	456	459	24.5614	24.4009	47.5877	44.2266	65.1429	65.5714
elsa	5176		gb|AAD32759.1|	1356	putative retroelement pol polyprotein [Arabidopsis thaliana]	AAD32759	1		8e-11		75.1		460		24.3478		45.2174		33.9233
elsa	5176	5175	ref|XP_002482402.1|	161	conserved hypothetical protein [Talaromyces stipitatus ATCC 10500] gb|EED18410.1| conserved hypothetical protein [Talaromyces stipitatus ATCC 10500]	XP_002482402	1	1	1e-10	8e-06	74.3	58.5	139	141	35.9712	31.9149	55.3957	51.773	86.3354	87.5776
elsa	5176	5175	gb|ABF96216.1|	904	retrotransposon protein, putative, Ty1-copia subclass [Oryza sativa (japonica cultivar-group)]	ABF96216	1	1	1e-10	9e-05	74.7	55.1	472	470	23.7288	21.2766	45.9746	44.6809	52.2124	51.9912
elsa	5176	5175	gb|AAP46197.1|	890	putative gag-pol polyprotein [Oryza sativa (japonica cultivar-group)]	AAP46197	1	1	1e-10	9e-05	74.7	55.1	472	470	23.7288	21.2766	45.9746	44.6809	53.0337	52.809
elsa	5176	5175	ref|NP_001059837.1|	1187	Os07g0528100 [Oryza sativa (japonica cultivar-group)] dbj|BAF21751.1| Os07g0528100 [Oryza sativa Japonica Group]	NP_001059837	1	1	1e-10	0.0006	74.7	52.4	454	461	24.2291	22.9935	45.1542	43.3839	38.2477	38.8374
elsa	5176	5175	dbj|BAG94704.1|	1094	unnamed protein product [Oryza sativa Japonica Group]	BAG94704	1	1	1e-10	0.0006	74.7	52.4	454	461	24.2291	22.9935	45.1542	43.3839	41.4991	42.1389
elsa	5176	5175	emb|CAN74499.1|	993	hypothetical protein [Vitis vinifera]	CAN74499	1	1	1e-10	0.001	74.3	51.2	472	229	24.3644	26.2009	45.7627	47.5983	47.5327	23.0614
elsa	5176	5175	emb|CAN83575.1|	1474	hypothetical protein [Vitis vinifera]	CAN83575	1	1	1e-10	0.002	74.7	50.4	455	460	24.1758	24.3478	47.4725	44.5652	30.8684	31.2076
elsa	5176		ref|NP_001062251.1|	1755	Os08g0518300 [Oryza sativa (japonica cultivar-group)]	NP_001062251	2		1e-10		74.7		637		25.2747		45.5259		36.2963
elsa	5176		ref|NP_001065797.1|	2340	Os11g0157000 [Oryza sativa (japonica cultivar-group)] gb|AAX92941.1| retrotransposon protein, putative, Ty1-copia sub-class [Oryza sativa (japonica cultivar-group)] gb|ABA91548.1| retrotransposon protein, putative, Ty1-copia subclass [Oryza sativa (japonica cultivar-group)]	NP_001065797	2		1e-10		74.7		636		25.4717		44.4969		27.1795
elsa	5176		dbj|BAA78426.1|	1475	polyprotein [Arabidopsis thaliana]	BAA78426	1		1e-10		74.7		479		23.7996		45.0939		32.4746
elsa	5176		gb|ACL97387.1|	1305	Gag-Pol polyprotein [Lotus japonicus]	ACL97387	1		1e-10		74.3		462		21.4286		45.2381		35.4023
elsa	5176		emb|CAN78598.1|	1701	hypothetical protein [Vitis vinifera]	CAN78598	1		1e-10		74.3		454		24.4493		45.1542		26.6902
elsa	5176		ref|XP_772216.1|	1242	hypothetical protein CNBM0490 [Cryptococcus neoformans var. neoformans B-3501A] gb|EAL17569.1| hypothetical protein CNBM0490 [Cryptococcus neoformans var. neoformans B-3501A]	XP_772216	1		1e-10		74.3		441		23.1293		46.0317		35.5072
elsa	5176	5175	gb|ABG66192.1|	1457	retrotransposon protein, putative, Ty1-copia subclass [Oryza sativa (japonica cultivar-group)]	ABG66192	1	1	2e-10	1e-05	73.9	57.8	459	459	23.7473	22.4401	43.7908	42.9194	31.5031	31.5031
elsa	5176	5175	gb|AAK39592.1|AC025296_27	804	putative retrotransposon polyprotein [Oryza sativa]	AAK39592	1	1	2e-10	1e-05	73.9	57.8	459	459	23.7473	22.4401	43.7908	42.9194	57.0896	57.0896
elsa	5176	5175	ref|XP_001586386.1|	1161	hypothetical protein SS1G_12370 [Sclerotinia sclerotiorum 1980] gb|EDN97519.1| hypothetical protein SS1G_12370 [Sclerotinia sclerotiorum 1980]	XP_001586386	2	1	2e-10	5e-05	73.9	55.8	453	145	28.4768	26.8966	48.5651	48.2759	39.0181	12.4892
elsa	5176	5175	emb|CAD41731.1|	1425	OSJNBb0034I13.10 [Oryza sativa (japonica cultivar-group)]	CAD41731	1	1	2e-10	0.004	73.6	49.7	451	458	23.9468	22.2707	45.0111	42.3581	31.6491	32.1404
elsa	5176		ref|XP_001585404.1|	977	hypothetical protein SS1G_13643 [Sclerotinia sclerotiorum 1980] gb|EDN98784.1| hypothetical protein SS1G_13643 [Sclerotinia sclerotiorum 1980]	XP_001585404	1		2e-10		73.9		308		27.2727		47.0779		31.5251
elsa	5176		emb|CAN74198.1|	1261	hypothetical protein [Vitis vinifera]	CAN74198	2		2e-10		73.9		650		24.3077		44.9231		51.5464
elsa	5176		emb|CAJ09951.2|	1334	putative gag-pol polyprotein [Citrus sinensis]	CAJ09951	1		2e-10		73.9		448		25.2232		45.5357		33.5832
elsa	5176		gb|AAV32146.1|	1029	putative polyprotein [Oryza sativa Japonica Group]	AAV32146	1		2e-10		73.9		463		23.3261		42.9806		44.9951
elsa	5176		emb|CAB75481.1|	1363	copia-like polyprotein [Arabidopsis thaliana]	CAB75481	1		2e-10		73.9		451		22.6164		45.4545		33.0888
elsa	5176		emb|CAN62623.1|	1394	hypothetical protein [Vitis vinifera]	CAN62623	1		2e-10		73.6		444		24.5495		47.2973		31.8508
elsa	5176		emb|CAN61004.1|	1010	hypothetical protein [Vitis vinifera]	CAN61004	1		2e-10		73.6		455		24.1758		46.8132		45.0495
elsa	5176		emb|CAN69715.1|	1040	hypothetical protein [Vitis vinifera]	CAN69715	1		2e-10		73.6		455		24.3956		46.8132		43.75
elsa	5176		gb|ACS74199.1|	1297	putative gag-pol polyprotein [Fragaria x ananassa]	ACS74199	1		3e-10		73.2		456		22.5877		47.1491		35.1581
elsa	5176		ref|XP_002479581.1|	536	hypothetical protein TSTA_024690 [Talaromyces stipitatus ATCC 10500] gb|EED19147.1| hypothetical protein TSTA_024690 [Talaromyces stipitatus ATCC 10500]	XP_002479581	1		3e-10		73.2		163		36.8098		54.6012		30.4104
elsa	5176		gb|AAX96193.1|	1621	retrotransposon protein, putative, Ty1-copia sub-class [Oryza sativa (japonica cultivar-group)]	AAX96193	1		3e-10		73.2		440		25.6818		45.4545		27.1437
elsa	5176		emb|CAN82483.1|	1180	hypothetical protein [Vitis vinifera]	CAN82483	1		4e-10		72.8		462		24.6753		46.3203		39.1525
elsa	5176		emb|CAN73399.1|	834	hypothetical protein [Vitis vinifera]	CAN73399	1		4e-10		72.8		455		24.1758		46.8132		54.5564
elsa	5176	5175	emb|CAN67009.1|	1237	hypothetical protein [Vitis vinifera]	CAN67009	1	1	5e-10	0.002	72.4	50.4	452	452	24.115	23.6726	46.6814	44.2478	36.54	36.54
elsa	5176		emb|CAN62181.1|	1264	hypothetical protein [Vitis vinifera]	CAN62181	2		5e-10		72.4		652		24.0798		44.0184		51.5823
elsa	5176	5175	ref|XP_458720.1|	398	hypothetical protein DEHA0D06633g [Debaryomyces hansenii CBS767]	XP_458720	1	1	7e-10	3e-05	72	56.6	206	206	29.1262	26.699	50.4854	47.5728	51.7588	51.7588
elsa	5176	5175	gb|EEE67150.1|	1028	hypothetical protein OsJ_24213 [Oryza sativa Japonica Group]	EEE67150	1	1	7e-10	4e-05	72	56.2	459	463	23.5294	22.2462	43.573	42.7646	44.6498	45.0389
elsa	5176	5175	emb|CAN60829.1|	1128	hypothetical protein [Vitis vinifera]	CAN60829	1	1	7e-10	0.0007	72	52	349	349	26.9341	24.3553	46.1318	43.2665	30.9397	30.9397
elsa	5176	5175	ref|XP_002266837.1|	1193	PREDICTED: hypothetical protein [Vitis vinifera]	XP_002266837	1	1	7e-10	0.008	72	48.5	453	438	24.2826	23.516	45.2539	43.379	37.9715	36.7142
elsa	5176	5175	gb|ABF94664.1|	1286	retrotransposon protein, putative, Ty1-copia subclass [Oryza sativa (japonica cultivar-group)]	ABF94664	1	1	9e-10	1e-05	71.6	57.8	459	463	23.7473	22.4622	43.573	42.9806	35.6921	36.0031
elsa	5176	5175	emb|CAN78733.1|	592	hypothetical protein [Vitis vinifera]	CAN78733	1	1	9e-10	0.0003	71.6	53.1	453	457	24.2826	23.8512	45.0331	43.1072	76.5203	77.1959
elsa	5176		emb|CAN69431.1|	1287	hypothetical protein [Vitis vinifera]	CAN69431	2		9e-10		71.6		659		23.9757		44.6131		51.2044
elsa	5176		gb|AAF19226.1|AC007505_2	1356	Highly similar to Ta1-3 polyprotein [Arabidopsis thaliana]	AAF19226	1		9e-10		71.6		461		22.3427		45.5531		33.9971
elsa	5176	5175	ref|XP_002568340.1|	256	Pc21g13210 [Penicillium chrysogenum Wisconsin 54-1255] emb|CAP96218.1| Pc21g13210 [Penicillium chrysogenum Wisconsin 54-1255]	XP_002568340	1	1	1e-09	1e-14	71.2	87.8	234	230	29.9145	33.4783	47.0085	53.0435	91.4062	89.8438
elsa	5176	5175	ref|XP_002487712.1|	124	conserved hypothetical protein [Talaromyces stipitatus ATCC 10500] gb|EED12058.1| conserved hypothetical protein [Talaromyces stipitatus ATCC 10500]	XP_002487712	1	1	1e-09	1e-06	71.2	61.2	107	108	42.0561	38.8889	63.5514	59.2593	86.2903	87.0968
elsa	5176	5175	ref|XP_001603282.1|	1079	PREDICTED: similar to retrotransposon protein, putative, unclassified, partial [Nasonia vitripennis]	XP_001603282	1	1	1e-09	0.005	71.2	49.3	400	400	23.5	21.25	45.5	43.75	37.0714	37.0714
elsa	5176		emb|CAN75466.1|	1576	hypothetical protein [Vitis vinifera]	CAN75466	1		1e-09		71.2		455		24.1758		46.3736		28.8706
elsa	5176		emb|CAN69597.1|	1893	hypothetical protein [Vitis vinifera]	CAN69597	2		1e-09		71.2		586		25.5973		46.0751		30.9562
elsa	5176		emb|CAN64963.1|	1318	hypothetical protein [Vitis vinifera]	CAN64963	1		1e-09		71.2		467		24.8394		45.182		35.4325
elsa	5176		emb|CAN74702.1|	1222	hypothetical protein [Vitis vinifera]	CAN74702	2		1e-09		70.9		625		24.32		44.64		51.1457
elsa	5176		emb|CAN77225.1|	1605	hypothetical protein [Vitis vinifera]	CAN77225	1		1e-09		70.9		447		24.1611		46.9799		27.8505
elsa	5176		emb|CAN66710.1|	1105	hypothetical protein [Vitis vinifera]	CAN66710	1		1e-09		70.9		453		24.0618		45.2539		40.9955
elsa	5176		emb|CAD29539.1|	1417	polyprotein [Pichia angusta]	CAD29539	1		1e-09		70.9		450		24		45.3333		31.7572
elsa	5176	5175	emb|CAN75973.1|	687	hypothetical protein [Vitis vinifera]	CAN75973	1	1	2e-09	0.005	70.5	49.3	449	449	25.6125	24.7216	46.7706	44.7661	65.3566	65.3566
elsa	5176		ref|XP_002267166.1|	1373	PREDICTED: hypothetical protein [Vitis vinifera]	XP_002267166	1		2e-09		70.5		478		23.8494		45.1883		34.8143
elsa	5176		ref|XP_002270411.1|	1156	PREDICTED: hypothetical protein [Vitis vinifera]	XP_002270411	1		2e-09		70.5		455		24.8352		44.6154		39.3599
elsa	5176		ref|XP_002169259.1|	1221	PREDICTED: similar to copia-type polyprotein, putative [Hydra magnipapillata]	XP_002169259	1		2e-09		70.5		452		23.0088		44.2478		37.0188
elsa	5176		emb|CAN66607.1|	2822	hypothetical protein [Vitis vinifera]	CAN66607	1		2e-09		70.5		469		23.4542		47.3348		16.6194
elsa	5176	5175	ref|XP_001933882.1|	399	conserved hypothetical protein [Pyrenophora tritici-repentis Pt-1C-BFP] gb|EDU46387.1| conserved hypothetical protein [Pyrenophora tritici-repentis Pt-1C-BFP]	XP_001933882	1	1	3e-09	0.0002	70.1	53.9	189	183	29.1005	26.2295	49.7354	46.9945	47.3684	45.8647
elsa	5176	5175	ref|XP_001939444.1|	326	conserved hypothetical protein [Pyrenophora tritici-repentis Pt-1C-BFP] gb|EDU42163.1| conserved hypothetical protein [Pyrenophora tritici-repentis Pt-1C-BFP]	XP_001939444	1	1	3e-09	0.0002	70.1	53.9	189	183	29.1005	26.2295	49.7354	46.9945	57.9755	56.135
elsa	5176	5175	ref|XP_002271139.1|	1233	PREDICTED: hypothetical protein [Vitis vinifera]	XP_002271139	1	1	3e-09	0.004	70.1	49.7	458	443	23.3624	23.0248	43.4498	42.2122	37.1452	35.9286
elsa		5175	ref|XP_002568317.1|	570	Pc21g12900 [Penicillium chrysogenum Wisconsin 54-1255] emb|CAP96187.1| Pc21g12900 [Penicillium chrysogenum Wisconsin 54-1255]	XP_002568317		1		2e-08		67		465		25.8065		41.2903		81.5789
elsa		5175	ref|XP_002569224.1|	102	Pc21g22550 [Penicillium chrysogenum Wisconsin 54-1255] emb|CAP97152.1| Pc21g22550 [Penicillium chrysogenum Wisconsin 54-1255]	XP_002569224		1		5e-06		59.3		100		41		55		98.0392
elsa		5175	ref|XP_002567873.1|	361	Pc21g08340 [Penicillium chrysogenum Wisconsin 54-1255] emb|CAP95731.1| Pc21g08340 [Penicillium chrysogenum Wisconsin 54-1255]	XP_002567873		1		1e-05		57.8		294		27.2109		44.898		81.4404
elsa		5175	ref|XP_002477838.1|	110	hypothetical protein TSTA_081080 [Talaromyces stipitatus ATCC 10500] gb|EED20875.1| hypothetical protein TSTA_081080 [Talaromyces stipitatus ATCC 10500]	XP_002477838		1		2e-05		57.4		119		35.2941		52.9412		108.182
elsa		5175	ref|XP_002569203.1|	341	Pc21g22330 [Penicillium chrysogenum Wisconsin 54-1255] emb|CAP97130.1| Pc21g22330 [Penicillium chrysogenum Wisconsin 54-1255]	XP_002569203		1		2e-05		57.4		289		26.9896		43.5986		84.7507
elsa		5175	gb|ABF94929.1|	1284	retrotransposon protein, putative, Ty1-copia subclass [Oryza sativa (japonica cultivar-group)]	ABF94929		1		2e-05		57		460		23.0435		41.3043		35.8255
elsa		5175	gb|ABA93790.1|	1370	retrotransposon protein, putative, Ty1-copia subclass [Oryza sativa (japonica cultivar-group)]	ABA93790		1		2e-05		57		459		22.4401		42.9194		33.5036
elsa		5175	dbj|BAB03249.1|	1268	polyprotein [Oryza sativa]	BAB03249		1		3e-05		56.6		463		22.4622		42.5486		36.5142
elsa		5175	ref|XP_002488475.1|	377	hypothetical protein TSTA_109000 [Talaromyces stipitatus ATCC 10500] gb|EED11719.1| hypothetical protein TSTA_109000 [Talaromyces stipitatus ATCC 10500]	XP_002488475		1		4e-05		56.2		131		32.0611		55.7252		34.748
elsa		5175	ref|XP_001602712.1|	1516	PREDICTED: similar to polyprotein [Nasonia vitripennis]	XP_001602712		1		4e-05		56.2		449		22.7171		43.6526		29.6174
elsa		5175	gb|AAW56912.1|	913	hypothetical protein [Oryza sativa Japonica Group]	AAW56912		1		4e-05		56.2		450		23.7778		42.4444		49.2881
elsa		5175	gb|ABA98885.1|	1452	retrotransposon protein, putative, Ty1-copia subclass [Oryza sativa (japonica cultivar-group)]	ABA98885		1		7e-05		55.5		463		22.8942		42.9806		31.8871
elsa		5175	gb|AAU44091.1|	1117	putative polyprotein [Oryza sativa Japonica Group]	AAU44091		1		9e-05		55.1		455		22.1978		41.7582		40.7341
elsa		5175	gb|ABA96132.1|	1357	retrotransposon protein, putative, Ty1-copia subclass [Oryza sativa (japonica cultivar-group)]	ABA96132		1		9e-05		55.1		463		22.2462		42.5486		34.1194
elsa		5175	gb|ABA99134.1|	1083	retrotransposon protein, putative, Ty1-copia subclass [Oryza sativa (japonica cultivar-group)]	ABA99134		1		9e-05		55.1		473		22.6216		42.4947		43.675
elsa		5175	ref|XP_002488801.1|	277	hypothetical protein TSTA_007750 [Talaromyces stipitatus ATCC 10500] gb|EED11485.1| hypothetical protein TSTA_007750 [Talaromyces stipitatus ATCC 10500]	XP_002488801		1		0.0001		54.7		155		25.8065		45.8065		55.9567
elsa		5175	ref|NP_001057826.1|	1746	Os06g0548100 [Oryza sativa (japonica cultivar-group)]	NP_001057826		1		0.0001		54.7		456		22.807		41.0088		26.1168
elsa		5175	gb|AAP54390.2|	1479	retrotransposon protein, putative, Ty1-copia subclass [Oryza sativa (japonica cultivar-group)]	AAP54390		1		0.0001		54.7		473		23.0444		42.0719		31.9811
elsa		5175	gb|ABF99156.1|	1413	retrotransposon protein, putative, Ty1-copia subclass [Oryza sativa (japonica cultivar-group)]	ABF99156		1		0.0001		54.7		463		22.2462		42.5486		32.7672
elsa		5175	gb|AAM19019.1|AC084748_9	1394	putative polyprotein [Oryza sativa (japonica cultivar-group)]	AAM19019		1		0.0001		54.7		463		22.2462		42.5486		33.2138
elsa		5175	gb|AAG13538.1|AC023240_11	1408	putative gag-pol polyprotein [Oryza sativa (japonica cultivar-group)]	AAG13538		1		0.0001		54.7		473		23.0444		42.0719		33.5938
elsa		5175	ref|XP_002557180.1|	435	Pc12g02940 [Penicillium chrysogenum Wisconsin 54-1255] emb|CAP79921.1| Pc12g02940 [Penicillium chrysogenum Wisconsin 54-1255]	XP_002557180		1		0.0001		54.3		429		24.2424		39.8601		98.6207
elsa		5175	ref|NP_001063047.1|	1223	Os09g0377200 [Oryza sativa (japonica cultivar-group)]	NP_001063047		1		0.0001		54.3		455		23.0769		39.1209		37.2036
elsa		5175	gb|AAS07202.1|	1456	putative integrase [Oryza sativa (japonica cultivar-group)] gb|ABF96711.1| retrotransposon protein, putative, Ty1-copia subclass [Oryza sativa (japonica cultivar-group)]	AAS07202		1		0.0001		54.3		463		22.4622		42.5486		31.7995
elsa		5175	emb|CAE05248.2|	1321	OSJNBb0115I09.10 [Oryza sativa (japonica cultivar-group)]	CAE05248		1		0.0001		54.3		463		22.2462		42.7646		35.0492
elsa		5175	dbj|BAC65862.1|	1268	hypothetical polyprotein [Oryza sativa Japonica Group]	BAC65862		1		0.0001		54.3		459		22.4401		42.4837		36.1987
elsa		5175	ref|XP_002149820.1|	118	conserved hypothetical protein [Penicillium marneffei ATCC 18224] gb|EEA21211.1| conserved hypothetical protein [Penicillium marneffei ATCC 18224]	XP_002149820		1		0.0002		53.9		85		38.8235		63.5294		72.0339
elsa		5175	gb|ABA97124.1|	1453	retrotransposon protein, putative, Ty1-copia subclass [Oryza sativa (japonica cultivar-group)]	ABA97124		1		0.0002		53.9		463		22.0302		42.5486		31.8651
elsa		5175	gb|ABA99836.1|	1302	retrotransposon protein, putative, Ty1-copia subclass [Oryza sativa (japonica cultivar-group)]	ABA99836		1		0.0002		53.9		460		22.6087		40.8696		35.3303
elsa		5175	ref|XP_001921865.1|	909	PREDICTED: similar to Gag-Pol [Danio rerio]	XP_001921865		1		0.0002		53.5		418		22.0096		45.933		45.9846
elsa		5175	emb|CAH66912.1|	1413	OSIGBa0126B18.5 [Oryza sativa (indica cultivar-group)]	CAH66912		1		0.0002		53.5		459		22.0044		42.7015		32.4841
elsa		5175	gb|ABA96959.2|	920	retrotransposon protein, putative, Ty1-copia subclass [Oryza sativa (japonica cultivar-group)]	ABA96959		1		0.0002		53.5		463		22.4622		42.3326		50.3261
elsa		5175	gb|AAV43959.2|	1268	putative polyprotein [Oryza sativa Japonica Group]	AAV43959		1		0.0002		53.5		463		22.0302		42.3326		36.5142
elsa		5175	gb|AAT44162.1|	1302	putative polyprotein [Oryza sativa Japonica Group]	AAT44162		1		0.0003		53.1		457		22.7571		40.919		35.0998
elsa		5175	emb|CAD40198.2|	1302	OSJNBb0043H09.7 [Oryza sativa (japonica cultivar-group)]	CAD40198		1		0.0003		53.1		460		22.6087		40.8696		35.3303
elsa		5175	ref|NP_001052068.1|	2422	Os04g0120000 [Oryza sativa (japonica cultivar-group)]	NP_001052068		1		0.0004		52.8		460		22.6087		40.8696		18.9926
elsa		5175	ref|NP_001050761.1|	938	Os03g0644900 [Oryza sativa (japonica cultivar-group)]	NP_001050761		1		0.0004		52.8		460		22.6087		40.8696		49.0405
elsa		5175	ref|NP_001043062.1|	1573	Os01g0371800 [Oryza sativa (japonica cultivar-group)]	NP_001043062		1		0.0004		52.8		460		22.6087		40.8696		29.2435
elsa		5175	gb|ABF96702.1|	1518	retrotransposon protein, putative, Ty1-copia subclass [Oryza sativa (japonica cultivar-group)]	ABF96702		1		0.0004		52.8		460		22.6087		40.8696		30.303
elsa		5175	gb|AAU44026.2|	1391	putative polyprotein [Oryza sativa Japonica Group]	AAU44026		1		0.0004		52.8		460		22.6087		40.8696		33.0697
elsa		5175	gb|AAP20858.1|	1302	retrotransposon protein, putative, Ty1-copia sub-class [Oryza sativa (japonica cultivar-group)]	AAP20858		1		0.0004		52.8		460		22.6087		40.8696		35.3303
elsa		5175	gb|ABA96419.1|	1095	retrotransposon protein, putative, Ty1-copia subclass [Oryza sativa (japonica cultivar-group)]	ABA96419		1		0.0004		52.8		460		22.6087		40.8696		42.0091
elsa		5175	gb|ABA91402.1|	2027	retrotransposon protein, putative, Ty1-copia subclass [Oryza sativa (japonica cultivar-group)]	ABA91402		1		0.0004		52.8		460		22.6087		40.8696		22.6936
elsa		5175	emb|CAE01299.2|	1314	OSJNBa0020P07.16 [Oryza sativa (japonica cultivar-group)]	CAE01299		1		0.0004		52.8		460		22.6087		40.8696		35.0076
elsa		5175	emb|CAD40744.2|	1319	OSJNBa0072D21.4 [Oryza sativa (japonica cultivar-group)]	CAD40744		1		0.0004		52.8		460		22.6087		40.8696		34.8749
elsa		5175	ref|XP_001920476.1|	909	PREDICTED: similar to Gag-Pol [Danio rerio]	XP_001920476		1		0.0006		52.4		418		21.7703		45.933		45.9846
elsa		5175	ref|XP_001921538.1|	1029	PREDICTED: similar to Gag-Pol [Danio rerio]	XP_001921538		1		0.0006		52.4		418		21.7703		45.933		40.622
elsa		5175	gb|AAT58846.1|	1229	putative polyprotein [Oryza sativa Japonica Group]	AAT58846		1		0.0006		52.4		460		22.6087		40.8696		37.4288
elsa		5175	gb|ABF96953.1|	1197	retrotransposon protein, putative, Ty1-copia subclass [Oryza sativa (japonica cultivar-group)]	ABF96953		1		0.0007		52		460		22.1739		40.6522		38.4294
elsa		5175	gb|AAX95300.1|	789	hypothetical protein [Oryza sativa (japonica cultivar-group)] gb|ABA92639.2| retrotransposon protein, putative, Ty1-copia subclass [Oryza sativa (japonica cultivar-group)]	AAX95300		1		0.0007		52		464		22.4138		41.3793		58.8086
elsa		5175	gb|AAS01934.1|	1180	putative Integrase core domain containing protein [Oryza sativa (japonica cultivar-group)]	AAS01934		1		0.0007		52		460		22.1739		40.6522		38.9831
elsa		5175	emb|CAE02325.2|	1342	OSJNBb0112E13.7 [Oryza sativa (japonica cultivar-group)]	CAE02325		1		0.0007		52		460		23.0435		40.6522		34.2772
elsa		5175	ref|XP_002269310.1|	1227	PREDICTED: hypothetical protein [Vitis vinifera]	XP_002269310		1		0.001		51.2		222		23.8739		50		18.0929
elsa		5175	ref|XP_001921393.1|	1305	PREDICTED: similar to Gag-Pol [Danio rerio]	XP_001921393		1		0.001		51.2		418		21.5311		46.1722		32.0307
elsa		5175	emb|CAE04541.2|	1319	OSJNBa0040D17.9 [Oryza sativa (japonica cultivar-group)]	CAE04541		1		0.001		51.2		460		22.3913		40.6522		34.8749
elsa		5175	ref|XP_001922103.1|	1336	PREDICTED: similar to Gag-Pol [Danio rerio]	XP_001922103		1		0.002		50.8		418		21.7703		45.933		31.2874
elsa		5175	gb|AAR01682.1|	1302	putative gag and pol protein [Oryza sativa (japonica cultivar-group)]	AAR01682		1		0.002		50.8		462		22.5108		40.6926		35.4839
elsa		5175	pir||S23312	587	retrovirus-related polyprotein KAS-1 - Arabidopsis thaliana retrotransposon Ta1 (fragment) emb|CAA37917.1| reverse transcriptase [Arabidopsis thaliana]	S23312		1		0.002		50.8		458		20.0873		43.6681		78.0239
elsa		5175	ref|XP_002148576.1|	1121	hypothetical protein PMAA_090390 [Penicillium marneffei ATCC 18224] gb|EEA22409.1| hypothetical protein PMAA_090390 [Penicillium marneffei ATCC 18224]	XP_002148576		1		0.002		50.4		141		31.2057		51.773		12.5781
elsa		5175	emb|CAN72886.1|	1504	hypothetical protein [Vitis vinifera]	CAN72886		1		0.002		50.4		414		25.1208		45.4106		27.5266
elsa		5175	gb|AAR01716.1|	1302	putative Gag and Pol polyprotein [Oryza sativa (japonica cultivar-group)]	AAR01716		1		0.002		50.4		462		22.2944		40.9091		35.4839
elsa		5175	gb|ABA93525.1|	1235	retrotransposon protein, putative, Ty1-copia subclass [Oryza sativa (japonica cultivar-group)]	ABA93525		1		0.002		50.4		460		22.1739		40.8696		37.247
elsa		5175	gb|AAX96223.1|	1302	retrotransposon protein, putative, Ty1-copia sub-class [Oryza sativa (japonica cultivar-group)] gb|ABA92679.1| retrotransposon protein, putative, Ty1-copia subclass [Oryza sativa (japonica cultivar-group)]	AAX96223		1		0.002		50.4		460		22.1739		40.6522		35.3303
elsa		5175	gb|AAL31653.1|AC079179_8	1342	Putative polyprotein from transposon TNT [Oryza sativa] gb|AAP51896.1| retrotransposon protein, putative, Ty1-copia subclass [Oryza sativa (japonica cultivar-group)]	AAL31653		1		0.002		50.4		463		21.8143		42.1166		34.5007
elsa		5175	ref|XP_002149640.1|	111	hypothetical protein PMAA_100610 [Penicillium marneffei ATCC 18224] gb|EEA23473.1| hypothetical protein PMAA_100610 [Penicillium marneffei ATCC 18224]	XP_002149640		1		0.005		49.3		81		33.3333		64.1975		72.973
elsa		5175	ref|XP_002152956.1|	403	hypothetical protein PMAA_008590 [Penicillium marneffei ATCC 18224] gb|EEA18571.1| hypothetical protein PMAA_008590 [Penicillium marneffei ATCC 18224]	XP_002152956		2		0.005		49.3		121		38.843		60.3306		30.0248
elsa		5175	emb|CAN64502.1|	660	hypothetical protein [Vitis vinifera]	CAN64502		1		0.005		49.3		296		24.3243		44.5946		44.8485
elsa		5175	ref|XP_001211071.1|	1292	predicted protein [Aspergillus terreus NIH2624] gb|EAU36855.1| predicted protein [Aspergillus terreus NIH2624]	XP_001211071		2		0.005		49.3		214		28.972		53.271		16.5635
elsa		5175	gb|ABA98797.2|	1243	retrotransposon protein, putative, Ty1-copia subclass [Oryza sativa (japonica cultivar-group)]	ABA98797		1		0.005		49.3		460		22.1739		40.6522		37.0072
elsa		5175	gb|AAT39267.1|	1297	putative polyprotein [Oryza sativa Japonica Group] gb|AAT85181.1| putative polyprotein [Oryza sativa Japonica Group]	AAT39267		1		0.005		49.3		412		23.301		42.9612		31.7656
elsa		5175	gb|AAO60021.1|	1224	putative polyprotein [Oryza sativa (japonica cultivar-group)] gb|ABF99553.1| retrotransposon protein, putative, Ty1-copia subclass [Oryza sativa (japonica cultivar-group)]	AAO60021		1		0.005		49.3		477		22.0126		40.0419		38.9706
molly	1899	1897	emb|CAD32687.1|	550	putative transposase [Phaeosphaeria nodorum]	CAD32687	2	4	1e-65	3e-26	255	112	672	385	40.7738	40.5195	52.5298	56.1039	122.182	70
molly	1899	1897	ref|XP_001226006.1|	678	hypothetical protein CHGG_10739 [Chaetomium globosum CBS 148.51] gb|EAQ82921.1| hypothetical protein CHGG_10739 [Chaetomium globosum CBS 148.51]	XP_001226006	2	1	7e-37	0.003	148	48.1	475	72	31.3684	37.5	46.9474	58.3333	70.059	10.6195
molly	1899	1897	emb|CAE55867.1|	551	Fot5 transposase [Fusarium oxysporum f. sp. lycopersici]	CAE55867	1	3	1e-34	3e-05	152	55.1	347	192	34.8703	34.8958	52.1614	60.4167	62.9764	34.8457
molly	1899	1897	ref|XP_001592267.1|	479	hypothetical protein SS1G_06507 [Sclerotinia sclerotiorum 1980] gb|EDO04025.1| hypothetical protein SS1G_06507 [Sclerotinia sclerotiorum 1980]	XP_001592267	3	2	3e-33	0.11	118	43.1	420	150	31.1905	30.6667	51.4286	59.3333	87.6827	31.3152
molly	1899	1897	ref|XP_001221602.1|	271	hypothetical protein CHGG_05507 [Chaetomium globosum CBS 148.51] gb|EAQ88888.1| hypothetical protein CHGG_05507 [Chaetomium globosum CBS 148.51]	XP_001221602	2	1	3e-31	0.006	129	47.4	200	117	43	29.9145	61.5	52.9915	73.8007	43.1734
molly	1899	1897	ref|XP_001226259.1|	933	hypothetical protein CHGG_10992 [Chaetomium globosum CBS 148.51] gb|EAQ83174.1| hypothetical protein CHGG_10992 [Chaetomium globosum CBS 148.51]	XP_001226259	1	2	5e-31	0.003	140	48.5	271	153	35.0554	32.6797	50.1845	60.1307	29.0461	16.3987
molly	1899	1897	ref|XP_001226321.1|	1553	hypothetical protein CHGG_08394 [Chaetomium globosum CBS 148.51] gb|EAQ84380.1| hypothetical protein CHGG_08394 [Chaetomium globosum CBS 148.51]	XP_001226321	1	2	5e-31	0.003	140	48.5	271	153	35.0554	32.6797	50.1845	60.1307	17.4501	9.8519
molly	1899	1897	ref|XP_001537186.1|	466	conserved hypothetical protein [Ajellomyces capsulatus NAm1] gb|EDN11042.1| conserved hypothetical protein [Ajellomyces capsulatus NAm1]	XP_001537186	3	2	8e-31	2e-05	120	47.8	307	186	38.1107	33.871	53.7459	52.6882	65.8798	39.9142
molly	1899	1897	ref|XP_001539527.1|	458	conserved hypothetical protein [Ajellomyces capsulatus NAm1] gb|EDN08495.1| conserved hypothetical protein [Ajellomyces capsulatus NAm1]	XP_001539527	3	2	8e-31	2e-05	120	47.8	307	186	38.1107	33.871	53.7459	52.6882	67.0306	40.6114
molly	1899	1897	ref|XP_001589765.1|	363	hypothetical protein SS1G_09487 [Sclerotinia sclerotiorum 1980] gb|EDN93620.1| hypothetical protein SS1G_09487 [Sclerotinia sclerotiorum 1980]	XP_001589765	3	2	1e-30	0.32	120	41.6	303	97	34.3234	35.0515	54.4554	69.0722	83.4711	26.7218
molly	1899	1897	ref|XP_001221600.1|	453	hypothetical protein CHGG_05505 [Chaetomium globosum CBS 148.51] gb|EAQ88886.1| hypothetical protein CHGG_05505 [Chaetomium globosum CBS 148.51]	XP_001221600	1	2	7e-30	0.006	136	47.4	273	153	35.8974	32.6797	49.0842	60.1307	60.2649	33.7748
molly	1899	1897	ref|XP_001537732.1|	467	conserved hypothetical protein [Ajellomyces capsulatus NAm1] gb|EDN10693.1| conserved hypothetical protein [Ajellomyces capsulatus NAm1]	XP_001537732	3	2	2e-29	0.0004	120	47.8	308	179	37.987	34.0782	53.5714	51.9553	65.9529	38.3298
molly	1899	1897	ref|XP_001597305.1|	1043	hypothetical protein SS1G_01499 [Sclerotinia sclerotiorum 1980] gb|EDN96573.1| hypothetical protein SS1G_01499 [Sclerotinia sclerotiorum 1980]	XP_001597305	1	1	3e-29	0.017	134	45.8	354	80	30.791	31.25	46.6102	57.5	33.9406	7.67018
molly	1899	1897	ref|XP_001591633.1|	550	hypothetical protein SS1G_07079 [Sclerotinia sclerotiorum 1980] gb|EDO04596.1| hypothetical protein SS1G_07079 [Sclerotinia sclerotiorum 1980]	XP_001591633	1	3	3e-29	0.083	134	43.5	426	194	28.4038	30.4124	46.0094	56.701	77.4545	35.2727
molly	1899	1897	emb|CAD32689.1|	546	putative transposase [Phaeosphaeria nodorum]	CAD32689	1	1	3e-29	0.18	134	42.4	417	96	28.0576	32.2917	45.5635	56.25	76.3736	17.5824
molly	1899	1897	ref|XP_001591055.1|	550	hypothetical protein SS1G_07680 [Sclerotinia sclerotiorum 1980] gb|EDN91819.1| hypothetical protein SS1G_07680 [Sclerotinia sclerotiorum 1980]	XP_001591055	1	3	8e-29	0.022	133	45.4	431	194	27.8422	30.9278	45.4756	56.701	78.3636	35.2727
molly	1899	1897	ref|XP_001591092.1|	550	hypothetical protein SS1G_07717 [Sclerotinia sclerotiorum 1980] gb|EDN91856.1| hypothetical protein SS1G_07717 [Sclerotinia sclerotiorum 1980]	XP_001591092	1	3	1e-28	0.022	132	45.4	426	194	28.169	30.9278	46.0094	56.701	77.4545	35.2727
molly	1899	1897	ref|XP_001593034.1|	497	hypothetical protein SS1G_05956 [Sclerotinia sclerotiorum 1980] gb|EDO03475.1| hypothetical protein SS1G_05956 [Sclerotinia sclerotiorum 1980]	XP_001593034	1	3	1e-28	0.32	132	41.6	426	158	28.4038	31.6456	45.7746	59.4937	85.7143	31.7907
molly	1899	1897	ref|XP_001587471.1|	547	hypothetical protein SS1G_11463 [Sclerotinia sclerotiorum 1980] gb|EDN95585.1| hypothetical protein SS1G_11463 [Sclerotinia sclerotiorum 1980]	XP_001587471	2	2	4e-28	0.003	120	48.1	553	114	27.1248	35.9649	44.123	62.2807	101.097	20.841
molly	1899	1897	ref|XP_001589923.1|	542	hypothetical protein SS1G_08687 [Sclerotinia sclerotiorum 1980] gb|EDN92822.1| hypothetical protein SS1G_08687 [Sclerotinia sclerotiorum 1980]	XP_001589923	1	1	5e-28	0.0001	130	53.1	409	114	28.3619	29.8246	47.4328	55.2632	75.4613	21.0332
molly	1899	1897	ref|XP_001587829.1|	542	hypothetical protein SS1G_11070 [Sclerotinia sclerotiorum 1980] gb|EDN95194.1| hypothetical protein SS1G_11070 [Sclerotinia sclerotiorum 1980]	XP_001587829	1	1	5e-28	0.0004	130	51.2	409	114	28.8509	28.9474	46.6993	54.386	75.4613	21.0332
molly	1899	1897	ref|XP_001589808.1|	542	hypothetical protein SS1G_09530 [Sclerotinia sclerotiorum 1980] gb|EDN93663.1| hypothetical protein SS1G_09530 [Sclerotinia sclerotiorum 1980]	XP_001589808	1	1	5e-28	0.003	130	48.1	412	78	28.6408	30.7692	47.3301	60.2564	76.0148	14.3911
molly	1899	1897	ref|XP_369624.2|	450	conserved hypothetical protein [Magnaporthe grisea 70-15] gb|EDJ96575.1| conserved hypothetical protein [Magnaporthe grisea 70-15]	XP_369624	3	1	6e-28	0.92	107	40	432	61	31.9444	29.5082	49.0741	62.2951	96	13.5556
molly	1899	1897	ref|XP_001544032.1|	567	conserved hypothetical protein [Ajellomyces capsulatus NAm1] gb|EDN03214.1| conserved hypothetical protein [Ajellomyces capsulatus NAm1]	XP_001544032	1	2	9e-28	1e-06	129	47.8	448	162	30.5804	35.1852	45.5357	54.9383	79.0123	28.5714
molly	1899	1897	ref|XP_001542196.1|	570	conserved hypothetical protein [Ajellomyces capsulatus NAm1] gb|EDN05764.1| conserved hypothetical protein [Ajellomyces capsulatus NAm1]	XP_001542196	1	2	1e-27	1e-06	129	47.8	448	162	30.5804	35.1852	45.5357	54.9383	78.5965	28.4211
molly	1899	1897	ref|XP_001538592.1|	496	conserved hypothetical protein [Ajellomyces capsulatus NAm1] gb|EDN10394.1| conserved hypothetical protein [Ajellomyces capsulatus NAm1]	XP_001538592	1	2	2e-27	1e-07	129	48.9	448	162	30.5804	36.4198	45.9821	54.9383	90.3226	32.6613
molly	1899	1897	ref|XP_001586024.1|	546	hypothetical protein SS1G_13117 [Sclerotinia sclerotiorum 1980] gb|EDN98259.1| hypothetical protein SS1G_13117 [Sclerotinia sclerotiorum 1980]	XP_001586024	1	1	2e-27	0.0005	128	50.8	347	114	28.8184	28.9474	48.9914	53.5088	63.5531	20.8791
molly	1899	1897	ref|XP_001592955.1|	500	hypothetical protein SS1G_05877 [Sclerotinia sclerotiorum 1980] gb|EDO03396.1| hypothetical protein SS1G_05877 [Sclerotinia sclerotiorum 1980]	XP_001592955	2	2	2e-27	0.003	123	48.5	394	114	30.203	36.8421	47.7157	63.1579	78.8	22.8
molly	1899	1897	ref|XP_002485216.1|	535	transposon, putative [Talaromyces stipitatus ATCC 10500] gb|EED15263.1| transposon, putative [Talaromyces stipitatus ATCC 10500]	XP_002485216	1	2	2e-27	0.11	128	33.9	436	160	28.6697	30.625	46.1009	50.625	81.4953	29.9065
molly	1899	1897	ref|XP_001586439.1|	485	hypothetical protein SS1G_12424 [Sclerotinia sclerotiorum 1980] gb|EDN97572.1| hypothetical protein SS1G_12424 [Sclerotinia sclerotiorum 1980]	XP_001586439	3	1	2e-27	0.32	114	41.6	411	78	29.6837	29.4872	50.6083	56.4103	84.7423	16.0825
molly	1899	1897	ref|XP_001589176.1|	485	hypothetical protein SS1G_09809 [Sclerotinia sclerotiorum 1980] gb|EDN93942.1| hypothetical protein SS1G_09809 [Sclerotinia sclerotiorum 1980]	XP_001589176	3	1	2e-27	0.32	113	41.6	411	78	29.927	29.4872	50.1217	56.4103	84.7423	16.0825
molly	1899	1897	ref|XP_001406959.1|	556	conserved hypothetical protein [Magnaporthe grisea 70-15] gb|EDJ98719.1| conserved hypothetical protein [Magnaporthe grisea 70-15]	XP_001406959	2	1	2e-27	0.92	117	40	499	61	29.2585	29.5082	45.2906	62.2951	89.7482	10.9712
molly	1899	1897	ref|XP_001537180.1|	560	conserved hypothetical protein [Ajellomyces capsulatus NAm1] gb|EDN11036.1| conserved hypothetical protein [Ajellomyces capsulatus NAm1]	XP_001537180	1	2	3e-27	1e-06	128	47.8	448	162	30.5804	35.1852	45.3125	54.9383	80	28.9286
molly	1899	1897	ref|XP_001585252.1|	501	hypothetical protein SS1G_13821 [Sclerotinia sclerotiorum 1980] gb|EDN98961.1| hypothetical protein SS1G_13821 [Sclerotinia sclerotiorum 1980]	XP_001585252	1	1	3e-27	0.017	127	45.8	354	80	29.661	31.25	46.0452	57.5	70.6587	15.9681
molly	1899	1897	ref|XP_001586390.1|	547	hypothetical protein SS1G_12374 [Sclerotinia sclerotiorum 1980] gb|EDN97523.1| hypothetical protein SS1G_12374 [Sclerotinia sclerotiorum 1980]	XP_001586390	1	2	4e-27	0.013	127	46.2	422	114	27.9621	35.0877	43.8389	62.2807	77.1481	20.841
molly	1899	1897	ref|XP_001586405.1|	547	hypothetical protein SS1G_12389 [Sclerotinia sclerotiorum 1980] gb|EDN97538.1| hypothetical protein SS1G_12389 [Sclerotinia sclerotiorum 1980]	XP_001586405	1	2	4e-27	0.013	127	46.2	422	114	27.9621	35.0877	43.8389	62.2807	77.1481	20.841
molly	1899	1897	ref|XP_002478091.1|	587	transposon, putative [Talaromyces stipitatus ATCC 10500] gb|EED21128.1| transposon, putative [Talaromyces stipitatus ATCC 10500]	XP_002478091	1	2	4e-27	0.084	127	35	429	158	29.1375	31.0127	46.8531	51.2658	73.0835	26.9165
molly	1899	1897	ref|XP_364267.1|	556	conserved hypothetical protein [Magnaporthe grisea 70-15] ref|XP_364215.2| hypothetical protein MGG_14355 [Magnaporthe grisea 70-15] ref|XP_366242.2| conserved hypothetical protein [Magnaporthe grisea 70-15] ref|XP_367931.2| conserved hypothetical protein [Magnaporthe grisea 70-15] ref|XP_365263.2| conserved hypothetical protein [Magnaporthe grisea 70-15] ref|XP_001406514.1| conserved hypothetica…	XP_364267	2	1	4e-27	0.92	117	40	499	61	29.2585	29.5082	45.2906	62.2951	89.7482	10.9712
molly	1899	1897	ref|XP_001798570.1|	430	hypothetical protein SNOG_08250 [Phaeosphaeria nodorum SN15] gb|EAT84526.1| hypothetical protein SNOG_08250 [Phaeosphaeria nodorum SN15]	XP_001798570	2	1	5e-27	0.083	105	43.5	158	59	46.2025	40.678	66.4557	62.7119	36.7442	13.7209
molly	1899	1897	ref|XP_368043.2|	556	conserved hypothetical protein [Magnaporthe grisea 70-15] gb|EDJ97416.1| conserved hypothetical protein [Magnaporthe grisea 70-15]	XP_368043	2	1	5e-27	0.92	117	40	499	61	29.2585	29.5082	45.2906	62.2951	89.7482	10.9712
molly	1899	1897	ref|XP_001598278.1|	488	hypothetical protein SS1G_00364 [Sclerotinia sclerotiorum 1980] gb|EDN90964.1| hypothetical protein SS1G_00364 [Sclerotinia sclerotiorum 1980]	XP_001598278	1	1	6e-27	0.004	127	47.8	364	114	28.5714	28.0702	47.5275	52.6316	74.5902	23.3607
molly	1899	1897	ref|XP_001540773.1|	560	conserved hypothetical protein [Ajellomyces capsulatus NAm1] gb|EDN08103.1| conserved hypothetical protein [Ajellomyces capsulatus NAm1]	XP_001540773	1	2	7e-27	2e-05	126	47.8	447	186	30.4251	33.871	44.7427	52.6882	79.8214	33.2143
molly	1899	1897	ref|XP_001536571.1|	560	conserved hypothetical protein [Ajellomyces capsulatus NAm1] gb|EDN04691.1| conserved hypothetical protein [Ajellomyces capsulatus NAm1]	XP_001536571	1	2	7e-27	2e-05	126	47.8	447	186	30.4251	33.871	44.7427	52.6882	79.8214	33.2143
molly	1899		ref|XP_002485788.1|	540	transposon, putative [Talaromyces stipitatus ATCC 10500] gb|EED13550.1| transposon, putative [Talaromyces stipitatus ATCC 10500]	XP_002485788	1		7e-27		126		430		28.3721		45.814		79.6296
molly	1899		ref|XP_364243.1|	556	conserved hypothetical protein [Magnaporthe grisea 70-15] ref|XP_366166.2| conserved hypothetical protein [Magnaporthe grisea 70-15] gb|EDJ99711.1| conserved hypothetical protein [Magnaporthe grisea 70-15] gb|EDK00911.1| conserved hypothetical protein [Magnaporthe grisea 70-15]	XP_364243	2		9e-27		115		499		29.2585		45.0902		89.7482
molly	1899	1897	ref|XP_001542668.1|	484	conserved hypothetical protein [Ajellomyces capsulatus NAm1] gb|EDN06236.1| conserved hypothetical protein [Ajellomyces capsulatus NAm1]	XP_001542668	1	2	1e-26	0.002	125	42.7	365	135	31.2329	35.5556	47.6712	55.5556	75.4132	27.8926
molly	1899	1897	gb|AAK01300.1|AF333034_1	556	putative transposase [Magnaporthe grisea]	AAK01300	2	1	1e-26	0.24	115	42	499	61	29.0581	31.1475	45.491	62.2951	89.7482	10.9712
molly	1899	1897	ref|XP_001541904.1|	560	conserved hypothetical protein [Ajellomyces capsulatus NAm1] gb|EDN07471.1| conserved hypothetical protein [Ajellomyces capsulatus NAm1]	XP_001541904	1	1	2e-26	0.008	125	47	447	119	30.2013	32.7731	44.7427	53.7815	79.8214	21.25
molly	1899	1897	ref|XP_001597583.1|	477	hypothetical protein SS1G_01777 [Sclerotinia sclerotiorum 1980] gb|EDN96851.1| hypothetical protein SS1G_01777 [Sclerotinia sclerotiorum 1980]	XP_001597583	1	1	2e-26	0.029	125	45.1	354	114	29.3785	28.9474	46.8927	52.6316	74.2138	23.8994
molly	1899	1897	ref|XP_001406516.1|	556	conserved hypothetical protein [Magnaporthe grisea 70-15] gb|EDJ98276.1| conserved hypothetical protein [Magnaporthe grisea 70-15]	XP_001406516	2	1	2e-26	0.24	115	42	499	61	29.0581	31.1475	45.2906	62.2951	89.7482	10.9712
molly	1899	1897	ref|XP_001414107.1|	556	conserved hypothetical protein [Magnaporthe grisea 70-15] gb|EDK05868.1| conserved hypothetical protein [Magnaporthe grisea 70-15]	XP_001414107	2	1	2e-26	0.24	114	42	499	61	29.0581	31.1475	45.2906	62.2951	89.7482	10.9712
molly	1899	1897	ref|XP_001586923.1|	547	hypothetical protein SS1G_11952 [Sclerotinia sclerotiorum 1980] gb|EDN97427.1| hypothetical protein SS1G_11952 [Sclerotinia sclerotiorum 1980]	XP_001586923	1	2	3e-26	0.013	124	46.2	422	114	27.7251	35.0877	43.8389	62.2807	77.1481	20.841
molly	1899	1897	ref|XP_001595398.1|	547	hypothetical protein SS1G_03487 [Sclerotinia sclerotiorum 1980] gb|EDO01013.1| hypothetical protein SS1G_03487 [Sclerotinia sclerotiorum 1980]	XP_001595398	1	2	3e-26	0.013	124	46.2	422	114	27.7251	35.9649	43.6019	62.2807	77.1481	20.841
molly	1899	1897	ref|XP_001594314.1|	547	hypothetical protein SS1G_04121 [Sclerotinia sclerotiorum 1980] gb|EDO01646.1| hypothetical protein SS1G_04121 [Sclerotinia sclerotiorum 1980]	XP_001594314	1	2	3e-26	0.013	124	46.2	422	114	27.7251	35.0877	43.6019	62.2807	77.1481	20.841
molly	1899	1897	ref|XP_001585478.1|	547	hypothetical protein SS1G_13717 [Sclerotinia sclerotiorum 1980] ref|XP_001588592.1| hypothetical protein SS1G_10139 [Sclerotinia sclerotiorum 1980] ref|XP_001594022.1| hypothetical protein SS1G_05450 [Sclerotinia sclerotiorum 1980] ref|XP_001597015.1| hypothetical protein SS1G_01209 [Sclerotinia sclerotiorum 1980] ref|XP_001598925.1| hypothetical protein SS1G_01014 [Sclerotinia sclerotiorum 1980]…	XP_001585478	1	2	3e-26	0.013	124	46.2	422	114	27.7251	35.0877	43.6019	62.2807	77.1481	20.841
molly	1899	1897	ref|XP_362958.2|	556	conserved hypothetical protein [Magnaporthe grisea 70-15] gb|EDJ96971.1| conserved hypothetical protein [Magnaporthe grisea 70-15]	XP_362958	2	1	3e-26	0.92	116	40	499	61	29.0581	29.5082	45.2906	62.2951	89.7482	10.9712
molly	1899	1897	ref|XP_001587684.1|	502	hypothetical protein SS1G_11677 [Sclerotinia sclerotiorum 1980] gb|EDN95798.1| hypothetical protein SS1G_11677 [Sclerotinia sclerotiorum 1980]	XP_001587684	2	4	4e-26	0.083	124	43.5	469	166	28.3582	35.5422	46.4819	62.6506	93.4263	33.0677
molly	1899		ref|XP_001539232.1|	405	conserved hypothetical protein [Ajellomyces capsulatus NAm1] gb|EDN09670.1| conserved hypothetical protein [Ajellomyces capsulatus NAm1]	XP_001539232	3		4e-26		96.3		245		40.4082		57.9592		60.4938
molly	1899	1897	ref|XP_001591937.1|	550	hypothetical protein SS1G_07383 [Sclerotinia sclerotiorum 1980] gb|EDO04900.1| hypothetical protein SS1G_07383 [Sclerotinia sclerotiorum 1980]	XP_001591937	1	1	5e-26	0.049	124	44.3	354	68	29.661	32.3529	45.4802	61.7647	64.3636	12.3636
molly	1899	1897	ref|XP_002478547.1|	640	pogo transposable element, putative [Talaromyces stipitatus ATCC 10500] gb|EED21584.1| pogo transposable element, putative [Talaromyces stipitatus ATCC 10500]	XP_002478547	1	2	5e-26	0.084	124	35	429	158	29.6037	31.0127	46.8531	51.2658	67.0312	24.6875
molly	1899	1897	ref|XP_001541908.1|	481	conserved hypothetical protein [Ajellomyces capsulatus NAm1] gb|EDN07475.1| conserved hypothetical protein [Ajellomyces capsulatus NAm1]	XP_001541908	1	2	8e-26	1e-06	123	47.8	357	162	31.9328	35.1852	47.0588	54.9383	74.2204	33.6798
molly	1899	1897	ref|XP_001536622.1|	329	conserved hypothetical protein [Ajellomyces capsulatus NAm1] gb|EDN04742.1| conserved hypothetical protein [Ajellomyces capsulatus NAm1]	XP_001536622	1	2	1e-25	5e-07	122	47.4	331	150	32.6284	36.6667	48.9426	57.3333	100.608	45.5927
molly	1899	1897	ref|XP_001536053.1|	484	conserved hypothetical protein [Ajellomyces capsulatus NAm1] gb|EDN05368.1| conserved hypothetical protein [Ajellomyces capsulatus NAm1]	XP_001536053	1	2	1e-25	1e-06	122	47.8	357	162	31.9328	35.1852	47.0588	54.9383	73.7603	33.4711
molly	1899	1897	ref|XP_001535915.1|	478	hypothetical protein HCAG_09154 [Ajellomyces capsulatus NAm1] gb|EDN07497.1| conserved hypothetical protein [Ajellomyces capsulatus NAm1]	XP_001535915	1	2	1e-25	1e-06	122	47.8	357	162	31.9328	35.1852	47.0588	54.9383	74.6862	33.8912
molly	1899	1897	ref|XP_001540139.1|	440	conserved hypothetical protein [Ajellomyces capsulatus NAm1] gb|EDN09107.1| conserved hypothetical protein [Ajellomyces capsulatus NAm1]	XP_001540139	1	2	1e-25	1e-06	122	47.4	357	162	31.6527	34.5679	47.0588	54.9383	81.1364	36.8182
molly	1899	1897	ref|XP_002483027.1|	1259	pogo transposable element, putative [Talaromyces stipitatus ATCC 10500] gb|EED15793.1| pogo transposable element, putative [Talaromyces stipitatus ATCC 10500]	XP_002483027	1	2	1e-25	0.1	122	35.4	365	160	29.863	30	46.0274	51.25	28.9913	12.7085
molly	1899		ref|XP_002480781.1|	522	pogo transposable element, putative [Talaromyces stipitatus ATCC 10500] gb|EED20347.1| pogo transposable element, putative [Talaromyces stipitatus ATCC 10500]	XP_002480781	1		1e-25		122		358		29.8883		46.9274		68.5824
molly	1899	1897	ref|XP_001585479.1|	488	hypothetical protein SS1G_13718 [Sclerotinia sclerotiorum 1980] gb|EDN98859.1| hypothetical protein SS1G_13718 [Sclerotinia sclerotiorum 1980]	XP_001585479	1	1	2e-25	0.0007	121	50.4	347	114	28.5303	28.9474	47.8386	53.5088	71.1066	23.3607
molly	1899	1897	ref|XP_002146511.1|	555	pogo transposable element, putative [Penicillium marneffei ATCC 18224] gb|EEA25964.1| pogo transposable element, putative [Penicillium marneffei ATCC 18224]	XP_002146511	1	2	2e-25	0.03	121	38.1	448	160	28.3482	31.875	44.4196	51.875	80.7207	28.8288
molly	1899		ref|XP_002479377.1|	547	transposon, putative [Talaromyces stipitatus ATCC 10500] gb|EED22414.1| transposon, putative [Talaromyces stipitatus ATCC 10500]	XP_002479377	1		2e-25		122		355		29.5775		47.3239		64.8995
molly	1899	1897	ref|XP_001544411.1|	439	conserved hypothetical protein [Ajellomyces capsulatus NAm1] gb|EDN03593.1| conserved hypothetical protein [Ajellomyces capsulatus NAm1]	XP_001544411	1	2	3e-25	2e-05	121	47.8	279	186	34.4086	33.871	49.8208	52.6882	63.5535	42.369
molly	1899	1897	ref|XP_002485663.1|	524	pogo transposable element, putative [Talaromyces stipitatus ATCC 10500] gb|EED15710.1| pogo transposable element, putative [Talaromyces stipitatus ATCC 10500]	XP_002485663	1	2	3e-25	0.002	121	39.7	375	160	29.6	32.5	45.3333	53.125	71.5649	30.5344
molly	1899	1897	ref|XP_001592252.1|	547	hypothetical protein SS1G_06492 [Sclerotinia sclerotiorum 1980] gb|EDO04010.1| hypothetical protein SS1G_06492 [Sclerotinia sclerotiorum 1980]	XP_001592252	1	2	3e-25	0.017	121	45.8	422	114	27.2512	35.0877	43.3649	62.2807	77.1481	20.841
molly	1899	1897	ref|XP_001586879.1|	504	hypothetical protein SS1G_11908 [Sclerotinia sclerotiorum 1980] gb|EDN97383.1| hypothetical protein SS1G_11908 [Sclerotinia sclerotiorum 1980]	XP_001586879	1	1	3e-25	0.24	121	42	356	78	28.9326	30.7692	45.7865	53.8462	70.6349	15.4762
molly	1899		ref|XP_002488827.1|	437	pogo transposable element, putative [Talaromyces stipitatus ATCC 10500] gb|EED11417.1| pogo transposable element, putative [Talaromyces stipitatus ATCC 10500]	XP_002488827	1		3e-25		121		349		30.086		47.5645		79.8627
molly	1899	1897	ref|XP_002480100.1|	1138	MFS multidrug transporter, putative [Talaromyces stipitatus ATCC 10500] gb|EED19666.1| MFS multidrug transporter, putative [Talaromyces stipitatus ATCC 10500]	XP_002480100	1	2	4e-25	0.29	120	35.4	365	160	29.589	29.375	46.0274	50.625	32.0738	14.0598
molly	1899	1897	ref|XP_002481436.1|	863	pogo transposable element, putative [Talaromyces stipitatus ATCC 10500] gb|EED17444.1| pogo transposable element, putative [Talaromyces stipitatus ATCC 10500]	XP_002481436	1	2	4e-25	0.29	120	35.4	365	160	29.589	29.375	46.0274	50.625	42.2943	18.54
molly	1899	1897	ref|XP_002484902.1|	540	pogo transposable element, putative [Talaromyces stipitatus ATCC 10500] gb|EED14949.1| pogo transposable element, putative [Talaromyces stipitatus ATCC 10500]	XP_002484902	1	2	4e-25	0.3	120	35.4	365	160	29.589	29.375	46.0274	50.625	67.5926	29.6296
molly	1899		ref|XP_002478919.1|	540	transposon, putative [Talaromyces stipitatus ATCC 10500] gb|EED21956.1| transposon, putative [Talaromyces stipitatus ATCC 10500]	XP_002478919	1		4e-25		120		350		31.7143		47.1429		64.8148
molly	1899		ref|XP_002482883.1|	371	pogo transposable element, putative [Talaromyces stipitatus ATCC 10500] gb|EED18891.1| pogo transposable element, putative [Talaromyces stipitatus ATCC 10500]	XP_002482883	1		4e-25		120		343		30.0292		47.5219		92.4528
molly	1899	1897	ref|XP_001587083.1|	546	hypothetical protein SS1G_12112 [Sclerotinia sclerotiorum 1980] gb|EDN95907.1| hypothetical protein SS1G_12112 [Sclerotinia sclerotiorum 1980]	XP_001587083	1	1	5e-25	0.0001	120	52.8	423	114	26.2411	29.8246	46.8085	53.5088	77.4725	20.8791
molly	1899	1897	ref|XP_001540201.1|	804	hypothetical protein HCAG_04041 [Ajellomyces capsulatus NAm1] gb|EDN07531.1| hypothetical protein HCAG_04041 [Ajellomyces capsulatus NAm1]	XP_001540201	3	1	5e-25	0.004	120	47.8	541	150	32.7172	32.6667	46.0259	50.6667	67.2886	18.6567
molly	1899	1897	ref|XP_002479111.1|	1280	conserved hypothetical protein [Talaromyces stipitatus ATCC 10500] gb|EED22148.1| conserved hypothetical protein [Talaromyces stipitatus ATCC 10500]	XP_002479111	1	2	5e-25	0.37	120	35	365	160	29.3151	28.75	46.0274	50.625	28.5156	12.5
molly	1899	1897	ref|XP_002481280.1|	461	pogo transposable element, putative [Talaromyces stipitatus ATCC 10500] gb|EED17288.1| pogo transposable element, putative [Talaromyces stipitatus ATCC 10500]	XP_002481280	2	2	6e-25	0.85	113	31.2	289	160	33.91	29.375	50.519	51.25	62.6898	34.7072
molly	1899	1897	ref|XP_001584767.1|	547	hypothetical protein SS1G_14222 [Sclerotinia sclerotiorum 1980] gb|EDO00352.1| hypothetical protein SS1G_14222 [Sclerotinia sclerotiorum 1980]	XP_001584767	1	1	9e-25	0.037	119	44.7	419	78	26.7303	33.3333	43.9141	53.8462	76.5996	14.2596
molly	1899	1897	ref|XP_002146093.1|	555	pogo transposable element, putative [Penicillium marneffei ATCC 18224] gb|EEA25546.1| pogo transposable element, putative [Penicillium marneffei ATCC 18224]	XP_002146093	1	2	1e-24	0.011	119	38.5	357	197	29.972	29.4416	46.4986	50.2538	64.3243	35.4955
molly	1899	1897	ref|XP_002144112.1|	555	transposon, putative [Penicillium marneffei ATCC 18224] ref|XP_002148831.1| transposon, putative [Penicillium marneffei ATCC 18224] gb|EEA22664.1| transposon, putative [Penicillium marneffei ATCC 18224] gb|EEA27597.1| transposon, putative [Penicillium marneffei ATCC 18224]	XP_002144112	1	2	1e-24	0.011	119	38.5	357	197	29.972	29.4416	46.4986	50.2538	64.3243	35.4955
molly	1899	1897	ref|XP_002150549.1|	555	pogo transposable element, putative [Penicillium marneffei ATCC 18224] gb|EEA21940.1| pogo transposable element, putative [Penicillium marneffei ATCC 18224]	XP_002150549	1	2	1e-24	0.011	119	38.5	357	197	29.972	29.4416	46.4986	50.2538	64.3243	35.4955
molly	1899	1897	ref|XP_002487650.1|	552	conserved hypothetical protein [Talaromyces stipitatus ATCC 10500] gb|EED11996.1| conserved hypothetical protein [Talaromyces stipitatus ATCC 10500]	XP_002487650	3	2	1e-24	0.03	101	37	318	160	33.6478	30.625	52.5157	51.25	57.6087	28.9855
molly	1899	1897	ref|XP_001593352.1|	505	hypothetical protein SS1G_06274 [Sclerotinia sclerotiorum 1980] gb|EDO03793.1| hypothetical protein SS1G_06274 [Sclerotinia sclerotiorum 1980]	XP_001593352	1	2	1e-24	0.064	119	43.9	351	114	29.3447	36.8421	43.5897	60.5263	69.505	22.5743
molly	1899	1897	ref|XP_002487701.1|	484	pogo transposable element, putative [Talaromyces stipitatus ATCC 10500] gb|EED12047.1| pogo transposable element, putative [Talaromyces stipitatus ATCC 10500]	XP_002487701	1	2	1e-24	0.24	119	35.8	365	160	29.3151	29.375	45.7534	50.625	75.4132	33.0579
molly	1899	1897	ref|XP_001550524.1|	463	hypothetical protein BC1G_10483 [Botryotinia fuckeliana B05.10] gb|EDN31964.1| hypothetical protein BC1G_10483 [Botryotinia fuckeliana B05.10]	XP_001550524	1	1	1e-24	0.7	119	40.4	344	78	29.0698	29.4872	44.186	53.8462	74.2981	16.8467
molly	1899	1897	ref|XP_002485774.1|	769	pogo transposable element, putative [Talaromyces stipitatus ATCC 10500] gb|EED13536.1| pogo transposable element, putative [Talaromyces stipitatus ATCC 10500]	XP_002485774	1	2	2e-24	0.3	119	35.4	365	160	29.589	29.375	45.7534	50.625	47.4642	20.8062
molly	1899	1897	ref|XP_002482653.1|	559	pogo transposable element, putative [Talaromyces stipitatus ATCC 10500] gb|EED18661.1| pogo transposable element, putative [Talaromyces stipitatus ATCC 10500]	XP_002482653	1	2	2e-24	0.39	118	32.3	419	160	29.1169	29.375	44.8687	51.875	74.9553	28.6225
molly	1899	1897	ref|XP_002478114.1|	559	pogo transposable element, putative [Talaromyces stipitatus ATCC 10500] gb|EED21151.1| pogo transposable element, putative [Talaromyces stipitatus ATCC 10500]	XP_002478114	1	2	2e-24	0.84	118	31.2	419	160	29.1169	29.375	44.8687	51.25	74.9553	28.6225
molly	1899	1897	ref|XP_001593030.1|	505	hypothetical protein SS1G_05952 [Sclerotinia sclerotiorum 1980] gb|EDO03471.1| hypothetical protein SS1G_05952 [Sclerotinia sclerotiorum 1980]	XP_001593030	1	1	3e-24	0.41	117	41.2	357	78	28.8515	30.7692	45.3782	53.8462	70.6931	15.4455
molly	1899	1897	ref|XP_001592216.1|	505	hypothetical protein SS1G_06456 [Sclerotinia sclerotiorum 1980] gb|EDO03974.1| hypothetical protein SS1G_06456 [Sclerotinia sclerotiorum 1980]	XP_001592216	1	1	3e-24	0.41	117	41.2	357	78	28.8515	30.7692	45.3782	53.8462	70.6931	15.4455
molly	1899	1897	ref|XP_002483934.1|	540	transposon, putative [Talaromyces stipitatus ATCC 10500] gb|EED16700.1| transposon, putative [Talaromyces stipitatus ATCC 10500]	XP_002483934	3	2	3e-24	0.5	112	35.4	219	155	38.8128	29.6774	57.9909	53.5484	40.5556	28.7037
molly	1899	1897	ref|XP_002339870.1|	517	pogo transposable element, putative [Talaromyces stipitatus ATCC 10500] gb|EED22483.1| pogo transposable element, putative [Talaromyces stipitatus ATCC 10500]	XP_002339870	2	2	4e-24	0.3	113	35.4	297	160	33.3333	29.375	50.8418	50.625	57.4468	30.9478
molly	1899	1897	ref|XP_001587609.1|	505	hypothetical protein SS1G_11602 [Sclerotinia sclerotiorum 1980] gb|EDN95723.1| hypothetical protein SS1G_11602 [Sclerotinia sclerotiorum 1980]	XP_001587609	1	2	5e-24	0.41	117	41.2	357	114	28.8515	34.2105	45.3782	61.4035	70.6931	22.5743
molly	1899	1897	ref|XP_002484696.1|	527	pogo transposable element, putative [Talaromyces stipitatus ATCC 10500] gb|EED14743.1| pogo transposable element, putative [Talaromyces stipitatus ATCC 10500]	XP_002484696	2	3	5e-24	0.67	111	31.6	279	182	35.4839	32.4176	52.3297	50.5495	52.9412	34.5351
molly	1899	1897	ref|XP_002146417.1|	565	pogo transposable element, putative [Penicillium marneffei ATCC 18224] gb|EEA25870.1| pogo transposable element, putative [Penicillium marneffei ATCC 18224]	XP_002146417	1	1	5e-24	0.7	117	40.4	350	115	30	27.8261	46.2857	50.4348	61.9469	20.354
molly	1899		ref|XP_002484632.1|	550	pogo transposable element, putative [Talaromyces stipitatus ATCC 10500] gb|EED14679.1| pogo transposable element, putative [Talaromyces stipitatus ATCC 10500]	XP_002484632	3		5e-24		107		219		37.4429		58.4475		39.8182
molly	1899	1897	ref|XP_002151812.1|	519	pogo transposable element, putative [Penicillium marneffei ATCC 18224] gb|EEA20812.1| pogo transposable element, putative [Penicillium marneffei ATCC 18224]	XP_002151812	1	2	6e-24	0.065	117	38.5	274	197	32.1168	28.934	51.0949	49.7462	52.7938	37.9576
molly	1899		gb|AAC49418.1|	554	putative transposase [Magnaporthe grisea]	AAC49418	1		6e-24		117		364		28.8462		45.0549		65.704
molly	1899	1897	ref|XP_001587012.1|	490	hypothetical protein SS1G_12041 [Sclerotinia sclerotiorum 1980] gb|EDN95836.1| hypothetical protein SS1G_12041 [Sclerotinia sclerotiorum 1980]	XP_001587012	1	1	8e-24	0.14	116	42.7	357	78	28.8515	32.0513	46.4986	56.4103	72.8571	15.9184
molly	1899	1897	ref|XP_002153227.1|	518	pogo transposable element, putative [Penicillium marneffei ATCC 18224] gb|EEA18842.1| pogo transposable element, putative [Penicillium marneffei ATCC 18224]	XP_002153227	2	2	9e-24	0.002	107	40.8	287	160	34.8432	32.5	51.9164	52.5	55.4054	30.888
molly	1899		ref|XP_002481678.1|	453	pogo transposable element, putative [Talaromyces stipitatus ATCC 10500] gb|EED17686.1| pogo transposable element, putative [Talaromyces stipitatus ATCC 10500]	XP_002481678	3		9e-24		107		219		37.4429		57.9909		48.3444
molly	1899	1897	ref|XP_001587007.1|	397	hypothetical protein SS1G_12036 [Sclerotinia sclerotiorum 1980] gb|EDN95831.1| hypothetical protein SS1G_12036 [Sclerotinia sclerotiorum 1980]	XP_001587007	2	1	1e-23	0.017	108	45.8	277	114	31.769	28.9474	50.9025	52.6316	69.7733	28.7154
molly	1899		ref|XP_002478092.1|	411	transposon, putative [Talaromyces stipitatus ATCC 10500] gb|EED21129.1| transposon, putative [Talaromyces stipitatus ATCC 10500]	XP_002478092	1		1e-23		116		343		30.0292		46.9388		83.455
molly	1899		ref|XP_002484247.1|	478	pogo transposable element, putative [Talaromyces stipitatus ATCC 10500] gb|EED17013.1| pogo transposable element, putative [Talaromyces stipitatus ATCC 10500]	XP_002484247	1		1e-23		116		343		28.5714		47.8134		71.7573
molly	1899	1897	ref|XP_002150884.1|	433	transposon, putative [Penicillium marneffei ATCC 18224] gb|EEA22275.1| transposon, putative [Penicillium marneffei ATCC 18224]	XP_002150884	1	2	2e-23	0.011	115	38.5	274	197	31.3869	29.4416	49.2701	50.2538	63.2794	45.4965
molly	1899	1897	ref|XP_002149146.1|	555	pogo transposable element, putative [Penicillium marneffei ATCC 18224] gb|EEA22979.1| pogo transposable element, putative [Penicillium marneffei ATCC 18224]	XP_002149146	1	2	2e-23	0.084	115	37.4	364	197	29.1209	28.934	46.1538	49.2386	65.5856	35.4955
molly	1899	1897	ref|XP_002485044.1|	553	pogo transposable element, putative [Talaromyces stipitatus ATCC 10500] gb|EED15091.1| pogo transposable element, putative [Talaromyces stipitatus ATCC 10500]	XP_002485044	1	2	2e-23	0.3	115	33.1	427	160	28.3372	29.375	44.0281	51.875	77.2152	28.9331
molly	1899	1897	ref|XP_002488007.1|	435	conserved hypothetical protein [Talaromyces stipitatus ATCC 10500] gb|EED12353.1| conserved hypothetical protein [Talaromyces stipitatus ATCC 10500]	XP_002488007	3	2	2e-23	0.31	97.1	34.7	315	154	33.9683	31.1688	52.0635	50.6494	72.4138	35.4023
molly	1899	1897	ref|XP_001548697.1|	231	hypothetical protein BC1G_12841 [Botryotinia fuckeliana B05.10] gb|EDN18557.1| hypothetical protein BC1G_12841 [Botryotinia fuckeliana B05.10]	XP_001548697	1	1	2e-23	0.7	115	40.4	231	78	33.3333	29.4872	49.7835	53.8462	100	33.7662
molly	1899	1897	ref|XP_001587255.1|	551	hypothetical protein SS1G_12285 [Sclerotinia sclerotiorum 1980] gb|EDN96079.1| hypothetical protein SS1G_12285 [Sclerotinia sclerotiorum 1980]	XP_001587255	1	1	2e-23	0.92	115	40	274	78	31.0219	29.4872	49.635	56.4103	49.7278	14.1561
molly	1899		ref|XP_002488000.1|	500	pogo transposable element, putative [Talaromyces stipitatus ATCC 10500] gb|EED12346.1| pogo transposable element, putative [Talaromyces stipitatus ATCC 10500]	XP_002488000	3		2e-23		107		219		36.9863		57.9909		43.8
molly	1899		ref|XP_002488695.1|	550	conserved hypothetical protein [Talaromyces stipitatus ATCC 10500] gb|EED11514.1| conserved hypothetical protein [Talaromyces stipitatus ATCC 10500]	XP_002488695	1		2e-23		115		344		30.5233		46.2209		62.5455
molly	1899		ref|XP_001538066.1|	558	conserved hypothetical protein [Ajellomyces capsulatus NAm1] gb|EDN09868.1| conserved hypothetical protein [Ajellomyces capsulatus NAm1]	XP_001538066	1		2e-23		115		427		28.8056		44.0281		76.5233
molly	1899		ref|XP_001537557.1|	558	conserved hypothetical protein [Ajellomyces capsulatus NAm1] ref|XP_001543205.1| conserved hypothetical protein [Ajellomyces capsulatus NAm1] gb|EDN02387.1| conserved hypothetical protein [Ajellomyces capsulatus NAm1] gb|EDN11413.1| conserved hypothetical protein [Ajellomyces capsulatus NAm1]	XP_001537557	1		2e-23		115		427		28.8056		44.0281		76.5233
molly	1899		ref|XP_002146415.1|	522	pogo transposable element, putative [Penicillium marneffei ATCC 18224] gb|EEA25868.1| pogo transposable element, putative [Penicillium marneffei ATCC 18224]	XP_002146415	2		2e-23		111		279		33.3333		51.6129		53.4483
molly	1899	1897	ref|XP_001597825.1|	500	hypothetical protein SS1G_02021 [Sclerotinia sclerotiorum 1980] gb|EDN97093.1| hypothetical protein SS1G_02021 [Sclerotinia sclerotiorum 1980]	XP_001597825	2	1	3e-23	0.013	108	46.2	276	78	31.5217	33.3333	49.2754	55.1282	55.2	15.6
molly	1899		ref|XP_002478616.1|	548	transposon, putative [Talaromyces stipitatus ATCC 10500] gb|EED21653.1| transposon, putative [Talaromyces stipitatus ATCC 10500]	XP_002478616	1		3e-23		114		350		30.5714		45.4286		63.8686
molly	1899		ref|XP_001209586.1|	436	conserved hypothetical protein [Aspergillus terreus NIH2624] gb|EAU32284.1| conserved hypothetical protein [Aspergillus terreus NIH2624]	XP_001209586	2		3e-23		101		302		32.1192		50.9934		69.2661
molly	1899		ref|XP_001544412.1|	394	conserved hypothetical protein [Ajellomyces capsulatus NAm1] gb|EDN03594.1| conserved hypothetical protein [Ajellomyces capsulatus NAm1]	XP_001544412	2		3e-23		98.2		210		40		56.1905		53.2995
molly	1899	1897	ref|XP_002486839.1|	447	pogo transposable element, putative [Talaromyces stipitatus ATCC 10500] gb|EED12728.1| pogo transposable element, putative [Talaromyces stipitatus ATCC 10500]	XP_002486839	1	2	4e-23	0.008	114	34.3	349	158	29.2264	31.6456	46.9914	51.8987	78.0761	35.3468
molly	1899	1897	ref|XP_001557416.1|	584	hypothetical protein BC1G_03680 [Botryotinia fuckeliana B05.10] gb|EDN21659.1| hypothetical protein BC1G_03680 [Botryotinia fuckeliana B05.10]	XP_001557416	1	1	4e-23	0.017	114	45.8	350	78	28.5714	33.3333	43.7143	55.1282	59.9315	13.3562
molly	1899	1897	ref|XP_002148148.1|	506	transposon, putative [Penicillium marneffei ATCC 18224] gb|EEA24637.1| transposon, putative [Penicillium marneffei ATCC 18224]	XP_002148148	1	1	4e-23	1.6	114	39.3	274	115	31.0219	28.6957	48.5401	51.3043	54.1502	22.7273
molly	1899		ref|XP_001587594.1|	485	hypothetical protein SS1G_11587 [Sclerotinia sclerotiorum 1980] gb|EDN95708.1| hypothetical protein SS1G_11587 [Sclerotinia sclerotiorum 1980]	XP_001587594	2		4e-23		109		280		31.4286		51.4286		57.732
molly	1899		ref|XP_658579.1|	462	hypothetical protein AN0975.2 [Aspergillus nidulans FGSC A4] gb|EAA66004.1| hypothetical protein AN0975.2 [Aspergillus nidulans FGSC A4]	XP_658579	2		4e-23		95.5		225		36.8889		53.7778		48.7013
molly	1899	1897	ref|XP_002486754.1|	509	pogo transposable element, putative [Talaromyces stipitatus ATCC 10500] gb|EED14516.1| pogo transposable element, putative [Talaromyces stipitatus ATCC 10500]	XP_002486754	2	2	5e-23	0.005	101	35	286	160	33.2168	31.875	51.7483	51.25	56.1886	31.4342
molly	1899	1897	ref|XP_002482818.1|	508	pogo transposable element, putative [Talaromyces stipitatus ATCC 10500] gb|EED18826.1| pogo transposable element, putative [Talaromyces stipitatus ATCC 10500]	XP_002482818	2	2	5e-23	0.3	109	35.4	294	160	33.3333	29.375	50.3401	50.625	57.874	31.4961
molly	1899		ref|XP_002144957.1|	555	pogo transposable element, putative [Penicillium marneffei ATCC 18224] gb|EEA28442.1| pogo transposable element, putative [Penicillium marneffei ATCC 18224]	XP_002144957	1		5e-23		114		350		29.4286		44.8571		63.0631
molly	1899	1897	ref|XP_001226031.1|	220	hypothetical protein CHGG_10764 [Chaetomium globosum CBS 148.51] gb|EAQ82946.1| hypothetical protein CHGG_10764 [Chaetomium globosum CBS 148.51]	XP_001226031	1	1	7e-23	0.003	113	48.5	226	80	31.4159	30	51.3274	60	102.727	36.3636
molly	1899	1897	ref|XP_002487890.1|	484	pogo transposable element, putative [Talaromyces stipitatus ATCC 10500] gb|EED12236.1| pogo transposable element, putative [Talaromyces stipitatus ATCC 10500]	XP_002487890	1	2	7e-23	0.3	113	35.4	240	160	31.25	29.375	51.25	50.625	49.5868	33.0579
molly	1899	1897	ref|XP_002487889.1|	503	pogo transposable element, putative [Talaromyces stipitatus ATCC 10500] gb|EED12235.1| pogo transposable element, putative [Talaromyces stipitatus ATCC 10500]	XP_002487889	1	2	7e-23	0.3	113	35.4	240	160	31.25	29.375	51.25	50.625	47.7137	31.8091
molly	1899	1897	ref|XP_001587583.1|	551	hypothetical protein SS1G_11576 [Sclerotinia sclerotiorum 1980] gb|EDN95697.1| hypothetical protein SS1G_11576 [Sclerotinia sclerotiorum 1980]	XP_001587583	1	1	7e-23	1.2	113	39.7	277	78	32.13	29.4872	49.4585	55.1282	50.2722	14.1561
molly	1899	1897	ref|XP_002488850.1|	494	transposon, putative [Talaromyces stipitatus ATCC 10500] gb|EED11440.1| transposon, putative [Talaromyces stipitatus ATCC 10500]	XP_002488850	1	2	9e-23	0.007	113	37.7	296	160	30.4054	33.125	45.6081	51.875	59.919	32.3887
molly	1899	1897	ref|XP_002485946.1|	490	pogo transposable element, putative [Talaromyces stipitatus ATCC 10500] gb|EED13708.1| pogo transposable element, putative [Talaromyces stipitatus ATCC 10500]	XP_002485946	1	2	9e-23	0.39	113	33.1	351	158	29.3447	30.3797	46.1538	50	71.6327	32.2449
molly	1899	1897	ref|XP_002146414.1|	437	pogo transposable element, putative [Penicillium marneffei ATCC 18224] gb|EEA25867.1| pogo transposable element, putative [Penicillium marneffei ATCC 18224]	XP_002146414	1	1	9e-23	0.7	113	40.4	341	115	30.4985	27.8261	46.0411	50.4348	78.032	26.3158
molly	1899	1897	ref|XP_001589690.1|	547	hypothetical protein SS1G_09412 [Sclerotinia sclerotiorum 1980] gb|EDN93545.1| hypothetical protein SS1G_09412 [Sclerotinia sclerotiorum 1980]	XP_001589690	1	2	1e-22	0.083	112	43.5	433	150	25.8661	32	43.8799	56	79.159	27.4223
molly	1899	1897	ref|XP_001598041.1|	457	hypothetical protein SS1G_00127 [Sclerotinia sclerotiorum 1980] gb|EDN90727.1| hypothetical protein SS1G_00127 [Sclerotinia sclerotiorum 1980]	XP_001598041	1	1	2e-22	0.0009	111	50.1	333	116	28.5285	28.4483	48.9489	52.5862	72.8665	25.3829
molly	1899	1897	ref|XP_001585437.1|	416	hypothetical protein SS1G_13676 [Sclerotinia sclerotiorum 1980] gb|EDN98817.1| hypothetical protein SS1G_13676 [Sclerotinia sclerotiorum 1980]	XP_001585437	1	1	2e-22	0.083	111	43.5	250	114	30.4	28.0702	50	52.6316	60.0962	27.4038
molly	1899	1897	ref|XP_002485861.1|	524	pogo transposable element, putative [Talaromyces stipitatus ATCC 10500] gb|EED13623.1| pogo transposable element, putative [Talaromyces stipitatus ATCC 10500]	XP_002485861	1	2	2e-22	0.51	111	33.5	323	160	28.483	30.625	47.3684	50	61.6412	30.5344
molly	1899	1897	ref|XP_002488826.1|	963	ankyrin repeat-containing protein, putative [Talaromyces stipitatus ATCC 10500] gb|EED11416.1| ankyrin repeat-containing protein, putative [Talaromyces stipitatus ATCC 10500]	XP_002488826	1	2	4e-22	0.011	110	37.7	328	160	28.9634	31.875	46.9512	51.875	34.0602	16.6147
molly	1899	1897	ref|XP_001593023.1|	489	hypothetical protein SS1G_05945 [Sclerotinia sclerotiorum 1980] gb|EDO03464.1| hypothetical protein SS1G_05945 [Sclerotinia sclerotiorum 1980]	XP_001593023	2	1	4e-22	0.7	110	40.4	620	97	26.6129	28.866	44.0323	54.6392	126.789	19.8364
molly	1899		ref|XP_002488663.1|	523	conserved hypothetical protein [Talaromyces stipitatus ATCC 10500] gb|EED11907.1| conserved hypothetical protein [Talaromyces stipitatus ATCC 10500]	XP_002488663	1		6e-22		110		422		27.9621		43.128		80.6883
molly	1899		ref|XP_001392020.1|	555	transposase Tan1-Aspergillus niger emb|CAK39711.1| transposase Tan1-Aspergillus niger	XP_001392020	2		6e-22		104		399		28.8221		48.6216		71.8919
molly	1899		gb|AAC49623.1|	555	transposase [Aspergillus awamori]	AAC49623	2		6e-22		104		399		28.8221		48.6216		71.8919
molly	1899		ref|XP_001541298.1|	490	hypothetical protein HCAG_03395 [Ajellomyces capsulatus NAm1] gb|EDN06865.1| hypothetical protein HCAG_03395 [Ajellomyces capsulatus NAm1]	XP_001541298	2		8e-22		103		330		31.8182		50		67.3469
molly	1899		ref|XP_002483108.1|	462	conserved hypothetical protein [Talaromyces stipitatus ATCC 10500] gb|EED15874.1| conserved hypothetical protein [Talaromyces stipitatus ATCC 10500]	XP_002483108	3		9e-22		98.2		300		34.3333		52.6667		64.9351
molly	1899		ref|XP_002487649.1|	386	pogo transposable element, putative [Talaromyces stipitatus ATCC 10500] gb|EED11995.1| pogo transposable element, putative [Talaromyces stipitatus ATCC 10500]	XP_002487649	1		9e-22		109		281		30.2491		47.6868		72.7979
molly	1899	1897	ref|XP_001587946.1|	496	hypothetical protein SS1G_11188 [Sclerotinia sclerotiorum 1980] gb|EDN95311.1| hypothetical protein SS1G_11188 [Sclerotinia sclerotiorum 1980]	XP_001587946	1	1	2e-21	0.064	108	43.9	357	78	28.0112	33.3333	45.098	53.8462	71.9758	15.7258
molly	1899		ref|XP_002485763.1|	537	conserved hypothetical protein [Talaromyces stipitatus ATCC 10500] ref|XP_002487743.1| conserved hypothetical protein [Talaromyces stipitatus ATCC 10500] gb|EED12089.1| conserved hypothetical protein [Talaromyces stipitatus ATCC 10500] gb|EED13525.1| conserved hypothetical protein [Talaromyces stipitatus ATCC 10500]	XP_002485763	1		2e-21		108		350		29.7143		44.5714		65.1769
molly	1899	1897	ref|XP_001587961.1|	260	hypothetical protein SS1G_11203 [Sclerotinia sclerotiorum 1980] gb|EDN95326.1| hypothetical protein SS1G_11203 [Sclerotinia sclerotiorum 1980]	XP_001587961	2	2	3e-21	0.92	108	40	356	90	29.7753	40	50.2809	70	136.923	34.6154
molly	1899		ref|XP_661995.1|	554	hypothetical protein AN4391.2 [Aspergillus nidulans FGSC A4] ref|XP_664163.1| hypothetical protein AN6559.2 [Aspergillus nidulans FGSC A4] gb|AAB48662.1| ORF [Emericella nidulans] gb|EAA57899.1| hypothetical protein AN6559.2 [Aspergillus nidulans FGSC A4] gb|EAA60308.1| hypothetical protein AN4391.2 [Aspergillus nidulans FGSC A4]	XP_661995	2		3e-21		95.5		211		37.9147		54.0284		38.0866
molly	1899		ref|XP_680785.1|	526	hypothetical protein AN7516.2 [Aspergillus nidulans FGSC A4] gb|EAA62096.1| hypothetical protein AN7516.2 [Aspergillus nidulans FGSC A4]	XP_680785	2		3e-21		95.5		211		37.9147		54.0284		40.1141
molly	1899	1897	ref|XP_002483056.1|	1047	hypothetical protein TSTA_009440 [Talaromyces stipitatus ATCC 10500] gb|EED15822.1| hypothetical protein TSTA_009440 [Talaromyces stipitatus ATCC 10500]	XP_002483056	1	2	4e-21	0.18	107	33.1	306	160	28.4314	30	48.0392	51.25	29.2264	15.2818
molly	1899		ref|XP_002482938.1|	537	conserved hypothetical protein [Talaromyces stipitatus ATCC 10500] gb|EED18946.1| conserved hypothetical protein [Talaromyces stipitatus ATCC 10500]	XP_002482938	1		4e-21		107		350		29.7143		44.2857		65.1769
molly	1899		ref|XP_002483893.1|	548	conserved hypothetical protein [Talaromyces stipitatus ATCC 10500] gb|EED16659.1| conserved hypothetical protein [Talaromyces stipitatus ATCC 10500]	XP_002483893	1		4e-21		107		376		29.7872		44.4149		68.6131
molly	1899		ref|XP_661082.1|	554	hypothetical protein AN3478.2 [Aspergillus nidulans FGSC A4] gb|EAA59039.1| hypothetical protein AN3478.2 [Aspergillus nidulans FGSC A4]	XP_661082	2		4e-21		95.1		211		37.9147		54.5024		38.0866
molly	1899		ref|XP_001542549.1|	364	conserved hypothetical protein [Ajellomyces capsulatus NAm1] gb|EDN06117.1| conserved hypothetical protein [Ajellomyces capsulatus NAm1]	XP_001542549	1		5e-21		107		272		31.9853		47.7941		74.7253
molly	1899		ref|XP_002484684.1|	1104	pogo transposable element, putative [Talaromyces stipitatus ATCC 10500] gb|EED14731.1| pogo transposable element, putative [Talaromyces stipitatus ATCC 10500]	XP_002484684	2		5e-21		104		240		33.3333		54.1667		21.7391
molly	1899		ref|XP_682057.1|	555	hypothetical protein AN8788.2 [Aspergillus nidulans FGSC A4] gb|EAA60581.1| hypothetical protein AN8788.2 [Aspergillus nidulans FGSC A4]	XP_682057	2		5e-21		94.7		211		37.4408		54.0284		38.018
molly	1899		ref|XP_658430.1|	553	hypothetical protein AN0826.2 [Aspergillus nidulans FGSC A4] gb|EAA65656.1| hypothetical protein AN0826.2 [Aspergillus nidulans FGSC A4]	XP_658430	2		5e-21		94.7		205		37.561		54.1463		37.0705
molly	1899	1897	ref|XP_002486855.1|	486	transposon, putative [Talaromyces stipitatus ATCC 10500] gb|EED12744.1| transposon, putative [Talaromyces stipitatus ATCC 10500]	XP_002486855	1	2	6e-21	0.024	107	37	358	158	28.4916	31.0127	46.0894	51.8987	73.6626	32.5103
molly	1899		ref|XP_002478585.1|	525	conserved hypothetical protein [Talaromyces stipitatus ATCC 10500] gb|EED21622.1| conserved hypothetical protein [Talaromyces stipitatus ATCC 10500]	XP_002478585	2		6e-21		102		285		31.2281		50.5263		54.2857
molly	1899	1897	ref|XP_002150137.1|	393	transposon, putative [Penicillium marneffei ATCC 18224] gb|EEA21528.1| transposon, putative [Penicillium marneffei ATCC 18224]	XP_002150137	2	1	1e-20	1.2	103	39.7	301	79	30.2326	34.1772	51.495	54.4304	76.5903	20.1018
molly	1899		ref|XP_001229219.1|	690	hypothetical protein CHGG_02703 [Chaetomium globosum CBS 148.51] gb|EAQ90768.1| hypothetical protein CHGG_02703 [Chaetomium globosum CBS 148.51]	XP_001229219	2		1e-20		92.4		185		37.2973		58.9189		26.8116
molly	1899		ref|XP_002488726.1|	537	conserved hypothetical protein [Talaromyces stipitatus ATCC 10500] gb|EED11545.1| conserved hypothetical protein [Talaromyces stipitatus ATCC 10500]	XP_002488726	1		1e-20		105		350		29.4286		44		65.1769
molly	1899	1897	ref|XP_001561293.1|	470	hypothetical protein BC1G_00378 [Botryotinia fuckeliana B05.10] gb|EDN17800.1| hypothetical protein BC1G_00378 [Botryotinia fuckeliana B05.10]	XP_001561293	1	1	2e-20	0.013	105	46.2	169	78	35.503	33.3333	55.0296	55.1282	35.9574	16.5957
molly	1899	1897	ref|XP_001596207.1|	375	hypothetical protein SS1G_02424 [Sclerotinia sclerotiorum 1980] gb|EDN99569.1| hypothetical protein SS1G_02424 [Sclerotinia sclerotiorum 1980]	XP_001596207	1	1	2e-20	0.11	105	43.1	249	78	30.1205	30.7692	49.3976	56.4103	66.4	20.8
molly	1899		ref|XP_002339977.1|	544	pogo transposable element, putative [Talaromyces stipitatus ATCC 10500] gb|EED22590.1| pogo transposable element, putative [Talaromyces stipitatus ATCC 10500]	XP_002339977	2		2e-20		99.8		282		33.6879		48.9362		51.8382
molly	1899		ref|XP_002483022.1|	548	pogo transposable element, putative [Talaromyces stipitatus ATCC 10500] gb|EED15788.1| pogo transposable element, putative [Talaromyces stipitatus ATCC 10500]	XP_002483022	1		2e-20		105		365		28.7671		44.3836		66.6058
molly	1899		ref|XP_001539479.1|	1000	conserved hypothetical protein [Ajellomyces capsulatus NAm1] gb|EDN08447.1| conserved hypothetical protein [Ajellomyces capsulatus NAm1]	XP_001539479	1		2e-20		105		346		30.3468		44.7977		34.6
molly	1899		ref|XP_001538753.1|	417	conserved hypothetical protein [Ajellomyces capsulatus NAm1] gb|EDN09191.1| conserved hypothetical protein [Ajellomyces capsulatus NAm1]	XP_001538753	1		2e-20		105		346		30.3468		44.7977		82.9736
molly	1899		ref|XP_001541198.1|	394	conserved hypothetical protein [Ajellomyces capsulatus NAm1] gb|EDN06765.1| conserved hypothetical protein [Ajellomyces capsulatus NAm1]	XP_001541198	1		2e-20		105		346		30.3468		44.7977		87.8173
molly	1899		ref|XP_001536810.1|	394	conserved hypothetical protein [Ajellomyces capsulatus NAm1] gb|EDN04253.1| conserved hypothetical protein [Ajellomyces capsulatus NAm1]	XP_001536810	1		2e-20		105		346		30.3468		44.7977		87.8173
molly	1899		ref|XP_001543597.1|	436	conserved hypothetical protein [Ajellomyces capsulatus NAm1] gb|EDN02779.1| conserved hypothetical protein [Ajellomyces capsulatus NAm1]	XP_001543597	1		2e-20		105		346		30.3468		44.7977		79.3578
molly	1899		ref|XP_002480955.1|	610	pogo transposable element, putative [Talaromyces stipitatus ATCC 10500] gb|EED20521.1| pogo transposable element, putative [Talaromyces stipitatus ATCC 10500]	XP_002480955	2		2e-20		90.1		236		34.322		52.9661		38.6885
molly	1899		ref|XP_001226641.1|	937	hypothetical protein CHGG_08714 [Chaetomium globosum CBS 148.51] gb|EAQ84700.1| hypothetical protein CHGG_08714 [Chaetomium globosum CBS 148.51]	XP_001226641	3		3e-20		96.3		195		37.4359		58.4615		20.8111
molly	1899		ref|XP_001538528.1|	305	conserved hypothetical protein [Ajellomyces capsulatus NAm1] gb|EDN10330.1| conserved hypothetical protein [Ajellomyces capsulatus NAm1]	XP_001538528	1		4e-20		104		246		33.7398		48.374		80.6557
molly	1899		ref|XP_001538234.1|	502	hypothetical protein HCAG_05839 [Ajellomyces capsulatus NAm1] gb|EDN10036.1| hypothetical protein HCAG_05839 [Ajellomyces capsulatus NAm1]	XP_001538234	1		4e-20		104		448		28.7946		43.0804		89.243
molly	1899		ref|XP_001536869.1|	305	conserved hypothetical protein [Ajellomyces capsulatus NAm1] ref|XP_001537406.1| conserved hypothetical protein [Ajellomyces capsulatus NAm1] ref|XP_001538269.1| conserved hypothetical protein [Ajellomyces capsulatus NAm1] gb|EDN04312.1| conserved hypothetical protein [Ajellomyces capsulatus NAm1] gb|EDN10071.1| conserved hypothetical protein [Ajellomyces capsulatus NAm1] gb|EDN11262.1| conserved…	XP_001536869	1		4e-20		104		246		33.7398		48.374		80.6557
molly	1899		ref|XP_001219889.1|	1266	hypothetical protein CHGG_00668 [Chaetomium globosum CBS 148.51] gb|EAQ92433.1| hypothetical protein CHGG_00668 [Chaetomium globosum CBS 148.51]	XP_001219889	3		4e-20		94.4		227		34.8018		56.3877		17.9305
molly	1899		ref|XP_002481394.1|	548	pogo transposable element, putative [Talaromyces stipitatus ATCC 10500] ref|XP_002486338.1| pogo transposable element, putative [Talaromyces stipitatus ATCC 10500] gb|EED14100.1| pogo transposable element, putative [Talaromyces stipitatus ATCC 10500] gb|EED17402.1| pogo transposable element, putative [Talaromyces stipitatus ATCC 10500]	XP_002481394	1		5e-20		103		365		28.4932		44.3836		66.6058
molly	1899		ref|XP_002478141.1|	544	pogo transposable element, putative [Talaromyces stipitatus ATCC 10500] gb|EED21178.1| pogo transposable element, putative [Talaromyces stipitatus ATCC 10500]	XP_002478141	2		7e-20		97.8		282		32.6241		48.9362		51.8382
molly	1899		ref|XP_002479699.1|	548	pogo transposable element, putative [Talaromyces stipitatus ATCC 10500] gb|EED19265.1| pogo transposable element, putative [Talaromyces stipitatus ATCC 10500]	XP_002479699	1		7e-20		103		365		28.4932		44.3836		66.6058
molly	1899		ref|XP_002485554.1|	548	pogo transposable element, putative [Talaromyces stipitatus ATCC 10500] gb|EED15601.1| pogo transposable element, putative [Talaromyces stipitatus ATCC 10500]	XP_002485554	1		7e-20		103		365		28.4932		44.3836		66.6058
molly	1899		ref|XP_002486753.1|	548	pogo transposable element, putative [Talaromyces stipitatus ATCC 10500] gb|EED14515.1| pogo transposable element, putative [Talaromyces stipitatus ATCC 10500]	XP_002486753	1		7e-20		103		365		28.4932		44.3836		66.6058
molly	1899		ref|XP_002486641.1|	548	pogo transposable element, putative [Talaromyces stipitatus ATCC 10500] gb|EED14403.1| pogo transposable element, putative [Talaromyces stipitatus ATCC 10500]	XP_002486641	1		7e-20		103		365		28.4932		44.3836		66.6058
molly	1899		ref|XP_001541607.1|	395	conserved hypothetical protein [Ajellomyces capsulatus NAm1] gb|EDN07174.1| conserved hypothetical protein [Ajellomyces capsulatus NAm1]	XP_001541607	2		9e-20		103		268		33.9552		50		67.8481
molly	1899		ref|XP_002486896.1|	533	conserved hypothetical protein [Talaromyces stipitatus ATCC 10500] gb|EED12785.1| conserved hypothetical protein [Talaromyces stipitatus ATCC 10500]	XP_002486896	1		9e-20		103		373		27.0777		45.5764		69.9812
molly	1899		ref|XP_001540753.1|	305	conserved hypothetical protein [Ajellomyces capsulatus NAm1] ref|XP_001540897.1| conserved hypothetical protein [Ajellomyces capsulatus NAm1] gb|EDN08083.1| conserved hypothetical protein [Ajellomyces capsulatus NAm1] gb|EDN08227.1| conserved hypothetical protein [Ajellomyces capsulatus NAm1]	XP_001540753	1		9e-20		103		246		33.7398		48.374		80.6557
molly	1899		ref|XP_001398056.1|	547	hypothetical protein An16g07560 [Aspergillus niger] emb|CAL00529.1| unnamed protein product [Aspergillus niger]	XP_001398056	1		1e-19		102		281		29.5374		47.331		51.3711
molly	1899	1897	ref|XP_001594277.1|	458	hypothetical protein SS1G_04084 [Sclerotinia sclerotiorum 1980] gb|EDO01609.1| hypothetical protein SS1G_04084 [Sclerotinia sclerotiorum 1980]	XP_001594277	2	3	2e-19	0.008	95.1	47	487	170	26.4887	33.5294	42.7105	58.8235	106.332	37.1179
molly	1899	1897	ref|XP_365228.2|	228	hypothetical protein MGG_14373 [Magnaporthe grisea 70-15] gb|EDK06609.1| conserved hypothetical protein [Magnaporthe grisea 70-15]	XP_365228	1	1	2e-19	0.92	102	40	234	61	31.1966	29.5082	48.7179	62.2951	102.632	26.7544
molly	1899	1897	ref|XP_002486781.1|	489	conserved hypothetical protein [Talaromyces stipitatus ATCC 10500] gb|EED14543.1| conserved hypothetical protein [Talaromyces stipitatus ATCC 10500]	XP_002486781	1	2	2e-19	1.4	102	30.8	358	147	28.2123	31.9728	45.2514	51.0204	73.2106	30.0613
molly	1899		ref|XP_002485692.1|	540	pogo transposable element, putative [Talaromyces stipitatus ATCC 10500] gb|EED15739.1| pogo transposable element, putative [Talaromyces stipitatus ATCC 10500]	XP_002485692	1		2e-19		102		348		29.8851		43.9655		64.4444
molly	1899		ref|XP_001215500.1|	539	conserved hypothetical protein [Aspergillus terreus NIH2624] gb|EAU32866.1| conserved hypothetical protein [Aspergillus terreus NIH2624]	XP_001215500	1		2e-19		102		357		26.6106		46.2185		66.2338
molly	1899		ref|XP_002484697.1|	489	conserved hypothetical protein [Talaromyces stipitatus ATCC 10500] ref|XP_002486693.1| conserved hypothetical protein [Talaromyces stipitatus ATCC 10500] gb|EED14455.1| conserved hypothetical protein [Talaromyces stipitatus ATCC 10500] gb|EED14744.1| conserved hypothetical protein [Talaromyces stipitatus ATCC 10500]	XP_002484697	1		2e-19		102		358		28.2123		44.9721		73.2106
molly	1899		ref|XP_662481.1|	542	hypothetical protein AN4877.2 [Aspergillus nidulans FGSC A4] gb|EAA60955.1| hypothetical protein AN4877.2 [Aspergillus nidulans FGSC A4]	XP_662481	2		2e-19		89		194		38.6598		54.1237		35.7934
molly	1899		ref|XP_001225960.1|	500	hypothetical protein CHGG_08304 [Chaetomium globosum CBS 148.51] gb|EAQ87051.1| hypothetical protein CHGG_08304 [Chaetomium globosum CBS 148.51]	XP_001225960	2		2e-19		96.3		170		37.6471		58.2353		34
molly	1899		ref|XP_002478246.1|	446	conserved hypothetical protein [Talaromyces stipitatus ATCC 10500] gb|EED21283.1| conserved hypothetical protein [Talaromyces stipitatus ATCC 10500]	XP_002478246	2		2e-19		93.2		306		30.719		48.6928		68.6099
molly	1899	1897	ref|XP_002479575.1|	543	conserved hypothetical protein [Talaromyces stipitatus ATCC 10500] gb|EED19141.1| conserved hypothetical protein [Talaromyces stipitatus ATCC 10500]	XP_002479575	1	2	3e-19	1.1	101	31.2	358	148	28.2123	31.7568	45.5307	51.3514	65.93	27.256
molly	1899	1897	ref|XP_002482403.1|	489	conserved hypothetical protein [Talaromyces stipitatus ATCC 10500] gb|EED18411.1| conserved hypothetical protein [Talaromyces stipitatus ATCC 10500]	XP_002482403	1	2	3e-19	1.4	101	30.8	358	147	28.2123	31.9728	45.2514	51.0204	73.2106	30.0613
molly	1899		ref|XP_002153692.1|	365	pogo transposable element, putative [Penicillium marneffei ATCC 18224] gb|EEA18548.1| pogo transposable element, putative [Penicillium marneffei ATCC 18224]	XP_002153692	1		3e-19		101		237		32.0675		48.5232		64.9315
molly	1899		ref|XP_002340884.1|	548	pogo transposable element, putative [Talaromyces stipitatus ATCC 10500] gb|EED23497.1| pogo transposable element, putative [Talaromyces stipitatus ATCC 10500]	XP_002340884	1		3e-19		101		365		28.2192		44.1096		66.6058
molly	1899		ref|XP_002478365.1|	489	conserved hypothetical protein [Talaromyces stipitatus ATCC 10500] gb|EED21402.1| conserved hypothetical protein [Talaromyces stipitatus ATCC 10500]	XP_002478365	2		4e-19		96.7		294		31.9728		45.5782		60.1227
molly	1899		ref|XP_002556802.1|	551	Pc06g01990 [Penicillium chrysogenum Wisconsin 54-1255] emb|CAP79192.1| Pc06g01990 [Penicillium chrysogenum Wisconsin 54-1255]	XP_002556802	2		4e-19		100		317		32.8076		48.8959		57.5318
molly	1899		ref|XP_001228230.1|	1356	hypothetical protein CHGG_10303 [Chaetomium globosum CBS 148.51] gb|EAQ83899.1| hypothetical protein CHGG_10303 [Chaetomium globosum CBS 148.51]	XP_001228230	2		5e-19		94		170		37.0588		58.8235		12.5369
molly	1899	1897	ref|XP_002487208.1|	543	conserved hypothetical protein [Talaromyces stipitatus ATCC 10500] gb|EED13097.1| conserved hypothetical protein [Talaromyces stipitatus ATCC 10500]	XP_002487208	1	2	6e-19	1.1	100	30.8	358	149	27.6536	32.2148	45.2514	50.3356	65.93	27.4401
molly	1899		ref|XP_002487572.1|	385	conserved hypothetical protein [Talaromyces stipitatus ATCC 10500] gb|EED13461.1| conserved hypothetical protein [Talaromyces stipitatus ATCC 10500]	XP_002487572	1		6e-19		100		234		31.1966		50.8547		60.7792
molly	1899	1897	ref|XP_002488725.1|	374	hypothetical protein TSTA_008400 [Talaromyces stipitatus ATCC 10500] gb|EED11544.1| hypothetical protein TSTA_008400 [Talaromyces stipitatus ATCC 10500]	XP_002488725	1	2	7e-19	0.31	100	32.7	301	155	28.5714	30.3226	48.1728	51.6129	80.4813	41.4439
molly	1899		ref|XP_002482667.1|	372	conserved hypothetical protein [Talaromyces stipitatus ATCC 10500] gb|EED18675.1| conserved hypothetical protein [Talaromyces stipitatus ATCC 10500]	XP_002482667	1		1e-18		99.8		295		28.4746		49.1525		79.3011
molly	1899		ref|XP_001215820.1|	421	conserved hypothetical protein [Aspergillus terreus NIH2624] ref|XP_001218152.1| conserved hypothetical protein [Aspergillus terreus NIH2624] gb|EAU29721.1| conserved hypothetical protein [Aspergillus terreus NIH2624] gb|EAU33186.1| conserved hypothetical protein [Aspergillus terreus NIH2624]	XP_001215820	1		1e-18		99.8		342		26.6082		46.1988		81.2352
molly	1899		ref|XP_001227500.1|	542	hypothetical protein CHGG_09573 [Chaetomium globosum CBS 148.51] gb|EAQ85559.1| hypothetical protein CHGG_09573 [Chaetomium globosum CBS 148.51]	XP_001227500	2		1e-18		94		170		37.0588		57.6471		31.3653
molly	1899		ref|XP_002484479.1|	544	conserved hypothetical protein [Talaromyces stipitatus ATCC 10500] gb|EED17245.1| conserved hypothetical protein [Talaromyces stipitatus ATCC 10500]	XP_002484479	1		1e-18		99.4		365		27.6712		43.8356		67.0956
molly	1899	1897	ref|XP_001225952.1|	456	hypothetical protein CHGG_08296 [Chaetomium globosum CBS 148.51] gb|EAQ87043.1| hypothetical protein CHGG_08296 [Chaetomium globosum CBS 148.51]	XP_001225952	2	1	2e-18	2	72.4	38.9	216	36	36.1111	38.8889	50	83.3333	47.3684	7.89474
molly	1899		ref|XP_001229752.1|	1313	hypothetical protein CHGG_03236 [Chaetomium globosum CBS 148.51] gb|EAQ91301.1| hypothetical protein CHGG_03236 [Chaetomium globosum CBS 148.51]	XP_001229752	2		2e-18		92.4		170		36.4706		58.8235		12.9474
molly	1899		ref|XP_001221351.1|	1238	hypothetical protein CHGG_02130 [Chaetomium globosum CBS 148.51] gb|EAQ93895.1| hypothetical protein CHGG_02130 [Chaetomium globosum CBS 148.51]	XP_001221351	2		2e-18		92.4		170		36.4706		58.8235		13.7318
molly	1899		ref|XP_001224278.1|	560	hypothetical protein CHGG_05064 [Chaetomium globosum CBS 148.51] gb|EAQ88445.1| hypothetical protein CHGG_05064 [Chaetomium globosum CBS 148.51]	XP_001224278	2		2e-18		92.4		170		36.4706		58.8235		30.3571
molly	1899		ref|XP_002341289.1|	543	pogo transposable element, putative [Talaromyces stipitatus ATCC 10500] gb|EED23902.1| pogo transposable element, putative [Talaromyces stipitatus ATCC 10500]	XP_002341289	2		2e-18		91.7		444		26.8018		45.045		81.768
molly	1899		ref|XP_002483202.1|	543	conserved hypothetical protein [Talaromyces stipitatus ATCC 10500] gb|EED15968.1| conserved hypothetical protein [Talaromyces stipitatus ATCC 10500]	XP_002483202	1		2e-18		99		223		30.0448		53.3632		41.0681
molly	1899		ref|XP_002486877.1|	571	conserved hypothetical protein [Talaromyces stipitatus ATCC 10500] gb|EED12766.1| conserved hypothetical protein [Talaromyces stipitatus ATCC 10500]	XP_002486877	1		2e-18		99		344		29.3605		43.8953		60.2452
molly	1899		ref|XP_002477824.1|	372	conserved hypothetical protein [Talaromyces stipitatus ATCC 10500] gb|EED20861.1| conserved hypothetical protein [Talaromyces stipitatus ATCC 10500]	XP_002477824	1		2e-18		98.6		295		28.4746		48.8136		79.3011
molly	1899		gb|ABL01497.1|	556	transposase [Aspergillus fumigatus]	ABL01497	1		2e-18		98.6		425		26.5882		43.7647		76.4388
molly	1899		ref|XP_002486422.1|	405	conserved hypothetical protein [Talaromyces stipitatus ATCC 10500] gb|EED14184.1| conserved hypothetical protein [Talaromyces stipitatus ATCC 10500]	XP_002486422	1		3e-18		98.2		297		28.9562		47.8114		73.3333
molly	1899		ref|XP_001224199.1|	545	hypothetical protein CHGG_04985 [Chaetomium globosum CBS 148.51] gb|EAQ88366.1| hypothetical protein CHGG_04985 [Chaetomium globosum CBS 148.51]	XP_001224199	2		4e-18		92		170		36.4706		57.6471		31.1927
molly	1899	1897	ref|XP_002148478.1|	414	conserved hypothetical protein [Penicillium marneffei ATCC 18224] gb|EEA24967.1| conserved hypothetical protein [Penicillium marneffei ATCC 18224]	XP_002148478	1	2	5e-18	0.11	97.4	36.2	226	153	30.9735	31.3725	52.2124	51.634	54.5894	36.9565
molly	1899		ref|XP_002483476.1|	369	transposon, putative [Talaromyces stipitatus ATCC 10500] gb|EED16242.1| transposon, putative [Talaromyces stipitatus ATCC 10500]	XP_002483476	1		5e-18		97.4		346		28.3237		44.5087		93.7669
molly	1899		ref|XP_002483467.1|	548	conserved hypothetical protein [Talaromyces stipitatus ATCC 10500] ref|XP_002484435.1| conserved hypothetical protein [Talaromyces stipitatus ATCC 10500] gb|EED16233.1| conserved hypothetical protein [Talaromyces stipitatus ATCC 10500] gb|EED17201.1| conserved hypothetical protein [Talaromyces stipitatus ATCC 10500]	XP_002483467	1		5e-18		97.4		425		27.0588		43.5294		77.5547
molly	1899		ref|XP_002147190.1|	357	conserved hypothetical protein [Penicillium marneffei ATCC 18224] gb|EEA23679.1| conserved hypothetical protein [Penicillium marneffei ATCC 18224]	XP_002147190	1		6e-18		97.1		243		32.5103		46.5021		68.0672
molly	1899		ref|XP_001224245.1|	561	hypothetical protein CHGG_05031 [Chaetomium globosum CBS 148.51] gb|EAQ88412.1| hypothetical protein CHGG_05031 [Chaetomium globosum CBS 148.51]	XP_001224245	2		7e-18		91.3		170		36.4706		57.0588		30.303
molly	1899		ref|XP_002482885.1|	706	transposon, putative [Talaromyces stipitatus ATCC 10500] gb|EED18893.1| transposon, putative [Talaromyces stipitatus ATCC 10500]	XP_002482885	1		8e-18		96.7		423		26.7139		43.2624		59.915
molly	1899	1897	ref|XP_001587089.1|	495	hypothetical protein SS1G_12118 [Sclerotinia sclerotiorum 1980] gb|EDN95913.1| hypothetical protein SS1G_12118 [Sclerotinia sclerotiorum 1980]	XP_001587089	1	1	1e-17	0.002	95.9	48.9	268	66	27.2388	37.8788	49.6269	60.6061	54.1414	13.3333
molly	1899	1897	ref|XP_002486840.1|	538	conserved hypothetical protein [Talaromyces stipitatus ATCC 10500] gb|EED12729.1| conserved hypothetical protein [Talaromyces stipitatus ATCC 10500]	XP_002486840	1	2	1e-17	0.18	95.9	33.5	297	156	28.6195	30.1282	47.8114	51.2821	55.2045	28.9963
molly	1899		ref|XP_001537513.1|	428	conserved hypothetical protein [Ajellomyces capsulatus NAm1] gb|EDN11369.1| conserved hypothetical protein [Ajellomyces capsulatus NAm1]	XP_001537513	1		1e-17		96.3		231		33.7662		47.1861		53.972
molly	1899		ref|XP_002339957.1|	866	pogo transposable element, putative [Talaromyces stipitatus ATCC 10500] gb|EED22570.1| pogo transposable element, putative [Talaromyces stipitatus ATCC 10500]	XP_002339957	2		1e-17		95.9		501		29.1417		44.1118		57.8522
molly	1899		ref|XP_002486841.1|	510	conserved hypothetical protein [Talaromyces stipitatus ATCC 10500] gb|EED12730.1| conserved hypothetical protein [Talaromyces stipitatus ATCC 10500]	XP_002486841	1		1e-17		95.9		297		28.6195		47.8114		58.2353
molly	1899		ref|XP_002483477.1|	348	conserved hypothetical protein [Talaromyces stipitatus ATCC 10500] gb|EED16243.1| conserved hypothetical protein [Talaromyces stipitatus ATCC 10500]	XP_002483477	3		1e-17		82.8		207		35.2657		57.4879		59.4828
molly	1899	1897	ref|XP_001393806.1|	547	hypothetical protein An09g04940 [Aspergillus niger] emb|CAK40347.1| unnamed protein product [Aspergillus niger]	XP_001393806	1	1	2e-17	0.24	95.5	42	281	118	28.4698	31.3559	46.9751	49.1525	51.3711	21.5722
molly	1899		ref|XP_002480037.1|	412	pogo transposable element, putative [Talaromyces stipitatus ATCC 10500] gb|EED19603.1| pogo transposable element, putative [Talaromyces stipitatus ATCC 10500]	XP_002480037	2		2e-17		89.4		236		33.4746		51.6949		57.2816
molly	1899	1897	ref|XP_001219703.1|	287	hypothetical protein CHGG_00482 [Chaetomium globosum CBS 148.51] gb|EAQ92247.1| hypothetical protein CHGG_00482 [Chaetomium globosum CBS 148.51]	XP_001219703	1	1	4e-17	1.6	94.4	39.3	221	53	30.3167	33.9623	47.9638	60.3774	77.0035	18.4669
molly	1899	1897	ref|XP_001219699.1|	319	hypothetical protein CHGG_00478 [Chaetomium globosum CBS 148.51] gb|EAQ92243.1| hypothetical protein CHGG_00478 [Chaetomium globosum CBS 148.51]	XP_001219699	1	1	4e-17	1.6	94.4	39.3	221	53	30.3167	33.9623	47.9638	60.3774	69.279	16.6144
molly	1899		ref|XP_002488678.1|	548	conserved hypothetical protein [Talaromyces stipitatus ATCC 10500] ref|XP_002488679.1| conserved hypothetical protein [Talaromyces stipitatus ATCC 10500] gb|EED11922.1| conserved hypothetical protein [Talaromyces stipitatus ATCC 10500] gb|EED11923.1| conserved hypothetical protein [Talaromyces stipitatus ATCC 10500]	XP_002488678	1		4e-17		94.4		425		26.8235		43.2941		77.5547
molly	1899		ref|XP_002477937.1|	216	conserved hypothetical protein [Talaromyces stipitatus ATCC 10500] gb|EED20974.1| conserved hypothetical protein [Talaromyces stipitatus ATCC 10500]	XP_002477937	1		5e-17		94		216		31.0185		51.8519		100
molly	1899	1897	ref|XP_001596468.1|	484	hypothetical protein SS1G_02688 [Sclerotinia sclerotiorum 1980] gb|EDN99830.1| hypothetical protein SS1G_02688 [Sclerotinia sclerotiorum 1980]	XP_001596468	3	1	7e-17	0.017	93.6	45.8	336	78	31.25	33.3333	48.5119	55.1282	69.4215	16.1157
molly	1899	1897	ref|XP_001596213.1|	290	hypothetical protein SS1G_02430 [Sclerotinia sclerotiorum 1980] gb|EDN99575.1| hypothetical protein SS1G_02430 [Sclerotinia sclerotiorum 1980]	XP_001596213	1	1	7e-17	0.083	93.6	43.5	114	78	41.2281	29.4872	62.2807	60.2564	39.3103	26.8966
molly		1897	ref|XP_002562938.1|	548	Pc20g03880 [Penicillium chrysogenum Wisconsin 54-1255] emb|CAP85717.1| Pc20g03880 [Penicillium chrysogenum Wisconsin 54-1255]	XP_002562938		3		7e-11		61.2		190		40.5263		56.3158		34.6715
molly		1897	ref|XP_002567021.1|	528	Pc17g00690 [Penicillium chrysogenum Wisconsin 54-1255] emb|CAP79356.1| Pc17g00690 [Penicillium chrysogenum Wisconsin 54-1255]	XP_002567021		3		1e-07		54.3		191		38.7435		52.8796		36.1742
molly		1897	ref|XP_002567913.1|	545	Pc21g08740 [Penicillium chrysogenum Wisconsin 54-1255] emb|CAP95771.1| Pc21g08740 [Penicillium chrysogenum Wisconsin 54-1255]	XP_002567913		4		1e-07		48.5		187		40.107		57.754		34.3119
molly		1897	ref|XP_001400005.1|	666	hypothetical protein An02g08710 [Aspergillus niger] emb|CAK44280.1| unnamed protein product [Aspergillus niger]	XP_001400005		2		8e-07		53.1		158		37.9747		56.962		23.7237
molly		1897	ref|XP_002567808.1|	451	Pc21g07680 [Penicillium chrysogenum Wisconsin 54-1255] emb|CAP95665.1| Pc21g07680 [Penicillium chrysogenum Wisconsin 54-1255]	XP_002567808		3		1e-06		50.1		172		41.2791		53.4884		38.1375
molly		1897	ref|XP_002569355.1|	544	Pc21g23910 [Penicillium chrysogenum Wisconsin 54-1255] emb|CAP97288.1| Pc21g23910 [Penicillium chrysogenum Wisconsin 54-1255]	XP_002569355		2		4e-06		53.9		170		33.5294		51.1765		31.25
molly		1897	gb|EEU33619.1|	52	hypothetical protein NECHADRAFT_18163 [Nectria haematococca mpVI 77-13-4]	EEU33619		1		7e-06		57		52		53.8462		69.2308		100
molly		1897	ref|XP_002568527.1|	307	Pc21g15170 [Penicillium chrysogenum Wisconsin 54-1255] emb|CAP96414.1| Pc21g15170 [Penicillium chrysogenum Wisconsin 54-1255]	XP_002568527		3		2e-05		42.7		153		39.8693		54.902		49.8371
molly		1897	ref|XP_002557405.1|	551	Pc12g05610 [Penicillium chrysogenum Wisconsin 54-1255] emb|CAP80188.1| Pc12g05610 [Penicillium chrysogenum Wisconsin 54-1255]	XP_002557405		2		2e-05		47		151		37.7483		51.6556		27.4047
molly		1897	ref|XP_002567529.1|	401	Pc21g04830 [Penicillium chrysogenum Wisconsin 54-1255] emb|CAP95380.1| Pc21g04830 [Penicillium chrysogenum Wisconsin 54-1255]	XP_002567529		3		2e-05		45.8		162		38.2716		49.3827		40.399
molly		1897	ref|XP_002567596.1|	516	Pc21g05500 [Penicillium chrysogenum Wisconsin 54-1255] emb|CAP95447.1| Pc21g05500 [Penicillium chrysogenum Wisconsin 54-1255]	XP_002567596		2		3e-05		48.1		152		37.5		51.9737		29.4574
molly		1897	ref|XP_002568268.1|	503	Pc21g12380 [Penicillium chrysogenum Wisconsin 54-1255] emb|CAP96135.1| Pc21g12380 [Penicillium chrysogenum Wisconsin 54-1255]	XP_002568268		2		0.0001		47.8		152		34.8684		53.2895		30.2187
molly		1897	ref|XP_002559022.1|	434	Pc13g05880 [Penicillium chrysogenum Wisconsin 54-1255] emb|CAP91657.1| Pc13g05880 [Penicillium chrysogenum Wisconsin 54-1255]	XP_002559022		2		0.0003		49.7		152		36.8421		51.3158		35.023
molly		1897	ref|XP_001587324.1|	397	hypothetical protein SS1G_12354 [Sclerotinia sclerotiorum 1980] gb|EDN96148.1| hypothetical protein SS1G_12354 [Sclerotinia sclerotiorum 1980]	XP_001587324		1		0.0003		51.6		124		29.8387		53.2258		31.2343
molly		1897	ref|XP_001975181.1|	239	GG20703 [Drosophila erecta] gb|EDV55581.1| GG20703 [Drosophila erecta]	XP_001975181		9		0.0007		50.4		748		35.2941		45.7219		312.971
molly		1897	ref|XP_001589165.1|	334	hypothetical protein SS1G_09798 [Sclerotinia sclerotiorum 1980] gb|EDN93931.1| hypothetical protein SS1G_09798 [Sclerotinia sclerotiorum 1980]	XP_001589165		1		0.006		47.4		97		30.9278		52.5773		29.0419
molly		1897	ref|XP_001221604.1|	410	hypothetical protein CHGG_05509 [Chaetomium globosum CBS 148.51] gb|EAQ88890.1| hypothetical protein CHGG_05509 [Chaetomium globosum CBS 148.51]	XP_001221604		1		0.017		45.8		80		31.25		56.25		19.5122
molly		1897	ref|XP_002566718.1|	496	Pc24g00610 [Penicillium chrysogenum Wisconsin 54-1255] emb|CAP86969.1| Pc24g00610 [Penicillium chrysogenum Wisconsin 54-1255]	XP_002566718		2		0.024		37.4		189		31.746		48.1481		38.1048
molly		1897	ref|XP_002046448.1|	327	GJ12901 [Drosophila virilis] gb|EDW68790.1| GJ12901 [Drosophila virilis]	XP_002046448		74		0.029		45.1		5246		35.6653		45.7682		1604.28
molly		1897	ref|XP_001587689.1|	330	hypothetical protein SS1G_11682 [Sclerotinia sclerotiorum 1980] gb|EDN95803.1| hypothetical protein SS1G_11682 [Sclerotinia sclerotiorum 1980]	XP_001587689		1		0.049		44.3		90		28.8889		55.5556		27.2727
molly		1897	ref|XP_002059639.1|	178	GJ14711 [Drosophila virilis] gb|EDW63061.1| GJ14711 [Drosophila virilis]	XP_002059639		24		0.083		43.5		1742		35.4765		45.5224		978.652
molly		1897	ref|XP_001536201.1|	613	predicted protein [Ajellomyces capsulatus NAm1] gb|EDN05215.1| predicted protein [Ajellomyces capsulatus NAm1]	XP_001536201		1		0.083		43.5		77		32.4675		59.7403		12.5612
molly		1897	ref|XP_001598871.1|	191	hypothetical protein SS1G_00960 [Sclerotinia sclerotiorum 1980] gb|EDN91557.1| hypothetical protein SS1G_00960 [Sclerotinia sclerotiorum 1980]	XP_001598871		2		0.093		40.4		80		38.75		65		41.8848
molly		1897	ref|XP_001592240.1|	188	hypothetical protein SS1G_06480 [Sclerotinia sclerotiorum 1980] gb|EDO03998.1| hypothetical protein SS1G_06480 [Sclerotinia sclerotiorum 1980]	XP_001592240		1		0.11		43.1		78		30.7692		56.4103		41.4894
molly		1897	ref|XP_002003863.1|	340	GI18139 [Drosophila mojavensis] gb|EDW13305.1| GI18139 [Drosophila mojavensis]	XP_002003863		65		0.14		42.7		4598		35.6677		45.6285		1352.35
molly		1897	ref|XP_002005672.1|	636	GI20598 [Drosophila mojavensis] gb|EDW09607.1| GI20598 [Drosophila mojavensis]	XP_002005672		35		0.14		42.7		2484		35.5878		45.5717		390.566
molly		1897	ref|XP_002011131.1|	527	GI16375 [Drosophila mojavensis] gb|EDW05973.1| GI16375 [Drosophila mojavensis]	XP_002011131		54		0.14		42.7		3851		34.9779		45.6505		730.74
molly		1897	ref|XP_002010011.1|	196	GI15681 [Drosophila mojavensis] gb|EDW07328.1| GI15681 [Drosophila mojavensis]	XP_002010011		36		0.18		42.4		2576		35.4425		45.5745		1314.29
molly		1897	ref|XP_001734873.1|	182	hypothetical protein [Entamoeba dispar SAW760] gb|EDR28955.1| hypothetical protein, conserved [Entamoeba dispar SAW760]	XP_001734873		1		0.24		42		93		30.1075		48.3871		51.0989
molly		1897	ref|XP_002057507.1|	401	GJ18168 [Drosophila virilis] gb|EDW57580.1| GJ18168 [Drosophila virilis]	XP_002057507		131		0.24		42		9190		35.7345		45.7454		2291.77
molly		1897	ref|XP_002009068.1|	335	GI13841 [Drosophila mojavensis] gb|EDW19544.1| GI13841 [Drosophila mojavensis]	XP_002009068		81		0.24		42		5729		35.5734		45.7148		1710.15
molly		1897	ref|XP_002011379.1|	140	GI16032 [Drosophila mojavensis] gb|EDW06221.1| GI16032 [Drosophila mojavensis]	XP_002011379		17		0.24		42		1224		35.4575		45.5065		874.286
molly		1897	ref|XP_002011688.1|	229	GI11168 [Drosophila mojavensis] gb|EDW05678.1| GI11168 [Drosophila mojavensis]	XP_002011688		29		0.24		42		2089		35.4715		45.3327		912.227
molly		1897	ref|XP_002012658.1|	155	GI10861 [Drosophila mojavensis] gb|EDW05480.1| GI10861 [Drosophila mojavensis]	XP_002012658		27		0.24		42		1927		35.288		45.6668		1243.23
molly		1897	ref|XP_001597014.1|	108	hypothetical protein SS1G_01208 [Sclerotinia sclerotiorum 1980] gb|EDN96282.1| hypothetical protein SS1G_01208 [Sclerotinia sclerotiorum 1980]	XP_001597014		1		0.24		42		68		35.2941		55.8824		62.963
molly		1897	ref|XP_001593612.1|	421	hypothetical protein SS1G_05039 [Sclerotinia sclerotiorum 1980] gb|EDO02563.1| hypothetical protein SS1G_05039 [Sclerotinia sclerotiorum 1980]	XP_001593612		1		0.31		41.6		36		50		80.5556		8.55107
molly		1897	ref|XP_002060155.1|	309	GJ18501 [Drosophila virilis] gb|EDW57425.1| GJ18501 [Drosophila virilis]	XP_002060155		27		0.32		41.6		1981		35.2347		45.3306		641.1
molly		1897	ref|XP_002011326.1|	373	GI16466 [Drosophila mojavensis] gb|EDW06168.1| GI16466 [Drosophila mojavensis]	XP_002011326		104		0.32		41.6		7401		35.4141		45.5884		1984.18
molly		1897	ref|XP_001539239.1|	534	predicted protein [Ajellomyces capsulatus NAm1] gb|EDN09677.1| predicted protein [Ajellomyces capsulatus NAm1]	XP_001539239		1		0.32		41.6		77		31.1688		58.4416		14.4195
molly		1897	ref|XP_001541482.1|	538	predicted protein [Ajellomyces capsulatus NAm1] gb|EDN07049.1| predicted protein [Ajellomyces capsulatus NAm1]	XP_001541482		1		0.32		41.6		77		31.1688		58.4416		14.3123
molly		1897	ref|XP_001225118.1|	333	hypothetical protein CHGG_07462 [Chaetomium globosum CBS 148.51] gb|EAQ86209.1| hypothetical protein CHGG_07462 [Chaetomium globosum CBS 148.51]	XP_001225118		2		0.32		41.6		126		33.3333		63.4921		37.8378
molly		1897	ref|XP_002455817.1|	96	hypothetical protein SORBIDRAFT_03g025690 [Sorghum bicolor] gb|EES00937.1| hypothetical protein SORBIDRAFT_03g025690 [Sorghum bicolor]	XP_002455817		1		0.41		41.2		79		36.7089		45.5696		82.2917
molly		1897	ref|XP_002059579.1|	397	GJ14745 [Drosophila virilis] gb|EDW63001.1| GJ14745 [Drosophila virilis]	XP_002059579		52		0.41		41.2		3668		35.6052		45.7197		923.929
molly		1897	ref|XP_002004629.1|	169	GI20036 [Drosophila mojavensis] gb|EDW08564.1| GI20036 [Drosophila mojavensis]	XP_002004629		17		0.41		41.2		1241		35.2135		45.6084		734.32
molly		1897	ref|XP_002009688.1|	327	GI15498 [Drosophila mojavensis] gb|EDW07005.1| GI15498 [Drosophila mojavensis]	XP_002009688		72		0.41		41.2		5130		35.4581		45.5556		1568.81
molly		1897	ref|XP_002010604.1|	176	GI21622 [Drosophila mojavensis] gb|EDW06259.1| GI21622 [Drosophila mojavensis]	XP_002010604		5		0.41		41.2		405		34.321		43.9506		230.114
molly		1897	ref|XP_001226638.1|	337	hypothetical protein CHGG_08711 [Chaetomium globosum CBS 148.51] gb|EAQ84697.1| hypothetical protein CHGG_08711 [Chaetomium globosum CBS 148.51]	XP_001226638		2		0.52		31.6		80		38.75		58.75		23.7389
molly		1897	ref|XP_002048568.1|	322	GJ14042 [Drosophila virilis] gb|EDW70910.1| GJ14042 [Drosophila virilis]	XP_002048568		56		0.54		40.8		3932		35.6562		45.6765		1221.12
molly		1897	ref|XP_002046673.1|	280	GJ12354 [Drosophila virilis] gb|EDW69015.1| GJ12354 [Drosophila virilis]	XP_002046673		75		0.54		40.8		5325		35.5117		45.5399		1901.79
molly		1897	ref|XP_002046156.1|	257	GJ12748 [Drosophila virilis] gb|EDW68498.1| GJ12748 [Drosophila virilis]	XP_002046156		86		0.54		40.8		6032		35.7427		45.7725		2347.08
molly		1897	ref|XP_002052842.1|	275	GJ19719 [Drosophila virilis] gb|EDW64997.1| GJ19719 [Drosophila virilis]	XP_002052842		62		0.54		40.8		4416		35.5752		45.4937		1605.82
molly		1897	ref|XP_002008820.1|	226	GI11602 [Drosophila mojavensis] gb|EDW19296.1| GI11602 [Drosophila mojavensis]	XP_002008820		62		0.54		40.8		4373		35.6506		45.6209		1934.96
molly		1897	ref|XP_002007946.1|	230	GI13221 [Drosophila mojavensis] gb|EDW18422.1| GI13221 [Drosophila mojavensis]	XP_002007946		41		0.54		40.8		2871		35.8063		45.8377		1248.26
molly		1897	ref|XP_002002432.1|	192	GI12802 [Drosophila mojavensis] gb|EDW11874.1| GI12802 [Drosophila mojavensis]	XP_002002432		20		0.54		40.8		1440		35.1389		45.5556		750
molly		1897	ref|XP_002006778.1|	356	GI21255 [Drosophila mojavensis] gb|EDW10713.1| GI21255 [Drosophila mojavensis]	XP_002006778		115		0.54		40.8		8071		35.6585		45.7192		2267.13
molly		1897	ref|XP_002006156.1|	224	GI18714 [Drosophila mojavensis] gb|EDW10091.1| GI18714 [Drosophila mojavensis]	XP_002006156		48		0.54		40.8		3437		35.5543		45.563		1534.38
molly		1897	ref|XP_001983740.1|	362	GH15405 [Drosophila grimshawi] gb|EDV96088.1| GH15405 [Drosophila grimshawi]	XP_001983740		35		0.54		40.8		2509		35.3926		45.3966		693.094
molly		1897	ref|XP_002447289.1|	115	hypothetical protein SORBIDRAFT_06g032145 [Sorghum bicolor] gb|EES11617.1| hypothetical protein SORBIDRAFT_06g032145 [Sorghum bicolor]	XP_002447289		1		0.7		40.4		96		30.2083		48.9583		83.4783
molly		1897	ref|XP_001734884.1|	196	hypothetical protein [Entamoeba dispar SAW760] gb|EDR28941.1| hypothetical protein, conserved [Entamoeba dispar SAW760]	XP_001734884		1		0.7		40.4		83		28.9157		50.6024		42.3469
molly		1897	ref|XP_001735527.1|	185	hypothetical protein [Entamoeba dispar SAW760] gb|EDR28269.1| hypothetical protein, conserved [Entamoeba dispar SAW760]	XP_001735527		1		0.7		40.4		83		28.9157		50.6024		44.8649
molly		1897	ref|XP_001736064.1|	254	hypothetical protein [Entamoeba dispar SAW760] gb|EDR27708.1| hypothetical protein, conserved [Entamoeba dispar SAW760]	XP_001736064		1		0.7		40.4		83		28.9157		50.6024		32.6772
molly		1897	ref|XP_001737139.1|	302	hypothetical protein [Entamoeba dispar SAW760] gb|EDR26593.1| hypothetical protein, conserved [Entamoeba dispar SAW760]	XP_001737139		1		0.7		40.4		83		28.9157		50.6024		27.4834
molly		1897	ref|XP_001738620.1|	151	hypothetical protein [Entamoeba dispar SAW760] ref|XP_001739577.1| hypothetical protein [Entamoeba dispar SAW760] gb|EDR24041.1| hypothetical protein, conserved [Entamoeba dispar SAW760] gb|EDR25045.1| hypothetical protein, conserved [Entamoeba dispar SAW760]	XP_001738620		1		0.7		40.4		83		28.9157		50.6024		54.9669
molly		1897	ref|XP_001588267.1|	148	hypothetical protein SS1G_10714 [Sclerotinia sclerotiorum 1980] gb|EDN94839.1| hypothetical protein SS1G_10714 [Sclerotinia sclerotiorum 1980]	XP_001588267		1		0.7		40.4		49		40.8163		67.3469		33.1081
molly		1897	ref|XP_002563285.1|	548	Pc20g07620 [Penicillium chrysogenum Wisconsin 54-1255] emb|CAP86091.1| Pc20g07620 [Penicillium chrysogenum Wisconsin 54-1255]	XP_002563285		1		0.7		40.4		43		44.186		69.7674		7.84672
molly		1897	ref|XP_002059154.1|	214	GJ16187 [Drosophila virilis] gb|EDW71212.1| GJ16187 [Drosophila virilis]	XP_002059154		52		0.7		40.4		3677		35.5725		45.7438		1718.22
molly		1897	ref|XP_002054804.1|	934	GJ22589 [Drosophila virilis] gb|EDW68324.1| GJ22589 [Drosophila virilis]	XP_002054804		84		0.7		40.4		5892		35.6925		45.6891		630.835
molly		1897	ref|XP_002055659.1|	166	GJ19483 [Drosophila virilis] gb|EDW65860.1| GJ19483 [Drosophila virilis]	XP_002055659		36		0.7		40.4		2528		35.6408		45.7278		1522.89
molly		1897	ref|XP_002009070.1|	161	GI13842 [Drosophila mojavensis] gb|EDW19546.1| GI13842 [Drosophila mojavensis]	XP_002009070		4		0.7		40.4		292		35.6164		45.8904		181.366
molly		1897	ref|XP_002000264.1|	896	GI22617 [Drosophila mojavensis] gb|EDW15725.1| GI22617 [Drosophila mojavensis]	XP_002000264		20		0.7		40.4		1422		35.654		45.7806		158.705
molly		1897	ref|XP_002010718.1|	224	GI21695 [Drosophila mojavensis] gb|EDW06373.1| GI21695 [Drosophila mojavensis]	XP_002010718		54		0.7		40.4		3779		35.6973		45.7264		1687.05
molly		1897	ref|XP_001738523.1|	139	hypothetical protein [Entamoeba dispar SAW760] gb|EDR25149.1| hypothetical protein EDI_095410 [Entamoeba dispar SAW760]	XP_001738523		1		0.7		40.4		111		26.1261		47.7477		79.8561
molly		1897	ref|XP_001394518.1|	480	hypothetical protein An11g05300 [Aspergillus niger] emb|CAL00379.1| unnamed protein product [Aspergillus niger]	XP_001394518		2		0.85		37.7		182		26.9231		51.0989		37.9167
molly		1897	ref|XP_001736638.1|	253	hypothetical protein [Entamoeba dispar SAW760] gb|EDR27109.1| hypothetical protein, conserved [Entamoeba dispar SAW760]	XP_001736638		1		0.92		40		87		31.0345		47.1264		34.3874
molly		1897	ref|XP_002047889.1|	534	GJ11677 [Drosophila virilis] gb|EDW70231.1| GJ11677 [Drosophila virilis]	XP_002047889		23		0.92		40		1651		35.4936		45.427		309.176
molly		1897	ref|XP_002057239.1|	210	GJ16980 [Drosophila virilis] gb|EDW62725.1| GJ16980 [Drosophila virilis]	XP_002057239		40		0.92		40		2844		35.4782		45.6751		1354.29
molly		1897	ref|XP_002008289.1|	308	GI11897 [Drosophila mojavensis] gb|EDW18765.1| GI11897 [Drosophila mojavensis]	XP_002008289		75		0.92		40		5329		35.4476		45.6934		1730.19
molly		1897	ref|XP_002000737.1|	539	GI10391 [Drosophila mojavensis] gb|EDW16198.1| GI10391 [Drosophila mojavensis]	XP_002000737		85		0.92		40		5991		35.5867		45.7687		1111.5
molly		1897	ref|XP_002000006.1|	259	GI22769 [Drosophila mojavensis] gb|EDW15467.1| GI22769 [Drosophila mojavensis]	XP_002000006		25		0.92		40		1805		35.2355		45.374		696.911
molly		1897	ref|XP_001588717.1|	176	hypothetical protein SS1G_10264 [Sclerotinia sclerotiorum 1980] gb|EDN94391.1| hypothetical protein SS1G_10264 [Sclerotinia sclerotiorum 1980]	XP_001588717		2		0.95		34.7		80		35		63.75		45.4545
molly		1897	ref|XP_001591915.1|	132	hypothetical protein SS1G_07361 [Sclerotinia sclerotiorum 1980] gb|EDO04878.1| hypothetical protein SS1G_07361 [Sclerotinia sclerotiorum 1980]	XP_001591915		1		1.2		39.7		36		52.7778		80.5556		27.2727
molly		1897	ref|XP_002056783.1|	189	GJ16704 [Drosophila virilis] gb|EDW62269.1| GJ16704 [Drosophila virilis]	XP_002056783		34		1.2		39.7		2390		35.523		45.8159		1264.55
molly		1897	ref|XP_002058930.1|	352	GJ15297 [Drosophila virilis] gb|EDW57999.1| GJ15297 [Drosophila virilis]	XP_002058930		67		1.2		39.7		4708		35.6415		45.6669		1337.5
molly		1897	ref|XP_002039650.1|	154	GM22617 [Drosophila sechellia] gb|EDW56392.1| GM22617 [Drosophila sechellia]	XP_002039650		15		1.2		39.7		1099		35.1228		45.3139		713.636
molly		1897	ref|XP_001998947.1|	259	GI23342 [Drosophila mojavensis] gb|EDW14408.1| GI23342 [Drosophila mojavensis]	XP_001998947		55		1.2		39.7		3879		35.7051		45.7077		1497.68
molly		1897	ref|XP_002002359.1|	273	GI17343 [Drosophila mojavensis] gb|EDW11801.1| GI17343 [Drosophila mojavensis]	XP_002002359		56		1.2		39.7		4030		35.5087		45.5087		1476.19
molly		1897	ref|XP_002006459.1|	191	GI18557 [Drosophila mojavensis] gb|EDW10394.1| GI18557 [Drosophila mojavensis]	XP_002006459		26		1.2		39.7		1878		35.3035		45.4207		983.246
molly		1897	ref|XP_002005327.1|	721	GI19140 [Drosophila mojavensis] gb|EDW09262.1| GI19140 [Drosophila mojavensis]	XP_002005327		63		1.2		39.7		4436		35.5951		45.6718		615.257
molly		1897	ref|ZP_02220736.1|	162	hypothetical protein YpF1991016_1335 [Yersinia pestis biovar Orientalis str. F1991016] gb|EDR40255.1| hypothetical protein YpF1991016_1335 [Yersinia pestis biovar Orientalis str. F1991016]	ZP_02220736		6		1.2		39.7		394		36.0406		46.7005		243.21
molly		1897	ref|XP_682005.1|	182	hypothetical protein AN8736.2 [Aspergillus nidulans FGSC A4] gb|EAA60285.1| hypothetical protein AN8736.2 [Aspergillus nidulans FGSC A4]	XP_682005		1		1.2		39.7		90		31.1111		48.8889		49.4505
molly		1897	ref|XP_001598733.1|	498	hypothetical protein SS1G_00822 [Sclerotinia sclerotiorum 1980] gb|EDN91419.1| hypothetical protein SS1G_00822 [Sclerotinia sclerotiorum 1980]	XP_001598733		3		1.4		34.7		113		32.7434		60.177		22.6908
molly		1897	ref|XP_001219704.1|	206	hypothetical protein CHGG_00483 [Chaetomium globosum CBS 148.51] gb|EAQ92248.1| hypothetical protein CHGG_00483 [Chaetomium globosum CBS 148.51]	XP_001219704		1		1.6		39.3		36		41.6667		83.3333		17.4757
molly		1897	ref|XP_002054181.1|	514	GJ24298 [Drosophila virilis] gb|EDW67701.1| GJ24298 [Drosophila virilis]	XP_002054181		40		1.6		39.3		2796		35.6581		45.7797		543.969
molly		1897	ref|XP_002002808.1|	431	GI17581 [Drosophila mojavensis] gb|EDW12250.1| GI17581 [Drosophila mojavensis]	XP_002002808		151		1.6		39.3		10608		35.6806		45.6637		2461.25
molly		1897	ref|XP_002010179.1|	172	GI15786 [Drosophila mojavensis] gb|EDW07496.1| GI15786 [Drosophila mojavensis]	XP_002010179		20		1.6		39.3		1456		35.4396		45.1236		846.512
molly		1897	ref|XP_001734657.1|	151	hypothetical protein [Entamoeba dispar SAW760] gb|EDR29179.1| hypothetical protein, conserved [Entamoeba dispar SAW760]	XP_001734657		1		2		38.9		83		27.7108		50.6024		54.9669
molly		1897	ref|XP_001740230.1|	204	hypothetical protein [Entamoeba dispar SAW760] gb|EDR23366.1| hypothetical protein, conserved [Entamoeba dispar SAW760]	XP_001740230		1		2		38.9		85		28.2353		48.2353		41.6667
molly		1897	ref|XP_001225946.1|	408	hypothetical protein CHGG_08290 [Chaetomium globosum CBS 148.51] gb|EAQ87037.1| hypothetical protein CHGG_08290 [Chaetomium globosum CBS 148.51]	XP_001225946		1		2		38.9		36		38.8889		83.3333		8.82353
molly		1897	ref|XP_001226092.1|	198	hypothetical protein CHGG_10825 [Chaetomium globosum CBS 148.51] gb|EAQ83007.1| hypothetical protein CHGG_10825 [Chaetomium globosum CBS 148.51]	XP_001226092		1		2		38.9		36		38.8889		83.3333		18.1818
molly		1897	ref|XP_002001893.1|	331	GI17089 [Drosophila mojavensis] gb|EDW11335.1| GI17089 [Drosophila mojavensis]	XP_002001893		3		2		38.9		201		35.8209		47.2637		60.7251
molly		1897	ref|XP_002005284.1|	151	GI20399 [Drosophila mojavensis] gb|EDW09219.1| GI20399 [Drosophila mojavensis]	XP_002005284		23		2		38.9		1610		35.6522		45.7143		1066.23
molly		1897	ref|XP_002011024.1|	161	GI16314 [Drosophila mojavensis] gb|EDW05866.1| GI16314 [Drosophila mojavensis]	XP_002011024		30		2		38.9		2096		35.7347		45.7061		1301.86
molly		1897	ref|XP_001977999.1|	159	GG17934 [Drosophila erecta] gb|EDV46926.1| GG17934 [Drosophila erecta]	XP_001977999		44		2		38.9		3080		35.6818		45.7143		1937.11
molly		1897	ref|XP_001734576.1|	265	hypothetical protein [Entamoeba dispar SAW760] gb|EDR29262.1| hypothetical protein, conserved [Entamoeba dispar SAW760]	XP_001734576		1		2		38.9		89		34.8315		47.191		33.5849
pixie	1856	1855	emb|CAD32689.1|	546	putative transposase [Phaeosphaeria nodorum]	CAD32689	4	5	2e-95	2e-77	238	177	527	491	47.2486	46.8432	65.6546	65.5804	96.5201	89.9267
pixie	1856	1855	emb|CAD32687.1|	550	putative transposase [Phaeosphaeria nodorum]	CAD32687	3	1	9e-35	6e-16	103	90.5	475	243	32.8421	30.4527	49.2632	53.4979	86.3636	44.1818
pixie	1856	1855	ref|XP_001586390.1|	547	hypothetical protein SS1G_12374 [Sclerotinia sclerotiorum 1980] gb|EDN97523.1| hypothetical protein SS1G_12374 [Sclerotinia sclerotiorum 1980]	XP_001586390	3	1	3e-28	6e-15	99.4	87	480	243	27.7083	27.9835	47.7083	52.2634	87.7514	44.4241
pixie	1856	1855	ref|XP_001595398.1|	547	hypothetical protein SS1G_03487 [Sclerotinia sclerotiorum 1980] gb|EDO01013.1| hypothetical protein SS1G_03487 [Sclerotinia sclerotiorum 1980]	XP_001595398	3	1	3e-28	6e-15	99.4	87	480	243	27.9167	27.9835	47.7083	52.2634	87.7514	44.4241
pixie	1856	1855	ref|XP_001586405.1|	547	hypothetical protein SS1G_12389 [Sclerotinia sclerotiorum 1980] gb|EDN97538.1| hypothetical protein SS1G_12389 [Sclerotinia sclerotiorum 1980]	XP_001586405	3	1	3e-28	6e-15	99.4	87	480	243	27.7083	27.9835	47.7083	52.2634	87.7514	44.4241
pixie	1856	1855	ref|XP_001585478.1|	547	hypothetical protein SS1G_13717 [Sclerotinia sclerotiorum 1980] ref|XP_001588592.1| hypothetical protein SS1G_10139 [Sclerotinia sclerotiorum 1980] ref|XP_001594022.1| hypothetical protein SS1G_05450 [Sclerotinia sclerotiorum 1980] ref|XP_001597015.1| hypothetical protein SS1G_01209 [Sclerotinia sclerotiorum 1980] ref|XP_001598925.1| hypothetical protein SS1G_01014 [Sclerotinia sclerotiorum 1980]…	XP_001585478	3	1	3e-28	6e-15	99	87	480	243	27.7083	27.9835	47.7083	52.2634	87.7514	44.4241
pixie	1856	1855	ref|XP_001592252.1|	547	hypothetical protein SS1G_06492 [Sclerotinia sclerotiorum 1980] gb|EDO04010.1| hypothetical protein SS1G_06492 [Sclerotinia sclerotiorum 1980]	XP_001592252	3	1	3e-28	8e-15	99	86.7	480	243	27.9167	27.9835	47.7083	52.2634	87.7514	44.4241
pixie	1856	1855	ref|XP_001584767.1|	547	hypothetical protein SS1G_14222 [Sclerotinia sclerotiorum 1980] gb|EDO00352.1| hypothetical protein SS1G_14222 [Sclerotinia sclerotiorum 1980]	XP_001584767	3	1	4e-28	4e-17	98.6	94.4	487	243	27.1047	28.8066	47.6386	53.4979	89.0311	44.4241
pixie	1856	1855	ref|XP_001594314.1|	547	hypothetical protein SS1G_04121 [Sclerotinia sclerotiorum 1980] gb|EDO01646.1| hypothetical protein SS1G_04121 [Sclerotinia sclerotiorum 1980]	XP_001594314	3	1	4e-28	6e-15	99	87	480	243	27.7083	27.9835	47.7083	52.2634	87.7514	44.4241
pixie	1856	1855	ref|XP_001593030.1|	505	hypothetical protein SS1G_05952 [Sclerotinia sclerotiorum 1980] gb|EDO03471.1| hypothetical protein SS1G_05952 [Sclerotinia sclerotiorum 1980]	XP_001593030	3	2	6e-28	4e-18	98.2	84.7	470	306	27.6596	27.451	48.9362	52.6144	93.0693	60.5941
pixie	1856	1855	ref|XP_001592216.1|	505	hypothetical protein SS1G_06456 [Sclerotinia sclerotiorum 1980] gb|EDO03974.1| hypothetical protein SS1G_06456 [Sclerotinia sclerotiorum 1980]	XP_001592216	3	2	6e-28	4e-18	98.2	84.7	470	306	27.6596	27.451	48.9362	52.6144	93.0693	60.5941
pixie	1856	1855	ref|XP_001586879.1|	504	hypothetical protein SS1G_11908 [Sclerotinia sclerotiorum 1980] gb|EDN97383.1| hypothetical protein SS1G_11908 [Sclerotinia sclerotiorum 1980]	XP_001586879	3	2	6e-28	4e-18	98.2	85.1	470	306	27.6596	27.451	49.1489	52.9412	93.254	60.7143
pixie	1856	1855	ref|XP_001587609.1|	505	hypothetical protein SS1G_11602 [Sclerotinia sclerotiorum 1980] gb|EDN95723.1| hypothetical protein SS1G_11602 [Sclerotinia sclerotiorum 1980]	XP_001587609	3	2	1e-27	3e-18	97.1	85.5	470	306	27.4468	27.7778	48.9362	52.6144	93.0693	60.5941
pixie	1856	1855	ref|XP_001586923.1|	547	hypothetical protein SS1G_11952 [Sclerotinia sclerotiorum 1980] gb|EDN97427.1| hypothetical protein SS1G_11952 [Sclerotinia sclerotiorum 1980]	XP_001586923	3	1	1e-27	8e-15	97.1	86.7	480	243	27.5	27.9835	47.5	52.2634	87.7514	44.4241
pixie	1856	1855	ref|XP_001587471.1|	547	hypothetical protein SS1G_11463 [Sclerotinia sclerotiorum 1980] gb|EDN95585.1| hypothetical protein SS1G_11463 [Sclerotinia sclerotiorum 1980]	XP_001587471	3	1	2e-27	8e-16	97.4	90.1	480	243	27.5	28.3951	47.7083	52.2634	87.7514	44.4241
pixie	1856	1855	ref|XP_001593352.1|	505	hypothetical protein SS1G_06274 [Sclerotinia sclerotiorum 1980] gb|EDO03793.1| hypothetical protein SS1G_06274 [Sclerotinia sclerotiorum 1980]	XP_001593352	3	1	3e-27	1e-14	98.6	86.3	454	243	28.6344	27.9835	48.0176	51.0288	89.901	48.1188
pixie	1856	1855	ref|XP_001557416.1|	584	hypothetical protein BC1G_03680 [Botryotinia fuckeliana B05.10] gb|EDN21659.1| hypothetical protein BC1G_03680 [Botryotinia fuckeliana B05.10]	XP_001557416	3	2	2e-26	7e-20	99.8	87	451	321	28.6031	28.3489	47.2284	51.4019	77.226	54.9658
pixie	1856	1855	ref|XP_001589690.1|	547	hypothetical protein SS1G_09412 [Sclerotinia sclerotiorum 1980] gb|EDN93545.1| hypothetical protein SS1G_09412 [Sclerotinia sclerotiorum 1980]	XP_001589690	3	2	5e-26	3e-19	94	87.4	487	329	27.7207	27.9635	46.6119	50.4559	89.0311	60.1463
pixie	1856	1855	ref|XP_001597825.1|	500	hypothetical protein SS1G_02021 [Sclerotinia sclerotiorum 1980] gb|EDN97093.1| hypothetical protein SS1G_02021 [Sclerotinia sclerotiorum 1980]	XP_001597825	3	1	2e-24	8e-15	86.3	86.7	327	243	32.7217	27.9835	52.5994	52.2634	65.4	48.6
pixie	1856	1855	ref|XP_001592955.1|	500	hypothetical protein SS1G_05877 [Sclerotinia sclerotiorum 1980] gb|EDO03396.1| hypothetical protein SS1G_05877 [Sclerotinia sclerotiorum 1980]	XP_001592955	2	2	3e-24	1e-19	100	87.8	450	306	26.6667	28.7582	47.1111	52.9412	90	61.2
pixie	1856	1855	ref|XP_001561293.1|	470	hypothetical protein BC1G_00378 [Botryotinia fuckeliana B05.10] gb|EDN17800.1| hypothetical protein BC1G_00378 [Botryotinia fuckeliana B05.10]	XP_001561293	3	1	7e-24	2e-09	85.9	68.9	327	176	32.4159	30.1136	52.5994	52.2727	69.5745	37.4468
pixie	1856	1855	ref|XP_001597583.1|	477	hypothetical protein SS1G_01777 [Sclerotinia sclerotiorum 1980] gb|EDN96851.1| hypothetical protein SS1G_01777 [Sclerotinia sclerotiorum 1980]	XP_001597583	3	1	1e-23	1e-14	86.3	86.3	341	243	31.085	27.1605	52.4927	52.6749	71.4885	50.9434
pixie	1856	1855	ref|XP_001585252.1|	501	hypothetical protein SS1G_13821 [Sclerotinia sclerotiorum 1980] gb|EDN98961.1| hypothetical protein SS1G_13821 [Sclerotinia sclerotiorum 1980]	XP_001585252	3	1	7e-22	2e-12	83.6	79	470	243	26.383	25.9259	47.4468	51.4403	93.8124	48.503
pixie	1856	1855	ref|XP_001593023.1|	489	hypothetical protein SS1G_05945 [Sclerotinia sclerotiorum 1980] gb|EDO03464.1| hypothetical protein SS1G_05945 [Sclerotinia sclerotiorum 1980]	XP_001593023	3	1	9e-22	1e-13	80.1	82.8	264	243	33.3333	24.6914	54.9242	52.2634	53.9877	49.6933
pixie	1856	1855	ref|XP_001597305.1|	1043	hypothetical protein SS1G_01499 [Sclerotinia sclerotiorum 1980] gb|EDN96573.1| hypothetical protein SS1G_01499 [Sclerotinia sclerotiorum 1980]	XP_001597305	3	1	2e-21	8e-13	82.4	80.1	457	243	26.6958	25.9259	47.4836	51.4403	43.8159	23.2982
pixie	1856	1855	ref|XP_001587012.1|	490	hypothetical protein SS1G_12041 [Sclerotinia sclerotiorum 1980] gb|EDN95836.1| hypothetical protein SS1G_12041 [Sclerotinia sclerotiorum 1980]	XP_001587012	2	1	3e-21	7e-14	93.2	83.6	421	243	26.1283	26.749	47.7435	52.2634	85.9184	49.5918
pixie	1856	1855	ref|XP_001587684.1|	502	hypothetical protein SS1G_11677 [Sclerotinia sclerotiorum 1980] gb|EDN95798.1| hypothetical protein SS1G_11677 [Sclerotinia sclerotiorum 1980]	XP_001587684	3	1	4e-21	2e-15	77.8	89	265	243	34.717	27.572	55.4717	51.8519	52.7888	48.4064
pixie	1856	1855	ref|XP_001596468.1|	484	hypothetical protein SS1G_02688 [Sclerotinia sclerotiorum 1980] gb|EDN99830.1| hypothetical protein SS1G_02688 [Sclerotinia sclerotiorum 1980]	XP_001596468	3	1	6e-21	2e-10	79	72	264	143	32.197	32.8671	54.1667	55.9441	54.5455	29.5455
pixie	1856	1855	ref|XP_001587946.1|	496	hypothetical protein SS1G_11188 [Sclerotinia sclerotiorum 1980] gb|EDN95311.1| hypothetical protein SS1G_11188 [Sclerotinia sclerotiorum 1980]	XP_001587946	2	3	1e-20	4e-19	96.7	87.4	421	367	26.3658	28.0654	47.7435	51.4986	84.879	73.9919
pixie	1856	1855	ref|XP_001587829.1|	542	hypothetical protein SS1G_11070 [Sclerotinia sclerotiorum 1980] gb|EDN95194.1| hypothetical protein SS1G_11070 [Sclerotinia sclerotiorum 1980]	XP_001587829	3	1	2e-20	3e-13	85.9	81.3	439	241	26.4237	26.971	47.6082	51.4523	80.9963	44.4649
pixie	1856	1855	ref|XP_001550524.1|	463	hypothetical protein BC1G_10483 [Botryotinia fuckeliana B05.10] gb|EDN31964.1| hypothetical protein BC1G_10483 [Botryotinia fuckeliana B05.10]	XP_001550524	3	1	2e-20	2e-12	77.4	78.6	335	243	29.8507	26.3374	51.9403	51.8519	72.3542	52.4838
pixie	1856	1855	ref|XP_001589923.1|	542	hypothetical protein SS1G_08687 [Sclerotinia sclerotiorum 1980] gb|EDN92822.1| hypothetical protein SS1G_08687 [Sclerotinia sclerotiorum 1980]	XP_001589923	3	1	3e-20	3e-13	85.5	81.3	433	241	26.5589	26.971	47.3441	51.4523	79.8893	44.4649
pixie	1856	1855	emb|CAE55867.1|	551	Fot5 transposase [Fusarium oxysporum f. sp. lycopersici]	CAE55867	2	2	1e-19	8e-17	102	82	409	297	28.8509	29.6296	48.1663	52.1886	74.2287	53.902
pixie	1856	1855	ref|XP_001589808.1|	542	hypothetical protein SS1G_09530 [Sclerotinia sclerotiorum 1980] gb|EDN93663.1| hypothetical protein SS1G_09530 [Sclerotinia sclerotiorum 1980]	XP_001589808	3	1	6e-19	3e-13	81.6	81.6	429	241	27.5058	27.3859	47.3193	51.8672	79.1513	44.4649
pixie	1856	1855	ref|XP_001226321.1|	1553	hypothetical protein CHGG_08394 [Chaetomium globosum CBS 148.51] gb|EAQ84380.1| hypothetical protein CHGG_08394 [Chaetomium globosum CBS 148.51]	XP_001226321	2	2	1e-18	2e-17	80.5	79.3	289	302	31.1419	27.1523	50.8651	52.3179	18.6091	19.4462
pixie	1856	1855	ref|XP_001226259.1|	933	hypothetical protein CHGG_10992 [Chaetomium globosum CBS 148.51] gb|EAQ83174.1| hypothetical protein CHGG_10992 [Chaetomium globosum CBS 148.51]	XP_001226259	2	2	1e-18	2e-17	80.5	79.3	289	302	31.1419	27.1523	50.8651	52.3179	30.9753	32.3687
pixie	1856	1855	ref|XP_001226006.1|	678	hypothetical protein CHGG_10739 [Chaetomium globosum CBS 148.51] gb|EAQ82921.1| hypothetical protein CHGG_10739 [Chaetomium globosum CBS 148.51]	XP_001226006	3	2	1e-18	2e-10	76.3	68.9	424	264	27.5943	29.9242	45.9906	50	62.5369	38.9381
pixie	1856	1855	ref|XP_002567021.1|	528	Pc17g00690 [Penicillium chrysogenum Wisconsin 54-1255] emb|CAP79356.1| Pc17g00690 [Penicillium chrysogenum Wisconsin 54-1255]	XP_002567021	1	1	2e-18	2e-23	98.6	115	379	236	27.4406	37.2881	44.8549	51.6949	71.7803	44.697
pixie	1856	1855	ref|XP_002557405.1|	551	Pc12g05610 [Penicillium chrysogenum Wisconsin 54-1255] emb|CAP80188.1| Pc12g05610 [Penicillium chrysogenum Wisconsin 54-1255]	XP_002557405	1	1	2e-18	3e-19	98.6	101	350	253	29.7143	33.9921	44.5714	49.8024	63.5209	45.9165
pixie	1856	1855	ref|XP_002562938.1|	548	Pc20g03880 [Penicillium chrysogenum Wisconsin 54-1255] emb|CAP85717.1| Pc20g03880 [Penicillium chrysogenum Wisconsin 54-1255]	XP_002562938	1	2	4e-18	4e-27	97.8	114	365	303	28.2192	34.6535	45.7534	53.7954	66.6058	55.292
pixie	1856	1855	ref|XP_001587083.1|	546	hypothetical protein SS1G_12112 [Sclerotinia sclerotiorum 1980] gb|EDN95907.1| hypothetical protein SS1G_12112 [Sclerotinia sclerotiorum 1980]	XP_001587083	5	2	4e-17	2e-17	78.2	85.9	320	296	32.8125	28.7162	55	52.3649	58.6081	54.2125
pixie	1856	1855	ref|XP_001229222.1|	443	hypothetical protein CHGG_02706 [Chaetomium globosum CBS 148.51] gb|EAQ90771.1| hypothetical protein CHGG_02706 [Chaetomium globosum CBS 148.51]	XP_001229222	3	1	4e-17	4e-09	72	67.8	233	122	33.4764	35.2459	54.5064	58.1967	52.5959	27.5395
pixie	1856	1855	ref|XP_001414107.1|	556	conserved hypothetical protein [Magnaporthe grisea 70-15] gb|EDK05868.1| conserved hypothetical protein [Magnaporthe grisea 70-15]	XP_001414107	3	1	5e-17	3e-11	74.7	74.7	248	241	33.0645	26.556	52.0161	51.0373	44.6043	43.3453
pixie	1856	1855	ref|XP_001225118.1|	333	hypothetical protein CHGG_07462 [Chaetomium globosum CBS 148.51] gb|EAQ86209.1| hypothetical protein CHGG_07462 [Chaetomium globosum CBS 148.51]	XP_001225118	2	1	8e-17	5e-07	75.5	60.8	220	121	33.6364	33.8843	53.6364	57.0248	66.0661	36.3363
pixie	1856	1855	ref|XP_001591092.1|	550	hypothetical protein SS1G_07717 [Sclerotinia sclerotiorum 1980] gb|EDN91856.1| hypothetical protein SS1G_07717 [Sclerotinia sclerotiorum 1980]	XP_001591092	1	1	1e-16	4e-15	92.8	87.8	367	243	24.7956	26.749	44.4142	52.2634	66.7273	44.1818
pixie	1856	1855	ref|XP_001406516.1|	556	conserved hypothetical protein [Magnaporthe grisea 70-15] gb|EDJ98276.1| conserved hypothetical protein [Magnaporthe grisea 70-15]	XP_001406516	3	1	1e-16	1e-10	73.2	73.2	248	241	32.6613	26.1411	52.0161	51.0373	44.6043	43.3453
pixie	1856	1855	gb|AAK01300.1|AF333034_1	556	putative transposase [Magnaporthe grisea]	AAK01300	3	1	1e-16	1e-10	73.2	73.2	248	241	32.6613	26.1411	52.0161	51.0373	44.6043	43.3453
pixie	1856	1855	ref|XP_001942085.1|	162	conserved hypothetical protein [Pyrenophora tritici-repentis Pt-1C-BFP] gb|EDU44804.1| conserved hypothetical protein [Pyrenophora tritici-repentis Pt-1C-BFP]	XP_001942085	2	2	1e-16	0.007	69.7	38.9	125	122	42.4	33.6066	69.6	58.1967	77.1605	75.3086
pixie	1856	1855	ref|XP_364267.1|	556	conserved hypothetical protein [Magnaporthe grisea 70-15] ref|XP_364215.2| hypothetical protein MGG_14355 [Magnaporthe grisea 70-15] ref|XP_366242.2| conserved hypothetical protein [Magnaporthe grisea 70-15] ref|XP_367931.2| conserved hypothetical protein [Magnaporthe grisea 70-15] ref|XP_365263.2| conserved hypothetical protein [Magnaporthe grisea 70-15] ref|XP_001406514.1| conserved hypothetica…	XP_364267	3	1	2e-16	1e-10	72.8	72.8	248	241	32.6613	26.1411	52.0161	51.0373	44.6043	43.3453
pixie	1856	1855	ref|XP_001406959.1|	556	conserved hypothetical protein [Magnaporthe grisea 70-15] gb|EDJ98719.1| conserved hypothetical protein [Magnaporthe grisea 70-15]	XP_001406959	3	1	2e-16	2e-10	72.8	72.4	248	241	32.6613	26.1411	52.0161	51.0373	44.6043	43.3453
pixie	1856	1855	ref|XP_364243.1|	556	conserved hypothetical protein [Magnaporthe grisea 70-15] ref|XP_366166.2| conserved hypothetical protein [Magnaporthe grisea 70-15] gb|EDJ99711.1| conserved hypothetical protein [Magnaporthe grisea 70-15] gb|EDK00911.1| conserved hypothetical protein [Magnaporthe grisea 70-15]	XP_364243	3	1	2e-16	2e-10	72.4	72.4	248	241	32.6613	26.1411	52.0161	51.0373	44.6043	43.3453
pixie	1856	1855	ref|XP_002569355.1|	544	Pc21g23910 [Penicillium chrysogenum Wisconsin 54-1255] emb|CAP97288.1| Pc21g23910 [Penicillium chrysogenum Wisconsin 54-1255]	XP_002569355	1	1	4e-16	2e-19	90.9	101	353	236	27.762	33.4746	43.6261	50.8475	64.8897	43.3824
pixie	1856	1855	ref|XP_368043.2|	556	conserved hypothetical protein [Magnaporthe grisea 70-15] gb|EDJ97416.1| conserved hypothetical protein [Magnaporthe grisea 70-15]	XP_368043	3	1	5e-16	1e-10	72.8	72.8	248	241	32.2581	26.1411	51.6129	51.0373	44.6043	43.3453
pixie	1856	1855	ref|XP_001587255.1|	551	hypothetical protein SS1G_12285 [Sclerotinia sclerotiorum 1980] gb|EDN96079.1| hypothetical protein SS1G_12285 [Sclerotinia sclerotiorum 1980]	XP_001587255	1	2	6e-16	1e-16	90.5	82.8	375	331	24.5333	25.6798	46.1333	50.4532	68.0581	60.0726
pixie	1856	1855	ref|XP_001798570.1|	430	hypothetical protein SNOG_08250 [Phaeosphaeria nodorum SN15] gb|EAT84526.1| hypothetical protein SNOG_08250 [Phaeosphaeria nodorum SN15]	XP_001798570	3	2	9e-16	1e-06	52	58.9	310	291	32.9032	29.2096	47.0968	46.3918	72.093	67.6744
pixie	1856	1855	ref|XP_001593034.1|	497	hypothetical protein SS1G_05956 [Sclerotinia sclerotiorum 1980] gb|EDO03475.1| hypothetical protein SS1G_05956 [Sclerotinia sclerotiorum 1980]	XP_001593034	1	1	1e-15	6e-15	89.7	87	367	243	24.5232	27.1605	43.8692	51.8519	73.8431	48.8934
pixie	1856	1855	ref|XP_362958.2|	556	conserved hypothetical protein [Magnaporthe grisea 70-15] gb|EDJ96971.1| conserved hypothetical protein [Magnaporthe grisea 70-15]	XP_362958	3	1	1e-15	1e-10	72.8	72.8	248	241	32.2581	26.1411	52.0161	51.0373	44.6043	43.3453
pixie	1856	1855	ref|XP_001587594.1|	485	hypothetical protein SS1G_11587 [Sclerotinia sclerotiorum 1980] gb|EDN95708.1| hypothetical protein SS1G_11587 [Sclerotinia sclerotiorum 1980]	XP_001587594	2	1	2e-15	3e-16	84.3	91.3	237	243	29.9578	27.572	54.4304	53.0864	48.866	50.1031
pixie	1856	1855	ref|XP_001591633.1|	550	hypothetical protein SS1G_07079 [Sclerotinia sclerotiorum 1980] gb|EDO04596.1| hypothetical protein SS1G_07079 [Sclerotinia sclerotiorum 1980]	XP_001591633	1	1	2e-15	5e-15	89	87.4	367	243	24.2507	26.749	44.1417	52.6749	66.7273	44.1818
pixie	1856	1855	ref|XP_001591937.1|	550	hypothetical protein SS1G_07383 [Sclerotinia sclerotiorum 1980] gb|EDO04900.1| hypothetical protein SS1G_07383 [Sclerotinia sclerotiorum 1980]	XP_001591937	1	1	2e-15	6e-15	89	87	335	243	24.1791	26.749	46.8657	53.4979	60.9091	44.1818
pixie	1856	1855	ref|XP_001586024.1|	546	hypothetical protein SS1G_13117 [Sclerotinia sclerotiorum 1980] gb|EDN98259.1| hypothetical protein SS1G_13117 [Sclerotinia sclerotiorum 1980]	XP_001586024	1	2	3e-15	1e-17	88.2	85.1	369	330	25.7453	27.8788	45.5285	50.9091	67.5824	60.4396
pixie	1856	1855	ref|XP_001591055.1|	550	hypothetical protein SS1G_07680 [Sclerotinia sclerotiorum 1980] gb|EDN91819.1| hypothetical protein SS1G_07680 [Sclerotinia sclerotiorum 1980]	XP_001591055	1	1	8e-15	1e-15	86.7	89.4	367	243	23.7057	27.1605	43.8692	52.6749	66.7273	44.1818
pixie	1856	1855	ref|XP_002567596.1|	516	Pc21g05500 [Penicillium chrysogenum Wisconsin 54-1255] emb|CAP95447.1| Pc21g05500 [Penicillium chrysogenum Wisconsin 54-1255]	XP_002567596	1	1	2e-14	5e-18	85.1	97.4	354	237	26.2712	32.9114	43.5028	50.6329	68.6047	45.9302
pixie	1856	1855	ref|XP_001585437.1|	416	hypothetical protein SS1G_13676 [Sclerotinia sclerotiorum 1980] gb|EDN98817.1| hypothetical protein SS1G_13676 [Sclerotinia sclerotiorum 1980]	XP_001585437	1	1	4e-14	1e-09	84.3	69.3	212	143	29.717	30.7692	52.8302	55.9441	50.9615	34.375
pixie	1856	1855	ref|XP_001596207.1|	375	hypothetical protein SS1G_02424 [Sclerotinia sclerotiorum 1980] gb|EDN99569.1| hypothetical protein SS1G_02424 [Sclerotinia sclerotiorum 1980]	XP_001596207	1	1	1e-13	2e-10	82.8	72.4	214	214	29.4393	27.5701	51.4019	50.4673	57.0667	57.0667
pixie	1856		ref|XP_001598041.1|	457	hypothetical protein SS1G_00127 [Sclerotinia sclerotiorum 1980] gb|EDN90727.1| hypothetical protein SS1G_00127 [Sclerotinia sclerotiorum 1980]	XP_001598041	1		2e-13		82.4		324		27.1605		44.4444		70.8972
pixie	1856	1855	ref|XP_002567913.1|	545	Pc21g08740 [Penicillium chrysogenum Wisconsin 54-1255] emb|CAP95771.1| Pc21g08740 [Penicillium chrysogenum Wisconsin 54-1255]	XP_002567913	1	1	3e-13	3e-16	81.3	91.7	350	238	26	30.6723	43.4286	51.2605	64.2202	43.6697
pixie	1856	1855	ref|XP_001589176.1|	485	hypothetical protein SS1G_09809 [Sclerotinia sclerotiorum 1980] gb|EDN93942.1| hypothetical protein SS1G_09809 [Sclerotinia sclerotiorum 1980]	XP_001589176	1	1	3e-13	2e-14	81.6	85.5	214	243	29.4393	26.749	51.4019	51.8519	44.1237	50.1031
pixie	1856	1855	ref|XP_001540139.1|	440	conserved hypothetical protein [Ajellomyces capsulatus NAm1] gb|EDN09107.1| conserved hypothetical protein [Ajellomyces capsulatus NAm1]	XP_001540139	2	1	3e-13	6e-11	80.5	73.9	230	240	32.1739	27.9167	50.8696	49.5833	52.2727	54.5455
pixie	1856	1855	ref|XP_001592267.1|	479	hypothetical protein SS1G_06507 [Sclerotinia sclerotiorum 1980] gb|EDO04025.1| hypothetical protein SS1G_06507 [Sclerotinia sclerotiorum 1980]	XP_001592267	1	1	8e-13	2e-15	80.1	89	214	243	28.5047	27.1605	50.4673	51.8519	44.6764	50.7307
pixie	1856	1855	ref|XP_001536053.1|	484	conserved hypothetical protein [Ajellomyces capsulatus NAm1] gb|EDN05368.1| conserved hypothetical protein [Ajellomyces capsulatus NAm1]	XP_001536053	1	1	8e-13	7e-11	80.1	73.6	159	240	37.1069	27.9167	50.9434	49.5833	32.8512	49.5868
pixie	1856	1855	gb|AAC49418.1|	554	putative transposase [Magnaporthe grisea]	AAC49418	2	1	8e-13	6e-10	72.4	70.5	219	241	31.5068	25.7261	51.5982	51.0373	39.5307	43.5018
pixie	1856	1855	ref|XP_001589501.1|	334	hypothetical protein SS1G_09222 [Sclerotinia sclerotiorum 1980] gb|EDN93356.1| hypothetical protein SS1G_09222 [Sclerotinia sclerotiorum 1980]	XP_001589501	2	1	8e-13	9e-09	67.4	66.6	200	128	33	35.1562	52	54.6875	59.8802	38.3234
pixie	1856	1855	ref|XP_001589765.1|	363	hypothetical protein SS1G_09487 [Sclerotinia sclerotiorum 1980] gb|EDN93620.1| hypothetical protein SS1G_09487 [Sclerotinia sclerotiorum 1980]	XP_001589765	1	1	1e-12	5e-14	79.7	84	214	243	28.972	26.3374	50.9346	51.8519	58.9532	66.9421
pixie	1856	1855	ref|XP_001541908.1|	481	conserved hypothetical protein [Ajellomyces capsulatus NAm1] gb|EDN07475.1| conserved hypothetical protein [Ajellomyces capsulatus NAm1]	XP_001541908	1	1	1e-12	1e-10	79.7	73.2	159	240	36.478	27.5	50.9434	49.5833	33.0561	49.896
pixie	1856	1855	ref|XP_001535915.1|	478	hypothetical protein HCAG_09154 [Ajellomyces capsulatus NAm1] gb|EDN07497.1| conserved hypothetical protein [Ajellomyces capsulatus NAm1]	XP_001535915	1	1	1e-12	1e-10	79.7	73.2	159	240	36.478	27.5	50.9434	49.5833	33.2636	50.2092
pixie	1856	1855	ref|XP_001542196.1|	570	conserved hypothetical protein [Ajellomyces capsulatus NAm1] gb|EDN05764.1| conserved hypothetical protein [Ajellomyces capsulatus NAm1]	XP_001542196	1	1	1e-12	1e-10	79.7	73.2	159	240	36.478	27.5	50.9434	49.5833	27.8947	42.1053
pixie	1856	1855	ref|XP_002568268.1|	503	Pc21g12380 [Penicillium chrysogenum Wisconsin 54-1255] emb|CAP96135.1| Pc21g12380 [Penicillium chrysogenum Wisconsin 54-1255]	XP_002568268	1	1	2e-12	8e-18	78.6	96.7	353	238	26.0623	31.5126	44.1926	50.8403	70.1789	47.3161
pixie	1856	1855	ref|XP_001221600.1|	453	hypothetical protein CHGG_05505 [Chaetomium globosum CBS 148.51] gb|EAQ88886.1| hypothetical protein CHGG_05505 [Chaetomium globosum CBS 148.51]	XP_001221600	1	2	2e-12	9e-15	79	78.2	220	270	31.3636	29.2593	48.1818	52.5926	48.5651	59.6026
pixie	1856	1855	ref|XP_001221602.1|	271	hypothetical protein CHGG_05507 [Chaetomium globosum CBS 148.51] gb|EAQ88888.1| hypothetical protein CHGG_05507 [Chaetomium globosum CBS 148.51]	XP_001221602	1	1	2e-12	2e-12	78.6	78.6	204	244	30.8824	25.4098	50	51.2295	75.2768	90.0369
pixie	1856	1855	ref|XP_001537180.1|	560	conserved hypothetical protein [Ajellomyces capsulatus NAm1] gb|EDN11036.1| conserved hypothetical protein [Ajellomyces capsulatus NAm1]	XP_001537180	1	1	2e-12	2e-10	78.6	72	159	240	36.478	27.5	50.3145	49.1667	28.3929	42.8571
pixie	1856	1855	ref|XP_001544032.1|	567	conserved hypothetical protein [Ajellomyces capsulatus NAm1] gb|EDN03214.1| conserved hypothetical protein [Ajellomyces capsulatus NAm1]	XP_001544032	1	1	2e-12	2e-10	78.6	72	159	240	36.478	27.5	50.9434	49.5833	28.0423	42.328
pixie	1856	1855	ref|XP_001538592.1|	496	conserved hypothetical protein [Ajellomyces capsulatus NAm1] gb|EDN10394.1| conserved hypothetical protein [Ajellomyces capsulatus NAm1]	XP_001538592	1	1	5e-12	1e-11	77.4	75.9	159	240	35.8491	27.9167	50.9434	49.5833	32.0565	48.3871
pixie	1856		ref|XP_001221604.1|	410	hypothetical protein CHGG_05509 [Chaetomium globosum CBS 148.51] gb|EAQ88890.1| hypothetical protein CHGG_05509 [Chaetomium globosum CBS 148.51]	XP_001221604	2		8e-12		62		203		30.0493		50.7389		49.5122
pixie	1856	1855	ref|XP_002559022.1|	434	Pc13g05880 [Penicillium chrysogenum Wisconsin 54-1255] emb|CAP91657.1| Pc13g05880 [Penicillium chrysogenum Wisconsin 54-1255]	XP_002559022	1	1	1e-11	3e-16	75.9	91.3	354	237	26.8362	32.9114	44.0678	50.6329	81.5668	54.6083
pixie	1856	1855	ref|XP_001400005.1|	666	hypothetical protein An02g08710 [Aspergillus niger] emb|CAK44280.1| unnamed protein product [Aspergillus niger]	XP_001400005	2	1	1e-11	2e-15	68.9	89	237	241	33.7553	33.61	50.211	48.9627	35.5856	36.1862
pixie	1856	1855	ref|XP_001537186.1|	466	conserved hypothetical protein [Ajellomyces capsulatus NAm1] gb|EDN11042.1| conserved hypothetical protein [Ajellomyces capsulatus NAm1]	XP_001537186	1	1	2e-11	2e-07	75.5	62	159	240	33.9623	25	50.3145	46.25	34.1202	51.5021
pixie	1856	1855	ref|XP_001540773.1|	560	conserved hypothetical protein [Ajellomyces capsulatus NAm1] gb|EDN08103.1| conserved hypothetical protein [Ajellomyces capsulatus NAm1]	XP_001540773	1	1	2e-11	2e-07	75.5	62	159	240	33.9623	25	50.3145	46.25	28.3929	42.8571
pixie	1856	1855	ref|XP_001539527.1|	458	conserved hypothetical protein [Ajellomyces capsulatus NAm1] gb|EDN08495.1| conserved hypothetical protein [Ajellomyces capsulatus NAm1]	XP_001539527	1	1	2e-11	2e-07	75.5	62	159	240	33.9623	25	50.3145	46.25	34.7162	52.4017
pixie	1856	1855	ref|XP_001541904.1|	560	conserved hypothetical protein [Ajellomyces capsulatus NAm1] gb|EDN07471.1| conserved hypothetical protein [Ajellomyces capsulatus NAm1]	XP_001541904	1	1	2e-11	2e-07	75.5	62	159	240	33.9623	25	50.3145	46.25	28.3929	42.8571
pixie	1856	1855	ref|XP_001537732.1|	467	conserved hypothetical protein [Ajellomyces capsulatus NAm1] gb|EDN10693.1| conserved hypothetical protein [Ajellomyces capsulatus NAm1]	XP_001537732	1	1	2e-11	5e-06	75.5	57.4	159	241	33.9623	24.8963	50.3145	46.0581	34.0471	51.606
pixie	1856	1855	ref|XP_001540201.1|	804	hypothetical protein HCAG_04041 [Ajellomyces capsulatus NAm1] gb|EDN07531.1| hypothetical protein HCAG_04041 [Ajellomyces capsulatus NAm1]	XP_001540201	2	1	2e-11	5e-06	75.5	57.4	264	234	35.2273	24.7863	50.7576	46.1538	32.8358	29.1045
pixie	1856	1855	ref|XP_002485216.1|	535	transposon, putative [Talaromyces stipitatus ATCC 10500] gb|EED15263.1| transposon, putative [Talaromyces stipitatus ATCC 10500]	XP_002485216	1	1	3e-11	6e-05	75.1	53.9	365	241	24.6575	23.6515	43.0137	46.473	68.2243	45.0467
pixie	1856	1855	ref|XP_001535849.1|	291	hypothetical protein HCAG_09219 [Ajellomyces capsulatus NAm1] gb|EDN10541.1| conserved hypothetical protein [Ajellomyces capsulatus NAm1]	XP_001535849	1	1	4e-11	2e-06	74.3	58.9	120	120	36.6667	33.3333	55	52.5	41.2371	41.2371
pixie	1856	1855	ref|XP_002566718.1|	496	Pc24g00610 [Penicillium chrysogenum Wisconsin 54-1255] emb|CAP86969.1| Pc24g00610 [Penicillium chrysogenum Wisconsin 54-1255]	XP_002566718	1	1	6e-11	2e-10	73.9	72.4	365	238	25.4795	28.9916	42.4658	47.0588	73.5887	47.9839
pixie	1856	1855	ref|XP_001536571.1|	560	conserved hypothetical protein [Ajellomyces capsulatus NAm1] gb|EDN04691.1| conserved hypothetical protein [Ajellomyces capsulatus NAm1]	XP_001536571	1	1	6e-11	2e-07	73.9	62	159	240	33.3333	25	49.6855	46.25	28.3929	42.8571
pixie	1856	1855	ref|XP_002150137.1|	393	transposon, putative [Penicillium marneffei ATCC 18224] gb|EEA21528.1| transposon, putative [Penicillium marneffei ATCC 18224]	XP_002150137	1	1	6e-11	6e-07	73.9	60.5	400	233	23	24.8927	43	48.4979	101.781	59.2875
pixie	1856		ref|XP_001598733.1|	498	hypothetical protein SS1G_00822 [Sclerotinia sclerotiorum 1980] gb|EDN91419.1| hypothetical protein SS1G_00822 [Sclerotinia sclerotiorum 1980]	XP_001598733	3		7e-11		42.4		180		37.7778		56.1111		36.1446
pixie	1856	1855	ref|XP_001597820.1|	281	hypothetical protein SS1G_02016 [Sclerotinia sclerotiorum 1980] gb|EDN97088.1| hypothetical protein SS1G_02016 [Sclerotinia sclerotiorum 1980]	XP_001597820	2	1	9e-11	2e-08	68.9	65.9	173	114	36.4162	36.8421	52.6012	55.2632	61.5658	40.5694
pixie	1856	1855	ref|XP_001592170.1|	449	hypothetical protein SS1G_06409 [Sclerotinia sclerotiorum 1980] gb|EDO03928.1| hypothetical protein SS1G_06409 [Sclerotinia sclerotiorum 1980]	XP_001592170	3	1	9e-11	0.003	42	48.1	180	246	37.7778	23.9837	55.5556	41.8699	40.0891	54.7884
pixie	1856	1855	ref|XP_002563285.1|	548	Pc20g07620 [Penicillium chrysogenum Wisconsin 54-1255] emb|CAP86091.1| Pc20g07620 [Penicillium chrysogenum Wisconsin 54-1255]	XP_002563285	1	1	1e-10	8e-10	73.2	70.1	355	231	25.6338	29.0043	43.0986	48.0519	64.781	42.1533
pixie	1856	1855	ref|XP_002567808.1|	451	Pc21g07680 [Penicillium chrysogenum Wisconsin 54-1255] emb|CAP95665.1| Pc21g07680 [Penicillium chrysogenum Wisconsin 54-1255]	XP_002567808	2	1	2e-10	1e-17	68.6	95.9	214	236	31.3084	33.0508	48.1308	48.3051	47.4501	52.3282
pixie	1856	1855	ref|XP_001594277.1|	458	hypothetical protein SS1G_04084 [Sclerotinia sclerotiorum 1980] gb|EDO01609.1| hypothetical protein SS1G_04084 [Sclerotinia sclerotiorum 1980]	XP_001594277	1	2	2e-10	7e-10	72	65.9	135	228	31.1111	29.386	55.5556	51.7544	29.476	49.7817
pixie	1856	1855	ref|XP_002153227.1|	518	pogo transposable element, putative [Penicillium marneffei ATCC 18224] gb|EEA18842.1| pogo transposable element, putative [Penicillium marneffei ATCC 18224]	XP_002153227	4	1	2e-10	1e-06	57	59.7	325	239	28.9231	25.9414	49.5385	47.2803	62.7413	46.139
pixie	1856	1855	ref|XP_001542668.1|	484	conserved hypothetical protein [Ajellomyces capsulatus NAm1] gb|EDN06236.1| conserved hypothetical protein [Ajellomyces capsulatus NAm1]	XP_001542668	1	1	2e-10	8e-05	72	53.5	154	241	35.0649	26.1411	50	45.6432	31.8182	49.7934
pixie	1856	1855	ref|XP_001597892.1|	449	hypothetical protein SS1G_02088 [Sclerotinia sclerotiorum 1980] gb|EDN97160.1| hypothetical protein SS1G_02088 [Sclerotinia sclerotiorum 1980]	XP_001597892	3	1	2e-10	0.007	40.8	47	180	246	37.2222	23.9837	55.5556	41.4634	40.0891	54.7884
pixie	1856		ref|XP_002487701.1|	484	pogo transposable element, putative [Talaromyces stipitatus ATCC 10500] gb|EED12047.1| pogo transposable element, putative [Talaromyces stipitatus ATCC 10500]	XP_002487701	3		2e-10		59.3		305		28.5246		48.8525		63.0165
pixie	1856		ref|XP_002481436.1|	863	pogo transposable element, putative [Talaromyces stipitatus ATCC 10500] gb|EED17444.1| pogo transposable element, putative [Talaromyces stipitatus ATCC 10500]	XP_002481436	3		3e-10		58.9		305		28.5246		48.8525		35.3418
pixie	1856		ref|XP_002478365.1|	489	conserved hypothetical protein [Talaromyces stipitatus ATCC 10500] gb|EED21402.1| conserved hypothetical protein [Talaromyces stipitatus ATCC 10500]	XP_002478365	3		3e-10		58.5		246		30.4878		50.813		50.3067
pixie	1856		ref|XP_002484902.1|	540	pogo transposable element, putative [Talaromyces stipitatus ATCC 10500] gb|EED14949.1| pogo transposable element, putative [Talaromyces stipitatus ATCC 10500]	XP_002484902	3		4e-10		58.9		305		28.5246		48.8525		56.4815
pixie	1856		ref|XP_002339870.1|	517	pogo transposable element, putative [Talaromyces stipitatus ATCC 10500] gb|EED22483.1| pogo transposable element, putative [Talaromyces stipitatus ATCC 10500]	XP_002339870	3		4e-10		58.9		305		28.5246		48.8525		58.9942
pixie	1856	1855	ref|XP_658136.1|	423	hypothetical protein AN0532.2 [Aspergillus nidulans FGSC A4] gb|EAA66631.1| hypothetical protein AN0532.2 [Aspergillus nidulans FGSC A4]	XP_658136	1	1	1e-09	6e-07	69.7	60.5	120	242	37.5	28.5124	53.3333	46.6942	28.3688	57.2104
pixie	1856	1855	ref|XP_002556802.1|	551	Pc06g01990 [Penicillium chrysogenum Wisconsin 54-1255] emb|CAP79192.1| Pc06g01990 [Penicillium chrysogenum Wisconsin 54-1255]	XP_002556802	1	1	1e-09	5e-05	69.3	54.3	409	253	24.4499	25.6917	42.5428	45.0593	74.2287	45.9165
pixie	1856	1855	ref|XP_002567529.1|	401	Pc21g04830 [Penicillium chrysogenum Wisconsin 54-1255] emb|CAP95380.1| Pc21g04830 [Penicillium chrysogenum Wisconsin 54-1255]	XP_002567529	2	1	2e-09	8e-16	65.5	90.1	214	236	30.8411	32.2034	44.8598	44.9153	53.3666	58.8529
pixie	1856	1855	ref|XP_002485663.1|	524	pogo transposable element, putative [Talaromyces stipitatus ATCC 10500] gb|EED15710.1| pogo transposable element, putative [Talaromyces stipitatus ATCC 10500]	XP_002485663	2	1	2e-09	3e-07	68.6	61.6	221	239	29.4118	25.523	50.2262	47.6987	42.1756	45.6107
pixie	1856	1855	ref|XP_002146417.1|	565	pogo transposable element, putative [Penicillium marneffei ATCC 18224] gb|EEA25870.1| pogo transposable element, putative [Penicillium marneffei ATCC 18224]	XP_002146417	1	1	2e-09	1e-06	68.6	59.7	204	239	29.4118	25.9414	47.0588	46.8619	36.1062	42.3009
pixie	1856	1855	ref|XP_002146414.1|	437	pogo transposable element, putative [Penicillium marneffei ATCC 18224] gb|EEA25867.1| pogo transposable element, putative [Penicillium marneffei ATCC 18224]	XP_002146414	1	1	2e-09	1e-06	68.6	59.7	204	239	29.4118	25.9414	47.0588	46.8619	46.6819	54.6911
pixie	1856	1855	ref|XP_002149146.1|	555	pogo transposable element, putative [Penicillium marneffei ATCC 18224] gb|EEA22979.1| pogo transposable element, putative [Penicillium marneffei ATCC 18224]	XP_002149146	1	1	2e-09	5e-06	68.6	57.4	376	239	22.6064	24.2678	42.0213	47.6987	67.7477	43.0631
pixie	1856	1855	ref|XP_002484696.1|	527	pogo transposable element, putative [Talaromyces stipitatus ATCC 10500] gb|EED14743.1| pogo transposable element, putative [Talaromyces stipitatus ATCC 10500]	XP_002484696	4	1	2e-09	3e-05	62.4	54.7	321	239	28.0374	24.6862	48.5981	46.0251	60.9108	45.351
pixie	1856	1855	ref|XP_002478091.1|	587	transposon, putative [Talaromyces stipitatus ATCC 10500] gb|EED21128.1| transposon, putative [Talaromyces stipitatus ATCC 10500]	XP_002478091	1	1	2e-09	0.001	68.9	49.7	406	241	23.1527	23.2365	40.6404	46.0581	69.1652	41.0562
pixie	1856		ref|XP_001213371.1|	267	conserved hypothetical protein [Aspergillus terreus NIH2624] gb|EAU35995.1| conserved hypothetical protein [Aspergillus terreus NIH2624]	XP_001213371	1		2e-09		68.9		120		37.5		52.5		44.9438
pixie	1856		ref|XP_001209586.1|	436	conserved hypothetical protein [Aspergillus terreus NIH2624] gb|EAU32284.1| conserved hypothetical protein [Aspergillus terreus NIH2624]	XP_001209586	1		2e-09		68.9		119		37.8151		52.1008		27.2936
pixie	1856		ref|XP_002485774.1|	769	pogo transposable element, putative [Talaromyces stipitatus ATCC 10500] gb|EED13536.1| pogo transposable element, putative [Talaromyces stipitatus ATCC 10500]	XP_002485774	2		2e-09		60.5		284		27.4648		48.9437		36.9311
pixie	1856		ref|XP_001587689.1|	330	hypothetical protein SS1G_11682 [Sclerotinia sclerotiorum 1980] gb|EDN95803.1| hypothetical protein SS1G_11682 [Sclerotinia sclerotiorum 1980]	XP_001587689	1		2e-09		68.6		105		38.0952		56.1905		31.8182
pixie	1856	1855	ref|XP_002151812.1|	519	pogo transposable element, putative [Penicillium marneffei ATCC 18224] gb|EEA20812.1| pogo transposable element, putative [Penicillium marneffei ATCC 18224]	XP_002151812	2	1	3e-09	1e-07	68.2	62.8	219	239	29.2237	25.9414	50.6849	47.6987	42.1965	46.0501
pixie	1856	1855	ref|XP_002148148.1|	506	transposon, putative [Penicillium marneffei ATCC 18224] gb|EEA24637.1| transposon, putative [Penicillium marneffei ATCC 18224]	XP_002148148	1	1	3e-09	2e-07	68.2	62	204	240	28.9216	25.4167	47.549	47.9167	40.3162	47.4308
pixie	1856	1855	ref|XP_002146093.1|	555	pogo transposable element, putative [Penicillium marneffei ATCC 18224] gb|EEA25546.1| pogo transposable element, putative [Penicillium marneffei ATCC 18224]	XP_002146093	1	1	3e-09	8e-07	68.2	60.1	204	239	28.4314	25.1046	48.0392	47.6987	36.7568	43.0631
pixie	1856	1855	ref|XP_002144112.1|	555	transposon, putative [Penicillium marneffei ATCC 18224] ref|XP_002148831.1| transposon, putative [Penicillium marneffei ATCC 18224] gb|EEA22664.1| transposon, putative [Penicillium marneffei ATCC 18224] gb|EEA27597.1| transposon, putative [Penicillium marneffei ATCC 18224]	XP_002144112	1	1	3e-09	8e-07	68.2	60.1	204	239	28.4314	25.1046	48.0392	47.6987	36.7568	43.0631
pixie	1856	1855	ref|XP_002150549.1|	555	pogo transposable element, putative [Penicillium marneffei ATCC 18224] gb|EEA21940.1| pogo transposable element, putative [Penicillium marneffei ATCC 18224]	XP_002150549	1	1	3e-09	8e-07	68.2	60.1	204	239	28.4314	25.1046	48.0392	47.6987	36.7568	43.0631
pixie	1856	1855	ref|XP_002150884.1|	433	transposon, putative [Penicillium marneffei ATCC 18224] gb|EEA22275.1| transposon, putative [Penicillium marneffei ATCC 18224]	XP_002150884	1	1	3e-09	5e-06	68.2	57.4	249	273	26.506	23.8095	45.7831	45.4212	57.5058	63.0485
pixie	1856		ref|XP_002485692.1|	540	pogo transposable element, putative [Talaromyces stipitatus ATCC 10500] gb|EED15739.1| pogo transposable element, putative [Talaromyces stipitatus ATCC 10500]	XP_002485692	4		3e-09		61.2		317		27.7603		48.5804		58.7037
pixie	1856	1855	ref|XP_002478919.1|	540	transposon, putative [Talaromyces stipitatus ATCC 10500] gb|EED21956.1| transposon, putative [Talaromyces stipitatus ATCC 10500]	XP_002478919	2	1	5e-09	3e-05	63.9	55.1	431	239	23.4339	24.6862	42.9234	46.0251	79.8148	44.2593
pixie	1856	1855	ref|XP_002484698.1|	443	conserved hypothetical protein [Talaromyces stipitatus ATCC 10500] gb|EED14745.1| conserved hypothetical protein [Talaromyces stipitatus ATCC 10500]	XP_002484698	1	1	5e-09	0.0005	67.4	50.8	120	120	36.6667	32.5	50.8333	49.1667	27.088	27.088
pixie	1856	1855	ref|XP_002485044.1|	553	pogo transposable element, putative [Talaromyces stipitatus ATCC 10500] gb|EED15091.1| pogo transposable element, putative [Talaromyces stipitatus ATCC 10500]	XP_002485044	3	1	7e-09	3e-05	59.7	54.7	307	246	28.3388	25.6098	47.8827	45.122	55.5154	44.4846
pixie	1856	1855	ref|XP_002481280.1|	461	pogo transposable element, putative [Talaromyces stipitatus ATCC 10500] gb|EED17288.1| pogo transposable element, putative [Talaromyces stipitatus ATCC 10500]	XP_002481280	4	1	7e-09	0.0002	55.8	52.4	334	247	28.1437	24.6964	47.6048	45.749	72.4512	53.5792
pixie	1856		ref|XP_001217435.1|	462	conserved hypothetical protein [Aspergillus terreus NIH2624] gb|EAU30981.1| conserved hypothetical protein [Aspergillus terreus NIH2624]	XP_001217435	1		7e-09		67		119		36.9748		52.1008		25.7576
pixie	1856		ref|XP_001215500.1|	539	conserved hypothetical protein [Aspergillus terreus NIH2624] gb|EAU32866.1| conserved hypothetical protein [Aspergillus terreus NIH2624]	XP_001215500	1		7e-09		67		119		36.9748		52.1008		22.0779
pixie	1856		ref|XP_001215820.1|	421	conserved hypothetical protein [Aspergillus terreus NIH2624] ref|XP_001218152.1| conserved hypothetical protein [Aspergillus terreus NIH2624] gb|EAU29721.1| conserved hypothetical protein [Aspergillus terreus NIH2624] gb|EAU33186.1| conserved hypothetical protein [Aspergillus terreus NIH2624]	XP_001215820	1		7e-09		67		119		36.9748		52.1008		28.266
pixie	1856		ref|XP_001586422.1|	316	hypothetical protein SS1G_12406 [Sclerotinia sclerotiorum 1980] gb|EDN97555.1| hypothetical protein SS1G_12406 [Sclerotinia sclerotiorum 1980]	XP_001586422	3		7e-09		39.3		160		36.25		56.875		50.6329
pixie	1856	1855	ref|XP_001587089.1|	495	hypothetical protein SS1G_12118 [Sclerotinia sclerotiorum 1980] gb|EDN95913.1| hypothetical protein SS1G_12118 [Sclerotinia sclerotiorum 1980]	XP_001587089	3	2	9e-09	1e-15	66.6	79.3	434	289	25.8065	28.0277	46.5438	50.173	87.6768	58.3838
pixie	1856	1855	ref|XP_002482653.1|	559	pogo transposable element, putative [Talaromyces stipitatus ATCC 10500] gb|EED18661.1| pogo transposable element, putative [Talaromyces stipitatus ATCC 10500]	XP_002482653	3	1	9e-09	2e-05	60.8	55.8	310	246	28.0645	25.2033	47.4194	45.5285	55.4562	44.0072
pixie	1856		ref|XP_002480100.1|	1138	MFS multidrug transporter, putative [Talaromyces stipitatus ATCC 10500] gb|EED19666.1| MFS multidrug transporter, putative [Talaromyces stipitatus ATCC 10500]	XP_002480100	2		9e-09		58.9		284		27.4648		48.5915		24.9561
pixie	1856		ref|XP_002488695.1|	550	conserved hypothetical protein [Talaromyces stipitatus ATCC 10500] gb|EED11514.1| conserved hypothetical protein [Talaromyces stipitatus ATCC 10500]	XP_002488695	3		9e-09		58.9		249		29.3173		48.996		45.2727
pixie	1856	1855	ref|XP_002568122.1|	548	Pc21g10900 [Penicillium chrysogenum Wisconsin 54-1255] emb|CAP95987.1| Pc21g10900 [Penicillium chrysogenum Wisconsin 54-1255]	XP_002568122	1	1	1e-08	2e-07	66.2	62.4	122	231	34.4262	26.4069	55.7377	47.619	22.2628	42.1533
pixie	1856	1855	ref|XP_002488663.1|	523	conserved hypothetical protein [Talaromyces stipitatus ATCC 10500] gb|EED11907.1| conserved hypothetical protein [Talaromyces stipitatus ATCC 10500]	XP_002488663	1	1	1e-08	0.003	66.2	48.1	364	120	21.978	28.3333	40.3846	50.8333	69.5985	22.9446
pixie	1856		ref|XP_002479111.1|	1280	conserved hypothetical protein [Talaromyces stipitatus ATCC 10500] gb|EED22148.1| conserved hypothetical protein [Talaromyces stipitatus ATCC 10500]	XP_002479111	2		1e-08		58.5		284		27.1127		48.5915		22.1875
pixie	1856	1855	ref|XP_002478114.1|	559	pogo transposable element, putative [Talaromyces stipitatus ATCC 10500] gb|EED21151.1| pogo transposable element, putative [Talaromyces stipitatus ATCC 10500]	XP_002478114	3	1	2e-08	6e-05	58.9	53.9	310	246	27.7419	24.7967	47.4194	45.122	55.4562	44.0072
pixie	1856	1855	ref|XP_002484632.1|	550	pogo transposable element, putative [Talaromyces stipitatus ATCC 10500] gb|EED14679.1| pogo transposable element, putative [Talaromyces stipitatus ATCC 10500]	XP_002484632	2	1	2e-08	0.001	58.9	49.3	227	120	28.1938	30	47.1366	50	41.2727	21.8182
pixie	1856	1855	ref|XP_002481678.1|	453	pogo transposable element, putative [Talaromyces stipitatus ATCC 10500] gb|EED17686.1| pogo transposable element, putative [Talaromyces stipitatus ATCC 10500]	XP_002481678	2	1	2e-08	0.001	58.9	49.3	227	120	28.1938	30	47.1366	50	50.1104	26.4901
pixie	1856		ref|XP_001218574.1|	214	conserved hypothetical protein [Aspergillus terreus NIH2624] gb|EAU30143.1| conserved hypothetical protein [Aspergillus terreus NIH2624]	XP_001218574	1		2e-08		65.5		119		36.1345		51.2605		55.6075
pixie	1856		ref|XP_002482938.1|	537	conserved hypothetical protein [Talaromyces stipitatus ATCC 10500] gb|EED18946.1| conserved hypothetical protein [Talaromyces stipitatus ATCC 10500]	XP_002482938	3		2e-08		60.1		253		28.0632		47.8261		47.1136
pixie	1856	1855	ref|XP_001589914.1|	447	hypothetical protein SS1G_08678 [Sclerotinia sclerotiorum 1980] gb|EDN92813.1| hypothetical protein SS1G_08678 [Sclerotinia sclerotiorum 1980]	XP_001589914	1	1	3e-08	2e-10	65.1	72	379	243	22.6913	25.9259	41.1609	47.7366	84.7875	54.3624
pixie	1856		ref|XP_002485763.1|	537	conserved hypothetical protein [Talaromyces stipitatus ATCC 10500] ref|XP_002487743.1| conserved hypothetical protein [Talaromyces stipitatus ATCC 10500] gb|EED12089.1| conserved hypothetical protein [Talaromyces stipitatus ATCC 10500] gb|EED13525.1| conserved hypothetical protein [Talaromyces stipitatus ATCC 10500]	XP_002485763	3		4e-08		58.9		253		28.0632		47.4308		47.1136
pixie	1856		ref|XP_001221351.1|	1238	hypothetical protein CHGG_02130 [Chaetomium globosum CBS 148.51] gb|EAQ93895.1| hypothetical protein CHGG_02130 [Chaetomium globosum CBS 148.51]	XP_001221351	1		4e-08		64.3		118		33.8983		53.3898		9.5315
pixie	1856		ref|XP_001224245.1|	561	hypothetical protein CHGG_05031 [Chaetomium globosum CBS 148.51] gb|EAQ88412.1| hypothetical protein CHGG_05031 [Chaetomium globosum CBS 148.51]	XP_001224245	1		4e-08		64.3		118		33.8983		53.3898		21.0339
pixie	1856		ref|XP_001224278.1|	560	hypothetical protein CHGG_05064 [Chaetomium globosum CBS 148.51] gb|EAQ88445.1| hypothetical protein CHGG_05064 [Chaetomium globosum CBS 148.51]	XP_001224278	1		4e-08		64.3		118		33.8983		53.3898		21.0714
pixie	1856		ref|XP_001227500.1|	542	hypothetical protein CHGG_09573 [Chaetomium globosum CBS 148.51] gb|EAQ85559.1| hypothetical protein CHGG_09573 [Chaetomium globosum CBS 148.51]	XP_001227500	1		4e-08		64.3		118		33.8983		53.3898		21.7712
pixie	1856		ref|XP_001229752.1|	1313	hypothetical protein CHGG_03236 [Chaetomium globosum CBS 148.51] gb|EAQ91301.1| hypothetical protein CHGG_03236 [Chaetomium globosum CBS 148.51]	XP_001229752	1		4e-08		64.3		118		33.8983		53.3898		8.98705
pixie	1856		ref|XP_001224199.1|	545	hypothetical protein CHGG_04985 [Chaetomium globosum CBS 148.51] gb|EAQ88366.1| hypothetical protein CHGG_04985 [Chaetomium globosum CBS 148.51]	XP_001224199	1		4e-08		64.3		118		33.8983		53.3898		21.6514
pixie	1856	1855	ref|XP_002488000.1|	500	pogo transposable element, putative [Talaromyces stipitatus ATCC 10500] gb|EED12346.1| pogo transposable element, putative [Talaromyces stipitatus ATCC 10500]	XP_002488000	2	1	6e-08	0.002	57	48.9	227	120	27.7533	30	46.696	50	45.4	24
pixie	1856	1855	ref|XP_001538234.1|	502	hypothetical protein HCAG_05839 [Ajellomyces capsulatus NAm1] gb|EDN10036.1| hypothetical protein HCAG_05839 [Ajellomyces capsulatus NAm1]	XP_001538234	1	1	8e-08	3e-06	63.5	58.2	157	238	33.758	26.0504	43.949	45.3782	31.2749	47.4104
pixie	1856	1855	ref|XP_001544411.1|	439	conserved hypothetical protein [Ajellomyces capsulatus NAm1] gb|EDN03593.1| conserved hypothetical protein [Ajellomyces capsulatus NAm1]	XP_001544411	1	1	8e-08	0.002	63.5	48.9	134	211	33.5821	23.2227	50	45.4976	30.5239	48.0638
pixie	1856		ref|XP_001228230.1|	1356	hypothetical protein CHGG_10303 [Chaetomium globosum CBS 148.51] gb|EAQ83899.1| hypothetical protein CHGG_10303 [Chaetomium globosum CBS 148.51]	XP_001228230	1		8e-08		63.5		118		33.8983		52.5424		8.70206
pixie	1856	1855	ref|XP_002478616.1|	548	transposon, putative [Talaromyces stipitatus ATCC 10500] gb|EED21653.1| transposon, putative [Talaromyces stipitatus ATCC 10500]	XP_002478616	3	1	9e-08	0.002	57.8	48.9	451	238	23.5033	23.5294	42.1286	44.5378	82.2993	43.4307
pixie	1856	1855	ref|XP_002558794.1|	549	Pc13g03570 [Penicillium chrysogenum Wisconsin 54-1255] emb|CAP91426.1| Pc13g03570 [Penicillium chrysogenum Wisconsin 54-1255]	XP_002558794	1	1	1e-07	4e-06	63.2	57.8	120	229	34.1667	27.5109	54.1667	46.7249	21.8579	41.7122
pixie	1856	1855	ref|XP_002479377.1|	547	transposon, putative [Talaromyces stipitatus ATCC 10500] gb|EED22414.1| transposon, putative [Talaromyces stipitatus ATCC 10500]	XP_002479377	1	1	1e-07	3e-05	62.8	54.7	204	241	27.9412	23.6515	45.098	46.473	37.2943	44.0585
pixie	1856	1855	ref|XP_001593612.1|	421	hypothetical protein SS1G_05039 [Sclerotinia sclerotiorum 1980] gb|EDO02563.1| hypothetical protein SS1G_05039 [Sclerotinia sclerotiorum 1980]	XP_001593612	1	2	1e-07	8e-05	63.2	53.5	107	147	37.3832	34.6939	53.271	57.1429	25.4157	34.9169
pixie	1856	1855	ref|XP_001544412.1|	394	conserved hypothetical protein [Ajellomyces capsulatus NAm1] gb|EDN03594.1| conserved hypothetical protein [Ajellomyces capsulatus NAm1]	XP_001544412	1	1	1e-07	0.0001	63.2	53.1	152	239	32.8947	25.9414	46.7105	46.0251	38.5787	60.6599
pixie	1856	1855	ref|XP_001541298.1|	490	hypothetical protein HCAG_03395 [Ajellomyces capsulatus NAm1] gb|EDN06865.1| hypothetical protein HCAG_03395 [Ajellomyces capsulatus NAm1]	XP_001541298	1	1	1e-07	0.0002	63.2	52	211	238	27.9621	25.2101	47.3934	47.0588	43.0612	48.5714
pixie	1856		ref|XP_002486877.1|	571	conserved hypothetical protein [Talaromyces stipitatus ATCC 10500] gb|EED12766.1| conserved hypothetical protein [Talaromyces stipitatus ATCC 10500]	XP_002486877	2		1e-07		58.9		232		27.1552		47.8448		40.6305
pixie	1856	1855	ref|XP_002478092.1|	411	transposon, putative [Talaromyces stipitatus ATCC 10500] gb|EED21129.1| transposon, putative [Talaromyces stipitatus ATCC 10500]	XP_002478092	1	1	2e-07	2e-05	62.4	55.5	204	244	28.9216	24.1803	46.0784	45.4918	49.635	59.3674
pixie	1856	1855	ref|XP_002482883.1|	371	pogo transposable element, putative [Talaromyces stipitatus ATCC 10500] gb|EED18891.1| pogo transposable element, putative [Talaromyces stipitatus ATCC 10500]	XP_002482883	1	1	2e-07	2e-05	62	55.5	204	244	28.9216	24.5902	46.5686	45.9016	54.9865	65.7682
pixie	1856	1855	ref|XP_001219694.1|	436	hypothetical protein CHGG_00473 [Chaetomium globosum CBS 148.51] gb|EAQ92238.1| hypothetical protein CHGG_00473 [Chaetomium globosum CBS 148.51]	XP_001219694	1	1	2e-07	0.002	62	48.9	118	118	32.2034	29.661	51.6949	50	27.0642	27.0642
pixie	1856		ref|XP_002482818.1|	508	pogo transposable element, putative [Talaromyces stipitatus ATCC 10500] gb|EED18826.1| pogo transposable element, putative [Talaromyces stipitatus ATCC 10500]	XP_002482818	3		2e-07		49.3		289		27.6817		48.0969		56.8898
pixie	1856		ref|XP_002488726.1|	537	conserved hypothetical protein [Talaromyces stipitatus ATCC 10500] gb|EED11545.1| conserved hypothetical protein [Talaromyces stipitatus ATCC 10500]	XP_002488726	3		2e-07		56.6		253		27.668		47.0356		47.1136
pixie	1856		ref|XP_002488644.1|	541	conserved hypothetical protein [Talaromyces stipitatus ATCC 10500] gb|EED11888.1| conserved hypothetical protein [Talaromyces stipitatus ATCC 10500]	XP_002488644	2		2e-07		54.3		162		33.3333		51.8519		29.9445
pixie	1856	1855	ref|XP_002568527.1|	307	Pc21g15170 [Penicillium chrysogenum Wisconsin 54-1255] emb|CAP96414.1| Pc21g15170 [Penicillium chrysogenum Wisconsin 54-1255]	XP_002568527	1	2	3e-07	1e-17	61.6	81.6	256	252	29.6875	34.5238	43.75	53.1746	83.3876	82.0847
pixie	1856	1855	ref|XP_002483467.1|	548	conserved hypothetical protein [Talaromyces stipitatus ATCC 10500] ref|XP_002484435.1| conserved hypothetical protein [Talaromyces stipitatus ATCC 10500] gb|EED16233.1| conserved hypothetical protein [Talaromyces stipitatus ATCC 10500] gb|EED17201.1| conserved hypothetical protein [Talaromyces stipitatus ATCC 10500]	XP_002483467	1	1	3e-07	0.0002	61.6	52	375	238	23.4667	24.7899	41.6	47.0588	68.4307	43.4307
pixie	1856	1855	ref|XP_001219889.1|	1266	hypothetical protein CHGG_00668 [Chaetomium globosum CBS 148.51] gb|EAQ92433.1| hypothetical protein CHGG_00668 [Chaetomium globosum CBS 148.51]	XP_001219889	1	1	3e-07	0.0007	61.6	50.4	90	211	36.6667	24.1706	58.8889	46.4455	7.109	16.6667
pixie	1856	1855	ref|XP_002339957.1|	866	pogo transposable element, putative [Talaromyces stipitatus ATCC 10500] gb|EED22570.1| pogo transposable element, putative [Talaromyces stipitatus ATCC 10500]	XP_002339957	3	1	3e-07	0.003	57	48.5	318	245	28.3019	23.2653	48.1132	42.0408	36.7206	28.291
pixie	1856	1855	ref|XP_001587007.1|	397	hypothetical protein SS1G_12036 [Sclerotinia sclerotiorum 1980] gb|EDN95831.1| hypothetical protein SS1G_12036 [Sclerotinia sclerotiorum 1980]	XP_001587007	1	1	4e-07	6e-11	61.2	73.9	103	203	33.9806	27.5862	55.3398	51.7241	25.9446	51.1335
pixie	1856	1855	ref|XP_001226641.1|	937	hypothetical protein CHGG_08714 [Chaetomium globosum CBS 148.51] gb|EAQ84700.1| hypothetical protein CHGG_08714 [Chaetomium globosum CBS 148.51]	XP_001226641	1	1	4e-07	0.001	61.2	49.3	193	231	29.0155	23.8095	45.0777	45.8874	20.5977	24.6531
pixie	1856		ref|XP_002478585.1|	525	conserved hypothetical protein [Talaromyces stipitatus ATCC 10500] gb|EED21622.1| conserved hypothetical protein [Talaromyces stipitatus ATCC 10500]	XP_002478585	2		4e-07		55.1		237		27.0042		46.4135		45.1429
pixie	1856		ref|XP_002488007.1|	435	conserved hypothetical protein [Talaromyces stipitatus ATCC 10500] gb|EED12353.1| conserved hypothetical protein [Talaromyces stipitatus ATCC 10500]	XP_002488007	1		4e-07		61.2		198		28.7879		45.4545		45.5172
pixie	1856	1855	ref|XP_369624.2|	450	conserved hypothetical protein [Magnaporthe grisea 70-15] gb|EDJ96575.1| conserved hypothetical protein [Magnaporthe grisea 70-15]	XP_369624	3	1	5e-07	4e-06	60.8	57.8	214	207	33.1776	25.1208	52.3364	49.7585	47.5556	46
pixie	1856	1855	ref|XP_002478141.1|	544	pogo transposable element, putative [Talaromyces stipitatus ATCC 10500] gb|EED21178.1| pogo transposable element, putative [Talaromyces stipitatus ATCC 10500]	XP_002478141	1	1	6e-07	6e-05	60.5	53.9	144	245	29.1667	22.0408	49.3056	46.1224	26.4706	45.0368
pixie	1856	1855	ref|XP_002482885.1|	706	transposon, putative [Talaromyces stipitatus ATCC 10500] gb|EED18893.1| transposon, putative [Talaromyces stipitatus ATCC 10500]	XP_002482885	1	1	6e-07	0.0001	60.5	52.8	144	245	29.1667	22.0408	49.3056	46.1224	20.3966	34.7025
pixie	1856	1855	ref|XP_002480781.1|	522	pogo transposable element, putative [Talaromyces stipitatus ATCC 10500] gb|EED20347.1| pogo transposable element, putative [Talaromyces stipitatus ATCC 10500]	XP_002480781	2	1	8e-07	0.003	60.1	48.1	219	241	27.3973	21.5768	48.4018	45.6432	41.954	46.1686
pixie	1856		ref|XP_002481394.1|	548	pogo transposable element, putative [Talaromyces stipitatus ATCC 10500] ref|XP_002486338.1| pogo transposable element, putative [Talaromyces stipitatus ATCC 10500] gb|EED14100.1| pogo transposable element, putative [Talaromyces stipitatus ATCC 10500] gb|EED17402.1| pogo transposable element, putative [Talaromyces stipitatus ATCC 10500]	XP_002481394	3		9e-07		45.1		305		27.8689		47.2131		55.6569
pixie	1856	1855	ref|XP_661082.1|	554	hypothetical protein AN3478.2 [Aspergillus nidulans FGSC A4] gb|EAA59039.1| hypothetical protein AN3478.2 [Aspergillus nidulans FGSC A4]	XP_661082	1	1	1e-06	2e-05	59.3	55.5	120	239	35.8333	27.6151	49.1667	45.6067	21.6606	43.1408
pixie	1856	1855	ref|XP_001538444.1|	391	conserved hypothetical protein [Ajellomyces capsulatus NAm1] gb|EDN10246.1| conserved hypothetical protein [Ajellomyces capsulatus NAm1]	XP_001538444	1	1	1e-06	0.0003	59.7	51.6	105	107	36.1905	33.6449	51.4286	49.5327	26.8542	27.3657
pixie	1856	1855	ref|XP_002478547.1|	640	pogo transposable element, putative [Talaromyces stipitatus ATCC 10500] gb|EED21584.1| pogo transposable element, putative [Talaromyces stipitatus ATCC 10500]	XP_002478547	1	1	1e-06	0.0005	59.3	50.8	406	241	22.6601	23.2365	40.1478	46.0581	63.4375	37.6562
pixie	1856	1855	ref|XP_001539232.1|	405	conserved hypothetical protein [Ajellomyces capsulatus NAm1] gb|EDN09670.1| conserved hypothetical protein [Ajellomyces capsulatus NAm1]	XP_001539232	1	1	1e-06	0.001	59.3	49.3	152	239	32.8947	25.9414	46.7105	46.0251	37.5309	59.0123
pixie	1856	1855	ref|XP_001240326.1|	254	hypothetical protein CIMG_07489 [Coccidioides immitis RS] gb|EAS28743.1| hypothetical protein CIMG_07489 [Coccidioides immitis RS]	XP_001240326	1	1	1e-06	0.002	59.7	48.9	110	110	34.5455	31.8182	53.6364	51.8182	43.3071	43.3071
pixie	1856	1855	ref|XP_001224279.1|	642	hypothetical protein CHGG_05065 [Chaetomium globosum CBS 148.51] gb|EAQ88446.1| hypothetical protein CHGG_05065 [Chaetomium globosum CBS 148.51]	XP_001224279	1	1	1e-06	0.007	59.7	47	118	118	31.3559	27.9661	50.8475	50.8475	18.3801	18.3801
pixie	1856		ref|XP_002483027.1|	1259	pogo transposable element, putative [Talaromyces stipitatus ATCC 10500] gb|EED15793.1| pogo transposable element, putative [Talaromyces stipitatus ATCC 10500]	XP_002483027	1		1e-06		59.3		374		22.1925		41.4439		29.7061
pixie	1856	1855	ref|XP_002339977.1|	544	pogo transposable element, putative [Talaromyces stipitatus ATCC 10500] gb|EED22590.1| pogo transposable element, putative [Talaromyces stipitatus ATCC 10500]	XP_002339977	1	1	2e-06	2e-05	58.9	55.5	144	245	29.1667	22.8571	49.3056	46.1224	26.4706	45.0368
pixie	1856		ref|XP_001542669.1|	590	acetyl-CoA hydrolase [Ajellomyces capsulatus NAm1] gb|EDN06237.1| acetyl-CoA hydrolase [Ajellomyces capsulatus NAm1]	XP_001542669	1		2e-06		58.9		109		34.8624		50.4587		18.4746
pixie	1856		ref|XP_002485861.1|	524	pogo transposable element, putative [Talaromyces stipitatus ATCC 10500] gb|EED13623.1| pogo transposable element, putative [Talaromyces stipitatus ATCC 10500]	XP_002485861	1		2e-06		58.5		357		22.1289		41.7367		68.1298
pixie	1856		ref|XP_001544457.1|	369	conserved hypothetical protein [Ajellomyces capsulatus NAm1] gb|EDN03639.1| conserved hypothetical protein [Ajellomyces capsulatus NAm1]	XP_001544457	1		2e-06		58.5		104		36.5385		50.9615		28.1843
pixie	1856	1855	ref|XP_002483875.1|	427	transposon, putative [Talaromyces stipitatus ATCC 10500] gb|EED16641.1| transposon, putative [Talaromyces stipitatus ATCC 10500]	XP_002483875	1	1	3e-06	1e-05	58.2	56.2	152	228	30.2632	25.4386	48.0263	46.9298	35.5972	53.3958
pixie	1856	1855	ref|XP_002488678.1|	548	conserved hypothetical protein [Talaromyces stipitatus ATCC 10500] ref|XP_002488679.1| conserved hypothetical protein [Talaromyces stipitatus ATCC 10500] gb|EED11922.1| conserved hypothetical protein [Talaromyces stipitatus ATCC 10500] gb|EED11923.1| conserved hypothetical protein [Talaromyces stipitatus ATCC 10500]	XP_002488678	1	1	3e-06	3e-05	58.2	54.7	120	236	30	24.1525	50	46.6102	21.8978	43.0657
pixie	1856	1855	ref|XP_680785.1|	526	hypothetical protein AN7516.2 [Aspergillus nidulans FGSC A4] gb|EAA62096.1| hypothetical protein AN7516.2 [Aspergillus nidulans FGSC A4]	XP_680785	1	1	4e-06	6e-05	57.8	53.9	120	239	35	27.1967	48.3333	45.1883	22.8137	45.4373
pixie	1856		ref|XP_002485554.1|	548	pogo transposable element, putative [Talaromyces stipitatus ATCC 10500] gb|EED15601.1| pogo transposable element, putative [Talaromyces stipitatus ATCC 10500]	XP_002485554	3		4e-06		45.1		305		27.541		47.2131		55.6569
pixie	1856		ref|XP_002486753.1|	548	pogo transposable element, putative [Talaromyces stipitatus ATCC 10500] gb|EED14515.1| pogo transposable element, putative [Talaromyces stipitatus ATCC 10500]	XP_002486753	3		4e-06		45.1		305		27.541		47.2131		55.6569
pixie	1856		ref|XP_002486641.1|	548	pogo transposable element, putative [Talaromyces stipitatus ATCC 10500] gb|EED14403.1| pogo transposable element, putative [Talaromyces stipitatus ATCC 10500]	XP_002486641	3		4e-06		45.1		305		27.541		47.2131		55.6569
pixie	1856		emb|CAA09449.1|	165	putative transposase [Talaromyces stipitatus]	CAA09449	1		4e-06		57.8		151		29.1391		47.0199		91.5152
pixie	1856	1855	ref|XP_001587324.1|	397	hypothetical protein SS1G_12354 [Sclerotinia sclerotiorum 1980] gb|EDN96148.1| hypothetical protein SS1G_12354 [Sclerotinia sclerotiorum 1980]	XP_001587324	3	1	5e-06	1e-05	57.4	56.2	204	119	35.2941	33.6134	54.4118	55.4622	51.3854	29.9748
pixie	1856	1855	ref|XP_002485788.1|	540	transposon, putative [Talaromyces stipitatus ATCC 10500] gb|EED13550.1| transposon, putative [Talaromyces stipitatus ATCC 10500]	XP_002485788	2	1	5e-06	0.001	56.2	49.7	226	246	27.4336	22.7642	47.3451	45.122	41.8519	45.5556
pixie	1856	1855	ref|XP_002488827.1|	437	pogo transposable element, putative [Talaromyces stipitatus ATCC 10500] gb|EED11417.1| pogo transposable element, putative [Talaromyces stipitatus ATCC 10500]	XP_002488827	2	1	5e-06	0.001	56.2	49.7	226	246	27.4336	22.7642	47.3451	45.122	51.7162	56.2929
pixie	1856	1855	gb|ABL01497.1|	556	transposase [Aspergillus fumigatus]	ABL01497	1	1	5e-06	0.001	57.4	49.3	120	234	34.1667	26.0684	48.3333	45.2991	21.5827	42.0863
pixie	1856		ref|XP_002147190.1|	357	conserved hypothetical protein [Penicillium marneffei ATCC 18224] gb|EEA23679.1| conserved hypothetical protein [Penicillium marneffei ATCC 18224]	XP_002147190	1		5e-06		57.4		151		29.1391		47.0199		42.2969
pixie	1856		ref|XP_002340884.1|	548	pogo transposable element, putative [Talaromyces stipitatus ATCC 10500] gb|EED23497.1| pogo transposable element, putative [Talaromyces stipitatus ATCC 10500]	XP_002340884	3		7e-06		44.3		305		27.541		47.2131		55.6569
pixie	1856		ref|XP_001592240.1|	188	hypothetical protein SS1G_06480 [Sclerotinia sclerotiorum 1980] gb|EDO03998.1| hypothetical protein SS1G_06480 [Sclerotinia sclerotiorum 1980]	XP_001592240	1		7e-06		57		181		29.8343		46.9613		96.2766
pixie	1856		ref|XP_001539479.1|	1000	conserved hypothetical protein [Ajellomyces capsulatus NAm1] gb|EDN08447.1| conserved hypothetical protein [Ajellomyces capsulatus NAm1]	XP_001539479	1		7e-06		57		118		33.0508		49.1525		11.8
pixie	1856	1855	ref|XP_001597091.1|	154	hypothetical protein SS1G_01285 [Sclerotinia sclerotiorum 1980] gb|EDN96359.1| hypothetical protein SS1G_01285 [Sclerotinia sclerotiorum 1980]	XP_001597091	1	1	9e-06	0.0003	56.6	51.6	78	78	41.0256	38.4615	55.1282	55.1282	50.6494	50.6494
pixie	1856	1855	ref|XP_002486839.1|	447	pogo transposable element, putative [Talaromyces stipitatus ATCC 10500] gb|EED12728.1| pogo transposable element, putative [Talaromyces stipitatus ATCC 10500]	XP_002486839	1	1	9e-06	0.0004	56.6	51.2	212	246	25.4717	22.3577	44.8113	45.935	47.4273	55.0336
pixie	1856		ref|XP_002479699.1|	548	pogo transposable element, putative [Talaromyces stipitatus ATCC 10500] gb|EED19265.1| pogo transposable element, putative [Talaromyces stipitatus ATCC 10500]	XP_002479699	3		9e-06		45.1		305		27.541		46.8852		55.6569
pixie	1856		gb|EEH38730.1|	199	conserved hypothetical protein [Paracoccidioides brasiliensis Pb01]	EEH38730	1		9e-06		56.6		90		37.7778		50		45.2261
pixie	1856		ref|XP_001537513.1|	428	conserved hypothetical protein [Ajellomyces capsulatus NAm1] gb|EDN11369.1| conserved hypothetical protein [Ajellomyces capsulatus NAm1]	XP_001537513	1		9e-06		56.6		118		33.0508		49.1525		27.5701
pixie	1856		ref|XP_001538066.1|	558	conserved hypothetical protein [Ajellomyces capsulatus NAm1] gb|EDN09868.1| conserved hypothetical protein [Ajellomyces capsulatus NAm1]	XP_001538066	1		9e-06		56.6		118		33.0508		49.1525		21.147
pixie	1856		ref|XP_001538753.1|	417	conserved hypothetical protein [Ajellomyces capsulatus NAm1] gb|EDN09191.1| conserved hypothetical protein [Ajellomyces capsulatus NAm1]	XP_001538753	1		9e-06		56.6		118		33.0508		49.1525		28.2974
pixie	1856		ref|XP_001537557.1|	558	conserved hypothetical protein [Ajellomyces capsulatus NAm1] ref|XP_001543205.1| conserved hypothetical protein [Ajellomyces capsulatus NAm1] gb|EDN02387.1| conserved hypothetical protein [Ajellomyces capsulatus NAm1] gb|EDN11413.1| conserved hypothetical protein [Ajellomyces capsulatus NAm1]	XP_001537557	1		9e-06		56.6		118		33.0508		49.1525		21.147
pixie	1856		ref|XP_001542579.1|	488	conserved hypothetical protein [Ajellomyces capsulatus NAm1] gb|EDN06147.1| conserved hypothetical protein [Ajellomyces capsulatus NAm1]	XP_001542579	1		9e-06		56.6		118		33.0508		49.1525		24.1803
pixie	1856		ref|XP_001541198.1|	394	conserved hypothetical protein [Ajellomyces capsulatus NAm1] gb|EDN06765.1| conserved hypothetical protein [Ajellomyces capsulatus NAm1]	XP_001541198	1		9e-06		56.6		118		33.0508		49.1525		29.9492
pixie	1856		ref|XP_001536810.1|	394	conserved hypothetical protein [Ajellomyces capsulatus NAm1] gb|EDN04253.1| conserved hypothetical protein [Ajellomyces capsulatus NAm1]	XP_001536810	1		9e-06		56.6		118		33.0508		49.1525		29.9492
pixie	1856		ref|XP_001541607.1|	395	conserved hypothetical protein [Ajellomyces capsulatus NAm1] gb|EDN07174.1| conserved hypothetical protein [Ajellomyces capsulatus NAm1]	XP_001541607	1		9e-06		56.6		118		33.0508		49.1525		29.8734
pixie	1856		ref|XP_001543597.1|	436	conserved hypothetical protein [Ajellomyces capsulatus NAm1] gb|EDN02779.1| conserved hypothetical protein [Ajellomyces capsulatus NAm1]	XP_001543597	1		9e-06		56.6		118		33.0508		49.1525		27.0642
pixie	1856	1855	ref|XP_002488826.1|	963	ankyrin repeat-containing protein, putative [Talaromyces stipitatus ATCC 10500] gb|EED11416.1| ankyrin repeat-containing protein, putative [Talaromyces stipitatus ATCC 10500]	XP_002488826	2	1	1e-05	0.003	55.8	48.5	245	219	25.7143	22.3744	47.3469	47.9452	25.4413	22.7414
pixie	1856	1855	ref|XP_002483934.1|	540	transposon, putative [Talaromyces stipitatus ATCC 10500] gb|EED16700.1| transposon, putative [Talaromyces stipitatus ATCC 10500]	XP_002483934	2	1	1e-05	0.006	55.1	47.4	230	244	25.2174	21.7213	47.8261	46.3115	42.5926	45.1852
pixie	1856		ref|XP_002479579.1|	377	conserved hypothetical protein [Talaromyces stipitatus ATCC 10500] gb|EED19145.1| conserved hypothetical protein [Talaromyces stipitatus ATCC 10500]	XP_002479579	1		1e-05		56.2		111		28.8288		52.2523		29.443
pixie	1856		ref|XP_002483108.1|	462	conserved hypothetical protein [Talaromyces stipitatus ATCC 10500] gb|EED15874.1| conserved hypothetical protein [Talaromyces stipitatus ATCC 10500]	XP_002483108	2		1e-05		54.7		209		27.7512		48.3254		45.2381
pixie	1856	1855	ref|XP_658579.1|	462	hypothetical protein AN0975.2 [Aspergillus nidulans FGSC A4] gb|EAA66004.1| hypothetical protein AN0975.2 [Aspergillus nidulans FGSC A4]	XP_658579	1	1	2e-05	0.0002	55.8	52	120	239	34.1667	26.7782	48.3333	45.1883	25.974	51.7316
pixie	1856	1855	ref|XP_661995.1|	554	hypothetical protein AN4391.2 [Aspergillus nidulans FGSC A4] ref|XP_664163.1| hypothetical protein AN6559.2 [Aspergillus nidulans FGSC A4] gb|AAB48662.1| ORF [Emericella nidulans] gb|EAA57899.1| hypothetical protein AN6559.2 [Aspergillus nidulans FGSC A4] gb|EAA60308.1| hypothetical protein AN4391.2 [Aspergillus nidulans FGSC A4]	XP_661995	1	1	2e-05	0.0002	55.8	52	120	239	34.1667	26.7782	48.3333	45.1883	21.6606	43.1408
pixie	1856	1855	ref|XP_658430.1|	553	hypothetical protein AN0826.2 [Aspergillus nidulans FGSC A4] gb|EAA65656.1| hypothetical protein AN0826.2 [Aspergillus nidulans FGSC A4]	XP_658430	1	1	2e-05	0.0005	55.8	50.8	120	239	34.1667	27.1967	48.3333	45.1883	21.6998	43.2188
pixie	1856	1855	ref|XP_002153692.1|	365	pogo transposable element, putative [Penicillium marneffei ATCC 18224] gb|EEA18548.1| pogo transposable element, putative [Penicillium marneffei ATCC 18224]	XP_002153692	1	1	2e-05	0.003	55.8	48.1	134	120	30.597	30.8333	45.5224	49.1667	36.7123	32.8767
pixie	1856	1855	ref|XP_662481.1|	542	hypothetical protein AN4877.2 [Aspergillus nidulans FGSC A4] gb|EAA60955.1| hypothetical protein AN4877.2 [Aspergillus nidulans FGSC A4]	XP_662481	1	1	2e-05	0.003	55.8	48.5	120	239	34.1667	26.7782	48.3333	45.1883	22.1402	44.0959
pixie	1856	1855	ref|XP_002483893.1|	548	conserved hypothetical protein [Talaromyces stipitatus ATCC 10500] gb|EED16659.1| conserved hypothetical protein [Talaromyces stipitatus ATCC 10500]	XP_002483893	1	1	2e-05	0.003	55.5	48.5	120	239	30	24.6862	49.1667	46.4435	21.8978	43.6131
pixie	1856		ref|XP_662938.1|	531	hypothetical protein AN5334.2 [Aspergillus nidulans FGSC A4] gb|EAA62494.1| hypothetical protein AN5334.2 [Aspergillus nidulans FGSC A4]	XP_662938	1		2e-05		55.8		120		34.1667		48.3333		22.5989
pixie	1856		ref|XP_660336.1|	503	hypothetical protein AN2732.2 [Aspergillus nidulans FGSC A4] gb|EAA63030.1| hypothetical protein AN2732.2 [Aspergillus nidulans FGSC A4]	XP_660336	1		2e-05		55.8		120		34.1667		48.3333		23.8569
pixie	1856		gb|EEH41158.1|	118	conserved hypothetical protein [Paracoccidioides brasiliensis Pb01]	EEH41158	1		2e-05		55.5		98		38.7755		51.0204		83.0508
pixie	1856	1855	ref|XP_682057.1|	555	hypothetical protein AN8788.2 [Aspergillus nidulans FGSC A4] gb|EAA60581.1| hypothetical protein AN8788.2 [Aspergillus nidulans FGSC A4]	XP_682057	1	1	3e-05	0.0004	55.1	51.2	120	239	33.3333	26.3598	48.3333	45.1883	21.6216	43.0631
pixie	1856	1855	ref|XP_001589165.1|	334	hypothetical protein SS1G_09798 [Sclerotinia sclerotiorum 1980] gb|EDN93931.1| hypothetical protein SS1G_09798 [Sclerotinia sclerotiorum 1980]	XP_001589165	1	1	3e-05	0.006	55.1	47.4	107	105	34.5794	29.5238	52.3364	52.381	32.0359	31.4371
pixie	1856		ref|XP_002486754.1|	509	pogo transposable element, putative [Talaromyces stipitatus ATCC 10500] gb|EED14516.1| pogo transposable element, putative [Talaromyces stipitatus ATCC 10500]	XP_002486754	1		3e-05		55.1		201		26.3682		44.7761		39.4892
pixie	1856		ref|XP_001219705.1|	196	hypothetical protein CHGG_00484 [Chaetomium globosum CBS 148.51] gb|EAQ92249.1| hypothetical protein CHGG_00484 [Chaetomium globosum CBS 148.51]	XP_001219705	1		3e-05		55.1		121		33.8843		47.9339		61.7347
pixie	1856		ref|XP_001588718.1|	191	hypothetical protein SS1G_10265 [Sclerotinia sclerotiorum 1980] gb|EDN94392.1| hypothetical protein SS1G_10265 [Sclerotinia sclerotiorum 1980]	XP_001588718	2		3e-05		42.4		125		36.8		53.6		65.445
pixie	1856		ref|XP_001229219.1|	690	hypothetical protein CHGG_02703 [Chaetomium globosum CBS 148.51] gb|EAQ90768.1| hypothetical protein CHGG_02703 [Chaetomium globosum CBS 148.51]	XP_001229219	1		3e-05		54.7		93		33.3333		55.914		13.4783
pixie	1856		ref|XP_002149175.1|	577	conserved hypothetical protein [Penicillium marneffei ATCC 18224] gb|EEA23008.1| conserved hypothetical protein [Penicillium marneffei ATCC 18224]	XP_002149175	2		4e-05		48.5		162		30.8642		51.2346		28.0763
pixie	1856	1855	ref|XP_001820822.1|	205	hypothetical protein [Aspergillus oryzae RIB40] dbj|BAE58820.1| unnamed protein product [Aspergillus oryzae]	XP_001820822	1	1	5e-05	2e-06	54.3	58.9	83	193	38.5542	29.5337	51.8072	41.9689	40.4878	94.1463
pixie	1856		ref|XP_002484684.1|	1104	pogo transposable element, putative [Talaromyces stipitatus ATCC 10500] gb|EED14731.1| pogo transposable element, putative [Talaromyces stipitatus ATCC 10500]	XP_002484684	2		5e-05		52.8		219		26.9406		46.1187		19.837
pixie		1855	ref|XP_001587583.1|	551	hypothetical protein SS1G_11576 [Sclerotinia sclerotiorum 1980] gb|EDN95697.1| hypothetical protein SS1G_11576 [Sclerotinia sclerotiorum 1980]	XP_001587583		2		5e-16		80.5		330		25.4545		50		59.8911
pixie		1855	ref|XP_001586439.1|	485	hypothetical protein SS1G_12424 [Sclerotinia sclerotiorum 1980] gb|EDN97572.1| hypothetical protein SS1G_12424 [Sclerotinia sclerotiorum 1980]	XP_001586439		1		4e-14		84.3		243		26.3374		52.2634		50.1031
pixie		1855	ref|XP_001598278.1|	488	hypothetical protein SS1G_00364 [Sclerotinia sclerotiorum 1980] gb|EDN90964.1| hypothetical protein SS1G_00364 [Sclerotinia sclerotiorum 1980]	XP_001598278		1		7e-12		77		241		26.971		50.6224		49.3852
pixie		1855	ref|XP_001585479.1|	488	hypothetical protein SS1G_13718 [Sclerotinia sclerotiorum 1980] gb|EDN98859.1| hypothetical protein SS1G_13718 [Sclerotinia sclerotiorum 1980]	XP_001585479		1		9e-12		76.6		241		26.971		50.6224		49.3852
pixie		1855	ref|XP_001225952.1|	456	hypothetical protein CHGG_08296 [Chaetomium globosum CBS 148.51] gb|EAQ87043.1| hypothetical protein CHGG_08296 [Chaetomium globosum CBS 148.51]	XP_001225952		2		6e-08		59.3		233		27.4678		48.927		51.0965
pixie		1855	ref|XP_001587961.1|	260	hypothetical protein SS1G_11203 [Sclerotinia sclerotiorum 1980] gb|EDN95326.1| hypothetical protein SS1G_11203 [Sclerotinia sclerotiorum 1980]	XP_001587961		2		1e-06		42.7		217		26.2673		50.2304		83.4615
pixie		1855	ref|XP_002567334.1|	551	Pc21g02700 [Penicillium chrysogenum Wisconsin 54-1255] emb|CAP95167.1| Pc21g02700 [Penicillium chrysogenum Wisconsin 54-1255]	XP_002567334		1		3e-06		58.2		236		22.8814		47.4576		42.8312
pixie		1855	ref|XP_001394518.1|	480	hypothetical protein An11g05300 [Aspergillus niger] emb|CAL00379.1| unnamed protein product [Aspergillus niger]	XP_001394518		1		2e-05		55.8		244		24.1803		47.1311		50.8333
pixie		1855	ref|XP_002146511.1|	555	pogo transposable element, putative [Penicillium marneffei ATCC 18224] gb|EEA25964.1| pogo transposable element, putative [Penicillium marneffei ATCC 18224]	XP_002146511		1		2e-05		55.5		239		23.8494		47.2803		43.0631
pixie		1855	ref|XP_001591418.1|	520	hypothetical protein SS1G_08044 [Sclerotinia sclerotiorum 1980] gb|EDN92182.1| hypothetical protein SS1G_08044 [Sclerotinia sclerotiorum 1980]	XP_001591418		1		0.0002		52.4		77		38.961		59.7403		14.8077
pixie		1855	ref|YP_740790.1|	1333	Ymf77 [Tetrahymena paravorax] gb|ABI51699.1| Ymf77 [Tetrahymena paravorax]	YP_740790		1		0.0007		50.4		144		30.5556		50.6944		10.8027
pixie		1855	ref|XP_002059639.1|	178	GJ14711 [Drosophila virilis] gb|EDW63061.1| GJ14711 [Drosophila virilis]	XP_002059639		2		0.001		49.7		255		34.1176		46.6667		143.258
pixie		1855	gb|EEU33619.1|	52	hypothetical protein NECHADRAFT_18163 [Nectria haematococca mpVI 77-13-4]	EEU33619		1		0.001		49.7		52		53.8462		65.3846		100
pixie		1855	ref|XP_002148149.1|	525	pogo transposable element, putative [Penicillium marneffei ATCC 18224] gb|EEA24638.1| pogo transposable element, putative [Penicillium marneffei ATCC 18224]	XP_002148149		1		0.001		49.7		117		24.7863		53.8462		22.2857
pixie		1855	ref|XP_001220459.1|	409	hypothetical protein CHGG_01238 [Chaetomium globosum CBS 148.51] gb|EAQ93003.1| hypothetical protein CHGG_01238 [Chaetomium globosum CBS 148.51]	XP_001220459		2		0.001		42		84		35.7143		64.2857		20.5379
pixie		1855	ref|XP_002251105.1|	141	hypothetical protein BRAFLDRAFT_113187 [Branchiostoma floridae]	XP_002251105		4		0.001		49.3		428		33.4112		48.5981		303.546
pixie		1855	ref|XP_002057507.1|	401	GJ18168 [Drosophila virilis] gb|EDW57580.1| GJ18168 [Drosophila virilis]	XP_002057507		6		0.001		49.3		855		33.8012		47.0175		213.217
pixie		1855	ref|XP_002002359.1|	273	GI17343 [Drosophila mojavensis] gb|EDW11801.1| GI17343 [Drosophila mojavensis]	XP_002002359		9		0.002		48.9		867		38.5236		52.8258		317.582
pixie		1855	ref|XP_002011326.1|	373	GI16466 [Drosophila mojavensis] gb|EDW06168.1| GI16466 [Drosophila mojavensis]	XP_002011326		8		0.002		48.9		1104		33.8768		46.3768		295.979
pixie		1855	ref|XP_001595308.1|	202	hypothetical protein SS1G_03397 [Sclerotinia sclerotiorum 1980] gb|EDO00923.1| hypothetical protein SS1G_03397 [Sclerotinia sclerotiorum 1980]	XP_001595308		2		0.002		37.4		140		28.5714		54.2857		69.3069
pixie		1855	ref|XP_001594310.1|	196	hypothetical protein SS1G_04117 [Sclerotinia sclerotiorum 1980] gb|EDO01642.1| hypothetical protein SS1G_04117 [Sclerotinia sclerotiorum 1980]	XP_001594310		2		0.002		37.7		135		28.8889		52.5926		68.8776
pixie		1855	ref|XP_001597245.1|	196	hypothetical protein SS1G_01439 [Sclerotinia sclerotiorum 1980] gb|EDN96513.1| hypothetical protein SS1G_01439 [Sclerotinia sclerotiorum 1980]	XP_001597245		2		0.002		37.7		135		28.8889		52.5926		68.8776
pixie		1855	ref|XP_002054181.1|	514	GJ24298 [Drosophila virilis] gb|EDW67701.1| GJ24298 [Drosophila virilis]	XP_002054181		1		0.003		48.5		166		33.1325		45.1807		32.2957
pixie		1855	ref|XP_002058930.1|	352	GJ15297 [Drosophila virilis] gb|EDW57999.1| GJ15297 [Drosophila virilis]	XP_002058930		7		0.003		48.5		1132		32.1555		44.523		321.591
pixie		1855	ref|XP_002005327.1|	721	GI19140 [Drosophila mojavensis] gb|EDW09262.1| GI19140 [Drosophila mojavensis]	XP_002005327		10		0.003		48.5		953		38.3001		52.4659		132.178
pixie		1855	ref|XP_002010011.1|	196	GI15681 [Drosophila mojavensis] gb|EDW07328.1| GI15681 [Drosophila mojavensis]	XP_002010011		3		0.003		48.5		396		33.3333		46.4646		202.041
pixie		1855	ref|XP_002047889.1|	534	GJ11677 [Drosophila virilis] gb|EDW70231.1| GJ11677 [Drosophila virilis]	XP_002047889		1		0.003		48.1		167		32.9341		44.9102		31.2734
pixie		1855	ref|XP_002060155.1|	309	GJ18501 [Drosophila virilis] gb|EDW57425.1| GJ18501 [Drosophila virilis]	XP_002060155		1		0.003		48.1		166		32.5301		45.7831		53.7217
pixie		1855	ref|XP_002009068.1|	335	GI13841 [Drosophila mojavensis] gb|EDW19544.1| GI13841 [Drosophila mojavensis]	XP_002009068		9		0.003		48.1		1039		35.5149		48.9894		310.149
pixie		1855	ref|XP_002008820.1|	226	GI11602 [Drosophila mojavensis] gb|EDW19296.1| GI11602 [Drosophila mojavensis]	XP_002008820		4		0.003		48.1		524		34.1603		46.7557		231.858
pixie		1855	ref|XP_002003863.1|	340	GI18139 [Drosophila mojavensis] gb|EDW13305.1| GI18139 [Drosophila mojavensis]	XP_002003863		5		0.003		48.1		813		32.7183		45.0185		239.118
pixie		1855	ref|XP_002005672.1|	636	GI20598 [Drosophila mojavensis] gb|EDW09607.1| GI20598 [Drosophila mojavensis]	XP_002005672		1		0.003		48.1		166		32.5301		45.1807		26.1006
pixie		1855	ref|XP_001592732.1|	211	hypothetical protein SS1G_05653 [Sclerotinia sclerotiorum 1980] gb|EDO03173.1| hypothetical protein SS1G_05653 [Sclerotinia sclerotiorum 1980]	XP_001592732		2		0.004		36.2		142		28.8732		54.2254		67.2986
pixie		1855	ref|XP_002046448.1|	327	GJ12901 [Drosophila virilis] gb|EDW68790.1| GJ12901 [Drosophila virilis]	XP_002046448		6		0.004		47.8		759		34.6509		47.9578		232.11
pixie		1855	ref|XP_002057239.1|	210	GJ16980 [Drosophila virilis] gb|EDW62725.1| GJ16980 [Drosophila virilis]	XP_002057239		7		0.004		47.8		764		36.3874		50.3927		363.81
pixie		1855	ref|XP_002000006.1|	259	GI22769 [Drosophila mojavensis] gb|EDW15467.1| GI22769 [Drosophila mojavensis]	XP_002000006		5		0.004		47.8		580		35.6897		48.9655		223.938
pixie		1855	ref|XP_002006156.1|	224	GI18714 [Drosophila mojavensis] gb|EDW10091.1| GI18714 [Drosophila mojavensis]	XP_002006156		12		0.004		47.8		1257		36.9928		50.8353		561.161
pixie		1855	ref|XP_002004629.1|	169	GI20036 [Drosophila mojavensis] gb|EDW08564.1| GI20036 [Drosophila mojavensis]	XP_002004629		1		0.004		47.8		166		32.5301		45.7831		98.2249
pixie		1855	ref|XP_002011131.1|	527	GI16375 [Drosophila mojavensis] gb|EDW05973.1| GI16375 [Drosophila mojavensis]	XP_002011131		8		0.004		47.8		1004		34.4622		48.1076		190.512
pixie		1855	ref|XP_002046673.1|	280	GJ12354 [Drosophila virilis] gb|EDW69015.1| GJ12354 [Drosophila virilis]	XP_002046673		8		0.006		47.4		971		34.7065		48.1977		346.786
pixie		1855	ref|XP_002059579.1|	397	GJ14745 [Drosophila virilis] gb|EDW63001.1| GJ14745 [Drosophila virilis]	XP_002059579		10		0.006		47.4		946		37.7378		52.4313		238.287
pixie		1855	ref|XP_002008289.1|	308	GI11897 [Drosophila mojavensis] gb|EDW18765.1| GI11897 [Drosophila mojavensis]	XP_002008289		11		0.006		47.4		1213		36.0264		49.4641		393.831
pixie		1855	ref|XP_001998947.1|	259	GI23342 [Drosophila mojavensis] gb|EDW14408.1| GI23342 [Drosophila mojavensis]	XP_001998947		5		0.006		47.4		646		33.9009		46.7492		249.421
pixie		1855	ref|XP_002002808.1|	431	GI17581 [Drosophila mojavensis] gb|EDW12250.1| GI17581 [Drosophila mojavensis]	XP_002002808		8		0.006		47.4		1225		32.9796		45.7143		284.223
pixie		1855	ref|XP_002010604.1|	176	GI21622 [Drosophila mojavensis] gb|EDW06259.1| GI21622 [Drosophila mojavensis]	XP_002010604		8		0.006		47.4		693		38.961		53.3911		393.75
pixie		1855	ref|XP_001983740.1|	362	GH15405 [Drosophila grimshawi] gb|EDV96088.1| GH15405 [Drosophila grimshawi]	XP_001983740		4		0.006		47.4		664		32.2289		43.8253		183.425
pixie		1855	ref|XP_001225946.1|	408	hypothetical protein CHGG_08290 [Chaetomium globosum CBS 148.51] gb|EAQ87037.1| hypothetical protein CHGG_08290 [Chaetomium globosum CBS 148.51]	XP_001225946		1		0.006		47.4		93		34.4086		54.8387		22.7941
pixie		1855	ref|XP_001591881.1|	242	hypothetical protein SS1G_07327 [Sclerotinia sclerotiorum 1980] gb|EDO04844.1| hypothetical protein SS1G_07327 [Sclerotinia sclerotiorum 1980]	XP_001591881		2		0.007		36.2		129		28.6822		51.938		53.3058
pixie		1855	ref|XP_001584568.1|	235	hypothetical protein SS1G_14465 [Sclerotinia sclerotiorum 1980] gb|EDO00595.1| hypothetical protein SS1G_14465 [Sclerotinia sclerotiorum 1980]	XP_001584568		2		0.007		35.8		166		25.3012		50		70.6383
pixie		1855	ref|XP_002059154.1|	214	GJ16187 [Drosophila virilis] gb|EDW71212.1| GJ16187 [Drosophila virilis]	XP_002059154		8		0.007		47		925		35.7838		49.4054		432.243
pixie		1855	ref|XP_002048568.1|	322	GJ14042 [Drosophila virilis] gb|EDW70910.1| GJ14042 [Drosophila virilis]	XP_002048568		8		0.007		47		849		37.1025		51.0012		263.665
pixie		1855	ref|XP_002046156.1|	257	GJ12748 [Drosophila virilis] gb|EDW68498.1| GJ12748 [Drosophila virilis]	XP_002046156		10		0.007		47		1069		36.7633		50.421		415.953
pixie		1855	ref|XP_002054804.1|	934	GJ22589 [Drosophila virilis] gb|EDW68324.1| GJ22589 [Drosophila virilis]	XP_002054804		10		0.007		47		1094		35.8318		49.8172		117.131
pixie		1855	ref|XP_002055659.1|	166	GJ19483 [Drosophila virilis] gb|EDW65860.1| GJ19483 [Drosophila virilis]	XP_002055659		4		0.007		47		404		36.1386		48.5149		243.373
pixie		1855	ref|XP_002052842.1|	275	GJ19719 [Drosophila virilis] gb|EDW64997.1| GJ19719 [Drosophila virilis]	XP_002052842		4		0.007		47		561		33.8681		46.5241		204
pixie		1855	ref|XP_002007946.1|	230	GI13221 [Drosophila mojavensis] gb|EDW18422.1| GI13221 [Drosophila mojavensis]	XP_002007946		5		0.007		47		660		34.3939		47.4242		286.957
pixie		1855	ref|XP_002000737.1|	539	GI10391 [Drosophila mojavensis] gb|EDW16198.1| GI10391 [Drosophila mojavensis]	XP_002000737		10		0.007		47		1180		35.5932		49.1525		218.924
pixie		1855	ref|XP_002006778.1|	356	GI21255 [Drosophila mojavensis] gb|EDW10713.1| GI21255 [Drosophila mojavensis]	XP_002006778		13		0.007		47		1594		34.8808		48.1179		447.753
pixie		1855	ref|XP_002006459.1|	191	GI18557 [Drosophila mojavensis] gb|EDW10394.1| GI18557 [Drosophila mojavensis]	XP_002006459		8		0.007		47		888		35.8108		48.8739		464.921
pixie		1855	ref|XP_002010179.1|	172	GI15786 [Drosophila mojavensis] gb|EDW07496.1| GI15786 [Drosophila mojavensis]	XP_002010179		1		0.007		47		161		32.9193		45.3416		93.6047
pixie		1855	ref|XP_002009688.1|	327	GI15498 [Drosophila mojavensis] gb|EDW07005.1| GI15498 [Drosophila mojavensis]	XP_002009688		6		0.007		47		867		33.218		46.4821		265.138
pixie		1855	ref|XP_002010718.1|	224	GI21695 [Drosophila mojavensis] gb|EDW06373.1| GI21695 [Drosophila mojavensis]	XP_002010718		8		0.007		47		853		37.0457		50.9965		380.804
pixie		1855	ref|XP_002011688.1|	229	GI11168 [Drosophila mojavensis] gb|EDW05678.1| GI11168 [Drosophila mojavensis]	XP_002011688		3		0.007		47		332		36.747		49.6988		144.978
pixie		1855	ref|XP_001977999.1|	159	GG17934 [Drosophila erecta] gb|EDV46926.1| GG17934 [Drosophila erecta]	XP_001977999		5		0.007		47		586		35.8362		49.1468		368.553
pixie		1855	gb|EEU34903.1|	58	hypothetical protein NECHADRAFT_39655 [Nectria haematococca mpVI 77-13-4]	EEU34903		1		0.007		47		54		48.1481		59.2593		93.1034
pixie		1855	ref|XP_002483202.1|	543	conserved hypothetical protein [Talaromyces stipitatus ATCC 10500] gb|EED15968.1| conserved hypothetical protein [Talaromyces stipitatus ATCC 10500]	XP_002483202		1		0.007		47		241		24.4813		43.9834		44.3831
pixie		1855	ref|XP_002152709.1|	497	pogo transposable element, putative [Penicillium marneffei ATCC 18224] gb|EEA19772.1| pogo transposable element, putative [Penicillium marneffei ATCC 18224]	XP_002152709		1		0.007		47		198		23.2323		48.4848		39.839
pixie		1855	gb|EEU33503.1|	58	predicted protein [Nectria haematococca mpVI 77-13-4]	EEU33503		1		0.01		46.6		54		48.1481		59.2593		93.1034
pixie		1855	ref|XP_002012658.1|	155	GI10861 [Drosophila mojavensis] gb|EDW05480.1| GI10861 [Drosophila mojavensis]	XP_002012658		2		0.012		46.2		238		33.1933		46.6387		153.548
pixie		1855	gb|EEU33672.1|	58	hypothetical protein NECHADRAFT_56288 [Nectria haematococca mpVI 77-13-4]	EEU33672		1		0.012		46.2		54		46.2963		59.2593		93.1034
pixie		1855	ref|XP_002487649.1|	386	pogo transposable element, putative [Talaromyces stipitatus ATCC 10500] gb|EED11995.1| pogo transposable element, putative [Talaromyces stipitatus ATCC 10500]	XP_002487649		1		0.012		46.2		227		22.467		46.2555		58.8083
r10	1325	1325	ref|XP_001806128.1|	59	hypothetical protein SNOG_15997 [Phaeosphaeria nodorum SN15] gb|EAT76576.1| hypothetical protein SNOG_15997 [Phaeosphaeria nodorum SN15]	XP_001806128	1	1	2e-13	2.2	81.3	38.1	83	83	57.8313	37.3494	61.4458	50.6024	140.678	140.678
r10	1325		ref|XP_001801513.1|	88	hypothetical protein SNOG_11270 [Phaeosphaeria nodorum SN15] gb|EAT81769.1| hypothetical protein SNOG_11270 [Phaeosphaeria nodorum SN15]	XP_001801513	1		5e-11		73.6		64		56.25		67.1875		72.7273
r10	1325	1325	ref|XP_001806673.1|	104	hypothetical protein SNOG_16585 [Phaeosphaeria nodorum SN15] gb|EAT76052.1| hypothetical protein SNOG_16585 [Phaeosphaeria nodorum SN15]	XP_001806673	1	1	2e-08	0.006	65.1	46.6	124	59	41.9355	44.0678	52.4194	67.7966	119.231	56.7308
r10	1325		gb|EAX01515.1|	108	hCG1996864 [Homo sapiens]	EAX01515	1		3.7		37.4		25		44		52		23.1481
r10		1325	ref|XP_002251105.1|	141	hypothetical protein BRAFLDRAFT_113187 [Branchiostoma floridae]	XP_002251105		1		0.34		40.8		94		31.9149		43.617		66.6667
r10		1325	ref|XP_002008531.1|	101	GI11771 [Drosophila mojavensis] gb|EDW19007.1| GI11771 [Drosophila mojavensis]	XP_002008531		1		1.7		38.5		57		36.8421		47.3684		56.4356
r10		1325	ref|XP_001999521.1|	175	GI24566 [Drosophila mojavensis] gb|EDW14982.1| GI24566 [Drosophila mojavensis]	XP_001999521		1		2.8		37.7		23		56.5217		69.5652		13.1429
r10		1325	ref|XP_002223825.1|	630	hypothetical protein BRAFLDRAFT_86118 [Branchiostoma floridae]	XP_002223825		1		3.7		37.4		23		56.5217		65.2174		3.65079
r10		1325	ref|XP_002010662.1|	162	GI21584 [Drosophila mojavensis] gb|EDW06317.1| GI21584 [Drosophila mojavensis]	XP_002010662		1		3.7		37.4		32		46.875		53.125		19.7531
r10		1325	ref|XP_001795286.1|	576	hypothetical protein SNOG_04873 [Phaeosphaeria nodorum SN15] gb|EAT87264.2| hypothetical protein SNOG_04873 [Phaeosphaeria nodorum SN15]	XP_001795286		2		3.7		37.4		77		40.2597		53.2468		13.3681
r10		1325	ref|XP_001017343.2|	433	hypothetical protein TTHERM_01424460 [Tetrahymena thermophila] gb|EAR97098.2| hypothetical protein TTHERM_01424460 [Tetrahymena thermophila SB210]	XP_001017343		1		4.9		37		22		54.5455		72.7273		5.08083
r10		1325	ref|XP_001737139.1|	302	hypothetical protein [Entamoeba dispar SAW760] gb|EDR26593.1| hypothetical protein, conserved [Entamoeba dispar SAW760]	XP_001737139		1		4.9		37		78		32.0513		53.8462		25.8278
r10		1325	emb|CAJ16304.1|	130	hypothetical protein, conserved [Trypanosoma brucei]	CAJ16304		1		4.9		37		51		35.2941		54.902		39.2308
r10		1325	ref|XP_002183557.1|	1852	predicted protein [Phaeodactylum tricornutum CCAP 1055/1] gb|EEC44739.1| predicted protein [Phaeodactylum tricornutum CCAP 1055/1]	XP_002183557		1		6.3		36.6		42		40.4762		50		2.26782
r10		1325	ref|XP_001986484.1|	105	GH20501 [Drosophila grimshawi] gb|EDW01351.1| GH20501 [Drosophila grimshawi]	XP_001986484		1		6.3		36.6		27		44.4444		62.963		25.7143
r10		1325	ref|XP_001537571.1|	769	predicted protein [Ajellomyces capsulatus NAm1] gb|EDN11427.1| predicted protein [Ajellomyces capsulatus NAm1]	XP_001537571		1		6.3		36.6		37		43.2432		59.4595		4.81144
r10		1325	ref|XP_635496.1|	1666	hypothetical protein [Dictyostelium discoideum AX4] gb|EAL62011.1| hypothetical protein DDB_G0290893 [Dictyostelium discoideum AX4]	XP_635496		1		6.3		36.6		27		51.8519		62.963		1.62065
r10		1325	gb|EEH38462.1|	366	predicted protein [Paracoccidioides brasiliensis Pb01]	EEH38462		1		8.3		36.2		23		52.1739		65.2174		6.28415
r10		1325	ref|XP_002004285.1|	321	GI19695 [Drosophila mojavensis] gb|EDW08220.1| GI19695 [Drosophila mojavensis]	XP_002004285		2		8.3		36.2		46		52.1739		65.2174		14.3302
r10		1325	ref|XP_002009937.1|	135	GI15642 [Drosophila mojavensis] gb|EDW07254.1| GI15642 [Drosophila mojavensis]	XP_002009937		1		8.3		36.2		33		39.3939		54.5455		24.4444
r10		1325	ref|XP_001541343.1|	552	conserved hypothetical protein [Ajellomyces capsulatus NAm1] gb|EDN06910.1| conserved hypothetical protein [Ajellomyces capsulatus NAm1]	XP_001541343		1		8.3		36.2		52		34.6154		48.0769		9.42029
r10		1325	dbj|BAE43372.1|	27	unnamed protein product [Mus musculus]	BAE43372		1		8.3		36.2		25		52		72		92.5926
r22	680		ref|XP_002442205.1|	99	hypothetical protein SORBIDRAFT_08g016360 [Sorghum bicolor] gb|EES16043.1| hypothetical protein SORBIDRAFT_08g016360 [Sorghum bicolor]	XP_002442205	2		0.92		37.7		110		31.8182		53.6364		111.111
r22	680		ref|XP_002457164.1|	78	hypothetical protein SORBIDRAFT_03g002530 [Sorghum bicolor] gb|EES02284.1| hypothetical protein SORBIDRAFT_03g002530 [Sorghum bicolor]	XP_002457164	1		0.92		37.7		46		34.7826		60.8696		58.9744
r22	680		ref|XP_002010813.1|	176	GI21496 [Drosophila mojavensis] gb|EDW06468.1| GI21496 [Drosophila mojavensis]	XP_002010813	1		0.92		37.7		46		32.6087		60.8696		26.1364
r22	680		ref|XP_001999521.1|	175	GI24566 [Drosophila mojavensis] gb|EDW14982.1| GI24566 [Drosophila mojavensis]	XP_001999521	1		1.6		37		65		30.7692		43.0769		37.1429
r22	680		ref|XP_002439691.1|	76	hypothetical protein SORBIDRAFT_09g018466 [Sorghum bicolor] gb|EES18121.1| hypothetical protein SORBIDRAFT_09g018466 [Sorghum bicolor]	XP_002439691	1		2.7		36.2		65		29.2308		49.2308		85.5263
r22	680		ref|XP_002450095.1|	131	hypothetical protein SORBIDRAFT_05g000453 [Sorghum bicolor] gb|EES09083.1| hypothetical protein SORBIDRAFT_05g000453 [Sorghum bicolor]	XP_002450095	2		2.7		36.2		130		29.2308		49.2308		99.2366
r22	680		ref|XP_002454804.1|	124	hypothetical protein SORBIDRAFT_04g037735 [Sorghum bicolor] gb|EES07780.1| hypothetical protein SORBIDRAFT_04g037735 [Sorghum bicolor]	XP_002454804	2		2.7		36.2		132		28.7879		49.2424		106.452
r22	680		ref|XP_002455975.1|	68	hypothetical protein SORBIDRAFT_03g028362 [Sorghum bicolor] gb|EES01095.1| hypothetical protein SORBIDRAFT_03g028362 [Sorghum bicolor]	XP_002455975	1		2.7		36.2		48		31.25		58.3333		70.5882
r22	680		ref|XP_002456913.1|	111	hypothetical protein SORBIDRAFT_03g045335 [Sorghum bicolor] gb|EES02033.1| hypothetical protein SORBIDRAFT_03g045335 [Sorghum bicolor]	XP_002456913	1		3.5		35.8		49		36.7347		57.1429		44.1441
r22	680		ref|XP_001741023.1|	137	hypothetical protein [Entamoeba dispar SAW760] gb|EDR22530.1| hypothetical protein, conserved [Entamoeba dispar SAW760]	XP_001741023	1		3.5		35.8		45		44.4444		62.2222		32.8467
r22	680		ref|XP_001737139.1|	302	hypothetical protein [Entamoeba dispar SAW760] gb|EDR26593.1| hypothetical protein, conserved [Entamoeba dispar SAW760]	XP_001737139	1		7.8		34.7		70		31.4286		52.8571		23.1788
r22	680		ref|NP_632107.1|	70	hypothetical protein MM_0083 [Methanosarcina mazei Go1] gb|AAM29779.1| hypothetical protein MM_0083 [Methanosarcina mazei Go1]	NP_632107	1		7.8		34.7		49		40.8163		63.2653		70
r22		679	ref|XP_738775.1|	228	hypothetical protein [Plasmodium chabaudi chabaudi] emb|CAH83762.1| hypothetical protein PC401526.00.0 [Plasmodium chabaudi chabaudi]	XP_738775		1		2.1		36.6		72		36.1111		55.5556		31.5789
r22		679	ref|YP_002837064.1|	246	hypothetical protein YG5714_0862 [Sulfolobus islandicus Y.G.57.14] gb|ACP45142.1| hypothetical protein YG5714_0862 [Sulfolobus islandicus Y.G.57.14]	YP_002837064		1		2.7		36.2		67		38.806		55.2239		27.2358
r22		679	ref|ZP_05001575.1|	94	hypothetical protein SSAG_05897 [Streptomyces sp. Mg1] gb|EDX26086.1| hypothetical protein SSAG_05897 [Streptomyces sp. Mg1]	ZP_05001575		1		6		35		50		32		56		53.1915
r22		679	ref|XP_734335.1|	177	hypothetical protein [Plasmodium chabaudi chabaudi] emb|CAH85156.1| hypothetical protein PC403088.00.0 [Plasmodium chabaudi chabaudi]	XP_734335		1		6		35		43		37.2093		60.4651		24.2938
r22		679	ref|NP_975579.1|	1482	hypothetical protein MSC_0598 [Mycoplasma mycoides subsp. mycoides SC str. PG1] emb|CAE77221.1| Hypothetical transmembrane protein [Mycoplasma mycoides subsp. mycoides SC str. PG1]	NP_975579		1		6		35		62		29.0323		61.2903		4.18354
r25	3335	3335	ref|XP_001935007.1|	170	histone H3 [Pyrenophora tritici-repentis Pt-1C-BFP] gb|EDU47581.1| histone H3 [Pyrenophora tritici-repentis Pt-1C-BFP]	XP_001935007	1	1	0.0002	0.032	53.1	45.8	101	106	38.6139	33.0189	56.4356	53.7736	59.4118	62.3529
r25	3335	3335	ref|XP_001942175.1|	158	histone H3 [Pyrenophora tritici-repentis Pt-1C-BFP] gb|EDU46000.1| histone H3 [Pyrenophora tritici-repentis Pt-1C-BFP]	XP_001942175	1	1	0.0002	0.032	53.1	45.8	101	106	38.6139	33.0189	56.4356	53.7736	63.9241	67.0886
r25	3335	3335	ref|XP_001930892.1|	158	histone H3 [Pyrenophora tritici-repentis Pt-1C-BFP] ref|XP_001932076.1| histone H3 [Pyrenophora tritici-repentis Pt-1C-BFP] ref|XP_001932639.1| histone H3 [Pyrenophora tritici-repentis Pt-1C-BFP] ref|XP_001933843.1| histone H3 [Pyrenophora tritici-repentis Pt-1C-BFP] ref|XP_001934311.1| histone H3 [Pyrenophora tritici-repentis Pt-1C-BFP] ref|XP_001935185.1| histone H3 [Pyrenophora tritici-repenti…	XP_001930892	1	1	0.0002	0.032	53.1	45.8	101	106	38.6139	33.0189	56.4356	53.7736	63.9241	67.0886
r25	3335	3335	ref|XP_001933880.1|	158	histone H3 [Pyrenophora tritici-repentis Pt-1C-BFP] gb|EDU46385.1| histone H3 [Pyrenophora tritici-repentis Pt-1C-BFP]	XP_001933880	1	1	0.0003	0.12	52.4	43.9	101	106	38.6139	32.0755	56.4356	52.8302	63.9241	67.0886
r25	3335	3335	ref|XP_001938600.1|	158	histone H3 [Pyrenophora tritici-repentis Pt-1C-BFP] gb|EDU51187.1| histone H3 [Pyrenophora tritici-repentis Pt-1C-BFP]	XP_001938600	1	1	0.001	0.21	50.4	43.1	101	106	37.6238	32.0755	55.4455	52.8302	63.9241	67.0886
r25	3335		ref|YP_002641585.1|	291	hypothetical protein BBU72A_I0017 [Borrelia burgdorferi 72a] gb|ACM10420.1| putative membrane protein [Borrelia burgdorferi 72a]	YP_002641585	2		0.002		50.1		583		27.6158		41.3379		200.344
r25	3335	3335	gb|AAH67493.1|	136	Histone cluster 1, H3i [Homo sapiens]	AAH67493	1	1	0.006	1.8	48.1	40	96	96	38.5417	33.3333	52.0833	50	70.5882	70.5882
r25	3335	3335	gb|AAS64341.1|	134	histone H3 [Saccharomyces cerevisiae] gb|AAS64342.1| histone H3 [Saccharomyces cerevisiae] gb|AAS64343.1| histone H3 [Saccharomyces cerevisiae] gb|AAS64344.1| histone H3 [Saccharomyces cerevisiae] gb|AAS64345.1| histone H3 [Saccharomyces cerevisiae] gb|AAS64346.1| histone H3 [Saccharomyces cerevisiae] gb|AAS64347.1| histone H3 [Saccharomyces cerevisiae] gb|AAS64348.1| histone H3 [Saccharomyces ce…	AAS64341	1	1	0.008	1.8	47.8	40	123	123	34.9593	30.8943	48.7805	46.3415	91.791	91.791
r25	3335	3335	ref|XP_454338.1|	176	unnamed protein product [Kluyveromyces lactis] emb|CAG99425.1| KLLA0E08625p [Kluyveromyces lactis]	XP_454338	1	1	0.008	1.8	47.8	40	123	123	34.9593	30.8943	48.7805	46.3415	69.8864	69.8864
r25	3335	3335	ref|NP_009564.1|	136	One of two identical histone H3 proteins (see also HHT2); core histone required for chromatin assembly, involved in heterochromatin-mediated telomeric and HM silencing; regulated by acetylation, methylation, and mitotic phosphorylation; Hht1p [Saccharomyces cerevisiae] ref|NP_014367.1| One of two identical histone H3 proteins (see also HHT1); core histone required for chromatin assembly, involved…	NP_009564	1	1	0.008	1.8	47.8	40	123	123	34.9593	30.8943	48.7805	46.3415	90.4412	90.4412
r25	3335	3335	ref|XP_001083625.1|	136	PREDICTED: similar to H3 histone, family 3B [Macaca mulatta]	XP_001083625	1	1	0.008	2.3	47.8	39.7	123	123	34.1463	30.0813	47.1545	45.5285	90.4412	90.4412
r25	3335		ref|XP_002406905.1|	136	histone H3, putative [Ixodes scapularis] gb|EEC03614.1| histone H3, putative [Ixodes scapularis]	XP_002406905	1		0.008		47.8		96		38.5417		53.125		70.5882
r25	3335	3335	pdb|1ID3|A	135	Chain A, Crystal Structure Of The Yeast Nucleosome Core Particle Reveals Fundamental Differences In Inter-Nucleosome Interactions pdb|1ID3|E Chain E, Crystal Structure Of The Yeast Nucleosome Core Particle Reveals Fundamental Differences In Inter-Nucleosome Interactions	1ID3	1	1	0.011	2.3	47.4	39.7	123	123	34.9593	30.8943	47.9675	45.5285	91.1111	91.1111
r25	3335	3335	ref|XP_001938601.1|	258	predicted protein [Pyrenophora tritici-repentis Pt-1C-BFP] gb|EDU51188.1| predicted protein [Pyrenophora tritici-repentis Pt-1C-BFP]	XP_001938601	1	1	0.014	0.025	47	46.2	57	56	36.8421	37.5	68.4211	67.8571	22.093	21.7054
r25	3335	3335	ref|XP_713710.1|	136	histone H3 [Candida albicans SC5314] ref|XP_713665.1| histone H3 [Candida albicans SC5314] ref|XP_711082.1| histone H3 [Candida albicans SC5314] ref|XP_711038.1| histone H3 [Candida albicans SC5314] ref|XP_002417071.1| histone H3, putative [Candida dubliniensis CD36] ref|XP_002422194.1| histone H3, putative [Candida dubliniensis CD36] ref|XP_002545895.1| histone H3 [Candida tropicalis MYA-3404] r…	XP_713710	1	1	0.014	3.9	47	38.9	123	123	34.9593	30.8943	47.9675	46.3415	90.4412	90.4412
r25	3335	3335	gb|AAA20819.1|	140	histone H3	AAA20819	1	1	0.014	8.7	47	37.7	123	123	34.9593	30.0813	47.9675	44.7154	87.8571	87.8571
r25	3335	3335	ref|XP_001486587.1|	136	histone H3 [Pichia guilliermondii ATCC 6260] sp|A5DG57.1|H33_PICGU RecName: Full=Histone H3.3 gb|EDK38160.1| histone H3 [Pichia guilliermondii ATCC 6260]	XP_001486587	1	1	0.019	3	46.6	39.3	123	123	34.9593	30.8943	48.7805	46.3415	90.4412	90.4412
r25	3335	3335	ref|XP_460476.1|	136	hypothetical protein DEHA0F02860g [Debaryomyces hansenii CBS767] ref|XP_001386879.1| hypothetical protein PICST_69601 [Pichia stipitis CBS 6054] sp|Q6BMU4.3|H33_DEBHA RecName: Full=Histone H3.3 sp|A3GHN6.1|H33_PICST RecName: Full=Histone H3.3 emb|CAG88783.1| DEHA2F02574p [Debaryomyces hansenii] gb|EAZ62856.1| predicted protein [Pichia stipitis CBS 6054] gb|EEQ41130.1| histone H3 [Clavispora lusit…	XP_460476	1	1	0.019	3	46.6	39.3	123	123	34.9593	30.8943	48.7805	46.3415	90.4412	90.4412
r25	3335	3335	ref|XP_505888.1|	139	YALI0F25905p [Yarrowia lipolytica] sp|Q6C0C4.1|H3_YARLI RecName: Full=Histone H3 emb|CAG78699.1| YALI0F25905p [Yarrowia lipolytica]	XP_505888	1	1	0.019	3.9	46.6	38.9	123	123	34.9593	30.8943	47.9675	45.5285	88.4892	88.4892
r25	3335	3335	ref|XP_719887.1|	136	histone H3 [Candida albicans SC5314] ref|XP_719770.1| histone H3 [Candida albicans SC5314] ref|XP_002419602.1| histone H3, putative [Candida dubliniensis CD36] ref|XP_002551347.1| histone H3 [Candida tropicalis MYA-3404] sp|Q5ADQ0.3|H33_CANAL RecName: Full=Histone H3.3 gb|EAL00898.1| histone H3 [Candida albicans SC5314] gb|EAL01023.1| histone H3 [Candida albicans SC5314] emb|CAX43197.1| histone H…	XP_719887	1	1	0.019	3.9	46.6	38.9	123	123	34.9593	30.8943	47.9675	46.3415	90.4412	90.4412
r25	3335	3335	ref|XP_001525519.1|	136	histone H3 [Lodderomyces elongisporus NRRL YB-4239] ref|XP_001526850.1| histone H3 [Lodderomyces elongisporus NRRL YB-4239] sp|A5DWE2.1|H31_LODEL RecName: Full=Histone H3.1/H3.2 gb|EDK43500.1| histone H3 [Lodderomyces elongisporus NRRL YB-4239] gb|EDK45268.1| histone H3 [Lodderomyces elongisporus NRRL YB-4239]	XP_001525519	1	1	0.019	5.1	46.6	38.5	123	123	34.9593	30.8943	47.9675	46.3415	90.4412	90.4412
r25	3335	3335	ref|XP_001249529.1|	136	PREDICTED: similar to Histone H3.3B CG8989-PA [Bos taurus]	XP_001249529	1	1	0.019	5.1	46.6	38.5	96	96	39.5833	34.375	51.0417	48.9583	70.5882	70.5882
r25	3335	3335	dbj|BAD90804.1|	136	histone 3 [Conocephalum conicum]	BAD90804	1	1	0.025	3.9	46.2	38.9	123	123	34.1463	30.0813	48.7805	46.3415	90.4412	90.4412
r25	3335	3335	gb|AAW34441.1|	115	histone H3 [Cylindrocladium pacificum] gb|AAW34442.1| histone H3 [Cylindrocladium pacificum]	AAW34441	1	1	0.025	3.9	46.2	38.9	123	123	34.1463	30.0813	48.7805	46.3415	106.957	106.957
r25	3335	3335	sp|Q9P427.3|H3_AJECA	136	RecName: Full=Histone H3 gb|AAF90183.1|AF280091_1 histone H3 [Ajellomyces capsulatus]	Q9P427	1	1	0.025	3.9	46.2	38.9	97	97	38.1443	32.9897	53.6082	50.5155	71.3235	71.3235
r25	3335	3335	ref|XP_001526473.1|	136	histone H3 [Lodderomyces elongisporus NRRL YB-4239] sp|A5E094.1|H33_LODEL RecName: Full=Histone H3.3 gb|EDK44852.1| histone H3 [Lodderomyces elongisporus NRRL YB-4239]	XP_001526473	1	1	0.025	5.1	46.2	38.5	123	123	34.9593	30.8943	47.9675	46.3415	90.4412	90.4412
r25	3335	3335	sp|P02302.2|H3L_XENLA	136	RecName: Full=Histone H3-like	P02302	1	1	0.025	5.1	46.2	38.5	96	96	38.5417	33.3333	53.125	50	70.5882	70.5882
r25	3335	3335	gb|ACH46262.1|	136	putative H3 histone family 3B variant 1 [Taeniopygia guttata]	ACH46262	1	1	0.025	6.7	46.2	38.1	123	123	34.9593	30.8943	46.3415	44.7154	90.4412	90.4412
r25	3335	3335	ref|XP_001254805.1|	136	PREDICTED: similar to histone 3.3A [Bos taurus]	XP_001254805	1	1	0.025	6.7	46.2	38.1	123	123	34.1463	30.0813	46.3415	44.7154	90.4412	90.4412
r25	3335	3335	ref|XP_517446.1|	136	PREDICTED: hypothetical protein [Pan troglodytes]	XP_517446	1	1	0.025	6.7	46.2	38.1	96	96	37.5	32.2917	52.0833	50	70.5882	70.5882
r25	3335		dbj|BAE45273.1|	104	histone [Conocephalum conicum]	BAE45273	1		0.025		46.2		89		40.4494		51.6854		85.5769
r25	3335	3335	ref|XP_889622.1|	136	PREDICTED: hypothetical protein [Mus musculus]	XP_889622	1	1	0.032	3.9	45.8	38.9	123	123	33.3333	30.0813	47.1545	45.5285	90.4412	90.4412
r25	3335	3335	dbj|BAD90764.1|	136	histone 3 [Conocephalum conicum]	BAD90764	1	1	0.032	5.1	45.8	38.5	123	123	34.1463	30.0813	48.7805	46.3415	90.4412	90.4412
r25	3335	3335	ref|XP_456791.1|	136	hypothetical protein DEHA0A10912g [Debaryomyces hansenii CBS767] ref|XP_459025.1| hypothetical protein DEHA0D13970g [Debaryomyces hansenii CBS767] ref|XP_001385468.1| hypothetical protein PICST_90527 [Pichia stipitis CBS 6054] ref|XP_001385898.1| hypothetical protein PICST_73330 [Pichia stipitis CBS 6054] ref|XP_001482855.1| histone H3 [Pichia guilliermondii ATCC 6260] ref|XP_001486305.1| histone…	XP_456791	1	1	0.032	6.7	45.8	38.1	123	123	34.1463	30.0813	48.7805	46.3415	90.4412	90.4412
r25	3335	3335	gb|AAM74217.1|AF520061_3	136	HHT2p [Candida glabrata]	AAM74217	1	1	0.032	6.7	45.8	38.1	123	123	34.1463	30.0813	47.9675	45.5285	90.4412	90.4412
r25	3335		ref|XP_001105140.1|	136	PREDICTED: similar to H3 histone, family 3B [Macaca mulatta]	XP_001105140	1		0.032		45.8		96		38.5417		51.0417		70.5882
r25	3335		pdb|1P3M|A	135	Chain A, Crystallographic Studies Of Nucleosome Core Particles Containing Histone 'sin' Mutants pdb|1P3M|E Chain E, Crystallographic Studies Of Nucleosome Core Particles Containing Histone 'sin' Mutants	1P3M	1		0.032		45.8		96		38.5417		53.125		71.1111
r25	3335		gb|ACO08041.1|	136	Histone H3.3 [Oncorhynchus mykiss]	ACO08041	1		0.042		45.4		96		38.5417		51.0417		70.5882
r25	3335		ref|XP_002057507.1|	401	GJ18168 [Drosophila virilis] gb|EDW57580.1| GJ18168 [Drosophila virilis]	XP_002057507	1		0.042		45.4		301		23.588		38.8704		75.0623
r25	3335		gb|EDL03835.1|	136	mCG118980 [Mus musculus]	EDL03835	1		0.042		45.4		96		37.5		51.0417		70.5882
r25	3335		ref|XP_001116585.1|	136	PREDICTED: similar to H3 histone, family 3B isoform 1 [Macaca mulatta] ref|XP_001116593.1| PREDICTED: similar to H3 histone, family 3B isoform 2 [Macaca mulatta]	XP_001116585	1		0.042		45.4		101		36.6337		48.5149		74.2647
r25	3335		emb|CAI23568.1|	136	histone cluster 2, H3, pseudogene 2 [Homo sapiens]	CAI23568	1		0.042		45.4		97		38.1443		52.5773		71.3235
r25	3335		ref|XP_912966.1|	136	PREDICTED: hypothetical protein isoform 2 [Mus musculus] ref|XP_001474720.1| PREDICTED: hypothetical protein isoform 1 [Mus musculus] gb|EDL18362.1| mCG6162 [Mus musculus]	XP_912966	1		0.042		45.4		96		38.5417		51.0417		70.5882
r25	3335		ref|XP_892907.1|	136	PREDICTED: hypothetical protein isoform 2 [Mus musculus] ref|XP_001477409.1| PREDICTED: hypothetical protein isoform 1 [Mus musculus]	XP_892907	1		0.042		45.4		96		38.5417		51.0417		70.5882
r25	3335		ref|XP_001623766.1|	136	predicted protein [Nematostella vectensis] ref|XP_002113772.1| replacement histone H3.3 [Trichoplax adhaerens] ref|XP_002154470.1| PREDICTED: similar to Histone H3.3B CG8989-PA [Hydra magnipapillata] sp|Q8WSF1.3|H33_TRIPS RecName: Full=Histone H3.3 gb|AAL67159.1|AF323993_1 histone H3.3 [Trichinella pseudospiralis] gb|ABL14206.1| histone H3.3-like protein protein [Trichinella spiralis] gb|EDO31666…	XP_001623766	1		0.042		45.4		96		38.5417		51.0417		70.5882
r25	3335		ref|NP_499608.1|	136	HIStone family member (his-72) [Caenorhabditis elegans] ref|XP_001664544.1| hypothetical protein CBG11770 [Caenorhabditis briggsae AF16] sp|Q9U281.3|H332_CAEEL RecName: Full=Histone H3.3 type 2 emb|CAB11546.1| C. elegans protein Y49E10.6, confirmed by transcript evidence [Caenorhabditis elegans] emb|CAP30812.1| C. briggsae CBR-HIS-72 protein [Caenorhabditis briggsae]	NP_499608	1		0.042		45.4		96		38.5417		51.0417		70.5882
r25	3335	3335	gb|EEQ76478.1|	137	histone H3 [Ajellomyces dermatitidis SLH14081] gb|EEQ84219.1| histone H3 [Ajellomyces dermatitidis ER-3]	EEQ76478	1	1	0.055	8.7	45.1	37.7	123	123	34.1463	30.0813	47.9675	45.5285	89.781	89.781
r25	3335	3335	gb|EEH20185.1|	136	histone H3 [Paracoccidioides brasiliensis Pb03] gb|EEH44584.1| histone H3 [Paracoccidioides brasiliensis Pb18]	EEH20185	1	1	0.055	8.7	45.1	37.7	123	123	34.1463	30.0813	47.9675	45.5285	90.4412	90.4412
r25	3335	3335	ref|NP_001106556.1|	136	hypothetical protein LOC100127748 [Xenopus (Silurana) tropicalis] gb|AAI54937.1| LOC100127748 protein [Xenopus tropicalis]	NP_001106556	1	1	0.055	8.7	45.1	37.7	123	123	34.1463	30.0813	47.9675	45.5285	90.4412	90.4412
r25	3335	3335	gb|ABV29127.1|	118	histone H3 [Cladosporium cf. subtilissimum CBS 113744]	ABV29127	1	1	0.055	8.7	45.1	37.7	123	123	34.1463	30.0813	47.9675	45.5285	104.237	104.237
r25	3335	3335	gb|ABV29094.1|	121	histone H3 [Davidiella tassiana]	ABV29094	1	1	0.055	8.7	45.1	37.7	123	123	34.1463	30.0813	47.9675	45.5285	101.653	101.653
r25	3335	3335	gb|ABV29081.1|	122	histone H3 [Cladosporium bruhnei] gb|ABV29082.1| histone H3 [Cladosporium bruhnei] gb|ABV29083.1| histone H3 [Cladosporium bruhnei] gb|ABV29086.1| histone H3 [Cladosporium aff. cladosporioides CPC 11606] gb|ABV29087.1| histone H3 [Cladosporium aff. cladosporioides CPC 11609] gb|ABV29109.1| histone H3 [Cladosporium macrocarpum] gb|ABV29110.1| histone H3 [Cladosporium macrocarpum] gb|ABV29111.1| hi…	ABV29081	1	1	0.055	8.7	45.1	37.7	123	123	34.1463	30.0813	47.9675	45.5285	100.82	100.82
r25	3335	3335	gb|ABV29075.1|	119	histone H3 [Cladosporium bruhnei]	ABV29075	1	1	0.055	8.7	45.1	37.7	123	123	34.1463	30.0813	47.9675	45.5285	103.361	103.361
r25	3335	3335	gb|ABV29064.1|	119	histone H3 [Cladosporium bruhnei]	ABV29064	1	1	0.055	8.7	45.1	37.7	123	123	34.1463	30.0813	47.9675	45.5285	103.361	103.361
r25	3335	3335	gb|ABV29063.1|	118	histone H3 [Cladosporium bruhnei] gb|ABV29070.1| histone H3 [Cladosporium bruhnei] gb|ABV29073.1| histone H3 [Cladosporium bruhnei] gb|ABV29084.1| histone H3 [Cladosporium aff. cladosporioides CBS 673.69] gb|ABV29125.1| histone H3 [Cladosporium cf. subtilissimum CBS 113741] gb|ABV29126.1| histone H3 [Cladosporium cf. subtilissimum CBS 113742]	ABV29063	1	1	0.055	8.7	45.1	37.7	123	123	34.1463	30.0813	47.9675	45.5285	104.237	104.237
r25	3335	3335	ref|XP_001539096.1|	136	histone H3 [Ajellomyces capsulatus NAm1] gb|EDN09534.1| histone H3 [Ajellomyces capsulatus NAm1] gb|EEH08601.1| histone H3 [Ajellomyces capsulatus G186AR] gb|EEH36681.1| histone H3.3 [Paracoccidioides brasiliensis Pb01]	XP_001539096	1	1	0.055	8.7	45.1	37.7	123	123	34.1463	30.0813	47.9675	45.5285	90.4412	90.4412
r25	3335	3335	gb|ABN58532.1|	119	histone [Alternaria tenuissima]	ABN58532	1	1	0.055	8.7	45.1	37.7	123	123	34.1463	30.0813	47.9675	45.5285	103.361	103.361
r25	3335	3335	ref|XP_001548662.1|	136	histone H3 [Botryotinia fuckeliana B05.10] ref|XP_001589886.1| histone H3 [Sclerotinia sclerotiorum 1980] ref|XP_001941889.1| histone H3 [Pyrenophora tritici-repentis Pt-1C-BFP] sp|Q0UY45.1|H3_PHANO RecName: Full=Histone H3 gb|EDN18522.1| histone H3 [Botryotinia fuckeliana B05.10] gb|EDN93741.1| histone H3 [Sclerotinia sclerotiorum 1980] gb|EDU44608.1| histone H3 [Pyrenophora tritici-repentis Pt-…	XP_001548662	1	1	0.055	8.7	45.1	37.7	123	123	34.1463	30.0813	47.9675	45.5285	90.4412	90.4412
r25	3335	3335	ref|XP_001243947.1|	136	histone H3 [Coccidioides immitis RS] sp|Q1E225.1|H3_COCIM RecName: Full=Histone H3 gb|EAS32364.1| histone H3 [Coccidioides immitis RS] gb|EEP82349.1| histone H3.3 [Uncinocarpus reesii 1704] gb|EER26651.1| Histone H3, putative [Coccidioides posadasii C735 delta SOWgp]	XP_001243947	1	1	0.055	8.7	45.1	37.7	123	123	34.1463	30.0813	47.9675	45.5285	90.4412	90.4412
r25	3335	3335	gb|AAY46407.1|	118	histone [Alternaria alternata]	AAY46407	1	1	0.055	8.7	45.1	37.7	123	123	34.1463	30.0813	47.9675	45.5285	104.237	104.237
r25	3335	3335	gb|AAO24266.1|	119	histone [Alternaria arborescens] gb|AAO24267.1| histone [Alternaria alternata s.l. STE-U4331] gb|AAO24268.1| histone [Alternaria alternata s.l. STE-U4334] gb|AAO24269.1| histone [Alternaria alternata s.l. STE-U4343] gb|AAO24270.1| histone [Alternaria alternata s.l. STE-U4347] gb|AAO24271.1| histone [Alternaria alternata s.l. STE-U4330] gb|AAO24272.1| histone [Alternaria alternata s.l. STE-U4333] …	AAO24266	1	1	0.055	8.7	45.1	37.7	123	123	34.1463	30.0813	47.9675	45.5285	103.361	103.361
r25	3335	3335	ref|XP_658337.1|	141	H3_EMENI Histone H3 [Aspergillus nidulans FGSC A4] gb|EAA65375.1| H3_EMENI Histone H3 [Aspergillus nidulans FGSC A4]	XP_658337	1	1	0.055	8.7	45.1	37.7	123	123	34.1463	30.0813	47.9675	45.5285	87.234	87.234
r25	3335	3335	ref|XP_752749.1|	136	histone H3 [Aspergillus fumigatus Af293] ref|XP_001210672.1| histone H3 [Aspergillus terreus NIH2624] ref|XP_001264380.1| histone H3 [Neosartorya fischeri NRRL 181] ref|XP_001268877.1| histone H3 [Aspergillus clavatus NRRL 1] ref|XP_001392811.1| hypothetical protein An08g06960 [Aspergillus niger] ref|XP_001727504.1| hypothetical protein [Aspergillus oryzae RIB40] ref|XP_002146151.1| histone H3 [P…	XP_752749	1	1	0.055	8.7	45.1	37.7	123	123	34.1463	30.0813	47.9675	45.5285	90.4412	90.4412
r25	3335		gb|ACM09185.1|	136	Histone H3.3 [Salmo salar]	ACM09185	1		0.055		45.1		96		38.5417		51.0417		70.5882
r25	3335		gb|ACI68311.1|	136	Histone H3.3 [Salmo salar]	ACI68311	1		0.055		45.1		96		38.5417		51.0417		70.5882
r25	3335		gb|ABO26658.1|	136	histone H3 [Haliotis discus discus] gb|ACI30168.1| H3 histone family 3A [Anopheles darlingi]	ABO26658	1		0.055		45.1		96		38.5417		51.0417		70.5882
r25	3335		ref|XP_002131754.1|	136	PREDICTED: similar to Histone H3.3B CG8989-PA isoform 2 [Ciona intestinalis] ref|XP_002131734.1| PREDICTED: similar to Histone H3.3B CG8989-PA isoform 1 [Ciona intestinalis]	XP_002131754	1		0.055		45.1		96		38.5417		51.0417		70.5882
r25	3335		gb|ABY75297.1|	131	H3 histone family 3A [Ovis aries]	ABY75297	1		0.055		45.1		96		38.5417		51.0417		73.2824
r25	3335		ref|XP_001743988.1|	136	hypothetical protein [Monosiga brevicollis MX1] gb|EDQ91566.1| predicted protein [Monosiga brevicollis MX1]	XP_001743988	1		0.055		45.1		96		37.5		51.0417		70.5882
r25	3335		ref|XP_001608164.1|	144	PREDICTED: hypothetical protein isoform 1 [Nasonia vitripennis]	XP_001608164	1		0.055		45.1		96		38.5417		51.0417		66.6667
r25	3335		gb|EDL00780.1|	141	mCG116119 [Mus musculus]	EDL00780	1		0.055		45.1		96		38.5417		51.0417		68.0851
r25	3335		gb|ABG79511.1|	110	histone H3 [Passalora sp. CBS 113376]	ABG79511	1		0.055		45.1		116		35.3448		48.2759		105.455
r25	3335		ref|XP_001078374.1|	136	PREDICTED: similar to H3 histone, family 3B isoform 1 [Rattus norvegicus] ref|XP_001078389.1| PREDICTED: similar to H3 histone, family 3B isoform 2 [Rattus norvegicus]	XP_001078374	1		0.055		45.1		96		38.5417		51.0417		70.5882
r25	3335		ref|XP_001109042.1|	136	PREDICTED: similar to H3 histone, family 3B [Macaca mulatta]	XP_001109042	1		0.055		45.1		96		38.5417		51.0417		70.5882
r25	3335		dbj|BAD90809.1|	136	histone 3 [Conocephalum conicum]	BAD90809	1		0.055		45.1		96		38.5417		51.0417		70.5882
r25	3335		gb|AAH81561.1|	136	H3 histone, family 3A [Homo sapiens]	AAH81561	1		0.055		45.1		96		38.5417		51.0417		70.5882
r25	3335		gb|AAT91474.1|	122	H3 histone family 3A [Felis catus]	AAT91474	1		0.055		45.1		96		38.5417		51.0417		78.6885
r25	3335		gb|AAS59415.1|	136	histone H3.3B [Chinchilla lanigera]	AAS59415	1		0.055		45.1		96		38.5417		51.0417		70.5882
r25	3335		gb|AAX19362.1|	136	replacement histone H3.3 [Venerupis (Ruditapes) philippinarum]	AAX19362	1		0.055		45.1		96		38.5417		51.0417		70.5882
r25	3335		gb|AAZ72657.1|	136	histone H3.3 [Craterostigma plantagineum]	AAZ72657	1		0.055		45.1		96		37.5		51.0417		70.5882
r25	3335		ref|XP_995553.1|	136	PREDICTED: hypothetical protein isoform 1 [Mus musculus] ref|XP_995570.1| PREDICTED: hypothetical protein isoform 2 [Mus musculus]	XP_995553	1		0.055		45.1		96		38.5417		51.0417		70.5882
r25	3335		ref|NP_001026653.1|	136	H3 histone, family 3A [Gallus gallus] gb|AAA48793.1| histone 3.3A	NP_001026653	1		0.055		45.1		96		38.5417		51.0417		70.5882
r25	3335		ref|XP_894986.1|	136	PREDICTED: hypothetical protein [Mus musculus]	XP_894986	1		0.055		45.1		96		38.5417		51.0417		70.5882
r25	3335		emb|CAJ81662.1|	136	H3 histone [Xenopus tropicalis]	CAJ81662	1		0.055		45.1		96		38.5417		51.0417		70.5882
r25	3335		dbj|BAE35387.1|	144	unnamed protein product [Mus musculus]	BAE35387	1		0.055		45.1		96		38.5417		51.0417		66.6667
r25	3335		dbj|BAE31789.1|	136	unnamed protein product [Mus musculus] dbj|BAE30411.1| unnamed protein product [Mus musculus]	BAE31789	1		0.055		45.1		96		38.5417		52.0833		70.5882
r25	3335		pir||JQ1984	135	H3.3 like histone MH321 - mouse	JQ1984	1		0.055		45.1		96		38.5417		51.0417		71.1111
r25	3335		ref|NP_509344.1|	136	HIStone family member (his-71) [Caenorhabditis elegans] sp|Q10453.2|H331_CAEEL RecName: Full=Histone H3.3 type 1 gb|AAB04902.1| Histone protein 71 [Caenorhabditis elegans]	NP_509344	1		0.055		45.1		96		38.5417		51.0417		70.5882
r25	3335		dbj|BAC56329.1|	96	similar to H3 histone, family 3A [Bos taurus]	BAC56329	1		0.055		45.1		96		38.5417		51.0417		100
r25	3335		ref|XP_567545.1|	138	DNA binding protein [Cryptococcus neoformans var. neoformans JEC21] ref|XP_773097.1| hypothetical protein CNBJ0920 [Cryptococcus neoformans var. neoformans B-3501A] sp|Q5KA91.3|H3_CRYNE RecName: Full=Histone H3 gb|EAL18450.1| hypothetical protein CNBJ0920 [Cryptococcus neoformans var. neoformans B-3501A] gb|AAW46028.1| DNA binding protein, putative [Cryptococcus neoformans var. neoformans JEC21]	XP_567545	1		0.055		45.1		96		38.5417		52.0833		69.5652
r25	3335		ref|XP_760063.1|	136	histone H3 [Ustilago maydis 521] sp|Q4P7J7.3|H31_USTMA RecName: Full=Histone H3.1 gb|EAK84942.1| H3_EMENI Histone H3 [Ustilago maydis 521]	XP_760063	1		0.055		45.1		123		34.9593		46.3415		90.4412
r25	3335		ref|NP_002098.1|	136	H3 histone, family 3A [Homo sapiens] ref|NP_005315.1| H3 histone, family 3B [Homo sapiens] ref|NP_032236.1| H3 histone, family 3A [Mus musculus] ref|NP_032237.1| H3 histone, family 3B [Mus musculus] ref|NP_446437.1| H3 histone, family 3B [Rattus norvegicus] ref|NP_511095.1| histone H3.3B, isoform A [Drosophila melanogaster] ref|NP_523479.1| histone H3.3A, isoform A [Drosophila melanogaster] ref|N…	NP_002098	1		0.055		45.1		96		38.5417		51.0417		70.5882
r25	3335	3335	sp|P06902.2|H3L_CAIMO	136	RecName: Full=Histone H3-like gb|AAA49151.1| histone H3 protein prf||1202296A histone H3.4	P06902	1	1	0.072	3.9	44.7	38.9	123	124	33.3333	29.0323	46.3415	45.9677	90.4412	91.1765
r25	3335		ref|XP_002492001.1|	137	One of two identical histone H3 proteins (see also HHT2) [Pichia pastoris GS115] emb|CAY69721.1| One of two identical histone H3 proteins (see also HHT2) [Pichia pastoris GS115] emb|CAY67053.1| Histone H3 [Pichia pastoris]	XP_002492001	1		0.072		44.7		120		34.1667		48.3333		87.5912
r25	3335		gb|ACO07612.1|	136	Histone H3.3 [Oncorhynchus mykiss]	ACO07612	1		0.072		44.7		96		37.5		51.0417		70.5882
r25	3335		ref|YP_002724155.1|	228	hypothetical protein BBU94A_I15 [Borrelia burgdorferi 94a] gb|ACN92071.1| putative membrane protein [Borrelia burgdorferi 94a]	YP_002724155	1		0.072		44.7		290		27.2414		39.6552		127.193
r25	3335		ref|XP_002181134.1|	136	H3.3 [Phaeodactylum tricornutum CCAP 1055/1] gb|EEC47057.1| H3.3 [Phaeodactylum tricornutum CCAP 1055/1]	XP_002181134	1		0.072		44.7		96		38.5417		52.0833		70.5882
r25	3335		ref|XP_002171589.1|	137	histone H3 h3_3 [Schizosaccharomyces japonicus yFS275] ref|XP_002171622.1| histone [Schizosaccharomyces japonicus yFS275] ref|XP_002174682.1| histone [Schizosaccharomyces japonicus yFS275] gb|EEB05296.1| histone H3 h3_3 [Schizosaccharomyces japonicus yFS275] gb|EEB05329.1| histone [Schizosaccharomyces japonicus yFS275] gb|EEB08389.1| histone [Schizosaccharomyces japonicus yFS275]	XP_002171589	1		0.072		44.7		96		37.5		52.0833		70.073
r25	3335		pdb|3C1C|A	135	Chain A, The Effect Of H3 K79 Dimethylation And H4 K20 Trimethylation On Nucleosome And Chromatin Structure pdb|3C1C|E Chain E, The Effect Of H3 K79 Dimethylation And H4 K20 Trimethylation On Nucleosome And Chromatin Structure	3C1C	1		0.072		44.7		96		37.5		52.0833		71.1111
r25	3335		ref|XP_001732747.1|	136	hypothetical protein MGL_0522 [Malassezia globosa CBS 7966] gb|EDP45533.1| hypothetical protein MGL_0522 [Malassezia globosa CBS 7966]	XP_001732747	1		0.072		44.7		123		34.9593		46.3415		90.4412
r25	3335		ref|XP_001110527.1|	136	PREDICTED: similar to HIStone family member (his-72) [Macaca mulatta]	XP_001110527	1		0.072		44.7		95		35.7895		51.5789		69.8529
r25	3335		ref|XP_002579313.1|	136	histone H3 [Schistosoma mansoni] gb|AAW24748.1| SJCHGC01198 protein [Schistosoma japonicum] emb|CAZ35552.1| histone H3, putative [Schistosoma mansoni]	XP_002579313	1		0.072		44.7		96		37.5		51.0417		70.5882
r25	3335		gb|AAP94665.1|	136	histone H3 [Mytilus chilensis]	AAP94665	1		0.072		44.7		97		38.1443		51.5464		71.3235
r25	3335		ref|NP_506164.1|	136	HIStone family member (his-74) [Caenorhabditis elegans] sp|Q27532.3|H33L2_CAEEL RecName: Full=Histone H3.3-like type 2 emb|CAA98963.1| C. elegans protein W05B10.1, confirmed by transcript evidence [Caenorhabditis elegans]	NP_506164	1		0.072		44.7		96		37.5		51.0417		70.5882
r25	3335		emb|CAA56575.1|	136	histone H3.2 protein [Mus pahari]	CAA56575	1		0.072		44.7		97		38.1443		51.5464		71.3235
r25	3335		emb|CAA31966.1|	123	histone H3 (AA 1-123) [Medicago sativa] emb|CAA05554.1| histone H3 [Pisum sativum]	CAA31966	1		0.072		44.7		96		37.5		52.0833		78.0488
r25	3335		ref|XP_923168.1|	136	PREDICTED: hypothetical protein [Mus musculus]	XP_923168	1		0.072		44.7		96		38.5417		51.0417		70.5882
r25	3335		ref|XP_001677191.1|	136	Hypothetical protein CBG16863 [Caenorhabditis briggsae AF16] emb|CAP34715.1| C. briggsae CBR-HIS-71 protein [Caenorhabditis briggsae]	XP_001677191	1		0.072		44.7		96		37.5		51.0417		70.5882
r25	3335		ref|XP_001666131.1|	136	hypothetical protein CBG20198 [Caenorhabditis briggsae AF16] emb|CAP37248.1| Hypothetical protein CBG20198 [Caenorhabditis briggsae]	XP_001666131	1		0.072		44.7		96		36.4583		52.0833		70.5882
r25	3335		pir||JQ1983	135	H3.3 like histone MH921 - mouse	JQ1983	1		0.072		44.7		96		37.5		51.0417		71.1111
r25	3335		ref|NP_595567.1|	136	histone H3 h3.2 [Schizosaccharomyces pombe] ref|NP_596467.1| histone H3 h3.3 [Schizosaccharomyces pombe] ref|NP_594683.1| histone H3 h3.1 [Schizosaccharomyces pombe] sp|P09988.2|H31_SCHPO RecName: Full=Histone H3.1/H3.2 emb|CAA28852.1| unnamed protein product [Schizosaccharomyces pombe] emb|CAA28851.1| Histone H3.1 [Schizosaccharomyces pombe] dbj|BAA21441.1| histone H3.1 [Schizosaccharomyces pomb…	NP_595567	1		0.072		44.7		96		37.5		52.0833		70.5882
r25	3335		sp|P10651.2|H33_SCHPO	136	RecName: Full=Histone H3.3 emb|CAA28854.1| unnamed protein product [Schizosaccharomyces pombe]	P10651	1		0.072		44.7		96		37.5		52.0833		70.5882
r25	3335		sp|P68427.2|H32_PEA	136	RecName: Full=Histone H3.2 sp|P68428.2|H32_WHEAT RecName: Full=Histone H3.2 sp|P68429.2|H32_MEDSA RecName: Full=Histone H3.2; AltName: Full=Histone H3.1; AltName: Full=Major histone H3 sp|P68430.2|H32_ONOVI RecName: Full=Histone H3.2 emb|CAA31964.1| unnamed protein product [Medicago sativa] emb|CAA31965.1| unnamed protein product [Medicago sativa] emb|CAA25451.1| unnamed protein product [Triticum…	P68427	1		0.072		44.7		96		37.5		52.0833		70.5882
r25	3335		ref|XP_791401.1|	136	PREDICTED: similar to H3.3 histone [Strongylocentrotus purpuratus] ref|XP_791252.1| PREDICTED: similar to H3.3 histone [Strongylocentrotus purpuratus] ref|XP_798909.1| PREDICTED: similar to H3.3 histone [Strongylocentrotus purpuratus] ref|XP_001178736.1| PREDICTED: similar to H3.3 histone [Strongylocentrotus purpuratus] ref|XP_001176603.1| PREDICTED: similar to H3.3 histone [Strongylocentrotus pu…	XP_791401	1		0.072		44.7		96		38.5417		50		70.5882
r25	3335		sp|Q9U7D1.1|H3_MASBA	135	RecName: Full=Histone H3 gb|AAF00588.1|AF140033_1 histone H3 [Mastigamoeba balamuthi]	Q9U7D1	1		0.072		44.7		96		38.5417		51.0417		71.1111
r25	3335		ref|XP_002578635.1|	136	histone H3 [Schistosoma mansoni] ref|XP_002580005.1| histone H3 [Schistosoma mansoni] emb|CAZ34873.1| histone H3, putative [Schistosoma mansoni] emb|CAZ36244.1| histone H3, putative [Schistosoma mansoni]	XP_002578635	1		0.093		44.3		96		37.5		52.0833		70.5882
r25	3335		ref|XP_002170264.1|	136	PREDICTED: similar to His3:CG31613 CG31613-PA [Hydra magnipapillata] ref|XP_002156067.1| PREDICTED: similar to His3:CG31613 CG31613-PA [Hydra magnipapillata]	XP_002170264	1		0.093		44.3		96		37.5		51.0417		70.5882
r25	3335		ref|XP_002293701.1|	136	histone H3 [Thalassiosira pseudonana CCMP1335] gb|EED88710.1| histone H3 [Thalassiosira pseudonana CCMP1335]	XP_002293701	1		0.093		44.3		96		37.5		52.0833		70.5882
r25	3335		ref|XP_002011326.1|	373	GI16466 [Drosophila mojavensis] gb|EDW06168.1| GI16466 [Drosophila mojavensis]	XP_002011326	1		0.093		44.3		301		23.2558		38.206		80.6971
r25	3335		gb|ABY40828.1|	136	histone cluster 1, H3a (predicted) [Papio anubis]	ABY40828	1		0.093		44.3		96		38.5417		51.0417		70.5882
r25	3335		ref|XP_001745925.1|	136	hypothetical protein [Monosiga brevicollis MX1] ref|XP_001747171.1| hypothetical protein [Monosiga brevicollis MX1] ref|XP_001749159.1| hypothetical protein [Monosiga brevicollis MX1] gb|EDQ85965.1| predicted protein [Monosiga brevicollis MX1] gb|EDQ88095.1| predicted protein [Monosiga brevicollis MX1] gb|EDQ89349.1| predicted protein [Monosiga brevicollis MX1]	XP_001745925	1		0.093		44.3		96		37.5		51.0417		70.5882
r25	3335		dbj|BAF83791.1|	136	unnamed protein product [Homo sapiens]	BAF83791	1		0.093		44.3		96		38.5417		50		70.5882
r25	3335		ref|XP_001618260.1|	136	hypothetical protein NEMVEDRAFT_v1g196043 [Nematostella vectensis] gb|EDO26160.1| predicted protein [Nematostella vectensis]	XP_001618260	1		0.093		44.3		96		37.5		52.0833		70.5882
r25	3335		ref|NP_001013721.2|	135	histone H3-like [Homo sapiens] sp|Q6NXT2.3|H3L_HUMAN RecName: Full=Histone H3-like gb|EAW88541.1| similar to H3 histone, family 3B [Homo sapiens]	NP_001013721	1		0.093		44.3		98		37.7551		51.0204		72.5926
r25	3335		ref|XP_001088650.1|	136	PREDICTED: similar to H3 histone, family 3B isoform 1 [Macaca mulatta] ref|XP_001088754.1| PREDICTED: similar to H3 histone, family 3B isoform 2 [Macaca mulatta]	XP_001088650	1		0.093		44.3		96		38.5417		51.0417		70.5882
r25	3335		gb|AAP94664.1|	136	histone H3 [Mytilus californianus]	AAP94664	1		0.093		44.3		96		37.5		51.0417		70.5882
r25	3335		gb|AAL78367.1|AF467728_1	136	disease-resistent-related protein [Oryza sativa]	AAL78367	1		0.093		44.3		96		38.5417		51.0417		70.5882
r25	3335		emb|CAC27521.2|	96	histone H3.3 [Platichthys flesus]	CAC27521	1		0.093		44.3		96		38.5417		51.0417		100
r25	3335		gb|AAK21963.1|	136	histone H3 [Trichinella spiralis]	AAK21963	1		0.093		44.3		96		37.5		51.0417		70.5882
r25	3335		ref|NP_177690.1|	136	histone H3.2, putative [Arabidopsis thaliana] sp|Q9LR02.3|H3L3_ARATH RecName: Full=Histone H3-like 3	NP_177690	1		0.093		44.3		96		38.5417		51.0417		70.5882
r25	3335		sp|Q9HDN1.3|H3_MORAP	136	RecName: Full=Histone H3 emb|CAC14792.1| histone H3 [Mortierella alpina] emb|CAC14794.1| histone H3 [Mortierella alpina]	Q9HDN1	1		0.093		44.3		96		38.5417		51.0417		70.5882
r25	3335		pir||T34322	160	hypothetical protein K03A1.1 - Caenorhabditis elegans	T34322	1		0.093		44.3		96		37.5		52.0833		60
r25	3335		sp|P08898.4|H3_CAEEL	136	RecName: Full=Histone H3	P08898	1		0.093		44.3		96		37.5		52.0833		70.5882
r25	3335		ref|NP_496899.1|	136	HIStone family member (his-42) [Caenorhabditis elegans] ref|NP_496894.1| HIStone family member (his-9) [Caenorhabditis elegans] ref|NP_496890.1| HIStone family member (his-13) [Caenorhabditis elegans] ref|NP_496895.1| HIStone family member (his-25) [Caenorhabditis elegans] ref|NP_502134.1| HIStone family member (his-45) [Caenorhabditis elegans] ref|NP_502153.1| HIStone family member (his-63) [Cae…	NP_496899	1		0.093		44.3		96		37.5		52.0833		70.5882
r25	3335		ref|XP_646792.1|	136	histone H3 [Dictyostelium discoideum AX4] gb|EAL72769.1| histone H3 [Dictyostelium discoideum AX4]	XP_646792	1		0.093		44.3		96		37.5		52.0833		70.5882
r25	3335		gb|EER00947.1|	134	histone 3, putative [Perkinsus marinus ATCC 50983]	EER00947	1		0.12		43.9		96		36.4583		53.125		71.6418
r25	3335		gb|EEQ32018.1|	136	histone H3 [Microsporum canis CBS 113480]	EEQ32018	1		0.12		43.9		96		36.4583		54.1667		70.5882
r25	3335		gb|ACO11919.1|	136	Histone H3.3 [Lepeophtheirus salmonis]	ACO11919	1		0.12		43.9		93		38.7097		50.5376		68.3824
r25	3335		gb|ACO08255.1|	136	Histone H3.3 [Oncorhynchus mykiss]	ACO08255	1		0.12		43.9		96		37.5		51.0417		70.5882
r25	3335		ref|XP_002171082.1|	93	PREDICTED: similar to His3:CG31613 CG31613-PA, partial [Hydra magnipapillata]	XP_002171082	1		0.12		43.9		96		37.5		51.0417		103.226
r25	3335		ref|XP_002168419.1|	117	PREDICTED: similar to His3:CG31613 CG31613-PA, partial [Hydra magnipapillata]	XP_002168419	1		0.12		43.9		96		37.5		51.0417		82.0513
r25	3335		ref|XP_002170097.1|	146	PREDICTED: similar to histone H3 type 2 [Hydra magnipapillata]	XP_002170097	1		0.12		43.9		96		37.5		51.0417		65.7534
r25	3335		ref|XP_002169669.1|	135	PREDICTED: similar to His3:CG31613 CG31613-PA, partial [Hydra magnipapillata]	XP_002169669	1		0.12		43.9		96		37.5		51.0417		71.1111
r25	3335		ref|XP_002154620.1|	136	PREDICTED: similar to His3:CG31613 CG31613-PA [Hydra magnipapillata] ref|XP_002160584.1| PREDICTED: similar to His3:CG31613 CG31613-PA [Hydra magnipapillata] ref|XP_002168167.1| PREDICTED: similar to His3:CG31613 CG31613-PA [Hydra magnipapillata] ref|XP_002163035.1| PREDICTED: similar to His3:CG31613 CG31613-PA [Hydra magnipapillata] ref|XP_002167493.1| PREDICTED: similar to His3:CG31613 CG31613-…	XP_002154620	1		0.12		43.9		96		37.5		51.0417		70.5882
r25	3335		gb|ACI68993.1|	136	Histone H3.3 [Salmo salar]	ACI68993	1		0.12		43.9		96		38.5417		52.0833		70.5882
r25	3335		ref|XP_002261569.1|	136	Histone H3 [Plasmodium knowlesi strain H] emb|CAQ40974.1| Histone H3, putative [Plasmodium knowlesi strain H]	XP_002261569	1		0.12		43.9		96		37.5		51.0417		70.5882
r25	3335		gb|ACB44945.1|	106	histone H3 [Stenella musae]	ACB44945	1		0.12		43.9		120		34.1667		47.5		113.208
r25	3335		gb|ACB44902.1|	110	histone H3 [Mycosphaerella eumusae] gb|ACB44904.1| histone H3 [Mycosphaerella eumusae] gb|ACB44906.1| histone H3 [Mycosphaerella eumusae] gb|ACB44911.1| histone H3 [Pseudocercospora fijiensis]	ACB44902	1		0.12		43.9		120		34.1667		47.5		109.091
r25	3335		gb|ACB44893.1|	111	histone H3 [Dissoconium musae] gb|ACB44894.1| histone H3 [Dissoconium musae] gb|ACB44895.1| histone H3 [Mycosphaerella colombiensis] gb|ACB44896.1| histone H3 [Mycosphaerella communis] gb|ACB44898.1| histone H3 [Mycosphaerella eumusae] gb|ACB44901.1| histone H3 [Mycosphaerella eumusae] gb|ACB44903.1| histone H3 [Mycosphaerella eumusae] gb|ACB44905.1| histone H3 [Mycosphaerella eumusae] gb|ACB4490…	ACB44893	1		0.12		43.9		120		34.1667		47.5		108.108
r25	3335		ref|XP_001867717.1|	161	histone H3 [Culex quinquefasciatus] gb|EDS45503.1| histone H3 [Culex quinquefasciatus]	XP_001867717	1		0.12		43.9		96		37.5		51.0417		59.6273
r25	3335		ref|XP_001870860.1|	145	histone H3.2 [Culex quinquefasciatus] gb|EDS34378.1| histone H3.2 [Culex quinquefasciatus]	XP_001870860	1		0.12		43.9		96		37.5		51.0417		66.2069
r25	3335		ref|XP_001712222.1|	136	h3 [Hemiselmis andersenii] gb|ABW97897.1| h3 [Hemiselmis andersenii]	XP_001712222	1		0.12		43.9		93		38.7097		51.6129		68.3824
r25	3335		gb|ABR23006.1|	119	histone H3 [Fusarium subglutinans] gb|ABR23007.1| histone H3 [Fusarium subglutinans] gb|ABR23008.1| histone H3 [Fusarium subglutinans] gb|ABR23009.1| histone H3 [Fusarium subglutinans] gb|ABR23010.1| histone H3 [Fusarium subglutinans] gb|ABR23011.1| histone H3 [Fusarium subglutinans] gb|ABR23012.1| histone H3 [Fusarium subglutinans] gb|ABR23013.1| histone H3 [Fusarium subglutinans] gb|ABR23014.1|…	ABR23006	1		0.12		43.9		123		33.3333		47.9675		103.361
r25	3335		gb|ABE68888.1|	130	histone H3 [Stachybotrys elegans]	ABE68888	1		0.12		43.9		123		33.3333		47.9675		94.6154
r25	3335		gb|ABG79509.1|	112	histone H3 [Passalora sp. CBS 113374] gb|ABG79517.1| histone H3 [Passalora sp. CBS 113378] gb|ABG79519.1| histone H3 [Passalora sp. CBS 113382] gb|ABG79521.1| histone H3 [Passalora sp. CBS 113384] gb|ABG79522.1| histone H3 [Passalora sp. CBS 113613] gb|ABG79529.1| histone H3 [Pseudocercospora sp. CBS 113386] gb|ABG79530.1| histone H3 [Pseudocercospora sp. CBS 113387] gb|ABG79532.1| histone H3 [Se…	ABG79509	1		0.12		43.9		120		34.1667		47.5		107.143
r25	3335		gb|ABB03157.1|	118	histone H3 [Calonectria avesiculata] gb|ABB03160.1| histone H3 [Calonectria clavata] gb|ABB03161.1| histone H3 [Calonectria clavata] gb|ABB03162.1| histone H3 [Calonectria clavata] gb|ABB03163.1| histone H3 [Calonectria clavata] gb|ABB03164.1| histone H3 [Calonectria clavata] gb|ABB03165.1| histone H3 [Calonectria clavata] gb|ABB03167.1| histone H3 [Calonectria clavata] gb|ABB03169.1| histone H3 …	ABB03157	1		0.12		43.9		123		33.3333		47.9675		104.237
r25	3335		gb|ABB03168.1|	115	histone H3 [Cylindrocladium colhounii] gb|ABB03202.1| histone H3 [Calonectria reteaudii] gb|ABB03207.1| histone H3 [Calonectria reteaudii] gb|ABB03217.1| histone H3 [Calonectria pteridis] gb|ABB03248.1| histone H3 [Cylindrocladium gracile]	ABB03168	1		0.12		43.9		123		33.3333		47.9675		106.957
r25	3335		gb|ABB03231.1|	120	histone H3 [Cylindrocladium sp. CPC 10898]	ABB03231	1		0.12		43.9		123		33.3333		47.9675		102.5
r25	3335		gb|ABB03227.1|	115	histone H3 [Calonectria pteridis]	ABB03227	1		0.12		43.9		123		33.3333		47.9675		106.957
r25	3335		gb|ABB03245.1|	118	histone H3 [Cylindrocladium gordoniae]	ABB03245	1		0.12		43.9		123		33.3333		47.9675		104.237
r25	3335		gb|ABB90379.1|	112	histone 3 [Verticillium dahliae]	ABB90379	1		0.12		43.9		123		33.3333		47.9675		109.821
r25	3335		ref|XP_001096414.1|	136	PREDICTED: similar to H3 histone, family 3B isoform 1 [Macaca mulatta] ref|XP_001096527.1| PREDICTED: similar to H3 histone, family 3B isoform 2 [Macaca mulatta]	XP_001096414	1		0.12		43.9		96		37.5		50		70.5882
r25	3335		ref|XP_001655332.1|	135	histone H3 [Aedes aegypti] gb|EAT36492.1| histone H3 [Aedes aegypti]	XP_001655332	1		0.12		43.9		96		37.5		51.0417		71.1111
r25	3335		gb|AAH92300.1|	138	H3 histone, family 3B [Mus musculus]	AAH92300	1		0.12		43.9		93		38.7097		50.5376		67.3913
r25	3335		dbj|BAD90801.1|	136	histone 3 [Conocephalum conicum]	BAD90801	1		0.12		43.9		123		33.3333		47.9675		90.4412
r25	3335		dbj|BAD90758.1|	136	histone 3 [Conocephalum conicum] dbj|BAD90760.1| histone 3 [Conocephalum conicum] dbj|BAD90762.1| histone 3 [Conocephalum conicum]	BAD90758	1		0.12		43.9		123		33.3333		47.9675		90.4412
r25	3335		dbj|BAD90772.1|	136	histone 3 [Conocephalum supradecompositum]	BAD90772	1		0.12		43.9		123		33.3333		47.9675		90.4412
r25	3335		dbj|BAD90770.1|	136	histone 3 [Conocephalum supradecompositum]	BAD90770	1		0.12		43.9		123		33.3333		47.9675		90.4412
r25	3335		dbj|BAD90773.1|	136	histone 3 [Conocephalum supradecompositum]	BAD90773	1		0.12		43.9		123		33.3333		47.9675		90.4412
r25	3335		dbj|BAD90807.1|	136	histone 3 [Conocephalum conicum]	BAD90807	1		0.12		43.9		123		33.3333		47.9675		90.4412
r25	3335		dbj|BAD90769.1|	136	histone 3 [Conocephalum supradecompositum]	BAD90769	1		0.12		43.9		123		33.3333		47.9675		90.4412
r25	3335		dbj|BAD90789.1|	137	histone 3 [Marchantia polymorpha]	BAD90789	1		0.12		43.9		123		33.3333		47.9675		89.781
r25	3335		dbj|BAD90755.1|	136	histone 3 [Conocephalum conicum]	BAD90755	1		0.12		43.9		123		33.3333		47.9675		90.4412
r25	3335		dbj|BAD90792.1|	136	histone 3 [Marchantia polymorpha]	BAD90792	1		0.12		43.9		123		33.3333		47.9675		90.4412
r25	3335		dbj|BAD90778.1|	136	histone 3 [Conocephalum conicum]	BAD90778	1		0.12		43.9		123		33.3333		47.9675		90.4412
r25	3335		gb|AAW34421.1|	108	histone H3 [Cylindrocladium asiaticum] gb|AAW34422.1| histone H3 [Cylindrocladium asiaticum] gb|AAW34438.1| histone H3 [Cylindrocladium malesianum]	AAW34421	1		0.12		43.9		123		33.3333		47.9675		113.889
r25	3335		gb|AAW34456.1|	124	histone H3 [Calonectria ilicicola]	AAW34456	1		0.12		43.9		123		33.3333		47.9675		99.1935
r25	3335		gb|AAW34458.1|	125	histone H3 [Calonectria ilicicola]	AAW34458	1		0.12		43.9		123		33.3333		47.9675		98.4
r25	3335		gb|AAW34461.1|	116	histone H3 [Cylindrocladium pseudonaviculatum] gb|ABB03222.1| histone H3 [Calonectria pteridis] gb|ABB03262.1| histone H3 [Cylindrocladium gracile] gb|ABB03263.1| histone H3 [Cylindrocladium gracile]	AAW34461	1		0.12		43.9		123		33.3333		47.9675		106.034
r25	3335		gb|AAW34460.1|	124	histone H3 [Calonectria ilicicola]	AAW34460	1		0.12		43.9		123		33.3333		47.9675		99.1935
r25	3335		emb|CAD89679.1|	136	Xenopus laevis-like histone H3 [Expression vector pET3-H3]	CAD89679	1		0.12		43.9		96		37.5		52.0833		70.5882
r25	3335		gb|AAK69621.1|	126	histone H3 [Fusarium proliferatum] gb|AAL04430.1| histone H3 [Fusarium proliferatum] gb|AAL04431.1| histone H3 [Fusarium proliferatum] gb|AAL04432.1| histone H3 [Fusarium fujikuroi] gb|AAW34425.1| histone H3 [Cylindrocladium asiaticum] gb|AAW34429.1| histone H3 [Cylindrocladium colombiense] gb|AAW34430.1| histone H3 [Cylindrocladium colombiense] gb|AAW34440.1| histone H3 [Cylindrocladium multiphi…	AAK69621	1		0.12		43.9		123		33.3333		47.9675		97.619
r25	3335		ref|XP_784508.1|	109	PREDICTED: hypothetical protein [Strongylocentrotus purpuratus]	XP_784508	1		0.12		43.9		111		36.036		50.4505		101.835
r25	3335		dbj|BAE45271.1|	104	histone [Conocephalum conicum]	BAE45271	1		0.12		43.9		89		39.3258		51.6854		85.5769
r25	3335		pdb|1P3K|A	135	Chain A, Crystallographic Studies Of Nucleosome Core Particles Containing Histone 'sin' Mutants pdb|1P3K|E Chain E, Crystallographic Studies Of Nucleosome Core Particles Containing Histone 'sin' Mutants	1P3K	1		0.12		43.9		96		37.5		52.0833		71.1111
r25	3335		pdb|1P3B|A	135	Chain A, Crystallographic Studies Of Nucleosome Core Particles Containing Histone 'sin' Mutants pdb|1P3B|E Chain E, Crystallographic Studies Of Nucleosome Core Particles Containing Histone 'sin' Mutants pdb|1P3F|A Chain A, Crystallographic Studies Of Nucleosome Core Particles Containing Histone 'sin' Mutants pdb|1P3F|E Chain E, Crystallographic Studies Of Nucleosome Core Particles Containing Hist…	1P3B	1		0.12		43.9		96		37.5		52.0833		71.1111
r25	3335		pdb|1KX3|A	135	Chain A, X-Ray Structure Of The Nucleosome Core Particle, Ncp146, At 2.0 A Resolution pdb|1KX3|E Chain E, X-Ray Structure Of The Nucleosome Core Particle, Ncp146, At 2.0 A Resolution pdb|1KX4|A Chain A, X-Ray Structure Of The Nucleosome Core Particle, Ncp146b, At 2.6 A Resolution pdb|1KX4|E Chain E, X-Ray Structure Of The Nucleosome Core Particle, Ncp146b, At 2.6 A Resolution pdb|1KX5|A Chain A, …	1KX3	1		0.12		43.9		96		37.5		52.0833		71.1111
r25	3335		pdb|1M18|A	135	Chain A, Ligand Binding Alters The Structure And Dynamics Of Nucleosomal Dna pdb|1M18|E Chain E, Ligand Binding Alters The Structure And Dynamics Of Nucleosomal Dna pdb|1M19|A Chain A, Ligand Binding Alters The Structure And Dynamics Of Nucleosomal Dna pdb|1M19|E Chain E, Ligand Binding Alters The Structure And Dynamics Of Nucleosomal Dna pdb|1M1A|A Chain A, Ligand Binding Alters The Structure An…	1M18	1		0.12		43.9		96		37.5		52.0833		71.1111
r25	3335		pdb|1AOI|A	116	Chain A, Complex Between Nucleosome Core Particle (H3,H4,H2a,H2b) And 146 Bp Long Dna Fragment pdb|1AOI|E Chain E, Complex Between Nucleosome Core Particle (H3,H4,H2a,H2b) And 146 Bp Long Dna Fragment	1AOI	1		0.12		43.9		96		37.5		52.0833		82.7586
r25	3335		pdb|1F66|A	136	Chain A, 2.6 A Crystal Structure Of A Nucleosome Core Particle Containing The Variant Histone H2a.Z pdb|1F66|E Chain E, 2.6 A Crystal Structure Of A Nucleosome Core Particle Containing The Variant Histone H2a.Z	1F66	1		0.12		43.9		96		37.5		52.0833		70.5882
r25	3335		ref|XP_320335.2|	136	AGAP012197-PA [Anopheles gambiae str. PEST] ref|XP_320336.2| AGAP012196-PA [Anopheles gambiae str. PEST] gb|EAA00515.2| AGAP012197-PA [Anopheles gambiae str. PEST] gb|EAA00132.2| AGAP012196-PA [Anopheles gambiae str. PEST]	XP_320335	1		0.12		43.9		96		37.5		51.0417		70.5882
r25	3335		ref|XP_569067.1|	138	histone H3 [Cryptococcus neoformans var. neoformans JEC21] ref|XP_776985.1| hypothetical protein CNBB5130 [Cryptococcus neoformans var. neoformans B-3501A] gb|EAL22338.1| hypothetical protein CNBB5130 [Cryptococcus neoformans var. neoformans B-3501A] gb|AAW41760.1| histone H3, putative [Cryptococcus neoformans var. neoformans JEC21]	XP_569067	1		0.12		43.9		96		37.5		52.0833		69.5652
r25	3335		ref|XP_384466.1|	144	H3_NEUCR Histone H3 [Gibberella zeae PH-1]	XP_384466	1		0.12		43.9		123		33.3333		47.9675		85.4167
r25	3335		ref|XP_647577.1|	139	histone H3 [Dictyostelium discoideum AX4] sp|O15819.1|H33A_DICDI RecName: Full=Histone H3.3 type a; AltName: Full=Histone 3, variant 3 type a gb|AAB63013.1| histone H3 [Dictyostelium discoideum] gb|EAL73153.1| histone H3 [Dictyostelium discoideum AX4]	XP_647577	1		0.12		43.9		96		37.5		51.0417		69.0647
r25	3335		ref|XP_956003.1|	136	histone H3 [Neurospora crassa OR74A] ref|XP_001228223.1| histone H3 [Chaetomium globosum CBS 148.51] ref|XP_368085.2| histone H3 [Magnaporthe grisea 70-15] ref|XP_001910031.1| unnamed protein product [Podospora anserina] sp|P07041.3|H3_NEUCR RecName: Full=Histone H3 sp|P61835.2|H3_TRIRE RecName: Full=Histone H3 sp|Q5DWI3.3|H3_MARPO RecName: Full=Histone H3 sp|Q6DL03.3|H3_CHAGB RecName: Full=Histo…	XP_956003	1		0.12		43.9		123		33.3333		47.9675		90.4412
r25	3335		ref|XP_724814.1|	136	histone 3 [Plasmodium yoelii yoelii str. 17XNL] ref|XP_966093.1| histone H3 [Plasmodium falciparum 3D7] ref|XP_001616124.1| histone H3 [Plasmodium vivax SaI-1] gb|EAA16379.1| histone 3 [Plasmodium yoelii yoelii] gb|AAO23910.1| histone H3 [Plasmodium falciparum] emb|CAG25345.1| histone H3 [Plasmodium falciparum 3D7] gb|EDL46397.1| histone H3, putative [Plasmodium vivax]	XP_724814	1		0.12		43.9		96		37.5		51.0417		70.5882
r25	3335		gb|ACV03817.1|	118	histone H3 [Cylindrocladium gracile]	ACV03817	1		0.16		43.5		123		33.3333		47.1545		104.237
r25	3335		dbj|BAH93340.1|	250	Os06g0159750 [Oryza sativa Japonica Group]	BAH93340	1		0.16		43.5		96		37.5		51.0417		38.4
r25	3335		ref|XP_002456691.1|	359	hypothetical protein SORBIDRAFT_03g040890 [Sorghum bicolor] gb|EES01811.1| hypothetical protein SORBIDRAFT_03g040890 [Sorghum bicolor]	XP_002456691	1		0.16		43.5		96		37.5		51.0417		26.7409
r25	3335		gb|ACM08344.1|	136	Histone H3.3 [Salmo salar]	ACM08344	1		0.16		43.5		95		37.8947		50.5263		69.8529
r25	3335		ref|XP_002389836.1|	140	hypothetical protein MPER_10983 [Moniliophthora perniciosa FA553] gb|EEB90766.1| hypothetical protein MPER_10983 [Moniliophthora perniciosa FA553]	XP_002389836	1		0.16		43.5		96		37.5		51.0417		68.5714
r25	3335		gb|ACG30943.1|	178	histone H3 [Zea mays]	ACG30943	1		0.16		43.5		96		37.5		51.0417		53.9326
r25	3335		gb|ACG25071.1|	136	histone H3 [Zea mays]	ACG25071	1		0.16		43.5		96		37.5		51.0417		70.5882
r25	3335		ref|XP_002045660.1|	136	GM18832 [Drosophila sechellia] gb|EDW54721.1| GM18832 [Drosophila sechellia]	XP_002045660	1		0.16		43.5		96		37.5		51.0417		70.5882
r25	3335		ref|XP_001928622.1|	136	PREDICTED: similar to histone cluster 1, H3f [Sus scrofa]	XP_001928622	1		0.16		43.5		96		37.5		51.0417		70.5882
r25	3335		ref|XP_002008289.1|	308	GI11897 [Drosophila mojavensis] gb|EDW18765.1| GI11897 [Drosophila mojavensis]	XP_002008289	1		0.16		43.5		309		22.9773		37.8641		100.325
r25	3335		dbj|BAG35628.1|	136	unnamed protein product [Homo sapiens]	BAG35628	1		0.16		43.5		89		39.3258		50.5618		65.4412
r25	3335		gb|ACB44900.1|	110	histone H3 [Mycosphaerella eumusae]	ACB44900	1		0.16		43.5		119		34.4538		47.0588		108.182
r25	3335		ref|XP_001873642.1|	138	histone H3 [Laccaria bicolor S238N-H82] gb|EDR15434.1| histone H3 [Laccaria bicolor S238N-H82]	XP_001873642	1		0.16		43.5		96		37.5		51.0417		69.5652
r25	3335		ref|XP_001883787.1|	138	histone H3 [Laccaria bicolor S238N-H82] gb|EDR05683.1| histone H3 [Laccaria bicolor S238N-H82]	XP_001883787	1		0.16		43.5		96		37.5		51.0417		69.5652
r25	3335		ref|XP_001883669.1|	146	histone H3 [Laccaria bicolor S238N-H82] gb|EDR05565.1| histone H3 [Laccaria bicolor S238N-H82]	XP_001883669	1		0.16		43.5		96		37.5		51.0417		65.7534
r25	3335		ref|XP_001888516.1|	137	histone H3 [Laccaria bicolor S238N-H82] gb|EDR00922.1| histone H3 [Laccaria bicolor S238N-H82]	XP_001888516	1		0.16		43.5		96		37.5		51.0417		70.073
r25	3335		dbj|BAF95851.1|	139	histon H3 protein [Vitis hybrid cultivar]	BAF95851	1		0.16		43.5		96		37.5		51.0417		69.0647
r25	3335		ref|XP_001640436.1|	136	predicted protein [Nematostella vectensis] ref|XP_002204897.1| hypothetical protein BRAFLDRAFT_67487 [Branchiostoma floridae] gb|EDO48373.1| predicted protein [Nematostella vectensis] gb|EEN69959.1| hypothetical protein BRAFLDRAFT_67487 [Branchiostoma floridae]	XP_001640436	1		0.16		43.5		96		38.5417		51.0417		70.5882
r25	3335		ref|XP_001514728.1|	98	PREDICTED: similar to Hist1h3e protein, partial [Ornithorhynchus anatinus]	XP_001514728	1		0.16		43.5		96		37.5		51.0417		97.9592
r25	3335		ref|XP_001419259.1|	136	predicted protein [Ostreococcus lucimarinus CCE9901] gb|ABO97552.1| predicted protein [Ostreococcus lucimarinus CCE9901]	XP_001419259	1		0.16		43.5		96		37.5		51.0417		70.5882
r25	3335		ref|XP_001363557.1|	136	PREDICTED: similar to H3 histone, family 3A [Monodelphis domestica]	XP_001363557	1		0.16		43.5		126		32.5397		44.4444		92.6471
r25	3335		sp|P08903.2|H32_ENCAL	136	RecName: Full=Histone H3.2	P08903	1		0.16		43.5		96		37.5		51.0417		70.5882
r25	3335		ref|XP_869104.2|	136	PREDICTED: similar to histone H3.3 [Bos taurus]	XP_869104	1		0.16		43.5		96		38.5417		50		70.5882
r25	3335		gb|ABG79516.1|	111	histone H3 [Passalora sp. CBS 113377] gb|ABG79518.1| histone H3 [Passalora sp. CBS 113379]	ABG79516	1		0.16		43.5		119		34.4538		47.0588		107.207
r25	3335		ref|XP_001831684.1|	138	hypothetical protein CC1G_05755 [Coprinopsis cinerea okayama7#130] ref|XP_001831695.1| hypothetical protein CC1G_05766 [Coprinopsis cinerea okayama7#130] gb|EAU90217.1| hypothetical protein CC1G_05755 [Coprinopsis cinerea okayama7#130] gb|EAU90228.1| hypothetical protein CC1G_05766 [Coprinopsis cinerea okayama7#130]	XP_001831684	1		0.16		43.5		96		37.5		51.0417		69.5652
r25	3335		ref|XP_001828425.1|	138	hypothetical protein CC1G_04396 [Coprinopsis cinerea okayama7#130] gb|EAU93417.1| hypothetical protein CC1G_04396 [Coprinopsis cinerea okayama7#130]	XP_001828425	1		0.16		43.5		96		37.5		51.0417		69.5652
r25	3335		ref|XP_001829644.1|	137	histone H3 [Coprinopsis cinerea okayama7#130] ref|XP_001882076.1| histone H3 [Laccaria bicolor S238N-H82] gb|EAU92176.1| histone H3 [Coprinopsis cinerea okayama7#130] gb|EDR07145.1| histone H3 [Laccaria bicolor S238N-H82]	XP_001829644	1		0.16		43.5		96		37.5		51.0417		70.073
r25	3335		gb|ABB90383.1|	108	histone 3 [Verticillium dahliae]	ABB90383	1		0.16		43.5		123		33.3333		47.9675		113.889
r25	3335		dbj|BAD90808.1|	137	histone 3 [Conocephalum conicum]	BAD90808	1		0.16		43.5		96		37.5		51.0417		70.073
r25	3335		dbj|BAD90765.1|	136	histone 3 [Conocephalum conicum]	BAD90765	1		0.16		43.5		123		33.3333		47.9675		90.4412
r25	3335		gb|AAQ96274.1|	107	H3L-like histone [Mus musculus] gb|AAQ96279.1| H3L-like histone [Hydra vulgaris]	AAQ96274	1		0.16		43.5		89		39.3258		50.5618		83.1776
r25	3335		gb|AAQ96277.1|	107	H3L-like histone [Oryctolagus cuniculus]	AAQ96277	1		0.16		43.5		89		39.3258		50.5618		83.1776
r25	3335		emb|CAB57248.1|	134	histone H3 [Entodinium caudatum]	CAB57248	1		0.16		43.5		96		36.4583		52.0833		71.6418
r25	3335		gb|EAW89915.1|	142	hCG1749005 [Homo sapiens]	EAW89915	1		0.16		43.5		96		37.5		50		67.6056
r25	3335		gb|AAA52651.1|	135	histone H3 [Homo sapiens]	AAA52651	1		0.16		43.5		96		37.5		51.0417		71.1111
r25	3335		gb|AAF87128.1|AC006434_24	236	F10A5.19 [Arabidopsis thaliana]	AAF87128	2		0.16		43.5		190		37.8947		51.0526		80.5085
r25	3335		gb|AAI07288.1|	134	Hist1h3i protein [Mus musculus]	AAI07288	1		0.16		43.5		96		37.5		51.0417		71.6418
r25	3335		ref|XP_854287.1|	156	PREDICTED: similar to histone 1, H2ai (predicted) [Canis familiaris]	XP_854287	1		0.16		43.5		96		37.5		51.0417		61.5385
r25	3335		ref|XP_537880.2|	259	PREDICTED: similar to histone 1, H2ai (predicted) isoform 1 [Canis familiaris] ref|XP_859248.1| PREDICTED: similar to histone 1, H2ai (predicted) isoform 3 [Canis familiaris]	XP_537880	1		0.16		43.5		96		37.5		51.0417		37.0656
r25	3335		ref|XP_853903.1|	167	PREDICTED: similar to histone 1, H2ai (predicted) [Canis familiaris]	XP_853903	1		0.16		43.5		96		37.5		51.0417		57.485
r25	3335		ref|XP_545397.2|	152	PREDICTED: similar to histone 1, H2ai (predicted) [Canis familiaris]	XP_545397	1		0.16		43.5		96		37.5		51.0417		63.1579
r25	3335		gb|AAX92952.1|	168	histone H3 - maize [Oryza sativa (japonica cultivar-group)]	AAX92952	1		0.16		43.5		96		37.5		51.0417		57.1429
r25	3335		gb|AAT28142.1|	118	histone H3 [Dolichopeza subalbipes] gb|AAT28156.1| histone H3 [Negha meridionalis]	AAT28142	1		0.16		43.5		89		39.3258		50.5618		75.4237
r25	3335		ref|NP_001074488.1|	136	predicted gene 12657 [Mus musculus] gb|EDL30939.1| mCG142395 [Mus musculus]	NP_001074488	1		0.16		43.5		96		38.5417		50		70.5882
r25	3335		ref|NP_001127304.1|	136	H3 histone, family 3B (H3.3B) [Pongo abelii] sp|Q5RCC9.3|H33_PONAB RecName: Full=Histone H3.3 emb|CAH90578.1| hypothetical protein [Pongo abelii]	NP_001127304	1		0.16		43.5		96		38.5417		50		70.5882
r25	3335		dbj|BAD11819.1|	143	histone H3 [Lentinula edodes]	BAD11819	1		0.16		43.5		96		37.5		51.0417		67.1329
r25	3335		sp|Q5MYA4.3|H32_CICIN	136	RecName: Full=Histone H3.2 gb|AAR82893.1| histone H3 protein [Cichorium intybus]	Q5MYA4	1		0.16		43.5		96		37.5		51.0417		70.5882
r25	3335		prf||1202289A	135	histone H3	1202289A	1		0.16		43.5		96		37.5		51.0417		71.1111
r25	3335		sp|P90543.3|H3_EUPCR	136	RecName: Full=Histone H3 gb|AAM73998.1|AF466825_1 histone H3v [Euplotes octocarinatus] gb|AAB39721.1| histone H3 [Euplotes crassus]	P90543	1		0.16		43.5		96		37.5		53.125		70.5882
r25	3335		ref|NP_189372.1|	136	histone H3 [Arabidopsis thaliana] ref|NP_201339.1| histone H3 [Arabidopsis thaliana] ref|NP_563838.1| histone H3 [Arabidopsis thaliana] ref|NP_568227.1| histone H3 [Arabidopsis thaliana] ref|NP_568228.1| histone H3 [Arabidopsis thaliana] ref|NP_001044904.1| Os01g0866200 [Oryza sativa (japonica cultivar-group)] ref|NP_001052776.1| Os04g0419600 [Oryza sativa (japonica cultivar-group)] ref|NP_001055…	NP_189372	1		0.16		43.5		96		37.5		51.0417		70.5882
r25	3335		ref|NP_003520.1|	136	histone cluster 1, H3a [Homo sapiens] ref|NP_003522.1| histone cluster 1, H3c [Homo sapiens] ref|NP_003523.1| histone cluster 1, H3e [Homo sapiens] ref|NP_003524.1| histone cluster 1, H3i [Homo sapiens] ref|NP_003525.1| H3 histone family, member H [Homo sapiens] ref|NP_003526.1| histone cluster 1, H3j [Homo sapiens] ref|NP_003527.1| histone cluster 1, H3h [Homo sapiens] ref|NP_003528.1| histone c…	NP_003520	1		0.16		43.5		96		37.5		51.0417		70.5882
r25	3335		gb|AAI07286.1|	135	Hist1h3h protein [Mus musculus] gb|AAI27149.1| Hist1h3i protein [Mus musculus] prf||721930A histone H3	AAI07286	1		0.16		43.5		96		37.5		51.0417		71.1111
r25	3335		ref|XP_646791.1|	136	histone H3 [Dictyostelium discoideum AX4] gb|EAL72896.1| histone H3 [Dictyostelium discoideum AX4]	XP_646791	1		0.16		43.5		96		36.4583		52.0833		70.5882
r25	3335		emb|CAR63687.1|	143	Putative protein similar to H3 histone, family 2 isoform 2 [Angiostrongylus cantonensis]	CAR63687	1		0.21		43.1		96		37.5		51.0417		67.1329
r25		3335	ref|XP_001734741.1|	299	hypothetical protein [Entamoeba dispar SAW760] gb|EDR29091.1| hypothetical protein, conserved [Entamoeba dispar SAW760]	XP_001734741		1		1.8		40		146		27.3973		45.2055		48.8294
r25		3335	ref|XP_629555.1|	792	hypothetical protein [Dictyostelium discoideum AX4] gb|EAL61131.1| hypothetical protein DDB_G0292656 [Dictyostelium discoideum AX4]	XP_629555		1		1.8		40		78		35.8974		51.2821		9.84848
r25		3335	ref|XP_001737694.1|	112	hypothetical protein [Entamoeba dispar SAW760] gb|EDR26009.1| hypothetical protein EDI_331140 [Entamoeba dispar SAW760]	XP_001737694		1		3		39.3		106		33.9623		45.283		94.6429
r25		3335	sp|P21421.2|RPOB_PLAFA	1024	RecName: Full=DNA-directed RNA polymerase subunit beta; AltName: Full=PEP; AltName: Full=Plastid-encoded RNA polymerase subunit beta; Short=RNA polymerase subunit beta emb|CAA53232.1| beta subunit RNA polymerase [Plasmodium falciparum] emb|CAA64572.1| rpoB [Plasmodium falciparum]	P21421		1		3.9		38.9		82		35.3659		48.7805		8.00781
r25		3335	ref|ZP_03305222.1|	720	hypothetical protein ANHYDRO_01659 [Anaerococcus hydrogenalis DSM 7454] gb|EEB35476.1| hypothetical protein ANHYDRO_01659 [Anaerococcus hydrogenalis DSM 7454]	ZP_03305222		1		5.1		38.5		190		24.2105		43.6842		26.3889
r25		3335	emb|CAM73972.1|	330	membrane protein [Magnetospirillum gryphiswaldense MSR-1]	CAM73972		2		5.1		38.5		361		30.1939		46.2604		109.394
r25		3335	ref|XP_001975181.1|	239	GG20703 [Drosophila erecta] gb|EDV55581.1| GG20703 [Drosophila erecta]	XP_001975181		1		6.7		38.1		180		30.5556		41.6667		75.3138
r25		3335	ref|XP_001733671.1|	164	hypothetical protein [Entamoeba dispar SAW760] gb|EDR30202.1| hypothetical protein, conserved [Entamoeba dispar SAW760]	XP_001733671		1		6.7		38.1		133		30.0752		43.609		81.0976
r25		3335	ref|XP_001478654.1|	140	PREDICTED: hypothetical protein [Mus musculus] ref|XP_001472317.1| PREDICTED: hypothetical protein [Mus musculus]	XP_001478654		1		6.7		38.1		99		32.3232		47.4747		70.7143
r25		3335	gb|AAA32655.1|	136	histone H3 (H3-1.1)	AAA32655		1		6.7		38.1		96		32.2917		51.0417		70.5882
r25		3335	ref|XP_001603092.1|	307	PREDICTED: similar to serine/arginine repetitive matrix 1 [Nasonia vitripennis]	XP_001603092		1		8.7		37.7		48		43.75		58.3333		15.6352
r25		3335	ref|XP_001472026.1|	351	PREDICTED: hypothetical protein [Mus musculus]	XP_001472026		2		8.7		37.7		205		35.6098		54.6341		58.4046
r25		3335	ref|XP_001477713.1|	307	PREDICTED: hypothetical protein [Mus musculus]	XP_001477713		1		8.7		37.7		97		36.0825		55.6701		31.5961
r25		3335	ref|XP_629478.1|	684	hypothetical protein [Dictyostelium discoideum AX4] gb|EAL61049.1| hypothetical protein DDB_G0292750 [Dictyostelium discoideum AX4]	XP_629478		1		8.7		37.7		71		32.3944		54.9296		10.3801
r31	3041	3040	ref|XP_002566652.1|	412	Pc23g00930 [Penicillium chrysogenum Wisconsin 54-1255] emb|CAP79587.1| Pc23g00930 [Penicillium chrysogenum Wisconsin 54-1255]	XP_002566652	1	1	1e-06	0.013	60.1	47	122	86	33.6066	32.5581	57.377	58.1395	29.6117	20.8738
r31	3041	3040	ref|XP_002485701.1|	388	conserved hypothetical protein [Talaromyces stipitatus ATCC 10500] gb|EED15748.1| conserved hypothetical protein [Talaromyces stipitatus ATCC 10500]	XP_002485701	1	1	6e-06	0.002	58.2	50.1	123	81	30.8943	35.8025	54.4715	58.0247	31.701	20.8763
r31	3041	3040	ref|XP_002483205.1|	876	conserved hypothetical protein [Talaromyces stipitatus ATCC 10500] gb|EED15971.1| conserved hypothetical protein [Talaromyces stipitatus ATCC 10500]	XP_002483205	1	1	1e-05	0.003	57	49.3	123	89	30.0813	33.7079	53.6585	55.0562	14.0411	10.1598
r31	3041	3040	ref|XP_002488624.1|	239	conserved hypothetical protein [Talaromyces stipitatus ATCC 10500] gb|EED11868.1| conserved hypothetical protein [Talaromyces stipitatus ATCC 10500]	XP_002488624	1	1	1e-05	0.029	57	45.8	118	87	32.2034	32.1839	55.9322	57.4713	49.3724	36.4017
r31	3041	3040	ref|XP_001245703.1|	319	hypothetical protein CIMG_05144 [Coccidioides immitis RS] gb|EAS34120.1| hypothetical protein CIMG_05144 [Coccidioides immitis RS]	XP_001245703	1	1	4e-05	0.038	55.5	45.4	92	84	38.0435	33.3333	55.4348	52.381	28.8401	26.3323
r31	3041	3040	ref|XP_002566879.1|	887	Pc24g02420 [Penicillium chrysogenum Wisconsin 54-1255] emb|CAP87150.1| Pc24g02420 [Penicillium chrysogenum Wisconsin 54-1255]	XP_002566879	1	1	4e-05	4.6	55.5	38.5	133	123	26.3158	24.3902	53.3835	48.7805	14.9944	13.867
r31	3041	3040	ref|XP_002480770.1|	838	hypothetical protein TSTA_035620 [Talaromyces stipitatus ATCC 10500] gb|EED20336.1| hypothetical protein TSTA_035620 [Talaromyces stipitatus ATCC 10500]	XP_002480770	1	1	6e-05	0.022	54.7	46.2	124	86	29.0323	31.3953	55.6452	58.1395	14.7971	10.2625
r31	3041	3040	ref|XP_002482988.1|	177	hypothetical protein TSTA_127040 [Talaromyces stipitatus ATCC 10500] gb|EED18996.1| hypothetical protein TSTA_127040 [Talaromyces stipitatus ATCC 10500]	XP_002482988	1	1	0.0001	0.01	53.5	47.4	81	81	37.037	34.5679	61.7284	56.7901	45.7627	45.7627
r31	3041	3040	ref|XP_002455637.1|	558	hypothetical protein SORBIDRAFT_03g015311 [Sorghum bicolor] gb|EES00757.1| hypothetical protein SORBIDRAFT_03g015311 [Sorghum bicolor]	XP_002455637	1	1	0.0002	0.017	52.8	46.6	116	115	26.7241	26.087	56.8966	54.7826	20.7885	20.6093
r31	3041	3040	ref|XP_002567108.1|	846	Pc21g00330 [Penicillium chrysogenum Wisconsin 54-1255] emb|CAP94930.1| Pc21g00330 [Penicillium chrysogenum Wisconsin 54-1255]	XP_002567108	1	1	0.0002	0.42	52.8	42	125	86	29.6	26.7442	56.8	55.814	14.7754	10.1655
r31	3041	3040	ref|XP_002488829.1|	415	conserved hypothetical protein [Talaromyces stipitatus ATCC 10500] gb|EED11419.1| conserved hypothetical protein [Talaromyces stipitatus ATCC 10500]	XP_002488829	1	1	0.0003	0.55	52.4	41.6	134	135	29.1045	28.1481	49.2537	48.1481	32.2892	32.5301
r31	3041	3040	ref|XP_001217170.1|	810	predicted protein [Aspergillus terreus NIH2624] gb|EAU30716.1| predicted protein [Aspergillus terreus NIH2624]	XP_001217170	1	1	0.0004	4.6	52	38.5	140	85	29.2857	25.8824	52.8571	52.9412	17.284	10.4938
r31	3041	3040	ref|XP_001218522.1|	871	predicted protein [Aspergillus terreus NIH2624] gb|EAU30091.1| predicted protein [Aspergillus terreus NIH2624]	XP_001218522	1	1	0.0004	4.6	52	38.5	140	85	29.2857	25.8824	52.8571	52.9412	16.0735	9.7589
r31	3041	3040	ref|XP_001216586.1|	852	predicted protein [Aspergillus terreus NIH2624] gb|EAU32227.1| predicted protein [Aspergillus terreus NIH2624]	XP_001216586	1	1	0.0004	4.6	52	38.5	140	85	29.2857	25.8824	52.8571	52.9412	16.4319	9.97653
r31	3041	3040	ref|XP_002486417.1|	208	hypothetical protein TSTA_103980 [Talaromyces stipitatus ATCC 10500] gb|EED14179.1| hypothetical protein TSTA_103980 [Talaromyces stipitatus ATCC 10500]	XP_002486417	1	1	0.0005	1.6	51.6	40	105	107	26.6667	26.1682	57.1429	54.2056	50.4808	51.4423
r31	3041		ref|XP_002567122.1|	459	Pc21g00480 [Penicillium chrysogenum Wisconsin 54-1255] emb|CAP94945.1| Pc21g00480 [Penicillium chrysogenum Wisconsin 54-1255]	XP_002567122	1		0.0007		51.2		136		30.1471		50		29.6296
r31	3041	3040	ref|XP_002567425.1|	891	Pc21g03650 [Penicillium chrysogenum Wisconsin 54-1255] emb|CAP95262.1| Pc21g03650 [Penicillium chrysogenum Wisconsin 54-1255]	XP_002567425	1	1	0.001	0.71	50.8	41.2	89	86	32.5843	29.0698	59.5506	54.6512	9.98878	9.65208
r31	3041	3040	ref|XP_002488216.1|	419	conserved hypothetical protein [Talaromyces stipitatus ATCC 10500] gb|EED12562.1| conserved hypothetical protein [Talaromyces stipitatus ATCC 10500]	XP_002488216	1	1	0.001	3.5	50.4	38.9	111	94	30.6306	29.7872	52.2523	50	26.4916	22.4344
r31	3041	3040	gb|AAF79806.1|AC020646_29	1335	T32E20.13 [Arabidopsis thaliana]	AAF79806	1	1	0.001	3.5	50.4	38.9	123	192	26.8293	23.9583	56.0976	46.3542	9.21348	14.382
r31	3041	3040	ref|XP_002450498.1|	521	hypothetical protein SORBIDRAFT_05g006263 [Sorghum bicolor] gb|EES09486.1| hypothetical protein SORBIDRAFT_05g006263 [Sorghum bicolor]	XP_002450498	1	1	0.002	0.008	49.7	47.8	98	98	25.5102	25.5102	57.1429	57.1429	18.81	18.81
r31	3041	3040	ref|XP_002488702.1|	846	conserved hypothetical protein [Talaromyces stipitatus ATCC 10500] gb|EED11521.1| conserved hypothetical protein [Talaromyces stipitatus ATCC 10500]	XP_002488702	1	1	0.002	1.2	49.7	40.4	89	85	33.7079	30.5882	58.427	54.1176	10.5201	10.0473
r31	3041	3040	ref|XP_001211069.1|	407	predicted protein [Aspergillus terreus NIH2624] gb|EAU36853.1| predicted protein [Aspergillus terreus NIH2624]	XP_001211069	1	1	0.002	4.6	50.1	38.5	97	85	30.9278	25.8824	57.732	52.9412	23.8329	20.8845
r31	3041		ref|XP_002482130.1|	205	hypothetical protein TSTA_119020 [Talaromyces stipitatus ATCC 10500] gb|EED18138.1| hypothetical protein TSTA_119020 [Talaromyces stipitatus ATCC 10500]	XP_002482130	1		0.002		50.1		118		28.8136		53.3898		57.561
r31	3041	3040	ref|XP_001241765.1|	381	hypothetical protein CIMG_08928 [Coccidioides immitis RS] gb|EAS30182.1| hypothetical protein CIMG_08928 [Coccidioides immitis RS]	XP_001241765	1	1	0.004	0.084	48.5	44.3	88	80	35.2273	33.75	56.8182	56.25	23.0971	20.9974
r31	3041		ref|XP_002488441.1|	533	conserved hypothetical protein [Talaromyces stipitatus ATCC 10500] gb|EED11685.1| conserved hypothetical protein [Talaromyces stipitatus ATCC 10500]	XP_002488441	1		0.006		48.1		133		27.8195		48.8722		24.9531
r31	3041	3040	ref|XP_002283675.1|	667	PREDICTED: hypothetical protein [Vitis vinifera]	XP_002283675	1	1	0.008	2.7	47.8	39.3	123	135	22.7642	22.2222	55.2846	54.8148	18.4408	20.2399
r31	3041	3040	emb|CAO39482.1|	676	unnamed protein product [Vitis vinifera]	CAO39482	1	1	0.008	2.7	47.8	39.3	123	135	22.7642	22.2222	55.2846	54.8148	18.1953	19.9704
r31	3041	3040	ref|XP_002167408.1|	576	PREDICTED: similar to ORFa, partial [Hydra magnipapillata]	XP_002167408	1	1	0.01	0.42	47.4	42	162	154	24.0741	24.6753	46.9136	48.0519	28.125	26.7361
r31	3041	3040	dbj|BAF04701.2|	751	Os01g0290300 [Oryza sativa Japonica Group]	BAF04701	1	1	0.01	0.93	47.4	40.8	116	134	25.8621	24.6269	51.7241	47.0149	15.4461	17.8429
r31	3041	3040	ref|NP_001042787.1|	762	Os01g0290300 [Oryza sativa (japonica cultivar-group)]	NP_001042787	1	1	0.01	0.93	47.4	40.8	116	134	25.8621	24.6269	51.7241	47.0149	15.2231	17.5853
r31	3041	3040	ref|XP_001930893.1|	274	hypothetical protein PTRG_00560 [Pyrenophora tritici-repentis Pt-1C-BFP] ref|XP_001932075.1| hypothetical protein PTRG_01742 [Pyrenophora tritici-repentis Pt-1C-BFP] ref|XP_001933791.1| hypothetical protein PTRG_03458 [Pyrenophora tritici-repentis Pt-1C-BFP] ref|XP_001933881.1| hypothetical protein PTRG_03548 [Pyrenophora tritici-repentis Pt-1C-BFP] ref|XP_001934312.1| hypothetical protein PTRG_0…	XP_001930893	1	1	0.01	7.9	47.4	37.7	48	45	50	44.4444	68.75	64.4444	17.5182	16.4234
r31	3041	3040	emb|CAN60218.1|	667	hypothetical protein [Vitis vinifera]	CAN60218	1	1	0.013	4.6	47	38.5	123	135	22.7642	22.2222	55.2846	54.8148	18.4408	20.2399
r31	3041		gb|AAD24567.1|AF120335_1	577	putative transposase [Arabidopsis thaliana]	AAD24567	1		0.029		45.8		101		28.7129		57.4257		17.5043
r31	3041		gb|AAF19546.1|AC007190_14	633	F23N19.13 [Arabidopsis thaliana]	AAF19546	1		0.029		45.8		101		28.7129		57.4257		15.9558
r31	3041		gb|AAF79835.1|AC026875_15	745	T6D22.19 [Arabidopsis thaliana]	AAF79835	1		0.029		45.8		101		28.7129		57.4257		13.557
r31	3041	3040	ref|XP_002456204.1|	700	hypothetical protein SORBIDRAFT_03g032090 [Sorghum bicolor] gb|EES01324.1| hypothetical protein SORBIDRAFT_03g032090 [Sorghum bicolor]	XP_002456204	1	1	0.038	0.42	45.4	42	183	120	21.3115	23.3333	47.541	51.6667	26.1429	17.1429
r31	3041	3040	emb|CAE75980.1|	323	B1160F02.11 [Oryza sativa (japonica cultivar-group)]	CAE75980	1	1	0.05	0.42	45.1	42	88	85	28.4091	28.2353	56.8182	55.2941	27.2446	26.3158
r31	3041		ref|XP_002340607.1|	203	conserved hypothetical protein [Talaromyces stipitatus ATCC 10500] gb|EED23220.1| conserved hypothetical protein [Talaromyces stipitatus ATCC 10500]	XP_002340607	1		0.05		45.1		117		24.7863		54.7009		57.6355
r31	3041	3040	ref|XP_002169651.1|	540	PREDICTED: similar to Ac-like transposase THELMA13 [Hydra magnipapillata]	XP_002169651	1	1	0.065	2.7	44.7	39.3	162	154	23.4568	24.026	45.679	46.7532	30	28.5185
r31	3041		gb|AAF78383.1|AC069551_16	876	T10O22.20 [Arabidopsis thaliana]	AAF78383	1		0.084		44.3		93		31.1828		50.5376		10.6164
r31	3041	3040	ref|XP_002169113.1|	532	PREDICTED: similar to contains similarity to transposases [Hydra magnipapillata]	XP_002169113	1	1	0.11	4.6	43.9	38.5	162	154	22.8395	23.3766	46.2963	47.4026	30.4511	28.9474
r31	3041		ref|XP_002483353.1|	587	hypothetical protein TSTA_012280 [Talaromyces stipitatus ATCC 10500] gb|EED16119.1| hypothetical protein TSTA_012280 [Talaromyces stipitatus ATCC 10500]	XP_002483353	1		0.11		43.9		79		30.3797		60.7595		13.4583
r31	3041		ref|XP_001839050.1|	788	predicted protein [Coprinopsis cinerea okayama7#130] gb|EAU82794.1| predicted protein [Coprinopsis cinerea okayama7#130]	XP_001839050	1		0.11		43.9		92		25		51.087		11.6751
r31	3041	3040	gb|EEC71336.1|	661	hypothetical protein OsI_03395 [Oryza sativa Indica Group]	EEC71336	1	1	0.14	0.25	43.5	42.7	91	91	29.6703	29.6703	56.044	54.9451	13.767	13.767
r31	3041	3040	ref|NP_001043974.1|	701	Os01g0698300 [Oryza sativa (japonica cultivar-group)] dbj|BAF05888.1| Os01g0698300 [Oryza sativa Japonica Group] dbj|BAG94665.1| unnamed protein product [Oryza sativa Japonica Group]	NP_001043974	1	1	0.14	0.25	43.5	42.7	91	91	29.6703	29.6703	56.044	54.9451	12.9815	12.9815
r31	3041		gb|EEE57032.1|	928	hypothetical protein OsJ_06814 [Oryza sativa Japonica Group]	EEE57032	1		0.14		43.5		74		31.0811		62.1622		7.97414
r31	3041		ref|XP_002477825.1|	151	hypothetical protein TSTA_080950 [Talaromyces stipitatus ATCC 10500] gb|EED20862.1| hypothetical protein TSTA_080950 [Talaromyces stipitatus ATCC 10500]	XP_002477825	1		0.14		43.5		88		27.2727		57.9545		58.2781
r31	3041		gb|AAF97838.1|AC034107_21	468	This gene may be cut off. [Arabidopsis thaliana]	AAF97838	1		0.14		43.5		97		29.8969		49.4845		20.7265
r31	3041	3040	gb|ACN33643.1|	700	unknown [Zea mays]	ACN33643	1	1	0.19	0.14	43.1	43.5	186	184	21.5054	22.8261	47.8495	48.3696	26.5714	26.2857
r31	3041	3040	ref|NP_001151767.1|	700	transposon protein [Zea mays] gb|ACG44259.1| transposon protein [Zea mays]	NP_001151767	1	1	0.19	0.14	43.1	43.5	186	184	21.5054	22.8261	47.8495	48.3696	26.5714	26.2857
r31	3041	3040	dbj|BAF06460.2|	685	Os01g0802400 [Oryza sativa Japonica Group]	BAF06460	1	1	0.19	7.9	43.1	37.7	127	125	18.8976	16.8	52.7559	52	18.5401	18.2482
r31	3041	3040	ref|NP_001044546.1|	512	Os01g0802400 [Oryza sativa (japonica cultivar-group)]	NP_001044546	1	1	0.19	7.9	43.1	37.7	127	125	18.8976	16.8	52.7559	52	24.8047	24.4141
r31	3041	3040	ref|XP_002451499.1|	310	hypothetical protein SORBIDRAFT_04g002893 [Sorghum bicolor] gb|EES04475.1| hypothetical protein SORBIDRAFT_04g002893 [Sorghum bicolor]	XP_002451499	1	1	0.25	0.55	42.7	41.6	89	84	25.8427	25	55.0562	55.9524	28.7097	27.0968
r31	3041		ref|XP_002283994.1|	685	PREDICTED: hypothetical protein [Vitis vinifera]	XP_002283994	1		0.25		42.7		122		23.7705		50.8197		17.8102
r31	3041		emb|CAO70039.1|	673	unnamed protein product [Vitis vinifera]	CAO70039	1		0.25		42.7		122		23.7705		50.8197		18.1278
r31	3041		gb|AAP53852.1|	747	hAT family dimerisation domain containing protein [Oryza sativa (japonica cultivar-group)]	AAP53852	1		0.25		42.7		74		31.0811		62.1622		9.90629
r31	3041		ref|XP_002163827.1|	456	PREDICTED: similar to Zinc finger BED domain-containing protein 1 [Hydra magnipapillata]	XP_002163827	1		0.42		42		93		26.8817		51.6129		20.3947
r31	3041		ref|XP_002480779.1|	386	hypothetical protein TSTA_035710 [Talaromyces stipitatus ATCC 10500] gb|EED20345.1| hypothetical protein TSTA_035710 [Talaromyces stipitatus ATCC 10500]	XP_002480779	1		0.42		42		66		33.3333		60.6061		17.0984
r31	3041		ref|XP_001249228.1|	149	predicted protein [Coccidioides immitis RS] gb|EAS27188.1| predicted protein [Coccidioides immitis RS]	XP_001249228	1		0.55		41.6		93		31.1828		50.5376		62.4161
r31	3041		emb|CAE05040.1|	557	OSJNBa0049H08.1 [Oryza sativa (japonica cultivar-group)] emb|CAD40758.2| OSJNBa0081G05.11 [Oryza sativa (japonica cultivar-group)] emb|CAH66665.1| OSIGBa0110B10.2 [Oryza sativa (indica cultivar-group)]	CAE05040	1		0.55		41.6		108		24.0741		52.7778		19.3896
r31	3041		gb|AAD48963.1|AF147263_5	604	contains similarity to transposases [Arabidopsis thaliana] emb|CAB81093.1| AT4g05510 [Arabidopsis thaliana]	AAD48963	1		0.55		41.6		99		27.2727		55.5556		16.3907
r31	3041		dbj|BAF16856.2|	772	Os05g0219300 [Oryza sativa Japonica Group]	BAF16856	1		0.71		41.2		108		24.0741		50.9259		13.9896
r31	3041		gb|AAP59878.1|	682	Ac-like transposase THELMA13 [Silene latifolia]	AAP59878	1		0.71		41.2		120		25		49.1667		17.5953
r31	3041		emb|CAD41225.2|	899	OSJNBa0010H02.12 [Oryza sativa (japonica cultivar-group)]	CAD41225	1		0.71		41.2		125		24		52.8		13.9043
r31	3041		ref|NP_001054942.1|	676	Os05g0219300 [Oryza sativa (japonica cultivar-group)] gb|AAV25287.1| hypothetical protein [Oryza sativa Japonica Group] gb|AAW56923.1| hypothetical protein [Oryza sativa Japonica Group]	NP_001054942	1		0.71		41.2		108		24.0741		50.9259		15.9763
r31	3041		dbj|BAF12408.2|	665	Os03g0563400 [Oryza sativa Japonica Group]	BAF12408	1		1.2		40.4		192		19.7917		46.875		28.8722
r31	3041		ref|XP_002331299.1|	662	predicted protein [Populus trichocarpa] gb|EEF11013.1| predicted protein [Populus trichocarpa]	XP_002331299	1		1.2		40.4		123		19.5122		53.6585		18.5801
r31	3041		ref|NP_001050494.1|	746	Os03g0563400 [Oryza sativa (japonica cultivar-group)]	NP_001050494	1		1.2		40.4		192		19.7917		46.875		25.7373
r31	3041		gb|AAX95609.1|	687	hAT family dimerisation domain, putative [Oryza sativa (japonica cultivar-group)] gb|ABF97129.1| hAT family dimerisation domain containing protein [Oryza sativa (japonica cultivar-group)]	AAX95609	1		1.2		40.4		192		19.7917		46.875		27.9476
r31	3041		gb|AAG50652.1|AC073433_4	659	transposase, putative [Arabidopsis thaliana]	AAG50652	1		1.2		40.4		99		27.2727		52.5253		15.0228
r31	3041	3040	ref|ZP_04574149.1|	154	predicted protein [Fusobacterium sp. 7_1] gb|EEO42911.1| predicted protein [Fusobacterium sp. 7_1]	ZP_04574149	1	1	2.1	6	39.7	38.1	112	110	26.7857	26.3636	50	50	72.7273	71.4286
r31	3041		ref|XP_001611143.1|	441	membrane protein [Babesia bovis T2Bo] gb|EDO07575.1| membrane protein, putative [Babesia bovis]	XP_001611143	1		3.5		38.9		92		30.4348		53.2609		20.8617
r31	3041		ref|XP_001610295.1|	443	membrane protein [Babesia bovis T2Bo] gb|EDO06727.1| membrane protein, putative [Babesia bovis]	XP_001610295	1		4.6		38.5		92		30.4348		53.2609		20.7675
r31	3041	3040	ref|NP_001130635.1|	680	hypothetical protein LOC100191735 [Zea mays] gb|ACF78934.1| unknown [Zea mays]	NP_001130635	1	1	6.1	1.6	38.1	40	119	64	22.6891	35.9375	47.8992	56.25	17.5	9.41176
r31	3041		ref|XP_002340023.1|	1022	conserved hypothetical protein [Talaromyces stipitatus ATCC 10500] gb|EED22636.1| conserved hypothetical protein [Talaromyces stipitatus ATCC 10500]	XP_002340023	1		6.1		38.1		129		26.3566		45.7364		12.6223
r31	3041		ref|XP_001611130.1|	441	hypothetical protein [Babesia bovis T2Bo] gb|EDO07562.1| hypothetical protein BBOV_IV012100 [Babesia bovis]	XP_001611130	1		6.1		38.1		95		30.5263		49.4737		21.542
r31	3041		ref|XP_001608790.1|	443	hypothetical protein [Babesia bovis T2Bo] gb|EDO05222.1| membrane protein, putative [Babesia bovis]	XP_001608790	1		6.1		38.1		92		30.4348		52.1739		20.7675
r31		3040	ref|NP_066539.1|	474	haem lyase [Naegleria gruberi] gb|AAG17817.1|AF288092_42 haem lyase [Naegleria gruberi]	NP_066539		1		0.017		46.6		192		25		48.4375		40.5063
r31		3040	ref|XP_001986484.1|	105	GH20501 [Drosophila grimshawi] gb|EDW01351.1| GH20501 [Drosophila grimshawi]	XP_001986484		2		0.034		32.7		55		43.6364		56.3636		52.381
r31		3040	ref|YP_002477394.1|	242	hypothetical protein BGAFAR04_C0003 [Borrelia garinii Far04] gb|ACL35014.1| hypothetical protein BGAFAR04_C0003 [Borrelia garinii Far04]	YP_002477394		2		0.065		44.7		422		23.9336		40.2844		174.38
r31		3040	ref|NP_975445.1|	424	ABC transporter, ATP-binding and permease protein [Mycoplasma mycoides subsp. mycoides SC str. PG1] emb|CAE77087.1| ABC transporter, ATP-binding and permease protein [Mycoplasma mycoides subsp. mycoides SC str. PG1]	NP_975445		1		0.42		42		172		26.1628		46.5116		40.566
r31		3040	ref|XP_001795286.1|	576	hypothetical protein SNOG_04873 [Phaeosphaeria nodorum SN15] gb|EAT87264.2| hypothetical protein SNOG_04873 [Phaeosphaeria nodorum SN15]	XP_001795286		2		0.47		31.6		43		48.8372		55.814		7.46528
r31		3040	ref|XP_002233630.1|	1402	hypothetical protein BRAFLDRAFT_127891 [Branchiostoma floridae]	XP_002233630		10		0.58		31.6		282		40.4255		50		20.1141
r31		3040	ref|XP_002004285.1|	321	GI19695 [Drosophila mojavensis] gb|EDW08220.1| GI19695 [Drosophila mojavensis]	XP_002004285		8		0.64		31.2		226		40.708		47.3451		70.405
r31		3040	sp|Q25802.1|RPOC2_PLAFA	960	RecName: Full=DNA-directed RNA polymerase subunit beta''; AltName: Full=PEP; AltName: Full=Plastid-encoded RNA polymerase subunit beta''; Short=RNA polymerase subunit beta'' emb|CAA64574.1| rpoD [Plasmodium falciparum]	Q25802		1		0.93		40.8		193		24.8705		39.8964		20.1042
r31		3040	gb|AAU01379.1|	487	MPXV-WRAIR169 [Monkeypox virus]	AAU01379		1		1.2		40.4		147		23.8095		46.2585		30.1848
r31		3040	ref|XP_001746945.1|	510	hypothetical protein [Monosiga brevicollis MX1] gb|EDQ88352.1| predicted protein [Monosiga brevicollis MX1]	XP_001746945		2		1.3		30		105		33.3333		42.8571		20.5882
r31		3040	ref|XP_001999521.1|	175	GI24566 [Drosophila mojavensis] gb|EDW14982.1| GI24566 [Drosophila mojavensis]	XP_001999521		10		1.5		32		321		37.3832		47.9751		183.429
r31		3040	gb|EEH38462.1|	366	predicted protein [Paracoccidioides brasiliensis Pb01]	EEH38462		4		1.7		29.6		110		41.8182		47.2727		30.0546
r31		3040	ref|XP_001989266.1|	113	GH11629 [Drosophila grimshawi] gb|EDW04133.1| GH11629 [Drosophila grimshawi]	XP_001989266		6		2.1		28.5		237		32.9114		45.5696		209.735
r31		3040	ref|YP_424482.1|	629	peptidase C39 family protein [Mycoplasma capricolum subsp. capricolum ATCC 27343] gb|ABC01696.1| Peptidase C39 family protein [Mycoplasma capricolum subsp. capricolum ATCC 27343]	YP_424482		1		2.7		39.3		98		26.5306		48.9796		15.5803
r31		3040	gb|AAN35918.2|	1439	amino acid transporter, putative [Plasmodium falciparum 3D7]	AAN35918		1		2.7		39.3		250		24		40.8		17.3732
r31		3040	ref|XP_001351955.1|	352	hypothetical protein [Plasmodium falciparum 3D7]	XP_001351955		1		2.7		39.3		229		24.8908		40.6114		65.0568
r31		3040	ref|NP_073513.1|	272	128L protein [Yaba-like disease virus] emb|CAC21366.1| 128L protein [Yaba-like disease virus]	NP_073513		1		2.7		39.3		185		22.7027		41.6216		68.0147
r31		3040	ref|XP_002009902.1|	150	GI15619 [Drosophila mojavensis] gb|EDW07219.1| GI15619 [Drosophila mojavensis]	XP_002009902		6		3.3		32.3		163		42.3313		48.4663		108.667
r31		3040	ref|XP_002450095.1|	131	hypothetical protein SORBIDRAFT_05g000453 [Sorghum bicolor] gb|EES09083.1| hypothetical protein SORBIDRAFT_05g000453 [Sorghum bicolor]	XP_002450095		1		3.5		38.9		131		26.7176		46.5649		100
r31		3040	ref|YP_740828.1|	522	heme maturase [Tetrahymena pigmentosa] gb|ABI51737.1| heme maturase [Tetrahymena pigmentosa]	YP_740828		1		3.5		38.9		223		25.1121		43.0493		42.7203
r31		3040	ref|XP_002007418.1|	197	GI12938 [Drosophila mojavensis] gb|EDW17894.1| GI12938 [Drosophila mojavensis]	XP_002007418		2		4		27.3		100		29		43		50.7614
r31		3040	ref|YP_002467976.1|	357	phospho-N-acetylmuramoyl-pentapeptide- transferase [Buchnera aphidicola str. 5A (Acyrthosiphon pisum)] sp|B8D917.1|MRAY_BUCA5 RecName: Full=Phospho-N-acetylmuramoyl-pentapeptide-transferase; AltName: Full=UDP-MurNAc-pentapeptide phosphotransferase gb|ACL30588.1| phospho-N-acetylmuramoyl-pentapeptide- transferase [Buchnera aphidicola str. 5A (Acyrthosiphon pisum)]	YP_002467976		1		4.6		38.5		95		30.5263		51.5789		26.6106
r31		3040	ref|YP_002468532.1|	357	phospho-N-acetylmuramoyl-pentapeptide- transferase [Buchnera aphidicola str. Tuc7 (Acyrthosiphon pisum)] sp|B8D7C2.1|MRAY_BUCAT RecName: Full=Phospho-N-acetylmuramoyl-pentapeptide-transferase; AltName: Full=UDP-MurNAc-pentapeptide phosphotransferase gb|ACL30037.1| phospho-N-acetylmuramoyl-pentapeptide- transferase [Buchnera aphidicola str. Tuc7 (Acyrthosiphon pisum)]	YP_002468532		1		4.6		38.5		95		30.5263		51.5789		26.6106
r31		3040	ref|YP_001497124.1|	270	CD47-like protein [Tanapox virus] gb|ABQ43604.1| CD47-like protein [Tanapox virus]	YP_001497124		1		4.6		38.5		185		22.1622		41.6216		68.5185
r31		3040	gb|ABQ43759.1|	268	CD47-like protein [Tanapox virus]	ABQ43759		1		4.6		38.5		185		22.1622		41.6216		69.0299
r31		3040	ref|NP_240049.1|	357	phospho-N-acetylmuramoyl-pentapeptide-transferase [Buchnera aphidicola str. APS (Acyrthosiphon pisum)] sp|P57314.1|MRAY_BUCAI RecName: Full=Phospho-N-acetylmuramoyl-pentapeptide-transferase; AltName: Full=UDP-MurNAc-pentapeptide phosphotransferase pir||G84955 phospho-N-acetylmuramoyl-pentapeptide-transferase (EC 2.7.8.13) [imported] - Buchnera sp. (strain APS) dbj|BAB12935.1| phospho-N-acetylmura…	NP_240049		1		4.6		38.5		95		30.5263		51.5789		26.6106
r31		3040	ref|ZP_05129829.1|	416	two-component sensor histidine kinase [Clostridium sp. 7_2_43FAA] gb|EEH96723.1| two-component sensor histidine kinase [Clostridium sp. 7_2_43FAA]	ZP_05129829		1		6.1		38.1		152		26.9737		42.7632		36.5385
r31		3040	ref|XP_001734884.1|	196	hypothetical protein [Entamoeba dispar SAW760] gb|EDR28941.1| hypothetical protein, conserved [Entamoeba dispar SAW760]	XP_001734884		2		6.6		27.7		105		31.4286		44.7619		53.5714
r31		3040	ref|XP_001735527.1|	185	hypothetical protein [Entamoeba dispar SAW760] gb|EDR28269.1| hypothetical protein, conserved [Entamoeba dispar SAW760]	XP_001735527		2		6.7		27.7		105		31.4286		44.7619		56.7568
r31		3040	ref|XP_001738620.1|	151	hypothetical protein [Entamoeba dispar SAW760] ref|XP_001739577.1| hypothetical protein [Entamoeba dispar SAW760] gb|EDR24041.1| hypothetical protein, conserved [Entamoeba dispar SAW760] gb|EDR25045.1| hypothetical protein, conserved [Entamoeba dispar SAW760]	XP_001738620		2		7		27.7		105		31.4286		44.7619		69.5364
r31		3040	ref|XP_002205549.1|	1897	hypothetical protein BRAFLDRAFT_67980 [Branchiostoma floridae] gb|EEN63232.1| hypothetical protein BRAFLDRAFT_67980 [Branchiostoma floridae]	XP_002205549		2		7.2		30.4		58		37.931		46.5517		3.05746
r31		3040	gb|EER11711.1|	872	liver stage antigen-1, putative [Perkinsus marinus ATCC 50983]	EER11711		4		7.5		29.3		110		41.8182		47.2727		12.6147
r31		3040	ref|XP_002087946.1|	688	GE18300 [Drosophila yakuba] gb|EDW87658.1| GE18300 [Drosophila yakuba]	XP_002087946		2		7.6		30.4		44		50		54.5455		6.39535
r31		3040	ref|XP_002223825.1|	630	hypothetical protein BRAFLDRAFT_86118 [Branchiostoma floridae]	XP_002223825		2		7.7		29.6		57		40.3509		45.614		9.04762
r31		3040	ref|XP_001747210.1|	135	hypothetical protein [Monosiga brevicollis MX1] gb|EDQ88134.1| predicted protein [Monosiga brevicollis MX1]	XP_001747210		1		7.9		37.7		75		37.3333		53.3333		55.5556
r31		3040	ref|NP_978695.1|	62	hypothetical protein BCE_2385 [Bacillus cereus ATCC 10987] gb|AAS41303.1| hypothetical protein BCE_2385 [Bacillus cereus ATCC 10987]	NP_978695		1		7.9		37.7		42		33.3333		64.2857		67.7419
r31		3040	ref|ZP_00144285.1|	287	hypothetical protein [Fusobacterium nucleatum subsp. vincentii ATCC 49256] gb|EAA24117.1| hypothetical protein [Fusobacterium nucleatum subsp. vincentii ATCC 49256]	ZP_00144285		1		7.9		37.7		253		20.9486		41.8972		88.1533
r31		3040	ref|XP_002009380.1|	1494	GI15320 [Drosophila mojavensis] gb|EDW06697.1| GI15320 [Drosophila mojavensis]	XP_002009380		2		9.4		29.3		57		40.3509		45.614		3.81526
r37	2157		ref|XP_001238633.1|	1486	hypothetical protein, conserved [Eimeria tenella] emb|CAK51380.1| hypothetical protein, conserved [Eimeria tenella]	XP_001238633	1		0.015		46.2		164		27.439		45.7317		11.0363
r37	2157	2156	gb|AAX28490.2|	155	SJCHGC07766 protein [Schistosoma japonicum]	AAX28490	1	1	0.044	0.37	44.7	41.6	163	149	28.8344	25.5034	42.9448	43.6242	105.161	96.129
r37	2157	2156	ref|XP_001849967.1|	531	conserved hypothetical protein [Culex quinquefasciatus] gb|EDS31115.1| conserved hypothetical protein [Culex quinquefasciatus]	XP_001849967	14	2	0.044	6.9	44.7	37.4	2142	328	23.9963	15.5488	42.3436	42.6829	403.39	61.7702
r37	2157		ref|XP_001863081.1|	530	conserved hypothetical protein [Culex quinquefasciatus] gb|EDS37984.1| conserved hypothetical protein [Culex quinquefasciatus]	XP_001863081	11		0.044		44.7		1684		24.0499		42.8741		317.736
r37	2157		ref|XP_001861355.1|	397	conserved hypothetical protein [Culex quinquefasciatus] gb|EDS35534.1| conserved hypothetical protein [Culex quinquefasciatus]	XP_001861355	10		0.074		43.9		1524		24.0814		42.4541		383.879
r37	2157		ref|XP_001868786.1|	206	pugilistDominant [Culex quinquefasciatus] gb|EDS27678.1| pugilistDominant [Culex quinquefasciatus]	XP_001868786	2		0.097		43.5		293		23.5495		42.3208		142.233
r37	2157		ref|XP_001844150.1|	221	pugilistDominant [Culex quinquefasciatus] gb|EDS36164.1| pugilistDominant [Culex quinquefasciatus]	XP_001844150	2		0.13		43.1		325		23.6923		42.1538		147.059
r37	2157	2156	ref|XP_001716276.1|	235	PREDICTED: hypothetical protein, partial [Homo sapiens]	XP_001716276	1	1	0.17	6.9	42.7	37.4	173	169	22.5434	19.5266	39.8844	39.0533	73.617	71.9149
r37	2157		ref|XP_001846763.1|	302	conserved hypothetical protein [Culex quinquefasciatus] gb|EDS44588.1| conserved hypothetical protein [Culex quinquefasciatus]	XP_001846763	7		0.22		42.4		1051		24.0723		42.6261		348.013
r37	2157		ref|XP_001850953.1|	155	pugilistDominant [Culex quinquefasciatus] gb|EDS32842.1| pugilistDominant [Culex quinquefasciatus]	XP_001850953	1		0.28		42		157		24.2038		42.6752		101.29
r37	2157		ref|XP_001865504.1|	182	pugilistDominant [Culex quinquefasciatus] gb|EDS41776.1| pugilistDominant [Culex quinquefasciatus]	XP_001865504	5		0.37		41.6		721		23.9945		42.8571		396.154
r37	2157		ref|XP_001862256.1|	274	conserved hypothetical protein [Culex quinquefasciatus] gb|EDS36794.1| conserved hypothetical protein [Culex quinquefasciatus]	XP_001862256	9		0.37		41.6		1390		23.8849		42.1583		507.299
r37	2157		ref|XP_001870616.1|	213	conserved hypothetical protein [Culex quinquefasciatus] gb|EDS35063.1| conserved hypothetical protein [Culex quinquefasciatus]	XP_001870616	7		0.37		41.6		1019		23.945		42.5908		478.404
r37	2157		ref|XP_001849999.1|	190	pugilistDominant [Culex quinquefasciatus] gb|EDS31157.1| pugilistDominant [Culex quinquefasciatus]	XP_001849999	2		0.48		41.2		326		22.3926		40.4908		171.579
r37	2157	2156	emb|CAL23152.1|	355	gustatory receptor candidate 19 [Tribolium castaneum] gb|ABY40594.1| gustatory receptor [Tribolium castaneum]	CAL23152	1	1	0.63	0.015	40.8	46.2	205	164	27.3171	23.7805	41.4634	43.2927	57.7465	46.1972
r37	2157	2156	ref|XP_001861464.1|	524	pugilistDominant [Culex quinquefasciatus] gb|EDS35649.1| pugilistDominant [Culex quinquefasciatus]	XP_001861464	4	1	0.63	2.4	40.8	38.9	646	148	23.2198	18.9189	41.3313	41.2162	123.282	28.2443
r37	2157		ref|XP_001867302.1|	146	pugilistDominant [Culex quinquefasciatus] gb|EDS44760.1| pugilistDominant [Culex quinquefasciatus]	XP_001867302	4		0.63		40.8		556		24.4604		42.6259		380.822
r37	2157		ref|XP_001868680.1|	153	pugilistDominant [Culex quinquefasciatus] gb|EDS27361.1| pugilistDominant [Culex quinquefasciatus]	XP_001868680	3		0.63		40.8		438		23.7443		41.7808		286.275
r37	2157	2156	ref|XP_001869714.1|	194	conserved hypothetical protein [Culex quinquefasciatus] gb|EDS30087.1| conserved hypothetical protein [Culex quinquefasciatus]	XP_001869714	2	1	0.82	6.9	40.4	37.4	292	180	23.6301	17.7778	43.4932	41.6667	150.515	92.7835
r37	2157	2156	ref|XP_626647.1|	242	hypothetical protein [Cryptosporidium parvum Iowa II] gb|EAK89294.1| hypothetical protein with signal peptide [Cryptosporidium parvum Iowa II]	XP_626647	1	1	0.82	6.9	40.4	37.4	185	138	24.8649	27.5362	40.5405	44.9275	76.4463	57.0248
r37	2157		ref|XP_001870635.1|	194	pugilistDominant [Culex quinquefasciatus] gb|EDS35368.1| pugilistDominant [Culex quinquefasciatus]	XP_001870635	2		0.82		40.4		275		22.9091		41.4545		141.753
r37	2157	2156	ref|XP_001866534.1|	154	conserved hypothetical protein [Culex quinquefasciatus] gb|EDS43527.1| conserved hypothetical protein [Culex quinquefasciatus]	XP_001866534	2	1	1.4	9.1	39.7	37	280	153	25.7143	17.6471	41.0714	45.7516	181.818	99.3506
r37	2157		gb|AAA31881.1|	355	A 'c' was inserted after nt 369 (=nt 10459 in genomic sequence (M10126)) to correct -1 frameshift probably due to gel compression	AAA31881	1		1.4		39.7		149		27.5168		39.5973		41.9718
r37	2157		ref|XP_001848870.1|	147	pugilistDominant [Culex quinquefasciatus] gb|EDS29182.1| pugilistDominant [Culex quinquefasciatus]	XP_001848870	4		1.8		39.3		545		23.8532		42.7523		370.748
r37	2157		ref|XP_001627523.1|	394	predicted protein [Nematostella vectensis] gb|EDO35423.1| predicted protein [Nematostella vectensis]	XP_001627523	4		1.8		39.3		598		25.9197		44.1472		151.777
r37	2157		ref|XP_002239204.1|	1364	hypothetical protein BRAFLDRAFT_101615 [Branchiostoma floridae]	XP_002239204	1		3.1		38.5		98		29.5918		47.9592		7.18475
r37	2157		ref|XP_002171228.1|	207	PREDICTED: similar to GI16375, partial [Hydra magnipapillata]	XP_002171228	1		4.1		38.1		139		25.1799		41.7266		67.1498
r37	2157		ref|XP_001916013.1|	318	PREDICTED: similar to Olfactory receptor 5L1 (Olfactory receptor OR11-151) (OST262) [Equus caballus]	XP_001916013	1		5.3		37.7		127		25.9843		47.2441		39.9371
r37	2157		gb|AAB59222.1|	272	ORF2 bases 1807-2850; first start codon at 2032; putative	AAB59222	1		5.3		37.7		150		24		40		55.1471
r37		2156	ref|XP_002006156.1|	224	GI18714 [Drosophila mojavensis] gb|EDW10091.1| GI18714 [Drosophila mojavensis]	XP_002006156		7		8e-09		67		1174		30.3237		44.8893		524.107
r37		2156	ref|XP_001983740.1|	362	GH15405 [Drosophila grimshawi] gb|EDV96088.1| GH15405 [Drosophila grimshawi]	XP_001983740		9		1e-08		66.6		1591		30.3583		42.9918		439.503
r37		2156	ref|XP_002008289.1|	308	GI11897 [Drosophila mojavensis] gb|EDW18765.1| GI11897 [Drosophila mojavensis]	XP_002008289		7		2e-08		65.9		1214		29.9835		43.6573		394.156
r37		2156	ref|XP_002002808.1|	431	GI17581 [Drosophila mojavensis] gb|EDW12250.1| GI17581 [Drosophila mojavensis]	XP_002002808		9		2e-08		65.9		1639		30.1403		43.7462		380.278
r37		2156	ref|XP_002011326.1|	373	GI16466 [Drosophila mojavensis] gb|EDW06168.1| GI16466 [Drosophila mojavensis]	XP_002011326		12		2e-08		65.9		2060		30.4854		44.0777		552.279
r37		2156	ref|XP_002058930.1|	352	GJ15297 [Drosophila virilis] gb|EDW57999.1| GJ15297 [Drosophila virilis]	XP_002058930		5		2e-08		65.5		863		31.0545		44.9594		245.17
r37		2156	ref|XP_002046156.1|	257	GJ12748 [Drosophila virilis] gb|EDW68498.1| GJ12748 [Drosophila virilis]	XP_002046156		8		3e-08		65.1		1495		29.4983		42.4749		581.712
r37		2156	ref|XP_002057507.1|	401	GJ18168 [Drosophila virilis] gb|EDW57580.1| GJ18168 [Drosophila virilis]	XP_002057507		10		4e-08		64.7		1743		30.4073		44.2915		434.663
r37		2156	ref|XP_002048568.1|	322	GJ14042 [Drosophila virilis] gb|EDW70910.1| GJ14042 [Drosophila virilis]	XP_002048568		5		5e-08		64.3		888		29.7297		44.7072		275.776
r37		2156	ref|XP_002008820.1|	226	GI11602 [Drosophila mojavensis] gb|EDW19296.1| GI11602 [Drosophila mojavensis]	XP_002008820		4		5e-08		64.3		776		30.2835		42.6546		343.363
r37		2156	ref|XP_002006778.1|	356	GI21255 [Drosophila mojavensis] gb|EDW10713.1| GI21255 [Drosophila mojavensis]	XP_002006778		8		5e-08		64.3		1481		29.5746		42.8764		416.011
r37		2156	ref|XP_002052842.1|	275	GJ19719 [Drosophila virilis] gb|EDW64997.1| GJ19719 [Drosophila virilis]	XP_002052842		10		7e-08		63.9		1800		30.2222		44.2222		654.545
r37		2156	ref|XP_002009068.1|	335	GI13841 [Drosophila mojavensis] gb|EDW19544.1| GI13841 [Drosophila mojavensis]	XP_002009068		41		7e-08		63.9		7391		30.2936		45.2036		2206.27
r37		2156	ref|XP_002003863.1|	340	GI18139 [Drosophila mojavensis] gb|EDW13305.1| GI18139 [Drosophila mojavensis]	XP_002003863		15		7e-08		63.9		2722		30.1984		44.6363		800.588
r37		2156	ref|XP_002059154.1|	214	GJ16187 [Drosophila virilis] gb|EDW71212.1| GJ16187 [Drosophila virilis]	XP_002059154		7		9e-08		63.5		1147		29.9913		44.4638		535.981
r37		2156	ref|XP_002046673.1|	280	GJ12354 [Drosophila virilis] gb|EDW69015.1| GJ12354 [Drosophila virilis]	XP_002046673		10		2e-07		62.8		1769		29.3951		43.6405		631.786
r37		2156	ref|XP_002059579.1|	397	GJ14745 [Drosophila virilis] gb|EDW63001.1| GJ14745 [Drosophila virilis]	XP_002059579		7		2e-07		62.8		1219		30.0246		43.8064		307.053
r37		2156	ref|XP_002002359.1|	273	GI17343 [Drosophila mojavensis] gb|EDW11801.1| GI17343 [Drosophila mojavensis]	XP_002002359		7		2e-07		62.8		1284		29.595		43.3801		470.33
r37		2156	ref|XP_002010718.1|	224	GI21695 [Drosophila mojavensis] gb|EDW06373.1| GI21695 [Drosophila mojavensis]	XP_002010718		4		2e-07		62.8		710		29.8592		43.2394		316.964
r37		2156	ref|XP_002005327.1|	721	GI19140 [Drosophila mojavensis] gb|EDW09262.1| GI19140 [Drosophila mojavensis]	XP_002005327		5		2e-07		62.4		930		29.3548		42.5806		128.988
r37		2156	ref|XP_002059639.1|	178	GJ14711 [Drosophila virilis] gb|EDW63061.1| GJ14711 [Drosophila virilis]	XP_002059639		7		3e-07		62		1012		30.1383		44.2688		568.539
r37		2156	ref|XP_002007946.1|	230	GI13221 [Drosophila mojavensis] gb|EDW18422.1| GI13221 [Drosophila mojavensis]	XP_002007946		5		3e-07		62		795		30.4403		43.7736		345.652
r37		2156	ref|XP_002006459.1|	191	GI18557 [Drosophila mojavensis] gb|EDW10394.1| GI18557 [Drosophila mojavensis]	XP_002006459		3		3e-07		62		515		30.4854		44.0777		269.634
r37		2156	ref|XP_002005672.1|	636	GI20598 [Drosophila mojavensis] gb|EDW09607.1| GI20598 [Drosophila mojavensis]	XP_002005672		5		3e-07		62		770		30.6494		44.6753		121.069
r37		2156	ref|XP_002010011.1|	196	GI15681 [Drosophila mojavensis] gb|EDW07328.1| GI15681 [Drosophila mojavensis]	XP_002010011		6		3e-07		62		985		30.0508		44.467		502.551
r37		2156	ref|XP_002046448.1|	327	GJ12901 [Drosophila virilis] gb|EDW68790.1| GJ12901 [Drosophila virilis]	XP_002046448		5		3e-07		61.6		925		29.5135		43.6757		282.875
r37		2156	ref|XP_002057239.1|	210	GJ16980 [Drosophila virilis] gb|EDW62725.1| GJ16980 [Drosophila virilis]	XP_002057239		7		3e-07		61.6		1213		29.8434		43.8582		577.619
r37		2156	ref|XP_001975181.1|	239	GG20703 [Drosophila erecta] gb|EDV55581.1| GG20703 [Drosophila erecta]	XP_001975181		2		3e-07		61.6		331		31.4199		45.3172		138.494
r37		2156	ref|XP_001977999.1|	159	GG17934 [Drosophila erecta] gb|EDV46926.1| GG17934 [Drosophila erecta]	XP_001977999		7		3e-07		61.6		1087		30.0828		44.2502		683.648
r37		2156	ref|XP_002054804.1|	934	GJ22589 [Drosophila virilis] gb|EDW68324.1| GJ22589 [Drosophila virilis]	XP_002054804		5		4e-07		61.2		915		29.7268		43.6066		97.9657
r37		2156	ref|XP_002000737.1|	539	GI10391 [Drosophila mojavensis] gb|EDW16198.1| GI10391 [Drosophila mojavensis]	XP_002000737		8		4e-07		61.2		1453		29.5939		43.2897		269.573
r37		2156	ref|XP_002000006.1|	259	GI22769 [Drosophila mojavensis] gb|EDW15467.1| GI22769 [Drosophila mojavensis]	XP_002000006		6		4e-07		61.2		993		29.8087		42.9003		383.398
r37		2156	ref|XP_001998947.1|	259	GI23342 [Drosophila mojavensis] gb|EDW14408.1| GI23342 [Drosophila mojavensis]	XP_001998947		5		4e-07		61.2		833		29.4118		43.4574		321.622
r37		2156	ref|XP_002009688.1|	327	GI15498 [Drosophila mojavensis] gb|EDW07005.1| GI15498 [Drosophila mojavensis]	XP_002009688		7		4e-07		61.2		1314		28.9954		42.7702		401.835
r37		2156	ref|XP_002011688.1|	229	GI11168 [Drosophila mojavensis] gb|EDW05678.1| GI11168 [Drosophila mojavensis]	XP_002011688		2		6e-07		60.8		327		29.6636		45.2599		142.795
r37		2156	ref|XP_002002432.1|	192	GI12802 [Drosophila mojavensis] gb|EDW11874.1| GI12802 [Drosophila mojavensis]	XP_002002432		8		8e-07		60.5		1090		31.1927		44.7706		567.708
r37		2156	ref|XP_002004629.1|	169	GI20036 [Drosophila mojavensis] gb|EDW08564.1| GI20036 [Drosophila mojavensis]	XP_002004629		5		8e-07		60.5		760		28.6842		43.6842		449.704
r37		2156	ref|XP_002054181.1|	514	GJ24298 [Drosophila virilis] gb|EDW67701.1| GJ24298 [Drosophila virilis]	XP_002054181		4		1e-06		60.1		647		29.83		44.0495		125.875
r37		2156	ref|XP_002047889.1|	534	GJ11677 [Drosophila virilis] gb|EDW70231.1| GJ11677 [Drosophila virilis]	XP_002047889		5		2e-06		58.9		741		30.9042		44.8043		138.764
r37		2156	ref|XP_002060155.1|	309	GJ18501 [Drosophila virilis] gb|EDW57425.1| GJ18501 [Drosophila virilis]	XP_002060155		4		2e-06		58.9		665		27.5188		43.7594		215.21
r37		2156	ref|XP_002010179.1|	172	GI15786 [Drosophila mojavensis] gb|EDW07496.1| GI15786 [Drosophila mojavensis]	XP_002010179		4		2e-06		58.9		597		30.6533		44.2211		347.093
r37		2156	ref|XP_002055659.1|	166	GJ19483 [Drosophila virilis] gb|EDW65860.1| GJ19483 [Drosophila virilis]	XP_002055659		6		4e-06		58.2		907		29.989		43.5502		546.386
r37		2156	ref|XP_002000264.1|	896	GI22617 [Drosophila mojavensis] gb|EDW15725.1| GI22617 [Drosophila mojavensis]	XP_002000264		5		5e-06		57.8		708		30.0847		42.5141		79.0179
r37		2156	ref|XP_002011131.1|	527	GI16375 [Drosophila mojavensis] gb|EDW05973.1| GI16375 [Drosophila mojavensis]	XP_002011131		6		5e-06		57.8		1110		28.3784		42.2523		210.626
r37		2156	ref|XP_001999521.1|	175	GI24566 [Drosophila mojavensis] gb|EDW14982.1| GI24566 [Drosophila mojavensis]	XP_001999521		4		2e-05		55.5		657		23.2877		33.79		375.429
r37		2156	ref|XP_002012658.1|	155	GI10861 [Drosophila mojavensis] gb|EDW05480.1| GI10861 [Drosophila mojavensis]	XP_002012658		4		3e-05		55.1		575		29.7391		43.6522		370.968
r37		2156	ref|XP_001737139.1|	302	hypothetical protein [Entamoeba dispar SAW760] gb|EDR26593.1| hypothetical protein, conserved [Entamoeba dispar SAW760]	XP_001737139		4		3e-05		55.1		653		26.34		42.2665		216.225
r37		2156	ref|XP_002056783.1|	189	GJ16704 [Drosophila virilis] gb|EDW62269.1| GJ16704 [Drosophila virilis]	XP_002056783		6		4e-05		54.7		842		30.0475		44.1805		445.503
r37		2156	ref|XP_002011024.1|	161	GI16314 [Drosophila mojavensis] gb|EDW05866.1| GI16314 [Drosophila mojavensis]	XP_002011024		5		4e-05		54.7		688		30.3779		43.75		427.329
r37		2156	ref|XP_002039650.1|	154	GM22617 [Drosophila sechellia] gb|EDW56392.1| GM22617 [Drosophila sechellia]	XP_002039650		6		5e-05		54.3		745		31.2752		44.5638		483.766
r37		2156	ref|XP_002004285.1|	321	GI19695 [Drosophila mojavensis] gb|EDW08220.1| GI19695 [Drosophila mojavensis]	XP_002004285		8		5e-05		54.3		1417		21.5243		31.0515		441.433
r37		2156	ref|XP_002011379.1|	140	GI16032 [Drosophila mojavensis] gb|EDW06221.1| GI16032 [Drosophila mojavensis]	XP_002011379		5		7e-05		53.9		695		30.0719		43.1655		496.429
r37		2156	ref|XP_001017343.2|	433	hypothetical protein TTHERM_01424460 [Tetrahymena thermophila] gb|EAR97098.2| hypothetical protein TTHERM_01424460 [Tetrahymena thermophila SB210]	XP_001017343		5		0.0002		52.4		865		22.3121		32.2543		199.769
r37		2156	ref|XP_002004017.1|	325	GI19857 [Drosophila mojavensis] gb|EDW13459.1| GI19857 [Drosophila mojavensis]	XP_002004017		6		0.0002		52.4		1071		23.3427		34.5472		329.538
r37		2156	ref|XP_002005284.1|	151	GI20399 [Drosophila mojavensis] gb|EDW09219.1| GI20399 [Drosophila mojavensis]	XP_002005284		6		0.0006		50.8		763		30.2752		43.2503		505.298
r37		2156	ref|ZP_05002222.1|	165	hypothetical protein SSAG_06535 [Streptomyces sp. Mg1] gb|EDX26733.1| hypothetical protein SSAG_06535 [Streptomyces sp. Mg1]	ZP_05002222		4		0.001		49.7		566		25.7951		45.583		343.03
r37		2156	ref|XP_001736064.1|	254	hypothetical protein [Entamoeba dispar SAW760] gb|EDR27708.1| hypothetical protein, conserved [Entamoeba dispar SAW760]	XP_001736064		2		0.001		49.7		299		27.7592		43.1438		117.717
r37		2156	ref|XP_002009380.1|	1494	GI15320 [Drosophila mojavensis] gb|EDW06697.1| GI15320 [Drosophila mojavensis]	XP_002009380		6		0.002		48.9		967		22.1303		31.7477		64.7256
r37		2156	ref|XP_002010662.1|	162	GI21584 [Drosophila mojavensis] gb|EDW06317.1| GI21584 [Drosophila mojavensis]	XP_002010662		9		0.002		48.9		1251		22.3022		32.6938		772.222
r37		2156	ref|XP_002058607.1|	208	GJ14223 [Drosophila virilis] gb|EDW58575.1| GJ14223 [Drosophila virilis]	XP_002058607		4		0.003		48.5		656		20.8841		32.1646		315.385
r37		2156	ref|XP_002009832.1|	667	GI15025 [Drosophila mojavensis] gb|EDW07149.1| GI15025 [Drosophila mojavensis]	XP_002009832		5		0.003		48.5		836		20.4545		31.9378		125.337
r37		2156	ref|XP_502130.1|	281	YALI0C22297p [Yarrowia lipolytica] emb|CAG82450.1| YALI0C22297p [Yarrowia lipolytica]	XP_502130		1		0.003		48.5		139		26.6187		43.8849		49.4662
r37		2156	ref|XP_002010604.1|	176	GI21622 [Drosophila mojavensis] gb|EDW06259.1| GI21622 [Drosophila mojavensis]	XP_002010604		2		0.005		47.8		266		29.3233		41.7293		151.136
r37		2156	ref|XP_001740230.1|	204	hypothetical protein [Entamoeba dispar SAW760] gb|EDR23366.1| hypothetical protein, conserved [Entamoeba dispar SAW760]	XP_001740230		1		0.005		47.8		182		27.4725		41.7582		89.2157
r37		2156	ref|XP_002007418.1|	197	GI12938 [Drosophila mojavensis] gb|EDW17894.1| GI12938 [Drosophila mojavensis]	XP_002007418		2		0.007		47.4		310		23.2258		37.7419		157.36
r37		2156	ref|XP_001734657.1|	151	hypothetical protein [Entamoeba dispar SAW760] gb|EDR29179.1| hypothetical protein, conserved [Entamoeba dispar SAW760]	XP_001734657		3		0.007		47.4		314		28.6624		45.2229		207.947
r37		2156	ref|XP_001746945.1|	510	hypothetical protein [Monosiga brevicollis MX1] gb|EDQ88352.1| predicted protein [Monosiga brevicollis MX1]	XP_001746945		1		0.007		47.4		169		27.8107		39.645		33.1373
r37		2156	ref|XP_001734873.1|	182	hypothetical protein [Entamoeba dispar SAW760] gb|EDR28955.1| hypothetical protein, conserved [Entamoeba dispar SAW760]	XP_001734873		5		0.009		47		817		26.8054		41.8605		448.901
r37		2156	ref|XP_001734884.1|	196	hypothetical protein [Entamoeba dispar SAW760] gb|EDR28941.1| hypothetical protein, conserved [Entamoeba dispar SAW760]	XP_001734884		2		0.009		47		213		29.108		45.0704		108.673
r37		2156	ref|XP_001735527.1|	185	hypothetical protein [Entamoeba dispar SAW760] gb|EDR28269.1| hypothetical protein, conserved [Entamoeba dispar SAW760]	XP_001735527		2		0.009		47		213		29.108		45.0704		115.135
r37		2156	ref|XP_002009944.1|	275	GI14965 [Drosophila mojavensis] gb|EDW07261.1| GI14965 [Drosophila mojavensis]	XP_002009944		4		0.011		46.6		581		22.031		33.2186		211.273
r37		2156	emb|CAJ16304.1|	130	hypothetical protein, conserved [Trypanosoma brucei]	CAJ16304		2		0.012		32.7		95		31.5789		50.5263		73.0769
r37		2156	ref|XP_002002825.1|	168	GI10887 [Drosophila mojavensis] gb|EDW12267.1| GI10887 [Drosophila mojavensis]	XP_002002825		4		0.015		46.2		528		21.7803		32.3864		314.286
r37		2156	ref|XP_001733671.1|	164	hypothetical protein [Entamoeba dispar SAW760] gb|EDR30202.1| hypothetical protein, conserved [Entamoeba dispar SAW760]	XP_001733671		1		0.015		46.2		162		29.0123		46.9136		98.7805
r37		2156	ref|XP_001738620.1|	151	hypothetical protein [Entamoeba dispar SAW760] ref|XP_001739577.1| hypothetical protein [Entamoeba dispar SAW760] gb|EDR24041.1| hypothetical protein, conserved [Entamoeba dispar SAW760] gb|EDR25045.1| hypothetical protein, conserved [Entamoeba dispar SAW760]	XP_001738620		2		0.015		46.2		204		29.4118		45.098		135.099
r37		2156	ref|XP_002347599.1|	241	PREDICTED: hypothetical protein [Homo sapiens]	XP_002347599		1		0.033		45.1		218		22.4771		38.5321		90.4564
r37		2156	ref|XP_002055187.1|	142	GJ19229 [Drosophila virilis] gb|EDW65388.1| GJ19229 [Drosophila virilis]	XP_002055187		3		0.033		45.1		460		23.4783		34.5652		323.944
r37		2156	ref|ZP_04776390.1|	207	hypothetical protein GEMHA0001_0843 [Gemella haemolysans ATCC 10379] gb|EER68713.1| hypothetical protein GEMHA0001_0843 [Gemella haemolysans ATCC 10379]	ZP_04776390		1		0.044		44.7		121		28.0992		46.281		58.4541
r37		2156	ref|XP_001989266.1|	113	GH11629 [Drosophila grimshawi] gb|EDW04133.1| GH11629 [Drosophila grimshawi]	XP_001989266		4		0.044		44.7		432		26.3889		36.8056		382.301
r37		2156	ref|XP_002010809.1|	233	GI21743 [Drosophila mojavensis] gb|EDW06464.1| GI21743 [Drosophila mojavensis]	XP_002010809		2		0.057		44.3		337		19.8813		31.454		144.635
r37		2156	ref|ZP_02220736.1|	162	hypothetical protein YpF1991016_1335 [Yersinia pestis biovar Orientalis str. F1991016] gb|EDR40255.1| hypothetical protein YpF1991016_1335 [Yersinia pestis biovar Orientalis str. F1991016]	ZP_02220736		6		0.057		44.3		727		27.7854		40.9904		448.765
r37		2156	gb|AAA97428.1|	231	ATPase 6	AAA97428		1		0.057		44.3		173		23.1214		42.1965		74.8918
r37		2156	ref|XP_682005.1|	182	hypothetical protein AN8736.2 [Aspergillus nidulans FGSC A4] gb|EAA60285.1| hypothetical protein AN8736.2 [Aspergillus nidulans FGSC A4]	XP_682005		7		0.057		44.3		683		28.6969		43.4846		375.275
r37		2156	gb|ACJ47212.1|	478	MURF1 [Leishmania donovani]	ACJ47212		3		0.074		43.9		632		24.2089		44.7785		132.218
r37		2156	ref|XP_001735208.1|	145	hypothetical protein [Entamoeba dispar SAW760] gb|EDR28607.1| hypothetical protein, conserved [Entamoeba dispar SAW760]	XP_001735208		2		0.074		43.9		261		25.6705		47.1264		180
r37		2156	ref|XP_002233630.1|	1402	hypothetical protein BRAFLDRAFT_127891 [Branchiostoma floridae]	XP_002233630		3		0.097		43.5		380		22.3684		33.1579		27.1041
r37		2156	ref|XP_002001893.1|	331	GI17089 [Drosophila mojavensis] gb|EDW11335.1| GI17089 [Drosophila mojavensis]	XP_002001893		2		0.097		43.5		257		27.6265		44.358		77.6435
r37		2156	ref|XP_001734576.1|	265	hypothetical protein [Entamoeba dispar SAW760] gb|EDR29262.1| hypothetical protein, conserved [Entamoeba dispar SAW760]	XP_001734576		2		0.097		43.5		401		25.4364		40.8978		151.321
r37		2156	ref|XP_001472026.1|	351	PREDICTED: hypothetical protein [Mus musculus]	XP_001472026		18		0.097		43.5		3892		27.0298		42.5231		1108.83
r37		2156	pir||E22845	445	hypothetical protein 4 - Trypanosoma brucei mitochondrion	E22845		2		0.097		43.5		432		25.2315		43.287		97.0787
r37		2156	ref|XP_002450095.1|	131	hypothetical protein SORBIDRAFT_05g000453 [Sorghum bicolor] gb|EES09083.1| hypothetical protein SORBIDRAFT_05g000453 [Sorghum bicolor]	XP_002450095		4		0.13		43.1		515		28.7379		42.3301		393.13
r37		2156	ref|XP_002005427.1|	145	GI19077 [Drosophila mojavensis] gb|EDW09362.1| GI19077 [Drosophila mojavensis]	XP_002005427		1		0.13		43.1		125		21.6		39.2		86.2069
r37		2156	ref|XP_001733702.1|	161	hypothetical protein [Entamoeba dispar SAW760] gb|EDR30170.1| hypothetical protein, conserved [Entamoeba dispar SAW760]	XP_001733702		3		0.13		43.1		406		27.5862		45.8128		252.174
r37		2156	ref|YP_740790.1|	1333	Ymf77 [Tetrahymena paravorax] gb|ABI51699.1| Ymf77 [Tetrahymena paravorax]	YP_740790		2		0.13		43.1		480		27.9167		40.4167		36.009
r37		2156	ref|XP_002464311.1|	99	hypothetical protein SORBIDRAFT_01g015975 [Sorghum bicolor] gb|EER91309.1| hypothetical protein SORBIDRAFT_01g015975 [Sorghum bicolor]	XP_002464311		2		0.17		42.7		229		27.0742		44.5415		231.313
r37		2156	ref|XP_001714612.2|	307	PREDICTED: hypothetical protein [Homo sapiens]	XP_001714612		2		0.17		42.7		324		22.5309		39.8148		105.537
r37		2156	ref|XP_002010326.1|	412	GI15861 [Drosophila mojavensis] gb|EDW07643.1| GI15861 [Drosophila mojavensis]	XP_002010326		5		0.17		42.7		744		20.6989		32.5269		180.583
r37		2156	ref|XP_001715306.1|	359	PREDICTED: hypothetical protein [Homo sapiens]	XP_001715306		2		0.17		42.7		331		23.8671		40.1813		92.2006
r37		2156	ref|XP_001736638.1|	253	hypothetical protein [Entamoeba dispar SAW760] gb|EDR27109.1| hypothetical protein, conserved [Entamoeba dispar SAW760]	XP_001736638		2		0.17		42.7		301		27.2425		45.515		118.972
r37		2156	ref|NP_050068.1|	443	hypothetical protein LetaoMp15 [Leishmania tarentolae] gb|AAA96601.1| NH2 terminus uncertain [Leishmania tarentolae]	NP_050068		1		0.17		42.7		200		21.5		45		45.1467
r37		2156	ref|XP_001716936.2|	292	PREDICTED: hypothetical protein [Homo sapiens]	XP_001716936		1		0.22		42.4		151		23.1788		41.7219		51.7123
r37		2156	ref|XP_002008531.1|	101	GI11771 [Drosophila mojavensis] gb|EDW19007.1| GI11771 [Drosophila mojavensis]	XP_002008531		2		0.22		42.4		145		33.1034		42.069		143.564
r37		2156	ref|XP_001863364.1|	365	conserved hypothetical protein [Culex quinquefasciatus] gb|EDS38491.1| conserved hypothetical protein [Culex quinquefasciatus]	XP_001863364		1		0.22		42.4		200		22.5		47		54.7945
r37		2156	ref|XP_001735440.1|	265	hypothetical protein [Entamoeba dispar SAW760] gb|EDR28360.1| hypothetical protein, conserved [Entamoeba dispar SAW760]	XP_001735440		3		0.22		42.4		510		25.6863		41.3725		192.453
r37		2156	ref|XP_001737092.1|	259	hypothetical protein [Entamoeba dispar SAW760] gb|EDR26642.1| hypothetical protein, conserved [Entamoeba dispar SAW760]	XP_001737092		3		0.22		42.4		510		25.6863		41.3725		196.911
r37		2156	ref|XP_001735084.1|	223	hypothetical protein [Entamoeba dispar SAW760] ref|XP_001736448.1| hypothetical protein [Entamoeba dispar SAW760] ref|XP_001737441.1| hypothetical protein [Entamoeba dispar SAW760] gb|EDR26274.1| hypothetical protein, conserved [Entamoeba dispar SAW760] gb|EDR27309.1| hypothetical protein, conserved [Entamoeba dispar SAW760] gb|EDR28737.1| hypothetical protein, conserved [Entamoeba dispar SAW760]	XP_001735084		3		0.22		42.4		515		26.2136		41.5534		230.942
r37		2156	ref|XP_001737636.1|	131	hypothetical protein [Entamoeba dispar SAW760] gb|EDR26068.1| hypothetical protein, conserved [Entamoeba dispar SAW760]	XP_001737636		1		0.22		42.4		143		23.7762		48.951		109.16
r37		2156	emb|CAY39369.1|	511	NADH dehydrogenase subunit 5 [Radopholus similis]	CAY39369		1		0.28		42		117		26.4957		41.8803		22.8963
r37		2156	ref|XP_001715672.1|	257	PREDICTED: hypothetical protein [Homo sapiens]	XP_001715672		1		0.28		42		153		25.4902		41.1765		59.5331
r37		2156	sp|P24499.1|ATP6_TRYBB	229	RecName: Full=ATP synthase subunit a; AltName: Full=F-ATPase protein 6	P24499		1		0.28		42		173		21.9653		40.4624		75.5459
r37		2156	ref|XP_002454804.1|	124	hypothetical protein SORBIDRAFT_04g037735 [Sorghum bicolor] gb|EES07780.1| hypothetical protein SORBIDRAFT_04g037735 [Sorghum bicolor]	XP_002454804		2		0.37		41.6		256		28.125		41.0156		206.452
r37		2156	ref|XP_827469.1|	211	hypothetical protein [Trypanosoma brucei TREU927] gb|EAN77139.1| hypothetical protein, conserved [Trypanosoma brucei]	XP_827469		1		0.37		41.6		149		21.4765		47.651		70.6161
r37		2156	ref|XP_002046177.1|	229	GJ12655 [Drosophila virilis] gb|EDW68519.1| GJ12655 [Drosophila virilis]	XP_002046177		3		0.48		41.2		366		25.1366		43.9891		159.825
r37		2156	ref|XP_001998989.1|	156	GI24266 [Drosophila mojavensis] gb|EDW14450.1| GI24266 [Drosophila mojavensis]	XP_001998989		2		0.48		41.2		234		23.9316		33.7607		150
r37		2156	ref|XP_001737252.1|	144	hypothetical protein [Entamoeba dispar SAW760] ref|XP_001739958.1| hypothetical protein [Entamoeba dispar SAW760] ref|XP_001739995.1| hypothetical protein [Entamoeba dispar SAW760] gb|EDR23612.1| hypothetical protein EDI_305550 [Entamoeba dispar SAW760] gb|EDR23649.1| hypothetical protein EDI_236330 [Entamoeba dispar SAW760] gb|EDR26474.1| hypothetical protein EDI_204930 [Entamoeba dispar SAW760]	XP_001737252		2		0.48		41.2		219		28.7671		47.032		152.083
r37		2156	gb|AAW26857.1|	138	SJCHGC01974 protein [Schistosoma japonicum]	AAW26857		2		0.48		41.2		208		25.9615		45.6731		150.725
r37		2156	ref|XP_002009070.1|	161	GI13842 [Drosophila mojavensis] gb|EDW19546.1| GI13842 [Drosophila mojavensis]	XP_002009070		3		0.63		40.8		313		30.9904		44.4089		194.41
r37		2156	ref|XP_001986484.1|	105	GH20501 [Drosophila grimshawi] gb|EDW01351.1| GH20501 [Drosophila grimshawi]	XP_001986484		1		0.63		40.8		94		26.5957		40.4255		89.5238
r37		2156	ref|XP_001862830.1|	177	conserved hypothetical protein [Culex quinquefasciatus] gb|EDS37522.1| conserved hypothetical protein [Culex quinquefasciatus]	XP_001862830		1		0.63		40.8		165		29.697		47.8788		93.2203
r37		2156	ref|XP_002251105.1|	141	hypothetical protein BRAFLDRAFT_113187 [Branchiostoma floridae]	XP_002251105		2		0.82		40.4		256		27.3438		42.5781		181.56
r37		2156	ref|XP_001738186.1|	233	hypothetical protein [Entamoeba dispar SAW760] gb|EDR25501.1| hypothetical protein, conserved [Entamoeba dispar SAW760]	XP_001738186		1		0.82		40.4		198		25.2525		43.4343		84.9785
r37		2156	ref|XP_001739956.1|	149	hypothetical protein [Entamoeba dispar SAW760] gb|EDR23650.1| hypothetical protein EDI_078360 [Entamoeba dispar SAW760]	XP_001739956		2		0.82		40.4		199		29.6482		48.2412		133.557
r37		2156	ref|XP_001740050.1|	172	hypothetical protein [Entamoeba dispar SAW760] gb|EDR23551.1| hypothetical protein, conserved [Entamoeba dispar SAW760]	XP_001740050		1		0.82		40.4		122		32.7869		46.7213		70.9302
r37		2156	ref|YP_001194416.1|	1166	hypothetical protein Fjoh_2067 [Flavobacterium johnsoniae UW101] gb|ABQ05097.1| hypothetical protein Fjoh_2067 [Flavobacterium johnsoniae UW101]	YP_001194416		1		0.82		40.4		84		27.381		51.1905		7.20412
r37		2156	ref|XP_001349158.1|	418	hypothetical protein [Plasmodium falciparum 3D7] emb|CAD51004.1| conserved Plasmodium membrane protein, unknown function [Plasmodium falciparum 3D7]	XP_001349158		3		0.82		40.4		481		26.1954		40.7484		115.072
r37		2156	gb|AAD22608.1|AF059348_1	265	NADH dehydrogenase subunit 2 [Apis cerana]	AAD22608		1		0.82		40.4		151		27.1523		45.6954		56.9811
r37		2156	ref|XP_002205549.1|	1897	hypothetical protein BRAFLDRAFT_67980 [Branchiostoma floridae] gb|EEN63232.1| hypothetical protein BRAFLDRAFT_67980 [Branchiostoma floridae]	XP_002205549		1		1.1		40		100		24		40		5.27148
r37		2156	ref|XP_001737751.1|	157	hypothetical protein [Entamoeba dispar SAW760] gb|EDR25949.1| hypothetical protein, conserved [Entamoeba dispar SAW760]	XP_001737751		1		1.1		40		131		25.9542		38.9313		83.4395
r37		2156	ref|XP_001748244.1|	1468	hypothetical protein [Monosiga brevicollis MX1] gb|EDQ87005.1| predicted protein [Monosiga brevicollis MX1]	XP_001748244		2		1.1		40		208		22.1154		37.0192		14.1689
r37		2156	ref|XP_001750404.1|	608	hypothetical protein [Monosiga brevicollis MX1] gb|EDQ84754.1| predicted protein [Monosiga brevicollis MX1]	XP_001750404		1		1.1		40		142		22.5352		47.1831		23.3553
r37		2156	ref|XP_001620298.1|	202	hypothetical protein NEMVEDRAFT_v1g66707 [Nematostella vectensis] gb|EDO28198.1| predicted protein [Nematostella vectensis]	XP_001620298		1		1.1		40		145		27.5862		41.3793		71.7822
r37		2156	ref|XP_001477713.1|	307	PREDICTED: hypothetical protein [Mus musculus]	XP_001477713		39		1.1		40		8423		26.7601		42.004		2743.65
r37		2156	ref|YP_001271648.1|	672	KAP P-loop domain-containing protein [Lactobacillus reuteri DSM 20016] ref|YP_001841996.1| hypothetical protein LAR_1000 [Lactobacillus reuteri JCM 1112] ref|ZP_03849036.1| KAP P-loop domain protein [Lactobacillus reuteri MM2-3] ref|ZP_03961371.1| KAP P-loop domain protein [Lactobacillus reuteri MM4-1A] gb|ABQ83311.1| KAP P-loop domain protein [Lactobacillus reuteri DSM 20016] dbj|BAG25516.1| con…	YP_001271648		1		1.1		40		141		26.2411		46.8085		20.9821
r37		2156	ref|XP_641377.1|	75	hypothetical protein [Dictyostelium discoideum AX4]	XP_641377		2		1.3		30		46		47.8261		56.5217		61.3333
r37		2156	ref|XP_645916.1|	562	hypothetical protein [Dictyostelium discoideum AX4] sp|Q55E65.1|Y0496_DICDI RecName: Full=Putative uncharacterized protein DDB_G0270496	XP_645916		2		1.3		31.2		40		52.5		60		7.11744
r37		2156	ref|XP_001738753.1|	190	ATP synthase a chain [Entamoeba dispar SAW760] gb|EDR24904.1| ATP synthase a chain, putative [Entamoeba dispar SAW760]	XP_001738753		1		1.4		39.7		180		26.1111		44.4444		94.7368
r37		2156	ref|YP_001096002.1|	437	NADH dehydrogenase subunit 4 [Metaseiulus occidentalis] gb|ABN45837.1| NADH dehydrogenase subunit 4 [Metaseiulus occidentalis]	YP_001096002		1		1.4		39.7		130		23.8462		47.6923		29.7483
r37		2156	ref|YP_001096013.1|	437	NADH dehydrogenase subunit 4 [Metaseiulus occidentalis] gb|ABN45848.1| NADH dehydrogenase subunit 4 [Metaseiulus occidentalis]	YP_001096013		1		1.4		39.7		130		23.8462		47.6923		29.7483
r37		2156	gb|AAD28358.1|AF079967_2	441	MURF1 [Phytomonas serpens]	AAD28358		1		1.4		39.7		114		28.9474		44.7368		25.8503
r37		2156	ref|ZP_04817998.1|	357	intercellular adhesion protein C [Staphylococcus epidermidis M23864:W1] gb|AAK18071.1|AF246927_1 IcaC [Staphylococcus caprae] gb|EES41447.1| intercellular adhesion protein C [Staphylococcus epidermidis M23864:W1]	ZP_04817998		1		1.4		39.7		153		26.7974		45.7516		42.8571
r37		2156	ref|XP_001718034.2|	233	PREDICTED: hypothetical protein [Homo sapiens]	XP_001718034		1		1.8		39.3		154		23.3766		41.5584		66.0944
r37		2156	ref|XP_001734292.1|	168	hypothetical protein [Entamoeba dispar SAW760] gb|EDR29562.1| hypothetical protein, conserved [Entamoeba dispar SAW760]	XP_001734292		2		1.8		39.3		237		25.3165		43.8819		141.071
r37		2156	ref|XP_001733738.1|	155	hypothetical protein [Entamoeba dispar SAW760] ref|XP_001735441.1| hypothetical protein [Entamoeba dispar SAW760] gb|EDR28361.1| hypothetical protein, conserved [Entamoeba dispar SAW760] gb|EDR30133.1| hypothetical protein, conserved [Entamoeba dispar SAW760]	XP_001733738		2		1.8		39.3		237		25.3165		43.8819		152.903
r37		2156	ref|XP_001734278.1|	161	hypothetical protein [Entamoeba dispar SAW760] ref|XP_001734803.1| hypothetical protein [Entamoeba dispar SAW760] ref|XP_001741972.1| hypothetical protein [Entamoeba dispar SAW760] gb|EDR21550.1| hypothetical protein, conserved [Entamoeba dispar SAW760] gb|EDR29026.1| hypothetical protein, conserved [Entamoeba dispar SAW760] gb|EDR29577.1| hypothetical protein, conserved [Entamoeba dispar SAW760]	XP_001734278		3		1.8		39.3		396		27.7778		45.202		245.963
r37		2156	ref|XP_001074123.1|	280	PREDICTED: hypothetical protein [Rattus norvegicus]	XP_001074123		19		1.8		39.3		4114		26.7866		41.9786		1469.29
r37		2156	ref|XP_002447289.1|	115	hypothetical protein SORBIDRAFT_06g032145 [Sorghum bicolor] gb|EES11617.1| hypothetical protein SORBIDRAFT_06g032145 [Sorghum bicolor]	XP_002447289		2		2.4		38.9		254		27.9528		46.063		220.87
r37		2156	ref|XP_002344586.1|	217	PREDICTED: hypothetical protein, partial [Homo sapiens]	XP_002344586		2		2.4		38.9		330		21.8182		41.8182		152.074
r37		2156	ref|XP_001714595.2|	223	PREDICTED: similar to serine/threonine-protein kinase, putative, partial [Homo sapiens]	XP_001714595		1		2.4		38.9		141		22.695		41.844		63.2287
r37		2156	gb|EEE19347.1|	197	conserved hypothetical protein [Toxoplasma gondii GT1]	EEE19347		1		2.4		38.9		147		23.8095		40.1361		74.6193
r37		2156	ref|XP_002010871.1|	124	GI21785 [Drosophila mojavensis] gb|EDW06526.1| GI21785 [Drosophila mojavensis]	XP_002010871		1		2.4		38.9		92		28.2609		40.2174		74.1935
r37		2156	ref|XP_001714476.1|	219	PREDICTED: hypothetical protein [Homo sapiens]	XP_001714476		1		2.4		38.9		170		19.4118		39.4118		77.6256
r37		2156	ref|XP_001078268.1|	292	PREDICTED: hypothetical protein [Rattus norvegicus]	XP_001078268		33		2.4		38.9		7116		26.7847		42.032		2436.99
r37		2156	ref|XP_635496.1|	1666	hypothetical protein [Dictyostelium discoideum AX4] gb|EAL62011.1| hypothetical protein DDB_G0290893 [Dictyostelium discoideum AX4]	XP_635496		2		2.7		32		57		40.3509		56.1404		3.42137
r37		2156	ref|XP_002346008.1|	211	PREDICTED: hypothetical protein [Homo sapiens]	XP_002346008		1		3.1		38.5		146		26.0274		41.0959		69.1943
r37		2156	gb|EEH38462.1|	366	predicted protein [Paracoccidioides brasiliensis Pb01]	EEH38462		1		3.1		38.5		126		20.6349		34.9206		34.4262
r37		2156	ref|XP_002346910.1|	218	PREDICTED: hypothetical protein XP_002346910 [Homo sapiens]	XP_002346910		1		3.1		38.5		146		26.0274		41.0959		66.9725
r37		2156	emb|CAL18259.1|	426	NADH dehydrogenase subunit 4 [Xenos vesparum]	CAL18259		1		3.1		38.5		200		24.5		44		46.9484
r37		2156	gb|ABS50256.1|	954	cyclic nucleotide-specific phosphodiesterase long isoform [Plasmodium falciparum 3D7] gb|AAN36184.2| cGMP-specific phosphodiesterase [Plasmodium falciparum 3D7]	ABS50256		1		3.1		38.5		162		27.1605		46.9136		16.9811
r37		2156	ref|XP_001740670.1|	127	hypothetical protein [Entamoeba dispar SAW760] gb|EDR22903.1| hypothetical protein, conserved [Entamoeba dispar SAW760]	XP_001740670		1		3.1		38.5		128		30.4688		41.4062		100.787
r37		2156	ref|XP_001238223.2|	148	AGAP009139-PA [Anopheles gambiae str. PEST] gb|EAU75958.2| AGAP009139-PA [Anopheles gambiae str. PEST]	XP_001238223		1		3.1		38.5		129		22.4806		44.9612		87.1622
r37		2156	ref|YP_740784.1|	514	heme maturase [Tetrahymena paravorax] gb|ABI51693.1| heme maturase [Tetrahymena paravorax]	YP_740784		1		3.1		38.5		183		22.9508		42.0765		35.6031
r37		2156	ref|XP_001349428.1|	1284	hypothetical protein [Plasmodium falciparum 3D7]	XP_001349428		1		3.1		38.5		45		42.2222		66.6667		3.50467
r37		2156	gb|AAX31720.1|	116	hypothetical protein F5 [Plasmodium falciparum]	AAX31720		1		3.1		38.5		45		42.2222		66.6667		38.7931
r37		2156	gb|AAX31721.1|	118	hypothetical protein F5 [Plasmodium falciparum]	AAX31721		1		3.1		38.5		45		42.2222		66.6667		38.1356
r37		2156	dbj|BAE54522.1|	884	Plasmodium falciparum cGMP-specific phosphodiesterase [Plasmodium falciparum 3D7]	BAE54522		1		3.1		38.5		162		27.1605		46.9136		18.3258
r37		2156	ref|XP_765268.1|	497	hypothetical protein [Theileria parva strain Muguga] gb|EAN32985.1| hypothetical protein TP02_0702 [Theileria parva]	XP_765268		1		3.1		38.5		147		21.7687		42.1769		29.5775
r37		2156	ref|XP_002239888.1|	137	hypothetical protein BRAFLDRAFT_102235 [Branchiostoma floridae] gb|EEN43157.1| hypothetical protein BRAFLDRAFT_102235 [Branchiostoma floridae]	XP_002239888		2		3.5		32.3		68		32.3529		54.4118		49.635
r37		2156	ref|XP_001721636.2|	358	PREDICTED: hypothetical protein [Homo sapiens]	XP_001721636		1		4.1		38.1		139		25.8993		42.446		38.8268
r37		2156	ref|XP_001738230.1|	86	hypothetical protein [Entamoeba dispar SAW760] ref|XP_001739040.1| hypothetical protein [Entamoeba dispar SAW760] gb|EDR24594.1| hypothetical protein, conserved [Entamoeba dispar SAW760] gb|EDR25453.1| hypothetical protein, conserved [Entamoeba dispar SAW760]	XP_001738230		1		4.1		38.1		69		28.9855		47.8261		80.2326
r37		2156	ref|XP_001740002.1|	158	hypothetical protein [Entamoeba dispar SAW760] gb|EDR23603.1| hypothetical protein, conserved [Entamoeba dispar SAW760]	XP_001740002		1		4.1		38.1		144		25.6944		41.6667		91.1392
[truncated: 2,684 more rows]

## Sheet: tblastx_repbase
This table contains raw data of tblastx hits between the majority and derip consensus repeat sequences and the GIRI Repbase database
[truncated: 4,507 more rows]

## Sheet: Summary_of_deRIP_improvement
Repeat Family	Repeat Type	Predicted Role/Origin	Copy number	Full length	%Complete	%Genome assembly	CpA<->TpA Dominance (G:C model)	CpA<->TpA/kb (G:C model)	CpA<->TpA Dominance (majority consensus model)	CpA<->TpA/kb (majority consensus model)	CpA<->TpA Dominance (deRIP consensus model)	CpA<->TpA/kb (deRIP consensus model)	Hit discovery (blastx to NCBI NR Protein)	Derip Improvement (AVERAGE) (blastx to NCBI NR Protein)	Derip Improvement (MAXIMUM) (blastx to NCBI NR Protein)	Hit discovery (tblastx to GIRI Repbase)	Derip Improvement (AVERAGE) (tblastx to GIRI Repbase)	Derip Improvement (MAXIMUM) (tblastx to GIRI Repbase)
[truncated: 25 more rows]
