# Supplementary material for: In silico reversal of repeat-induced point mutation (RIP) identifies the origins of repeat families and uncovers obscured duplicated genes
Source: BMC Genomics. 2010 Nov 24;11:655. doi: 10.1186/1471-2164-11-655 (PMC3017866; doi:10.1186/1471-2164-11-655)
Supplement: Additional file 3 — Merging of the previously identified repeat families X3 and R8 to form the new repeat family X3X3R8. [file 1471-2164-11-655-S3.XLS]

## Sheet: curated X3X3R8 family
Final repeat coordinates for the repeat family X3X3R8 which was created by merging the repeat families X3 and R8
repeatid	scaffold	mergestart	mergestop	strand	length
X3X3R8_37	1	930422	947086	+	16665
R8rev_40	1	955770	962784	+	7015
X3X3R8_274	2	565089	588429	+	23341
X3_285	2	1630977	1632856	+	1880
X3X3R8_486	3	1079713	1103224	-	23512
X3X3R8_494	3	1117284	1140903	+	23620
X3X3R8_496	3	1140904	1163877	-	22974
X3X3R8_1151	7	613451	636975	+	23525
X3X3R8_1242	8	1368525	1383476	-	14952
X3X3R8_1278	9	56173	79442	-	23270
X3X3R8_1281	9	79437	95553	-	16117
X3X3R8_57	10	6585	29809	-	23225
X3X3R8_92	11	2540	24281	-	21742
X3X3R8_98	11	665807	689310	+	23504
X3X3R8_106	11	699934	723431	-	23498
R8rev_144	14	270367	270689	+	323
X3X3R8_156	14	437841	462145	+	24305
X3X3R8_192	16	949242	972515	+	23274
X3_291	20	2	1054	-	1053
X3X3R8_297	20	110571	134133	+	23563
X3X3R8_302	20	157817	177499	-	19683
X3X3R8_305	20	177481	200975	-	23495
X3_306	20	200980	204827	-	3848
X3_387	24	5478	5757	-	280
X3_436	26	31070	32855	-	1786
X3X3R8_458	28	420564	443757	+	23194
X3X3R8_469	28	448638	471283	-	22646
X3_511	30	417513	426632	+	9120
X3_513	30	427420	429568	+	2149
X3X3R8_677	40	4211	27271	+	23061
X3X3R8_749	43	179148	202646	+	23499
R8rev_787	46	1	1121	+	1121
X3_810	46	81201	81614	+	414
X3X3R8_815	46	90299	112959	+	22661
X3X3R8_819	46	113824	137360	-	23537
X3X3R8_821	46	137363	142652	+	5290
R8rev_832	48	4025	7085	+	3061
X3X3R8_868	49	112667	118469	-	5803
X3X3R8_946	51	45301	68808	+	23508
R8rev_948	51	69671	74634	-	4964
X3X3R8_959	53	11596	35107	-	23512
X3_969	54	12605	15158	+	2554
X3X3R8_972	54	15159	37855	-	22697
X3X3R8_975	55	1	4141	-	4141
X3_986	56	1	5722	+	5722
X3_988	56	5743	9038	+	3296
X3X3R8_993	56	23245	29115	+	5871
R8rev_997	56	30964	32169	+	1206
X3_1057	61	1	7479	-	7479
R8rev_1072	63	1	461	+	461
R8rev_1074	63	1691	4425	+	2735
R8rev_1092	67	1	522	+	522
R8rev_1102	67	11310	12016	+	707
R8rev_1103	68	4	2100	+	2097
X3_1108	69	1	4556	-	4556
X3_1175	71	1	8040	+	8040
X3_1177	71	8061	10198	+	2138
X3_1184	75	1	5259	-	5259
R8rev_1254	81	111	4795	-	4685
X3_1297	90	10	2796	-	2787
X3_1299a	93	13	959	-	947
X3_1299b	93	946	2574	-	1629
X3_1300	94	1	2560	-	2560
R8rev_74	101	1	2328	-	2328

## Sheet: original_repeatmasker_output
The following table is the original coordinates predicted by repeatmasker for the repeats X3 and R8
SW score	percent divergence	percent deletions	percent insertions	scaffold	scaffold start	scaffold stop	scaffold remainder	scaffold strand	repeat family	repeat type	repeat begin	repeat end	repeat remainder	repeat id
264	25.3	0	2.5	1	19785	19865	-2512084	-	R8	Unknown	-9038	105	27	16
686	23.9	1.2	0.6	1	353069	353232	-2178717	-	R8	Unknown	-578	8565	8401	27
288	34.6	0	9.2	1	733241	733383	-1798566	+	R8	Unknown	8435	8565	-578	34
37203	7.5	0.2	0.2	1	930422	939736	-1592213	+	X3	Unknown	2	9364	0	35
3033	25.9	5.7	2	1	939757	941081	-1590868	+	X3	Unknown	334	1713	-7651	36
6428	21	2.8	1.8	1	941100	943730	-1588219	+	X3	Unknown	1827	4571	-4793	36
9000	13.5	1.8	0.1	1	943792	945235	-1586714	+	X3	Unknown	4847	6314	-3050	36
15725	9.2	0	0	1	944948	947086	-1584863	-	R8	Unknown	0	9143	7005	37
52887	6.5	0	0	1	955770	962784	-1569165	-	R8	Unknown	-2129	7014	1	40
456	29.2	1.3	2.6	1	1614829	1614986	-916963	+	R8	Unknown	8399	8554	-589	42
341	32	1.6	0.8	2	91128	91250	-1553239	+	R8	Unknown	8442	8565	-578	267
483	32.2	0.6	0.6	2	389052	389223	-1255266	-	R8	Unknown	-568	8575	8404	268
47806	17.1	0	0.2	2	565089	574305	-1070184	+	X3	Unknown	2	9364	0	272
2249	34.5	4.8	1.1	2	574414	575649	-1068840	+	X3	Unknown	432	1713	-7651	273
4966	27.8	2.2	1.2	2	575668	577919	-1066570	+	X3	Unknown	1827	4190	-5174	273
6210	25.3	1.8	0.1	2	578365	579779	-1064710	+	X3	Unknown	4851	6288	-3076	273
61289	14.9	0	0	2	579287	588429	-1056060	-	R8	Unknown	-1	9142	1	274
378	23.7	10.8	3.1	2	870997	871144	-773345	-	R8	Unknown	-586	8557	8399	281
376	31.7	1.8	4.2	2	896140	896310	-748179	+	R8	Unknown	8399	8565	-578	282
343	24.3	0	0	2	1408633	1408702	-235787	-	R8	Unknown	-495	8648	8579	283
12973	10.8	0.3	0.1	2	1630977	1632856	-11633	+	X3	Unknown	1	1883	-7481	285
684	28.1	0	0	3	71991	72157	-1542508	+	R8	Unknown	8401	8567	-576	481
510	26.7	0	0	3	241019	241134	-1373531	-	R8	Unknown	-627	8516	8401	482
74995	5.2	0	0.1	3	1079713	1088864	-525801	+	R8	Unknown	1	9143	0	485
9138	13.9	1.9	0.3	3	1088371	1089789	-524876	-	X3	Unknown	-3076	6288	4847	486
7473	20.1	2.8	1.9	3	1089851	1092482	-522183	-	X3	Unknown	-4793	4571	1827	486
3493	26.7	5.2	1.5	3	1092501	1093826	-520839	-	X3	Unknown	-7651	1713	334	486
75692	6.1	0	0.2	3	1093847	1103224	-511441	-	X3	Unknown	0	9364	1	487
64711	5.6	0.2	0.2	3	1117284	1126810	-487855	+	X3	Unknown	1	9364	0	492
3518	26	5.3	1.5	3	1126831	1128154	-486511	+	X3	Unknown	334	1713	-7651	493
7245	21.1	2.8	1.8	3	1128173	1130799	-483866	+	X3	Unknown	1827	4568	-4796	493
9311	13.3	1.8	0.3	3	1130864	1132284	-482381	+	X3	Unknown	4847	6288	-3076	493
73158	5.8	0	0.2	3	1131790	1140903	-473762	-	R8	Unknown	0	9143	46	494
42148	15.8	0	0.1	3	1140904	1147701	-466964	+	R8	Unknown	1	6789	-2354	495
30683	16.5	0	0.2	3	1158907	1163877	-450788	-	X3	Unknown	-4400	4964	2	496
305	0	0	6.4	3	1163882	1163931	-450734	-	R8	Unknown	-9096	47	1	497
770	25.5	0	0.6	3	1486956	1487121	-127544	-	R8	Unknown	-578	8565	8401	500
344	21.5	0	0	4	14678	14742	-1584170	-	R8	Unknown	-495	8648	8584	665
746	24.3	0.6	0.6	4	145607	145776	-1453136	+	R8	Unknown	8396	8565	-578	666
390	30.9	2.9	4.8	4	154422	154591	-1444321	-	R8	Unknown	-578	8565	8399	667
268	33	0.9	0.9	4	361804	361916	-1236996	-	R8	Unknown	-589	8554	8442	668
235	27.1	1.4	1.4	4	655184	655254	-943658	+	R8	Unknown	8507	8577	-566	669
317	29.9	1.7	1.7	5	530660	530778	-1064392	+	R8	Unknown	8451	8569	-574	887
354	31.6	0	0	5	574864	574980	-1020190	+	R8	Unknown	8403	8519	-624	888
420	16.7	3.6	0	6	10354	10437	-1470048	-	R8	Unknown	-495	8648	8562	1037
490	30.3	0.7	0	6	447219	447360	-1033125	+	R8	Unknown	8401	8543	-600	1038
413	33.8	5.1	0.6	6	540269	540426	-940059	-	R8	Unknown	-573	8570	8406	1040
488	27	0	0	6	1230233	1230347	-250138	+	R8	Unknown	8401	8515	-628	1051
351	34.3	1.7	3.4	6	1399263	1399443	-81042	+	R8	Unknown	8399	8576	-567	1052
426	32.8	1.2	3.6	7	469106	469276	-976264	-	R8	Unknown	-578	8565	8399	1137
559	32	0.6	0.6	7	558122	558294	-887246	+	R8	Unknown	8401	8573	-570	1138
746	26.7	0	0	7	578108	578272	-867268	-	R8	Unknown	-578	8565	8401	1141
77259	5.2	0	0.1	7	613451	622821	-822719	+	X3	Unknown	1	9364	0	1150
3457	27.2	4.9	2.1	7	622808	624166	-821374	+	X3	Unknown	312	1713	-7651	1150
7341	20.9	2.8	1.8	7	624185	626812	-818728	+	X3	Unknown	1827	4568	-4796	1150
9209	13.5	1.8	0.5	7	626877	628299	-817241	+	X3	Unknown	4847	6288	-3076	1150
73895	5.6	0	0.3	7	627806	636975	-808565	-	R8	Unknown	0	9143	1	1151
373	26.5	0	0	7	730240	730322	-715218	+	R8	Unknown	27	109	-9034	1156
412	19	10	0	7	739499	739598	-705942	-	R8	Unknown	-494	8649	8540	1160
614	27.9	2.4	1.2	7	816958	817124	-628416	+	R8	Unknown	8398	8566	-577	1161
956	16.2	0	0.6	7	1040480	1040647	-404893	+	R8	Unknown	8401	8567	-576	1162
433	31.3	0.6	1.2	8	718261	718425	-681174	+	R8	Unknown	8409	8572	-571	1229
732	25.3	0.6	0.6	8	1048485	1048651	-350948	+	R8	Unknown	8401	8567	-576	1230
777	24.7	0	0	8	1053571	1053740	-345859	+	R8	Unknown	8401	8570	-573	1231
72697	6.6	0	0.1	8	1368525	1377675	-21924	+	R8	Unknown	1	9143	0	1241
51057	5.6	0	0.2	8	1377165	1383476	-16123	-	X3	Unknown	-3063	6301	2	1242
75504	4.9	0	0	9	56173	65318	-1268114	+	R8	Unknown	1	9143	0	1276
6843	16.6	2.2	0.2	9	64825	66005	-1267427	-	X3	Unknown	-3307	6057	4854	1277
6781	20.1	2.3	1.1	9	66454	68702	-1264730	-	X3	Unknown	-5174	4190	1827	1277
3496	27.5	4.9	1	9	68721	70044	-1263388	-	X3	Unknown	-7651	1713	334	1277
53747	8.3	0	0.1	9	70065	79442	-1253990	-	X3	Unknown	0	9364	1	1278
15137	7.9	0.1	0.1	9	79437	81346	-1252086	+	R8	Unknown	7233	9143	0	1279
9572	12.5	1.8	0.2	9	80853	82271	-1251161	-	X3	Unknown	-3076	6288	4847	1280
7377	20.9	2.8	1.7	9	82334	84960	-1248472	-	X3	Unknown	-4793	4571	1828	1280
3515	26.4	5.1	1.4	9	84980	86304	-1247128	-	X3	Unknown	-7651	1713	334	1280
62652	6.6	0	0.4	9	86325	95553	-1237879	-	X3	Unknown	0	9364	1	1281
325	35	3.2	1.1	9	624068	624252	-709180	+	R8	Unknown	8382	8570	-573	1289
436	33.5	1.8	1.8	9	668637	668806	-664626	-	R8	Unknown	-573	8570	8401	1290
237	34.1	0	1.1	9	920951	921042	-412390	-	R8	Unknown	-561	8582	8492	1291
372	33.3	1.2	0.6	9	1053533	1053698	-279734	+	R8	Unknown	8401	8567	-576	1292
341	34.6	1.2	3	9	1204728	1204897	-128535	-	R8	Unknown	-578	8565	8399	1293
72510	6	0	0.1	10	6585	15594	-1303495	+	R8	Unknown	146	9143	0	55
9232	13.6	1.8	0.4	10	15100	16521	-1302568	-	X3	Unknown	-3076	6288	4847	56
7503	20.8	2.7	1.7	10	16586	19212	-1299877	-	X3	Unknown	-4796	4568	1827	56
3579	26.1	5.2	1.8	10	19231	20558	-1298531	-	X3	Unknown	-7651	1713	334	56
62970	6.2	0.1	0.5	10	20579	29809	-1289280	-	X3	Unknown	0	9364	2	57
250	32.8	1.7	3.4	10	188246	188365	-1130724	+	R8	Unknown	8399	8516	-627	63
857	17.1	0.6	4.8	10	549122	549293	-769796	-	R8	Unknown	-578	8565	8401	64
331	24.4	3.7	0	10	758044	758125	-560964	-	R8	Unknown	-489	8654	8570	65
714	16.7	0	0	10	1023800	1023919	-295170	+	R8	Unknown	8401	8520	-623	66
433	27.8	8.9	4.2	10	1143966	1144123	-174966	-	R8	Unknown	-578	8565	8401	68
225	33.6	5.2	5.2	10	1147102	1147236	-171853	-	R8	Unknown	-574	8569	8435	69
518	26.7	0	0	10	1197050	1197169	-121920	-	R8	Unknown	-623	8520	8401	70
17251	10.1	0	0	11	2540	4906	-1271027	+	R8	Unknown	3050	5415	-3728	89
25997	12	0	1	11	6112	9900	-1266033	+	R8	Unknown	5391	9143	0	89
6970	16.8	2	0.6	11	9407	10600	-1265333	-	X3	Unknown	-3307	6057	4847	91
6654	21.8	3.2	2.2	11	10671	13289	-1262644	-	X3	Unknown	-4800	4564	1830	91
3178	26.1	5.4	2.1	11	13311	14639	-1261294	-	X3	Unknown	-7651	1713	334	91
44445	11.6	0.1	0.3	11	14660	24281	-1251652	-	X3	Unknown	0	9364	1	92
71236	6.8	0	0.1	11	665807	675176	-600757	+	X3	Unknown	2	9364	0	96
2869	29.2	4.8	1.1	11	675197	676521	-599412	+	X3	Unknown	334	1713	-7651	97
6238	20	2.7	1.5	11	676540	678789	-597144	+	X3	Unknown	1827	4190	-5174	97
225	20	3	1.5	11	679104	679169	-596764	+	X3	Unknown	4505	4571	-4793	97
8367	15.2	1.8	0.2	11	679232	680650	-595283	+	X3	Unknown	4847	6288	-3076	97
69776	6.4	0	0.1	11	680157	689310	-586623	-	R8	Unknown	0	9143	1	98
74834	5	0	0.1	11	699934	709083	-566850	+	R8	Unknown	1	9143	0	104
9434	12.7	1.9	0.3	11	708590	710008	-565925	-	X3	Unknown	-3076	6288	4847	105
7222	20.6	2.8	1.8	11	710073	712699	-563234	-	X3	Unknown	-4796	4568	1827	105
3420	25.9	5.4	1.7	11	712736	714042	-561891	-	X3	Unknown	-7669	1695	334	105
76961	5.2	0	0.1	11	714063	723431	-552502	-	X3	Unknown	0	9364	1	106
341	33.2	0	4.2	11	924377	924524	-351409	-	R8	Unknown	-567	8576	8435	109
476	33.4	0	2.2	12	391098	391284	-880390	-	R8	Unknown	-572	8571	8389	117
274	31.3	3	8.2	12	790880	791046	-480628	-	R8	Unknown	-558	8585	8427	123
504	30.3	0.7	0	12	791560	791704	-479970	-	R8	Unknown	-597	8546	8401	124
248	24.1	5.8	4.1	12	1242045	1242165	-29509	+	X3	Unknown	2708	2830	-6534	127
626	27.1	0.6	0.6	13	365210	365376	-679987	-	R8	Unknown	-576	8567	8401	132
339	32.6	3	0	13	844433	844564	-200799	-	R8	Unknown	-590	8553	8418	136
364	29.5	3.5	3.5	13	867317	867460	-177903	-	R8	Unknown	-610	8533	8390	137
290	32.5	1.9	3.2	13	969522	969677	-75686	+	R8	Unknown	8399	8552	-591	138
1180	25.4	1.2	6.2	14	270367	270689	-750997	-	R8	Unknown	-4776	4367	4060	144
939	24.2	0	0	14	270609	270790	-750896	+	R8	Unknown	3898	4079	-5064	145
676	29.6	0.6	0.6	14	289501	289670	-732016	-	R8	Unknown	-578	8565	8396	146
281	30.7	4.7	5.3	14	292801	292972	-728714	-	R8	Unknown	-589	8554	8384	147
716	26.6	0	1.7	14	309245	309424	-712262	+	R8	Unknown	8401	8577	-566	148
551	23.3	0	0	14	309812	309931	-711755	-	R8	Unknown	-623	8520	8401	149
36876	17	0	0.1	14	437841	443708	-577978	+	X3	Unknown	2	5862	-3502	152
11605	17.2	0.4	0.6	14	444353	446916	-574770	+	X3	Unknown	6500	9364	0	152
364	26.6	0	0	14	446937	447015	-574671	+	X3	Unknown	334	412	-8952	153
1750	34.8	4.5	2	14	450790	451616	-570070	+	X3	Unknown	3344	4190	-5174	154
6732	25.5	1.7	0.3	14	452062	453495	-568191	+	X3	Unknown	4851	6304	-3060	155
52161	15.2	0	0.2	14	452984	462145	-559541	-	R8	Unknown	-1	9142	1	156
402	30.4	3	3.6	14	863367	863533	-158153	-	R8	Unknown	-578	8565	8400	158
311	32.9	1.3	3.2	15	165025	165181	-840784	-	R8	Unknown	-591	8552	8399	163
569	30.2	0	0	15	332108	332266	-673699	-	R8	Unknown	-584	8559	8401	164
485	28.9	0.6	0	15	539137	539295	-466670	+	R8	Unknown	8393	8552	-591	165
405	31.5	1.8	0.6	15	613127	613289	-392676	+	R8	Unknown	8401	8565	-578	166
514	30.7	0.6	0.6	15	613399	613565	-392400	+	R8	Unknown	8401	8567	-576	167
270	34.1	0.7	2.2	15	674874	675011	-330954	+	R8	Unknown	8393	8528	-615	168
1001	18.6	0	0	15	679026	679192	-326773	-	R8	Unknown	-576	8567	8401	169
641	31.5	0	0	16	298117	298278	-677722	+	R8	Unknown	8404	8565	-578	183
339	24	3.9	2.9	16	321655	321757	-654243	+	R8	Unknown	8460	8563	-580	184
330	23.1	0	0	16	363835	363899	-612101	+	R8	Unknown	8584	8648	-495	185
302	33.9	1.5	2.3	16	537624	537753	-438247	+	R8	Unknown	8437	8565	-578	186
646	29.3	0	0	16	802621	802787	-173213	-	R8	Unknown	-576	8567	8401	187
75050	6.4	0	0.1	16	949242	958619	-17381	+	X3	Unknown	1	9364	0	190
3541	25.9	5.2	1.7	16	958640	959957	-16043	+	X3	Unknown	334	1706	-7658	191
7360	18.4	2.1	1	16	959983	962232	-13768	+	X3	Unknown	1827	4190	-5174	191
7382	14.7	2.1	0.2	16	962686	963861	-12139	+	X3	Unknown	4860	6057	-3307	191
73854	6	0	0.1	16	963368	972515	-3485	-	R8	Unknown	0	9143	1	192
329	34.8	1.8	1.8	17	30440	30606	-939650	+	R8	Unknown	8401	8567	-576	201
313	31.8	2	1.3	17	122194	122346	-847910	-	R8	Unknown	-589	8554	8401	202
517	30.9	1.2	1.2	17	279639	279805	-690451	+	R8	Unknown	8401	8567	-576	203
244	34.8	1.6	2.5	17	578723	578843	-391413	+	R8	Unknown	8399	8518	-625	204
380	33.8	0	1.4	18	810596	810736	-80633	-	R8	Unknown	-578	8565	8427	215
328	32.4	5.3	3.3	19	453501	453650	-376869	+	R8	Unknown	8403	8555	-588	238
314	33.6	0.8	0.8	19	478973	479092	-351427	-	R8	Unknown	-589	8554	8435	239
6929	9.5	0	0	20	2	1054	-747205	-	X3	Unknown	-8311	1053	1	291
60834	5.5	0	0.3	20	110571	119955	-628304	+	X3	Unknown	1	9364	0	295
2990	27.9	4.8	1.2	20	119976	121302	-626957	+	X3	Unknown	334	1713	-7651	296
6697	21.1	2.5	1.5	20	121321	123950	-624309	+	X3	Unknown	1827	4571	-4793	296
8573	14.3	1.8	0.3	20	124012	125432	-622827	+	X3	Unknown	4847	6288	-3076	296
69319	5.9	0	0.6	20	124939	134133	-614126	-	R8	Unknown	0	9143	1	297
70785	5.8	0	0.1	20	157817	166966	-581293	+	R8	Unknown	1	9143	0	300
8692	13.4	1.9	0.3	20	166479	167892	-580367	-	X3	Unknown	-3081	6283	4847	301
6617	18.7	2.3	1.2	20	168336	170585	-577674	-	X3	Unknown	-5174	4190	1827	301
3229	26.6	5	1.2	20	170611	171927	-576332	-	X3	Unknown	-7658	1706	334	301
43221	6	0	0.1	20	171948	177499	-570760	-	X3	Unknown	0	9364	3818	302
70227	6.3	0	0	20	177481	186626	-561633	+	R8	Unknown	1	9143	0	303
8061	16.6	1.8	0.3	20	186118	187551	-560708	-	X3	Unknown	-3063	6301	4847	304
6641	18.7	2.5	1.3	20	187985	190242	-558017	-	X3	Unknown	-5165	4199	1827	304
2858	28.2	5.2	1.6	20	190261	191585	-556674	-	X3	Unknown	-7651	1713	334	304
71254	6.6	0	0.1	20	191606	200975	-547284	-	X3	Unknown	0	9364	2	305
29006	6	0	0.3	20	200980	204827	-543432	-	X3	Unknown	-5526	3838	2	306
710	26.4	0	0	20	369769	369935	-378324	+	R8	Unknown	8401	8567	-576	314
517	31.5	0	0	21	257807	257968	-458345	-	R8	Unknown	-589	8554	8393	330
455	33.3	0	0	21	356021	356161	-360152	-	R8	Unknown	-576	8567	8427	331
234	34.5	0	0	21	558741	558824	-157489	-	R8	Unknown	-655	8488	8405	332
282	32.6	0.7	0.7	22	453653	453788	-124746	+	R8	Unknown	8404	8539	-604	350
348	33.7	3.1	1.8	23	49791	49953	-521454	+	R8	Unknown	8401	8565	-578	359
1383	15.4	1.4	0	24	5478	5757	-546676	-	X3	Unknown	-9055	309	26	387
553	31.9	0.6	0	25	318709	318871	-175941	-	R8	Unknown	-576	8567	8404	411
423	21.2	0	0	26	3482	3561	-479794	+	R8	Unknown	27	106	-9037	427
8917	18.6	0.2	0.4	26	31070	32855	-450500	-	X3	Unknown	-17	9347	6958	436
723	23.6	0	2.4	26	195470	195638	-287717	+	R8	Unknown	8401	8565	-578	437
312	32.3	0	5.4	27	210104	210260	-266665	+	R8	Unknown	8406	8554	-589	443
385	23.8	0	0	28	68417	68500	-402784	+	R8	Unknown	8410	8493	-650	448
9649	6.1	0	1.2	28	420564	421773	-49511	+	X3	Unknown	2	1197	-8167	457
66031	5.5	0	0.2	28	421974	429852	-41432	+	X3	Unknown	1499	9364	0	457
3584	27.3	5	2.1	28	429839	431196	-40088	+	X3	Unknown	312	1713	-7651	457
7710	20.7	2.8	1.7	28	431215	433837	-37447	+	X3	Unknown	1827	4566	-4798	457
7806	13.8	2.2	0.5	28	433905	435095	-36189	+	X3	Unknown	4847	6057	-3307	457
74073	5.5	0	0.1	28	434605	443757	-27527	-	R8	Unknown	-4	9139	1	458
72867	6.5	0	0.1	28	448638	457792	-13492	+	R8	Unknown	1	9143	0	467
7203	15.9	2.2	0.2	28	457299	458486	-12798	-	X3	Unknown	-3307	6057	4847	468
7144	21.6	2.5	1.5	28	458551	461176	-10108	-	X3	Unknown	-4796	4568	1827	468
3266	28	4.9	1.2	28	461195	462518	-8766	-	X3	Unknown	-7651	1713	334	468
69587	6.7	0	0.2	28	462539	471283	-1	-	X3	Unknown	0	9364	634	469
662	28.4	0	0	30	93153	93321	-336247	-	R8	Unknown	-574	8569	8401	508
41331	12.8	0.2	0.6	30	417513	426632	-2936	+	X3	Unknown	1	9312	-52	511
985	29	2.3	2.1	30	427420	427806	-1762	+	X3	Unknown	1326	1713	-7651	512
4952	18.8	1.9	1.1	30	427825	429568	0	+	X3	Unknown	1827	3673	-5691	513
929	20.4	0	0	31	102317	102483	-312610	-	R8	Unknown	-576	8567	8401	521
290	33.6	1.8	4.3	31	112395	112562	-302531	-	R8	Unknown	-581	8562	8399	522
678	29.6	0	0	32	312138	312299	-79543	-	R8	Unknown	-578	8565	8404	541
421	22.9	0	0	35	2160	2242	-362939	+	R8	Unknown	27	109	-9034	585
354	29.7	2.8	3.9	35	168037	168218	-196963	+	R8	Unknown	8388	8567	-576	596
477	32.7	0.7	0.7	35	303164	303314	-61867	+	R8	Unknown	8396	8546	-597	597
409	25.6	6.6	3.4	36	325123	325320	-2919	+	R8	Unknown	27	230	-8913	608
61645	5.8	0	0.1	40	4211	13131	-293343	+	X3	Unknown	1	9364	0	675
3543	27.5	4.9	1.1	40	13152	14475	-291999	+	X3	Unknown	334	1713	-7651	676
7232	21	2.7	1.8	40	14494	17126	-289348	+	X3	Unknown	1827	4571	-4793	676
9013	14.6	1.8	0.3	40	17188	18608	-287866	+	X3	Unknown	4847	6288	-3076	676
73779	6	0	0.2	40	18116	27271	-279203	-	R8	Unknown	-1	9142	2	677
391	21.8	3.8	3.8	40	61238	61342	-245132	-	R8	Unknown	-9037	106	2	700
435	33.8	0.6	2.4	40	86908	87077	-219397	-	R8	Unknown	-578	8565	8399	703
293	28.8	0	5.2	41	149931	150051	-149759	+	R8	Unknown	8113	8227	-916	712
319	27	0	5.2	41	193234	193354	-106456	+	R8	Unknown	8113	8227	-916	719
835	18.8	0	4.8	41	232899	233071	-66739	-	R8	Unknown	-578	8565	8401	720
398	18.7	0	0	43	19057	19131	-207624	-	R8	Unknown	-9037	106	32	742
77692	6	0	0.1	43	179148	188520	-38235	+	X3	Unknown	2	9364	0	747
3396	26.1	6.3	0.7	43	188541	189858	-36897	+	X3	Unknown	334	1706	-7658	748
7331	20.8	2.8	1.8	43	189884	192514	-34241	+	X3	Unknown	1827	4571	-4793	748
9291	13.3	1.8	0.2	43	192583	193994	-32761	+	X3	Unknown	4854	6288	-3076	748
73509	6.3	0	0	43	193501	202646	-24109	-	R8	Unknown	0	9143	1	749
8436	7.6	0	0.2	46	1	1121	-141531	-	R8	Unknown	-8022	1121	3	787
399	26	0	2.9	46	76603	76709	-65943	-	R8	Unknown	-9013	130	27	806
3170	5.1	0	0	46	81201	81614	-61038	+	X3	Unknown	1	414	-8950	810
54714	8.8	0	0.1	46	90299	98810	-43842	+	X3	Unknown	410	9364	0	813
3340	26.8	5.4	1.5	46	98831	100154	-42498	+	X3	Unknown	334	1713	-7651	814
7183	20.5	2.9	1.9	46	100173	102800	-39852	+	X3	Unknown	1827	4568	-4796	814
8680	15.8	1.8	0.5	46	102865	104287	-38365	+	X3	Unknown	4847	6288	-3076	814
50553	8.6	0	0.3	46	103792	112959	-29693	-	R8	Unknown	0	9143	1	815
72646	6.4	0	0.3	46	113824	122993	-19659	+	R8	Unknown	1	9143	0	817
9121	13.3	1.8	1	46	122494	123924	-18728	-	X3	Unknown	-3076	6288	4847	818
7663	20.4	2.7	1.8	46	123986	126617	-16035	-	X3	Unknown	-4793	4571	1827	818
3631	25.9	4.9	1.6	46	126636	127964	-14688	-	X3	Unknown	-7651	1713	334	818
76194	5.8	0	0.1	46	127985	137360	-5292	-	X3	Unknown	0	9364	1	819
26056	11.9	0.1	0.2	46	137363	141105	-1547	+	X3	Unknown	2550	6288	-3076	820
13222	15.6	0	0.2	46	140612	142652	0	-	R8	Unknown	0	9143	7108	821
22852	8.9	0	0.2	48	4025	7085	-133668	-	R8	Unknown	-6086	3057	1	832
381	26.8	0.9	0.9	48	68925	69037	-71716	-	R8	Unknown	-589	8554	8442	838
72791	6.6	0	0.2	49	104010	113170	-14949	+	R8	Unknown	1	9143	0	867
7616	14.6	2.1	0.2	49	112677	113864	-14255	-	X3	Unknown	-3307	6057	4847	868
28835	12.1	1.6	1	49	113929	118469	-9650	-	X3	Unknown	-4796	4568	1	868
76954	5.3	0	0.1	51	45301	54677	-19957	+	X3	Unknown	1	9364	0	944
3739	25.7	5.1	1.3	51	54698	56021	-18613	+	X3	Unknown	334	1713	-7651	945
7429	20.5	2.9	1.8	51	56040	58668	-15966	+	X3	Unknown	1827	4571	-4793	945
9421	12.6	1.9	0.5	51	58730	60151	-14483	+	X3	Unknown	4847	6288	-3076	945
74553	5.4	0	0.1	51	59657	68808	-5826	-	R8	Unknown	0	9143	1	946
37582	7.9	0	0.2	51	69671	74634	0	+	R8	Unknown	1	4952	-4191	948
74857	5.9	0	0.2	53	11596	20758	-18134	+	R8	Unknown	1	9143	0	957
9158	14	1.9	0.5	53	20262	21679	-17213	-	X3	Unknown	-3076	6288	4851	958
7551	19.8	3.1	2.1	53	21745	24374	-14518	-	X3	Unknown	-4793	4571	1827	958
3673	25.9	5.4	1.6	53	24393	25716	-13176	-	X3	Unknown	-7651	1713	334	958
77886	5.5	0	0.1	53	25737	35107	-3785	-	X3	Unknown	0	9364	2	959
17939	10.9	0	0.1	54	12605	15158	-22700	+	X3	Unknown	1	2552	-6812	969
74569	6.1	0	0.2	54	15159	24323	-13535	+	R8	Unknown	1	9143	0	970
9577	12.9	1.9	0.3	54	23830	25248	-12610	-	X3	Unknown	-3076	6288	4847	971
7480	20.5	2.7	2	54	25313	27947	-9911	-	X3	Unknown	-4796	4568	1827	971
3722	26.1	5	1.5	54	27966	29295	-8563	-	X3	Unknown	-7651	1713	334	971
70364	5.8	0.1	0.2	54	29316	37855	-3	-	X3	Unknown	0	9364	840	972
10740	14.7	0	2	55	1	1641	-30735	+	R8	Unknown	7536	9143	0	973
19735	12.7	0.4	0.8	55	1148	4079	-28297	-	X3	Unknown	-3307	6057	3138	974
453	9.1	0	0	55	4076	4141	-28235	-	X3	Unknown	-9298	66	1	975
26133	13.8	0.2	0.6	56	1	4285	-27884	+	X3	Unknown	4674	9179	-185	986
1388	14.4	0	0	56	5522	5722	-26447	+	X3	Unknown	9164	9364	0	986
3058	26.4	6	2.3	56	5743	7052	-25117	+	X3	Unknown	334	1698	-7666	988
5315	20.3	1.9	1.2	56	7088	9038	-23131	+	X3	Unknown	1829	3882	-5482	988
1000	28.6	5.3	5.1	56	23245	23904	-8265	+	X3	Unknown	3908	4568	-4796	991
8107	17.3	2.1	1.1	56	23974	25414	-6755	+	X3	Unknown	4864	6318	-3046	992
11556	14.5	0.1	0	56	25123	26814	-5355	-	R8	Unknown	0	9143	7451	993
3269	11.4	0	0	56	28651	29115	-3054	-	R8	Unknown	-1686	7457	6993	993
8427	10.5	0	0.2	56	30964	32169	0	-	R8	Unknown	-2143	7000	5798	997
358	24.2	9.7	2.6	57	18948	19091	-10185	+	R8	Unknown	1	154	-8989	1005
18504	4.8	0	0.1	61	1	2172	-17351	-	X3	Unknown	-1861	7503	5334	1057
35720	5.4	0	0.6	61	3078	7479	-12044	-	X3	Unknown	-4989	4375	1	1057
3472	7.8	0	0	63	1	461	-15647	-	R8	Unknown	-5984	3159	2699	1072
19070	9.6	0.1	0.7	63	1691	4425	-11683	-	R8	Unknown	-6424	2719	3	1074
3837	8.6	0	0	67	1	522	-11495	-	R8	Unknown	-6018	3125	2604	1092
4979	9.8	0	0.3	67	11310	12016	-1	-	R8	Unknown	-6542	2601	1897	1102
14904	9.9	0.1	0.2	68	4	2100	-8621	-	R8	Unknown	-6256	2887	794	1103
28189	16.6	0	0.3	69	1	4556	-5029	-	X3	Unknown	-4819	4545	2	1108
19091	5.6	0.7	0.5	71	1	2389	-7809	+	X3	Unknown	1180	3574	-5790	1175
19965	5	0	0.3	71	3007	5401	-4797	+	X3	Unknown	4279	6665	-2699	1175
8719	6.1	0	0.3	71	6972	8040	-2158	+	X3	Unknown	8299	9364	0	1175
3613	25.6	5.2	1.5	71	8061	9368	-830	+	X3	Unknown	334	1695	-7669	1176
4151	15.9	0.1	1	71	9407	10198	0	+	X3	Unknown	1827	2700	-6664	1177
33105	7.4	0	0.3	75	1	4247	-2747	-	X3	Unknown	-4166	5198	964	1184
7124	5.6	0	0.2	75	4348	5259	-1735	-	X3	Unknown	-8454	910	1	1184
38037	5	0	0.2	81	111	4795	0	+	R8	Unknown	1	4675	-4468	1254
5265	19.3	1.7	1.3	90	10	1846	-950	-	X3	Unknown	-5602	3762	1830	1297
2092	28.2	3.9	3.5	90	1868	2796	0	-	X3	Unknown	-7651	1713	782	1297
2301	25.3	5.7	2.8	93	13	959	-1615	-	X3	Unknown	-8064	1300	312	1299
12176	10.2	0	0.1	93	946	2574	0	-	X3	Unknown	0	9364	7738	1299
13761	6.4	0.2	1.2	94	1	2560	0	-	X3	Unknown	-240	9124	6425	1300
14543	16.6	0	0.2	101	1	2328	-1	+	R8	Unknown	1703	4026	-5117	74
