# Supplementary material for: In silico reversal of repeat-induced point mutation (RIP) identifies the origins of repeat families and uncovers obscured duplicated genes
Source: BMC Genomics. 2010 Nov 24;11:655. doi: 10.1186/1471-2164-11-655 (PMC3017866; doi:10.1186/1471-2164-11-655)
Supplement: Additional file 5 — deRIP RIPCAL analysis of the repetitive DNA of S. nodorum SN15. RIPCAL outputs for highest G:C, consensus and deRIP models versus S. nodorum repeat families, tab-delimited txt and gif formats. [file 1471-2164-11-655-S5.XLS]

## Sheet: list of RecQ genes
The following S. nodorum genes have been identified as RecQ helicase genes
gnl|WGS:AAGI|SNOT_00869.2|gb|EAT92364
gnl|WGS:AAGI|SNOT_02017.2|gb|EAT90229
gnl|WGS:AAGI|SNOT_03302.2|gb|EAT90033
gnl|WGS:AAGI|SNOT_03936.2|gb|EAT89141
gnl|WGS:AAGI|SNOT_03958.2|gb|EAT89163
gnl|WGS:AAGI|SNOT_04415.2|gb|EAT88175
gnl|WGS:AAGI|SNOT_04678.2|gb|EAT88438
gnl|WGS:AAGI|SNOT_05008.2|gb|EAT87399
gnl|WGS:AAGI|SNOT_06592.1|gb|EAT86423
gnl|WGS:AAGI|SNOT_06807.2|gb|EAT85458
gnl|WGS:AAGI|SNOT_07095.2|gb|EAT85746
gnl|WGS:AAGI|SNOT_07902.2|gb|EAT84178
gnl|WGS:AAGI|SNOT_09314.2|gb|EAT83506
gnl|WGS:AAGI|SNOT_10332.2|gb|EAT82667
gnl|WGS:AAGI|SNOT_10950.2|gb|EAT81449
gnl|WGS:AAGI|SNOT_11134.2|gb|EAT81633
gnl|WGS:AAGI|SNOT_11806.2|gb|EAT80850
gnl|WGS:AAGI|SNOT_12185.2|gb|EAT80597
gnl|WGS:AAGI|SNOT_12240.2|gb|EAT80652
gnl|WGS:AAGI|SNOT_12492.2|gb|EAT80305
gnl|WGS:AAGI|SNOT_12579.2|gb|EAT79877
gnl|WGS:AAGI|SNOT_13480.2|gb|EAT78927
gnl|WGS:AAGI|SNOT_14008.2|gb|EAT78633
gnl|WGS:AAGI|SNOT_14831.2|gb|EAT77683
gnl|WGS:AAGI|SNOT_15082.2|gb|EAT77625
gnl|WGS:AAGI|SNOT_15623.2|gb|EAT76998

## Sheet: Criteria
S. nodorum genes were identified as putative RecQ helicase genes if there was a hit to any UniProt Acession below (RecQ family) with an e-value <= 1e-10
sp|O18017|BLM_CAEEL
sp|Q9I920|BLM_CHICK
sp|Q9VGI8|BLM_DROME
sp|P54132|BLM_HUMAN
sp|O88700|BLM_MOUSE
sp|Q9DEY9|BLM_XENLA
sp|Q09811|HUS2_SCHPO
sp|P46064|RECQ1_CAEEL
sp|P46063|RECQ1_HUMAN
sp|Q9Z129|RECQ1_MOUSE
sp|Q5RF63|RECQ1_PONAB
sp|Q6AYJ1|RECQ1_RAT
sp|O94761|RECQ4_HUMAN
sp|Q75NR7|RECQ4_MOUSE
sp|O94762|RECQ5_HUMAN
sp|O34748|RECQ_BACSU
sp|P15043|RECQ_ECOLI
sp|P71359|RECQ_HAEIN
sp|Q9CL21|RECQ_PASMU
sp|P40724|RECQ_SALTY
sp|P73421|RECQ_SYNY3
sp|P50729|RECS_BACSU
sp|P35187|SGS1_YEAST
sp|Q5EAK4|TLH1_SCHPO
sp|Q1RKN3|TLH2_SCHPO
sp|Q19546|WRN_CAEEL
sp|Q14191|WRN_HUMAN
sp|O09053|WRN_MOUSE
sp|O93530|WRN_XENLA

## Sheet: raw blastp summary
S. nodorum gene	S. nodorum gene length (aa)	S. nodorum gene Acession	Uniprot RecQ family Hit	Hit length	Hit description	Hit Acession	# HSPs	Significance of Hit	Bitscore of hit	Total length of HSPs	Percent Identity (all HSPs)	Percent similarity (all HSPs)	Percent coverage of hit (all HSPs)
gnl|WGS:AAGI|SNOT_00869.2|gb|EAT92364	598	EAT92364	sp|Q5EAK4|TLH1_SCHPO	2100	ATP-dependent DNA helicase tlh1 OS=Schizosaccharomyces pombe GN=tlh1 PE=2 SV=1	Q5EAK4	1	1e-12	63.9	363	23.6915	39.9449	17.2857
gnl|WGS:AAGI|SNOT_00869.2|gb|EAT92364	598	EAT92364	sp|Q9CL21|RECQ_PASMU	632	ATP-dependent DNA helicase recQ OS=Pasteurella multocida GN=recQ PE=3 SV=1	Q9CL21	1	2e-12	63.2	387	20.9302	40.3101	61.2342
gnl|WGS:AAGI|SNOT_00869.2|gb|EAT92364	598	EAT92364	sp|Q1RKN3|TLH2_SCHPO	1919	ATP-dependent DNA helicase tlh2 OS=Schizosaccharomyces pombe GN=tlh2 PE=2 SV=1	Q1RKN3	1	2e-12	63.2	364	24.7253	39.8352	18.9682
gnl|WGS:AAGI|SNOT_00869.2|gb|EAT92364	598	EAT92364	sp|O94761|RECQ4_HUMAN	1208	ATP-dependent DNA helicase Q4 OS=Homo sapiens GN=RECQL4 PE=1 SV=1	O94761	1	2e-11	59.3	480	21.25	36.6667	39.7351
gnl|WGS:AAGI|SNOT_00869.2|gb|EAT92364	598	EAT92364	sp|P40724|RECQ_SALTY	609	ATP-dependent DNA helicase recQ OS=Salmonella typhimurium GN=recQ PE=3 SV=3	P40724	1	8e-10	53.9	383	21.671	39.4256	62.89
gnl|WGS:AAGI|SNOT_00869.2|gb|EAT92364	598	EAT92364	sp|P71359|RECQ_HAEIN	619	ATP-dependent DNA helicase recQ OS=Haemophilus influenzae GN=recQ PE=3 SV=1	P71359	1	4e-09	52	402	20.8955	37.3134	64.9435
gnl|WGS:AAGI|SNOT_00869.2|gb|EAT92364	598	EAT92364	sp|P15043|RECQ_ECOLI	609	ATP-dependent DNA helicase recQ OS=Escherichia coli (strain K12) GN=recQ PE=1 SV=5	P15043	1	5e-09	51.6	389	21.8509	39.5887	63.8752
gnl|WGS:AAGI|SNOT_00869.2|gb|EAT92364	598	EAT92364	sp|Q9VGI8|BLM_DROME	1487	Bloom syndrome protein homolog OS=Drosophila melanogaster GN=mus309 PE=1 SV=1	Q9VGI8	1	4e-08	48.5	106	24.5283	47.1698	7.12845
gnl|WGS:AAGI|SNOT_00869.2|gb|EAT92364	598	EAT92364	sp|Q9I920|BLM_CHICK	1142	Bloom syndrome protein homolog (Fragment) OS=Gallus gallus GN=BLM PE=2 SV=1	Q9I920	1	3e-07	45.8	107	24.2991	45.7944	9.36953
gnl|WGS:AAGI|SNOT_00869.2|gb|EAT92364	598	EAT92364	sp|P46064|RECQ1_CAEEL	892	Putative ATP-dependent DNA helicase Q1 OS=Caenorhabditis elegans GN=K02F3.1 PE=3 SV=2	P46064	1	3e-07	45.4	145	22.7586	44.8276	16.2556
gnl|WGS:AAGI|SNOT_00869.2|gb|EAT92364	598	EAT92364	sp|Q19546|WRN_CAEEL	1056	Probable Werner syndrome ATP-dependent helicase homolog 1 OS=Caenorhabditis elegans GN=wrn-1 PE=2 SV=2	Q19546	1	4e-07	45.4	108	25.9259	45.3704	10.2273
gnl|WGS:AAGI|SNOT_00869.2|gb|EAT92364	598	EAT92364	sp|O18017|BLM_CAEEL	988	Bloom syndrome protein homolog OS=Caenorhabditis elegans GN=him-6 PE=2 SV=2	O18017	1	1e-06	43.5	101	27.7228	45.5446	10.2227
gnl|WGS:AAGI|SNOT_00869.2|gb|EAT92364	598	EAT92364	sp|Q75NR7|RECQ4_MOUSE	1216	ATP-dependent DNA helicase Q4 OS=Mus musculus GN=Recql4 PE=2 SV=2	Q75NR7	1	2e-06	42.7	89	26.9663	47.191	7.31908
gnl|WGS:AAGI|SNOT_00869.2|gb|EAT92364	598	EAT92364	sp|O88700|BLM_MOUSE	1416	Bloom syndrome protein homolog OS=Mus musculus GN=Blm PE=1 SV=1	O88700	1	3e-06	42	106	23.5849	45.283	7.48588
gnl|WGS:AAGI|SNOT_00869.2|gb|EAT92364	598	EAT92364	sp|Q9DEY9|BLM_XENLA	1364	Bloom syndrome protein homolog OS=Xenopus laevis GN=blm PE=2 SV=1	Q9DEY9	1	6e-06	41.2	107	23.3645	44.8598	7.84457
gnl|WGS:AAGI|SNOT_00869.2|gb|EAT92364	598	EAT92364	sp|Q09811|HUS2_SCHPO	1328	ATP-dependent DNA helicase hus2/rqh1 OS=Schizosaccharomyces pombe GN=rqh1 PE=1 SV=1	Q09811	1	1e-05	40	107	24.2991	44.8598	8.05723
gnl|WGS:AAGI|SNOT_01967.2|gb|EAT90179	808	EAT90179	sp|O18017|BLM_CAEEL	988	Bloom syndrome protein homolog OS=Caenorhabditis elegans GN=him-6 PE=2 SV=2	O18017	1	4e-07	45.4	338	21.8935	39.3491	34.2105
gnl|WGS:AAGI|SNOT_01967.2|gb|EAT90179	808	EAT90179	sp|Q9VGI8|BLM_DROME	1487	Bloom syndrome protein homolog OS=Drosophila melanogaster GN=mus309 PE=1 SV=1	Q9VGI8	1	6e-07	45.1	341	22.5806	40.4692	22.9321
gnl|WGS:AAGI|SNOT_01967.2|gb|EAT90179	808	EAT90179	sp|Q19546|WRN_CAEEL	1056	Probable Werner syndrome ATP-dependent helicase homolog 1 OS=Caenorhabditis elegans GN=wrn-1 PE=2 SV=2	Q19546	1	3e-06	42.7	83	27.7108	49.3976	7.85985
gnl|WGS:AAGI|SNOT_01967.2|gb|EAT90179	808	EAT90179	sp|O88700|BLM_MOUSE	1416	Bloom syndrome protein homolog OS=Mus musculus GN=Blm PE=1 SV=1	O88700	1	3e-06	42.7	326	22.6994	39.2638	23.0226
gnl|WGS:AAGI|SNOT_01967.2|gb|EAT90179	808	EAT90179	sp|P73421|RECQ_SYNY3	478	ATP-dependent DNA helicase recQ OS=Synechocystis sp. (strain PCC 6803) GN=recQ PE=3 SV=1	P73421	1	1e-05	40.8	120	24.1667	45.8333	25.1046
gnl|WGS:AAGI|SNOT_02017.2|gb|EAT90229	648	EAT90229	sp|Q75NR7|RECQ4_MOUSE	1216	ATP-dependent DNA helicase Q4 OS=Mus musculus GN=Recql4 PE=2 SV=2	Q75NR7	1	2e-11	59.3	90	30	55.5556	7.40132
gnl|WGS:AAGI|SNOT_02017.2|gb|EAT90229	648	EAT90229	sp|O94761|RECQ4_HUMAN	1208	ATP-dependent DNA helicase Q4 OS=Homo sapiens GN=RECQL4 PE=1 SV=1	O94761	1	6e-11	57.8	134	24.6269	47.0149	11.0927
gnl|WGS:AAGI|SNOT_02017.2|gb|EAT90229	648	EAT90229	sp|Q9VGI8|BLM_DROME	1487	Bloom syndrome protein homolog OS=Drosophila melanogaster GN=mus309 PE=1 SV=1	Q9VGI8	1	1e-07	46.6	52	36.5385	59.6154	3.49697
gnl|WGS:AAGI|SNOT_02017.2|gb|EAT90229	648	EAT90229	sp|Q19546|WRN_CAEEL	1056	Probable Werner syndrome ATP-dependent helicase homolog 1 OS=Caenorhabditis elegans GN=wrn-1 PE=2 SV=2	Q19546	1	2e-07	46.2	63	34.9206	50.7937	5.96591
gnl|WGS:AAGI|SNOT_02017.2|gb|EAT90229	648	EAT90229	sp|P46064|RECQ1_CAEEL	892	Putative ATP-dependent DNA helicase Q1 OS=Caenorhabditis elegans GN=K02F3.1 PE=3 SV=2	P46064	1	9e-07	43.9	49	34.6939	65.3061	5.49327
gnl|WGS:AAGI|SNOT_02017.2|gb|EAT90229	648	EAT90229	sp|Q1RKN3|TLH2_SCHPO	1919	ATP-dependent DNA helicase tlh2 OS=Schizosaccharomyces pombe GN=tlh2 PE=2 SV=1	Q1RKN3	1	1e-06	43.9	109	24.7706	44.9541	5.68004
gnl|WGS:AAGI|SNOT_02017.2|gb|EAT90229	648	EAT90229	sp|P73421|RECQ_SYNY3	478	ATP-dependent DNA helicase recQ OS=Synechocystis sp. (strain PCC 6803) GN=recQ PE=3 SV=1	P73421	1	1e-06	43.5	61	31.1475	52.459	12.7615
gnl|WGS:AAGI|SNOT_02017.2|gb|EAT90229	648	EAT90229	sp|P15043|RECQ_ECOLI	609	ATP-dependent DNA helicase recQ OS=Escherichia coli (strain K12) GN=recQ PE=1 SV=5	P15043	1	1e-06	43.5	112	25.8929	48.2143	18.3908
gnl|WGS:AAGI|SNOT_02017.2|gb|EAT90229	648	EAT90229	sp|Q5EAK4|TLH1_SCHPO	2100	ATP-dependent DNA helicase tlh1 OS=Schizosaccharomyces pombe GN=tlh1 PE=2 SV=1	Q5EAK4	1	2e-06	43.5	109	24.7706	44.9541	5.19048
gnl|WGS:AAGI|SNOT_02017.2|gb|EAT90229	648	EAT90229	sp|O93530|WRN_XENLA	1436	Werner syndrome ATP-dependent helicase homolog OS=Xenopus laevis GN=wrn PE=2 SV=1	O93530	1	2e-06	43.1	56	35.7143	53.5714	3.89972
gnl|WGS:AAGI|SNOT_02017.2|gb|EAT90229	648	EAT90229	sp|P50729|RECS_BACSU	496	Probable ATP-dependent DNA helicase recS OS=Bacillus subtilis GN=recS PE=3 SV=1	P50729	1	2e-06	42.7	53	28.3019	60.3774	10.6855
gnl|WGS:AAGI|SNOT_02017.2|gb|EAT90229	648	EAT90229	sp|P40724|RECQ_SALTY	609	ATP-dependent DNA helicase recQ OS=Salmonella typhimurium GN=recQ PE=3 SV=3	P40724	1	3e-06	42.4	112	25	47.3214	18.3908
gnl|WGS:AAGI|SNOT_02017.2|gb|EAT90229	648	EAT90229	sp|Q14191|WRN_HUMAN	1432	Werner syndrome ATP-dependent helicase OS=Homo sapiens GN=WRN PE=1 SV=1	Q14191	1	3e-06	42.4	61	34.4262	49.1803	4.25978
gnl|WGS:AAGI|SNOT_02017.2|gb|EAT90229	648	EAT90229	sp|O18017|BLM_CAEEL	988	Bloom syndrome protein homolog OS=Caenorhabditis elegans GN=him-6 PE=2 SV=2	O18017	1	3e-06	42.4	52	34.6154	53.8462	5.26316
gnl|WGS:AAGI|SNOT_02017.2|gb|EAT90229	648	EAT90229	sp|Q9I920|BLM_CHICK	1142	Bloom syndrome protein homolog (Fragment) OS=Gallus gallus GN=BLM PE=2 SV=1	Q9I920	1	7e-06	41.2	46	34.7826	58.6957	4.02802
gnl|WGS:AAGI|SNOT_02017.2|gb|EAT90229	648	EAT90229	sp|O09053|WRN_MOUSE	1401	Werner syndrome ATP-dependent helicase homolog OS=Mus musculus GN=Wrn PE=1 SV=2	O09053	1	7e-06	41.2	56	33.9286	50	3.99714
gnl|WGS:AAGI|SNOT_02017.2|gb|EAT90229	648	EAT90229	sp|Q09811|HUS2_SCHPO	1328	ATP-dependent DNA helicase hus2/rqh1 OS=Schizosaccharomyces pombe GN=rqh1 PE=1 SV=1	Q09811	1	8e-06	40.8	57	31.5789	54.386	4.29217
gnl|WGS:AAGI|SNOT_02017.2|gb|EAT90229	648	EAT90229	sp|P46063|RECQ1_HUMAN	649	ATP-dependent DNA helicase Q1 OS=Homo sapiens GN=RECQL PE=1 SV=3	P46063	1	1e-05	40.4	50	32	58	7.70416
gnl|WGS:AAGI|SNOT_02017.2|gb|EAT90229	648	EAT90229	sp|Q5RF63|RECQ1_PONAB	649	ATP-dependent DNA helicase Q1 OS=Pongo abelii GN=RECQL PE=2 SV=1	Q5RF63	1	1e-05	40.4	50	32	58	7.70416
gnl|WGS:AAGI|SNOT_02017.2|gb|EAT90229	648	EAT90229	sp|Q9CL21|RECQ_PASMU	632	ATP-dependent DNA helicase recQ OS=Pasteurella multocida GN=recQ PE=3 SV=1	Q9CL21	1	1e-05	40.4	97	22.6804	48.4536	15.3481
gnl|WGS:AAGI|SNOT_02955.2|gb|EAT89686	597	EAT89686	sp|P40724|RECQ_SALTY	609	ATP-dependent DNA helicase recQ OS=Salmonella typhimurium GN=recQ PE=3 SV=3	P40724	1	3e-09	52.4	365	23.2877	38.0822	59.9343
gnl|WGS:AAGI|SNOT_02955.2|gb|EAT89686	597	EAT89686	sp|P15043|RECQ_ECOLI	609	ATP-dependent DNA helicase recQ OS=Escherichia coli (strain K12) GN=recQ PE=1 SV=5	P15043	1	5e-09	51.2	392	22.449	37.7551	64.3678
gnl|WGS:AAGI|SNOT_02955.2|gb|EAT89686	597	EAT89686	sp|P71359|RECQ_HAEIN	619	ATP-dependent DNA helicase recQ OS=Haemophilus influenzae GN=recQ PE=3 SV=1	P71359	1	2e-06	42.7	357	19.0476	38.6555	57.6737
gnl|WGS:AAGI|SNOT_03302.2|gb|EAT90033	592	EAT90033	sp|Q9VGI8|BLM_DROME	1487	Bloom syndrome protein homolog OS=Drosophila melanogaster GN=mus309 PE=1 SV=1	Q9VGI8	1	4e-16	75.1	363	24.5179	41.8733	24.4116
gnl|WGS:AAGI|SNOT_03302.2|gb|EAT90033	592	EAT90033	sp|P15043|RECQ_ECOLI	609	ATP-dependent DNA helicase recQ OS=Escherichia coli (strain K12) GN=recQ PE=1 SV=5	P15043	1	1e-15	73.2	392	25.5102	41.8367	64.3678
gnl|WGS:AAGI|SNOT_03302.2|gb|EAT90033	592	EAT90033	sp|O94761|RECQ4_HUMAN	1208	ATP-dependent DNA helicase Q4 OS=Homo sapiens GN=RECQL4 PE=1 SV=1	O94761	1	1e-14	70.5	358	24.581	41.8994	29.6358
gnl|WGS:AAGI|SNOT_03302.2|gb|EAT90033	592	EAT90033	sp|P40724|RECQ_SALTY	609	ATP-dependent DNA helicase recQ OS=Salmonella typhimurium GN=recQ PE=3 SV=3	P40724	1	1e-14	70.1	392	25.5102	41.5816	64.3678
gnl|WGS:AAGI|SNOT_03302.2|gb|EAT90033	592	EAT90033	sp|Q1RKN3|TLH2_SCHPO	1919	ATP-dependent DNA helicase tlh2 OS=Schizosaccharomyces pombe GN=tlh2 PE=2 SV=1	Q1RKN3	1	2e-14	69.3	372	23.1183	41.3978	19.3851
gnl|WGS:AAGI|SNOT_03302.2|gb|EAT90033	592	EAT90033	sp|Q5EAK4|TLH1_SCHPO	2100	ATP-dependent DNA helicase tlh1 OS=Schizosaccharomyces pombe GN=tlh1 PE=2 SV=1	Q5EAK4	1	2e-14	69.3	372	23.1183	41.3978	17.7143
gnl|WGS:AAGI|SNOT_03302.2|gb|EAT90033	592	EAT90033	sp|O18017|BLM_CAEEL	988	Bloom syndrome protein homolog OS=Caenorhabditis elegans GN=him-6 PE=2 SV=2	O18017	1	3e-13	65.5	346	24.8555	40.7514	35.0202
gnl|WGS:AAGI|SNOT_03302.2|gb|EAT90033	592	EAT90033	sp|Q9DEY9|BLM_XENLA	1364	Bloom syndrome protein homolog OS=Xenopus laevis GN=blm PE=2 SV=1	Q9DEY9	1	3e-13	65.5	362	22.6519	40.0552	26.5396
gnl|WGS:AAGI|SNOT_03302.2|gb|EAT90033	592	EAT90033	sp|P54132|BLM_HUMAN	1417	Bloom syndrome protein OS=Homo sapiens GN=BLM PE=1 SV=1	P54132	1	5e-13	64.7	371	23.7197	38.814	26.1821
gnl|WGS:AAGI|SNOT_03302.2|gb|EAT90033	592	EAT90033	sp|Q75NR7|RECQ4_MOUSE	1216	ATP-dependent DNA helicase Q4 OS=Mus musculus GN=Recql4 PE=2 SV=2	Q75NR7	1	7e-13	64.3	382	24.6073	40.3141	31.4145
gnl|WGS:AAGI|SNOT_03302.2|gb|EAT90033	592	EAT90033	sp|O88700|BLM_MOUSE	1416	Bloom syndrome protein homolog OS=Mus musculus GN=Blm PE=1 SV=1	O88700	1	9e-13	63.9	368	22.8261	38.8587	25.9887
gnl|WGS:AAGI|SNOT_03302.2|gb|EAT90033	592	EAT90033	sp|P35187|SGS1_YEAST	1447	ATP-dependent helicase SGS1 OS=Saccharomyces cerevisiae GN=SGS1 PE=1 SV=1	P35187	1	1e-12	63.2	373	23.0563	41.555	25.7775
gnl|WGS:AAGI|SNOT_03302.2|gb|EAT90033	592	EAT90033	sp|P46064|RECQ1_CAEEL	892	Putative ATP-dependent DNA helicase Q1 OS=Caenorhabditis elegans GN=K02F3.1 PE=3 SV=2	P46064	1	2e-12	62.8	373	21.4477	40.7507	41.8161
gnl|WGS:AAGI|SNOT_03302.2|gb|EAT90033	592	EAT90033	sp|Q5RF63|RECQ1_PONAB	649	ATP-dependent DNA helicase Q1 OS=Pongo abelii GN=RECQL PE=2 SV=1	Q5RF63	1	4e-12	61.6	168	21.4286	46.4286	25.886
gnl|WGS:AAGI|SNOT_03302.2|gb|EAT90033	592	EAT90033	sp|Q6AYJ1|RECQ1_RAT	621	ATP-dependent DNA helicase Q1 OS=Rattus norvegicus GN=Recql PE=2 SV=1	Q6AYJ1	1	8e-12	60.8	168	21.4286	45.2381	27.0531
gnl|WGS:AAGI|SNOT_03302.2|gb|EAT90033	592	EAT90033	sp|Q9I920|BLM_CHICK	1142	Bloom syndrome protein homolog (Fragment) OS=Gallus gallus GN=BLM PE=2 SV=1	Q9I920	1	1e-11	60.5	353	24.3626	40.5099	30.9107
gnl|WGS:AAGI|SNOT_03302.2|gb|EAT90033	592	EAT90033	sp|P46063|RECQ1_HUMAN	649	ATP-dependent DNA helicase Q1 OS=Homo sapiens GN=RECQL PE=1 SV=3	P46063	1	2e-11	59.7	168	20.8333	46.4286	25.886
gnl|WGS:AAGI|SNOT_03302.2|gb|EAT90033	592	EAT90033	sp|P50729|RECS_BACSU	496	Probable ATP-dependent DNA helicase recS OS=Bacillus subtilis GN=recS PE=3 SV=1	P50729	1	2e-11	59.7	369	23.5772	39.2954	74.3952
gnl|WGS:AAGI|SNOT_03302.2|gb|EAT90033	592	EAT90033	sp|Q9Z129|RECQ1_MOUSE	648	ATP-dependent DNA helicase Q1 OS=Mus musculus GN=Recql PE=1 SV=1	Q9Z129	1	5e-11	58.2	168	21.4286	44.6429	25.9259
gnl|WGS:AAGI|SNOT_03302.2|gb|EAT90033	592	EAT90033	sp|Q09811|HUS2_SCHPO	1328	ATP-dependent DNA helicase hus2/rqh1 OS=Schizosaccharomyces pombe GN=rqh1 PE=1 SV=1	Q09811	1	8e-11	57.4	338	22.1893	41.716	25.4518
gnl|WGS:AAGI|SNOT_03302.2|gb|EAT90033	592	EAT90033	sp|O94762|RECQ5_HUMAN	991	ATP-dependent DNA helicase Q5 OS=Homo sapiens GN=RECQL5 PE=1 SV=2	O94762	1	1e-10	56.6	376	23.1383	41.2234	37.9415
gnl|WGS:AAGI|SNOT_03302.2|gb|EAT90033	592	EAT90033	sp|Q19546|WRN_CAEEL	1056	Probable Werner syndrome ATP-dependent helicase homolog 1 OS=Caenorhabditis elegans GN=wrn-1 PE=2 SV=2	Q19546	1	2e-10	56.2	105	27.619	44.7619	9.94318
gnl|WGS:AAGI|SNOT_03302.2|gb|EAT90033	592	EAT90033	sp|P73421|RECQ_SYNY3	478	ATP-dependent DNA helicase recQ OS=Synechocystis sp. (strain PCC 6803) GN=recQ PE=3 SV=1	P73421	1	3e-10	55.5	161	23.6025	44.7205	33.682
gnl|WGS:AAGI|SNOT_03302.2|gb|EAT90033	592	EAT90033	sp|O34748|RECQ_BACSU	591	Probable ATP-dependent DNA helicase recQ OS=Bacillus subtilis GN=recQ PE=3 SV=1	O34748	1	5e-10	54.7	340	22.3529	37.9412	57.5296
gnl|WGS:AAGI|SNOT_03302.2|gb|EAT90033	592	EAT90033	sp|Q9CL21|RECQ_PASMU	632	ATP-dependent DNA helicase recQ OS=Pasteurella multocida GN=recQ PE=3 SV=1	Q9CL21	1	1e-09	53.9	332	21.988	38.253	52.5316
gnl|WGS:AAGI|SNOT_03302.2|gb|EAT90033	592	EAT90033	sp|Q14191|WRN_HUMAN	1432	Werner syndrome ATP-dependent helicase OS=Homo sapiens GN=WRN PE=1 SV=1	Q14191	1	1e-09	53.5	412	21.8447	35.9223	28.7709
gnl|WGS:AAGI|SNOT_03302.2|gb|EAT90033	592	EAT90033	sp|O93530|WRN_XENLA	1436	Werner syndrome ATP-dependent helicase homolog OS=Xenopus laevis GN=wrn PE=2 SV=1	O93530	1	1e-08	50.4	391	20.9719	38.3632	27.2284
gnl|WGS:AAGI|SNOT_03302.2|gb|EAT90033	592	EAT90033	sp|P71359|RECQ_HAEIN	619	ATP-dependent DNA helicase recQ OS=Haemophilus influenzae GN=recQ PE=3 SV=1	P71359	1	3e-07	45.8	105	24.7619	40.9524	16.9628
gnl|WGS:AAGI|SNOT_03302.2|gb|EAT90033	592	EAT90033	sp|O09053|WRN_MOUSE	1401	Werner syndrome ATP-dependent helicase homolog OS=Mus musculus GN=Wrn PE=1 SV=2	O09053	1	1e-05	40	371	21.8329	38.5445	26.4811
gnl|WGS:AAGI|SNOT_03936.2|gb|EAT89141	727	EAT89141	sp|Q19546|WRN_CAEEL	1056	Probable Werner syndrome ATP-dependent helicase homolog 1 OS=Caenorhabditis elegans GN=wrn-1 PE=2 SV=2	Q19546	1	1e-15	73.6	177	28.2486	44.6328	16.7614
gnl|WGS:AAGI|SNOT_03936.2|gb|EAT89141	727	EAT89141	sp|Q9CL21|RECQ_PASMU	632	ATP-dependent DNA helicase recQ OS=Pasteurella multocida GN=recQ PE=3 SV=1	Q9CL21	1	7e-13	64.7	118	33.8983	50	18.6709
gnl|WGS:AAGI|SNOT_03936.2|gb|EAT89141	727	EAT89141	sp|P71359|RECQ_HAEIN	619	ATP-dependent DNA helicase recQ OS=Haemophilus influenzae GN=recQ PE=3 SV=1	P71359	1	7e-12	61.2	118	32.2034	48.3051	19.063
gnl|WGS:AAGI|SNOT_03936.2|gb|EAT89141	727	EAT89141	sp|O94762|RECQ5_HUMAN	991	ATP-dependent DNA helicase Q5 OS=Homo sapiens GN=RECQL5 PE=1 SV=2	O94762	1	2e-11	60.1	126	26.1905	46.0317	12.7144
gnl|WGS:AAGI|SNOT_03936.2|gb|EAT89141	727	EAT89141	sp|Q9VGI8|BLM_DROME	1487	Bloom syndrome protein homolog OS=Drosophila melanogaster GN=mus309 PE=1 SV=1	Q9VGI8	1	2e-11	60.1	116	28.4483	48.2759	7.80094
gnl|WGS:AAGI|SNOT_03936.2|gb|EAT89141	727	EAT89141	sp|P46064|RECQ1_CAEEL	892	Putative ATP-dependent DNA helicase Q1 OS=Caenorhabditis elegans GN=K02F3.1 PE=3 SV=2	P46064	1	3e-11	59.3	387	22.2222	41.8605	43.3857
gnl|WGS:AAGI|SNOT_03936.2|gb|EAT89141	727	EAT89141	sp|O18017|BLM_CAEEL	988	Bloom syndrome protein homolog OS=Caenorhabditis elegans GN=him-6 PE=2 SV=2	O18017	1	1e-10	57.4	106	26.4151	44.3396	10.7287
gnl|WGS:AAGI|SNOT_03936.2|gb|EAT89141	727	EAT89141	sp|P50729|RECS_BACSU	496	Probable ATP-dependent DNA helicase recS OS=Bacillus subtilis GN=recS PE=3 SV=1	P50729	1	1e-10	57	175	26.2857	44.5714	35.2823
gnl|WGS:AAGI|SNOT_03936.2|gb|EAT89141	727	EAT89141	sp|Q9I920|BLM_CHICK	1142	Bloom syndrome protein homolog (Fragment) OS=Gallus gallus GN=BLM PE=2 SV=1	Q9I920	1	2e-10	56.6	116	27.5862	45.6897	10.1576
gnl|WGS:AAGI|SNOT_03936.2|gb|EAT89141	727	EAT89141	sp|O88700|BLM_MOUSE	1416	Bloom syndrome protein homolog OS=Mus musculus GN=Blm PE=1 SV=1	O88700	1	2e-10	56.2	116	27.5862	45.6897	8.19209
gnl|WGS:AAGI|SNOT_03936.2|gb|EAT89141	727	EAT89141	sp|Q9DEY9|BLM_XENLA	1364	Bloom syndrome protein homolog OS=Xenopus laevis GN=blm PE=2 SV=1	Q9DEY9	1	4e-10	55.5	116	25.8621	46.5517	8.5044
gnl|WGS:AAGI|SNOT_03936.2|gb|EAT89141	727	EAT89141	sp|P35187|SGS1_YEAST	1447	ATP-dependent helicase SGS1 OS=Saccharomyces cerevisiae GN=SGS1 PE=1 SV=1	P35187	1	6e-10	55.1	105	25.7143	45.7143	7.25639
gnl|WGS:AAGI|SNOT_03936.2|gb|EAT89141	727	EAT89141	sp|P54132|BLM_HUMAN	1417	Bloom syndrome protein OS=Homo sapiens GN=BLM PE=1 SV=1	P54132	1	6e-10	54.7	116	27.5862	45.6897	8.18631
gnl|WGS:AAGI|SNOT_03936.2|gb|EAT89141	727	EAT89141	sp|Q09811|HUS2_SCHPO	1328	ATP-dependent DNA helicase hus2/rqh1 OS=Schizosaccharomyces pombe GN=rqh1 PE=1 SV=1	Q09811	1	7e-10	54.7	120	25	46.6667	9.03614
gnl|WGS:AAGI|SNOT_03936.2|gb|EAT89141	727	EAT89141	sp|Q9Z129|RECQ1_MOUSE	648	ATP-dependent DNA helicase Q1 OS=Mus musculus GN=Recql PE=1 SV=1	Q9Z129	1	1e-09	53.9	105	27.619	49.5238	16.2037
gnl|WGS:AAGI|SNOT_03936.2|gb|EAT89141	727	EAT89141	sp|O93530|WRN_XENLA	1436	Werner syndrome ATP-dependent helicase homolog OS=Xenopus laevis GN=wrn PE=2 SV=1	O93530	1	1e-09	53.9	114	24.5614	42.1053	7.93872
gnl|WGS:AAGI|SNOT_03936.2|gb|EAT89141	727	EAT89141	sp|Q14191|WRN_HUMAN	1432	Werner syndrome ATP-dependent helicase OS=Homo sapiens GN=WRN PE=1 SV=1	Q14191	1	1e-09	53.5	414	21.4976	36.715	28.9106
gnl|WGS:AAGI|SNOT_03936.2|gb|EAT89141	727	EAT89141	sp|O09053|WRN_MOUSE	1401	Werner syndrome ATP-dependent helicase homolog OS=Mus musculus GN=Wrn PE=1 SV=2	O09053	1	2e-09	53.1	137	25.5474	43.0657	9.77873
gnl|WGS:AAGI|SNOT_03936.2|gb|EAT89141	727	EAT89141	sp|Q1RKN3|TLH2_SCHPO	1919	ATP-dependent DNA helicase tlh2 OS=Schizosaccharomyces pombe GN=tlh2 PE=2 SV=1	Q1RKN3	1	2e-09	53.1	365	22.4658	37.2603	19.0203
gnl|WGS:AAGI|SNOT_03936.2|gb|EAT89141	727	EAT89141	sp|Q6AYJ1|RECQ1_RAT	621	ATP-dependent DNA helicase Q1 OS=Rattus norvegicus GN=Recql PE=2 SV=1	Q6AYJ1	1	3e-09	52.8	105	27.619	49.5238	16.9082
gnl|WGS:AAGI|SNOT_03936.2|gb|EAT89141	727	EAT89141	sp|Q5RF63|RECQ1_PONAB	649	ATP-dependent DNA helicase Q1 OS=Pongo abelii GN=RECQL PE=2 SV=1	Q5RF63	1	4e-09	52.4	105	25.7143	49.5238	16.1787
gnl|WGS:AAGI|SNOT_03936.2|gb|EAT89141	727	EAT89141	sp|P46063|RECQ1_HUMAN	649	ATP-dependent DNA helicase Q1 OS=Homo sapiens GN=RECQL PE=1 SV=3	P46063	1	4e-09	52	105	25.7143	49.5238	16.1787
gnl|WGS:AAGI|SNOT_03936.2|gb|EAT89141	727	EAT89141	sp|Q5EAK4|TLH1_SCHPO	2100	ATP-dependent DNA helicase tlh1 OS=Schizosaccharomyces pombe GN=tlh1 PE=2 SV=1	Q5EAK4	1	4e-09	52	365	22.4658	37.2603	17.381
gnl|WGS:AAGI|SNOT_03936.2|gb|EAT89141	727	EAT89141	sp|P15043|RECQ_ECOLI	609	ATP-dependent DNA helicase recQ OS=Escherichia coli (strain K12) GN=recQ PE=1 SV=5	P15043	1	7e-09	51.2	105	27.619	47.619	17.2414
gnl|WGS:AAGI|SNOT_03936.2|gb|EAT89141	727	EAT89141	sp|Q75NR7|RECQ4_MOUSE	1216	ATP-dependent DNA helicase Q4 OS=Mus musculus GN=Recql4 PE=2 SV=2	Q75NR7	1	1e-08	50.4	117	29.9145	48.7179	9.62171
gnl|WGS:AAGI|SNOT_03936.2|gb|EAT89141	727	EAT89141	sp|P40724|RECQ_SALTY	609	ATP-dependent DNA helicase recQ OS=Salmonella typhimurium GN=recQ PE=3 SV=3	P40724	1	2e-08	50.1	105	27.619	47.619	17.2414
gnl|WGS:AAGI|SNOT_03936.2|gb|EAT89141	727	EAT89141	sp|P73421|RECQ_SYNY3	478	ATP-dependent DNA helicase recQ OS=Synechocystis sp. (strain PCC 6803) GN=recQ PE=3 SV=1	P73421	1	5e-07	45.1	126	22.2222	43.6508	26.3598
gnl|WGS:AAGI|SNOT_03936.2|gb|EAT89141	727	EAT89141	sp|O94761|RECQ4_HUMAN	1208	ATP-dependent DNA helicase Q4 OS=Homo sapiens GN=RECQL4 PE=1 SV=1	O94761	1	7e-07	44.7	124	26.6129	41.9355	10.2649
gnl|WGS:AAGI|SNOT_03936.2|gb|EAT89141	727	EAT89141	sp|O34748|RECQ_BACSU	591	Probable ATP-dependent DNA helicase recQ OS=Bacillus subtilis GN=recQ PE=3 SV=1	O34748	1	9e-07	44.3	373	23.0563	39.4102	63.1134
gnl|WGS:AAGI|SNOT_03958.2|gb|EAT89163	623	EAT89163	sp|Q19546|WRN_CAEEL	1056	Probable Werner syndrome ATP-dependent helicase homolog 1 OS=Caenorhabditis elegans GN=wrn-1 PE=2 SV=2	Q19546	1	2e-15	72.8	107	33.6449	53.271	10.1326
gnl|WGS:AAGI|SNOT_03958.2|gb|EAT89163	623	EAT89163	sp|Q5EAK4|TLH1_SCHPO	2100	ATP-dependent DNA helicase tlh1 OS=Schizosaccharomyces pombe GN=tlh1 PE=2 SV=1	Q5EAK4	1	9e-15	70.9	212	31.1321	45.283	10.0952
gnl|WGS:AAGI|SNOT_03958.2|gb|EAT89163	623	EAT89163	sp|Q1RKN3|TLH2_SCHPO	1919	ATP-dependent DNA helicase tlh2 OS=Schizosaccharomyces pombe GN=tlh2 PE=2 SV=1	Q1RKN3	1	9e-15	70.9	212	31.1321	45.283	11.0474
gnl|WGS:AAGI|SNOT_03958.2|gb|EAT89163	623	EAT89163	sp|Q9VGI8|BLM_DROME	1487	Bloom syndrome protein homolog OS=Drosophila melanogaster GN=mus309 PE=1 SV=1	Q9VGI8	1	8e-14	67.4	377	23.0769	38.7268	25.3531
gnl|WGS:AAGI|SNOT_03958.2|gb|EAT89163	623	EAT89163	sp|P73421|RECQ_SYNY3	478	ATP-dependent DNA helicase recQ OS=Synechocystis sp. (strain PCC 6803) GN=recQ PE=3 SV=1	P73421	1	3e-12	62.4	114	30.7018	50	23.8494
gnl|WGS:AAGI|SNOT_03958.2|gb|EAT89163	623	EAT89163	sp|O88700|BLM_MOUSE	1416	Bloom syndrome protein homolog OS=Mus musculus GN=Blm PE=1 SV=1	O88700	1	5e-12	61.6	319	24.4514	41.3793	22.5282
gnl|WGS:AAGI|SNOT_03958.2|gb|EAT89163	623	EAT89163	sp|Q9I920|BLM_CHICK	1142	Bloom syndrome protein homolog (Fragment) OS=Gallus gallus GN=BLM PE=2 SV=1	Q9I920	1	7e-12	60.8	146	24.6575	45.8904	12.7846
gnl|WGS:AAGI|SNOT_03958.2|gb|EAT89163	623	EAT89163	sp|Q9DEY9|BLM_XENLA	1364	Bloom syndrome protein homolog OS=Xenopus laevis GN=blm PE=2 SV=1	Q9DEY9	1	3e-11	59.3	134	23.8806	44.0299	9.82405
gnl|WGS:AAGI|SNOT_03958.2|gb|EAT89163	623	EAT89163	sp|P46064|RECQ1_CAEEL	892	Putative ATP-dependent DNA helicase Q1 OS=Caenorhabditis elegans GN=K02F3.1 PE=3 SV=2	P46064	1	6e-11	57.8	366	21.3115	37.1585	41.0314
gnl|WGS:AAGI|SNOT_03958.2|gb|EAT89163	623	EAT89163	sp|P15043|RECQ_ECOLI	609	ATP-dependent DNA helicase recQ OS=Escherichia coli (strain K12) GN=recQ PE=1 SV=5	P15043	1	7e-11	57.8	374	22.1925	38.5027	61.4122
gnl|WGS:AAGI|SNOT_03958.2|gb|EAT89163	623	EAT89163	sp|P54132|BLM_HUMAN	1417	Bloom syndrome protein OS=Homo sapiens GN=BLM PE=1 SV=1	P54132	1	1e-10	57	322	23.913	40.3727	22.7241
gnl|WGS:AAGI|SNOT_03958.2|gb|EAT89163	623	EAT89163	sp|Q9CL21|RECQ_PASMU	632	ATP-dependent DNA helicase recQ OS=Pasteurella multocida GN=recQ PE=3 SV=1	Q9CL21	1	2e-10	56.6	113	25.6637	46.9027	17.8797
gnl|WGS:AAGI|SNOT_03958.2|gb|EAT89163	623	EAT89163	sp|O93530|WRN_XENLA	1436	Werner syndrome ATP-dependent helicase homolog OS=Xenopus laevis GN=wrn PE=2 SV=1	O93530	1	3e-10	55.5	116	22.4138	46.5517	8.07799
gnl|WGS:AAGI|SNOT_03958.2|gb|EAT89163	623	EAT89163	sp|P40724|RECQ_SALTY	609	ATP-dependent DNA helicase recQ OS=Salmonella typhimurium GN=recQ PE=3 SV=3	P40724	1	4e-10	55.1	114	27.193	47.3684	18.7192
gnl|WGS:AAGI|SNOT_03958.2|gb|EAT89163	623	EAT89163	sp|P71359|RECQ_HAEIN	619	ATP-dependent DNA helicase recQ OS=Haemophilus influenzae GN=recQ PE=3 SV=1	P71359	1	1e-09	53.5	113	24.7788	46.9027	18.2553
gnl|WGS:AAGI|SNOT_03958.2|gb|EAT89163	623	EAT89163	sp|Q75NR7|RECQ4_MOUSE	1216	ATP-dependent DNA helicase Q4 OS=Mus musculus GN=Recql4 PE=2 SV=2	Q75NR7	1	1e-09	53.5	104	30.7692	46.1538	8.55263
gnl|WGS:AAGI|SNOT_03958.2|gb|EAT89163	623	EAT89163	sp|O34748|RECQ_BACSU	591	Probable ATP-dependent DNA helicase recQ OS=Bacillus subtilis GN=recQ PE=3 SV=1	O34748	1	1e-09	53.5	149	26.1745	46.3087	25.2115
gnl|WGS:AAGI|SNOT_03958.2|gb|EAT89163	623	EAT89163	sp|P35187|SGS1_YEAST	1447	ATP-dependent helicase SGS1 OS=Saccharomyces cerevisiae GN=SGS1 PE=1 SV=1	P35187	1	2e-09	52.8	368	19.837	39.6739	25.4319
gnl|WGS:AAGI|SNOT_03958.2|gb|EAT89163	623	EAT89163	sp|O94761|RECQ4_HUMAN	1208	ATP-dependent DNA helicase Q4 OS=Homo sapiens GN=RECQL4 PE=1 SV=1	O94761	1	2e-09	52.8	104	29.8077	43.2692	8.60927
gnl|WGS:AAGI|SNOT_03958.2|gb|EAT89163	623	EAT89163	sp|O94762|RECQ5_HUMAN	991	ATP-dependent DNA helicase Q5 OS=Homo sapiens GN=RECQL5 PE=1 SV=2	O94762	1	2e-09	52.4	381	21.5223	38.0577	38.446
gnl|WGS:AAGI|SNOT_03958.2|gb|EAT89163	623	EAT89163	sp|Q09811|HUS2_SCHPO	1328	ATP-dependent DNA helicase hus2/rqh1 OS=Schizosaccharomyces pombe GN=rqh1 PE=1 SV=1	Q09811	1	6e-09	51.2	402	21.6418	36.8159	30.2711
gnl|WGS:AAGI|SNOT_03958.2|gb|EAT89163	623	EAT89163	sp|O18017|BLM_CAEEL	988	Bloom syndrome protein homolog OS=Caenorhabditis elegans GN=him-6 PE=2 SV=2	O18017	1	2e-07	46.2	114	20.1754	42.9825	11.5385
gnl|WGS:AAGI|SNOT_03958.2|gb|EAT89163	623	EAT89163	sp|O09053|WRN_MOUSE	1401	Werner syndrome ATP-dependent helicase homolog OS=Mus musculus GN=Wrn PE=1 SV=2	O09053	1	2e-07	45.8	116	21.5517	42.2414	8.2798
gnl|WGS:AAGI|SNOT_03958.2|gb|EAT89163	623	EAT89163	sp|Q9Z129|RECQ1_MOUSE	648	ATP-dependent DNA helicase Q1 OS=Mus musculus GN=Recql PE=1 SV=1	Q9Z129	1	6e-07	44.7	368	18.75	38.3152	56.7901
gnl|WGS:AAGI|SNOT_03958.2|gb|EAT89163	623	EAT89163	sp|Q14191|WRN_HUMAN	1432	Werner syndrome ATP-dependent helicase OS=Homo sapiens GN=WRN PE=1 SV=1	Q14191	1	1e-06	43.5	121	20.6612	40.4959	8.44972
gnl|WGS:AAGI|SNOT_03958.2|gb|EAT89163	623	EAT89163	sp|P50729|RECS_BACSU	496	Probable ATP-dependent DNA helicase recS OS=Bacillus subtilis GN=recS PE=3 SV=1	P50729	1	2e-06	43.1	141	21.9858	43.2624	28.4274
gnl|WGS:AAGI|SNOT_03958.2|gb|EAT89163	623	EAT89163	sp|Q6AYJ1|RECQ1_RAT	621	ATP-dependent DNA helicase Q1 OS=Rattus norvegicus GN=Recql PE=2 SV=1	Q6AYJ1	1	4e-06	42	90	22.2222	50	14.4928
gnl|WGS:AAGI|SNOT_03958.2|gb|EAT89163	623	EAT89163	sp|P46063|RECQ1_HUMAN	649	ATP-dependent DNA helicase Q1 OS=Homo sapiens GN=RECQL PE=1 SV=3	P46063	1	4e-06	42	135	17.7778	46.6667	20.8012
gnl|WGS:AAGI|SNOT_03958.2|gb|EAT89163	623	EAT89163	sp|Q5RF63|RECQ1_PONAB	649	ATP-dependent DNA helicase Q1 OS=Pongo abelii GN=RECQL PE=2 SV=1	Q5RF63	1	5e-06	41.6	135	17.7778	46.6667	20.8012
gnl|WGS:AAGI|SNOT_04415.2|gb|EAT88175	456	EAT88175	sp|Q5EAK4|TLH1_SCHPO	2100	ATP-dependent DNA helicase tlh1 OS=Schizosaccharomyces pombe GN=tlh1 PE=2 SV=1	Q5EAK4	1	3e-18	81.6	173	30.6358	46.8208	8.2381
gnl|WGS:AAGI|SNOT_04678.2|gb|EAT88438	396	EAT88438	sp|Q9CL21|RECQ_PASMU	632	ATP-dependent DNA helicase recQ OS=Pasteurella multocida GN=recQ PE=3 SV=1	Q9CL21	1	8e-12	60.1	82	29.2683	59.7561	12.9747
gnl|WGS:AAGI|SNOT_04678.2|gb|EAT88438	396	EAT88438	sp|Q5EAK4|TLH1_SCHPO	2100	ATP-dependent DNA helicase tlh1 OS=Schizosaccharomyces pombe GN=tlh1 PE=2 SV=1	Q5EAK4	1	1e-11	59.7	188	26.5957	47.8723	8.95238
gnl|WGS:AAGI|SNOT_04678.2|gb|EAT88438	396	EAT88438	sp|Q1RKN3|TLH2_SCHPO	1919	ATP-dependent DNA helicase tlh2 OS=Schizosaccharomyces pombe GN=tlh2 PE=2 SV=1	Q1RKN3	1	1e-11	59.7	188	26.5957	47.8723	9.79677
gnl|WGS:AAGI|SNOT_04678.2|gb|EAT88438	396	EAT88438	sp|P71359|RECQ_HAEIN	619	ATP-dependent DNA helicase recQ OS=Haemophilus influenzae GN=recQ PE=3 SV=1	P71359	1	2e-11	58.5	82	30.4878	59.7561	13.2472
gnl|WGS:AAGI|SNOT_04678.2|gb|EAT88438	396	EAT88438	sp|P15043|RECQ_ECOLI	609	ATP-dependent DNA helicase recQ OS=Escherichia coli (strain K12) GN=recQ PE=1 SV=5	P15043	1	3e-11	58.5	339	22.7139	44.2478	55.665
gnl|WGS:AAGI|SNOT_04678.2|gb|EAT88438	396	EAT88438	sp|P40724|RECQ_SALTY	609	ATP-dependent DNA helicase recQ OS=Salmonella typhimurium GN=recQ PE=3 SV=3	P40724	1	3e-11	58.2	382	21.466	41.0995	62.7258
gnl|WGS:AAGI|SNOT_04678.2|gb|EAT88438	396	EAT88438	sp|Q9VGI8|BLM_DROME	1487	Bloom syndrome protein homolog OS=Drosophila melanogaster GN=mus309 PE=1 SV=1	Q9VGI8	1	1e-10	56.2	365	20.5479	40.5479	24.5461
gnl|WGS:AAGI|SNOT_04678.2|gb|EAT88438	396	EAT88438	sp|O18017|BLM_CAEEL	988	Bloom syndrome protein homolog OS=Caenorhabditis elegans GN=him-6 PE=2 SV=2	O18017	1	5e-10	54.3	375	20	39.2	37.9555
gnl|WGS:AAGI|SNOT_04678.2|gb|EAT88438	396	EAT88438	sp|O88700|BLM_MOUSE	1416	Bloom syndrome protein homolog OS=Mus musculus GN=Blm PE=1 SV=1	O88700	1	1e-09	53.1	358	22.067	38.2682	25.2825
gnl|WGS:AAGI|SNOT_04678.2|gb|EAT88438	396	EAT88438	sp|P54132|BLM_HUMAN	1417	Bloom syndrome protein OS=Homo sapiens GN=BLM PE=1 SV=1	P54132	1	2e-09	52.4	396	21.2121	37.6263	27.9464
gnl|WGS:AAGI|SNOT_04678.2|gb|EAT88438	396	EAT88438	sp|P50729|RECS_BACSU	496	Probable ATP-dependent DNA helicase recS OS=Bacillus subtilis GN=recS PE=3 SV=1	P50729	1	4e-09	51.2	368	20.9239	41.0326	74.1935
gnl|WGS:AAGI|SNOT_04678.2|gb|EAT88438	396	EAT88438	sp|Q09811|HUS2_SCHPO	1328	ATP-dependent DNA helicase hus2/rqh1 OS=Schizosaccharomyces pombe GN=rqh1 PE=1 SV=1	Q09811	1	2e-08	48.9	104	26.9231	50.9615	7.83133
gnl|WGS:AAGI|SNOT_04678.2|gb|EAT88438	396	EAT88438	sp|Q9DEY9|BLM_XENLA	1364	Bloom syndrome protein homolog OS=Xenopus laevis GN=blm PE=2 SV=1	Q9DEY9	1	7e-08	47	365	21.6438	36.4384	26.7595
gnl|WGS:AAGI|SNOT_04678.2|gb|EAT88438	396	EAT88438	sp|Q9I920|BLM_CHICK	1142	Bloom syndrome protein homolog (Fragment) OS=Gallus gallus GN=BLM PE=2 SV=1	Q9I920	1	1e-07	46.2	366	21.8579	36.612	32.049
gnl|WGS:AAGI|SNOT_04678.2|gb|EAT88438	396	EAT88438	sp|P46064|RECQ1_CAEEL	892	Putative ATP-dependent DNA helicase Q1 OS=Caenorhabditis elegans GN=K02F3.1 PE=3 SV=2	P46064	1	4e-07	44.3	82	28.0488	46.3415	9.19283
gnl|WGS:AAGI|SNOT_04678.2|gb|EAT88438	396	EAT88438	sp|O94761|RECQ4_HUMAN	1208	ATP-dependent DNA helicase Q4 OS=Homo sapiens GN=RECQL4 PE=1 SV=1	O94761	1	4e-06	41.2	352	21.0227	38.0682	29.1391
gnl|WGS:AAGI|SNOT_04678.2|gb|EAT88438	396	EAT88438	sp|O94762|RECQ5_HUMAN	991	ATP-dependent DNA helicase Q5 OS=Homo sapiens GN=RECQL5 PE=1 SV=2	O94762	1	6e-06	40.4	82	20.7317	46.3415	8.27447
gnl|WGS:AAGI|SNOT_04678.2|gb|EAT88438	396	EAT88438	sp|Q14191|WRN_HUMAN	1432	Werner syndrome ATP-dependent helicase OS=Homo sapiens GN=WRN PE=1 SV=1	Q14191	1	6e-06	40.4	157	23.5669	42.0382	10.9637
gnl|WGS:AAGI|SNOT_04678.2|gb|EAT88438	396	EAT88438	sp|P35187|SGS1_YEAST	1447	ATP-dependent helicase SGS1 OS=Saccharomyces cerevisiae GN=SGS1 PE=1 SV=1	P35187	1	7e-06	40.4	111	18.9189	42.3423	7.67104
gnl|WGS:AAGI|SNOT_04678.2|gb|EAT88438	396	EAT88438	sp|P46063|RECQ1_HUMAN	649	ATP-dependent DNA helicase Q1 OS=Homo sapiens GN=RECQL PE=1 SV=3	P46063	1	1e-05	39.3	82	21.9512	50	12.6348
gnl|WGS:AAGI|SNOT_04678.2|gb|EAT88438	396	EAT88438	sp|Q5RF63|RECQ1_PONAB	649	ATP-dependent DNA helicase Q1 OS=Pongo abelii GN=RECQL PE=2 SV=1	Q5RF63	1	1e-05	39.3	82	21.9512	50	12.6348
gnl|WGS:AAGI|SNOT_05008.2|gb|EAT87399	413	EAT87399	sp|O94762|RECQ5_HUMAN	991	ATP-dependent DNA helicase Q5 OS=Homo sapiens GN=RECQL5 PE=1 SV=2	O94762	1	5e-73	263	405	37.7778	53.8272	40.8678
gnl|WGS:AAGI|SNOT_05008.2|gb|EAT87399	413	EAT87399	sp|Q09811|HUS2_SCHPO	1328	ATP-dependent DNA helicase hus2/rqh1 OS=Schizosaccharomyces pombe GN=rqh1 PE=1 SV=1	Q09811	1	7e-68	246	378	36.7725	54.7619	28.4639
gnl|WGS:AAGI|SNOT_05008.2|gb|EAT87399	413	EAT87399	sp|P54132|BLM_HUMAN	1417	Bloom syndrome protein OS=Homo sapiens GN=BLM PE=1 SV=1	P54132	1	6e-67	243	386	36.5285	55.1813	27.2406
gnl|WGS:AAGI|SNOT_05008.2|gb|EAT87399	413	EAT87399	sp|P35187|SGS1_YEAST	1447	ATP-dependent helicase SGS1 OS=Saccharomyces cerevisiae GN=SGS1 PE=1 SV=1	P35187	1	1e-65	238	383	36.8146	55.0914	26.4686
gnl|WGS:AAGI|SNOT_05008.2|gb|EAT87399	413	EAT87399	sp|Q9DEY9|BLM_XENLA	1364	Bloom syndrome protein homolog OS=Xenopus laevis GN=blm PE=2 SV=1	Q9DEY9	1	5e-65	236	386	36.2694	53.3679	28.2991
gnl|WGS:AAGI|SNOT_05008.2|gb|EAT87399	413	EAT87399	sp|Q9VGI8|BLM_DROME	1487	Bloom syndrome protein homolog OS=Drosophila melanogaster GN=mus309 PE=1 SV=1	Q9VGI8	1	5e-65	236	385	37.9221	54.026	25.8911
gnl|WGS:AAGI|SNOT_05008.2|gb|EAT87399	413	EAT87399	sp|O88700|BLM_MOUSE	1416	Bloom syndrome protein homolog OS=Mus musculus GN=Blm PE=1 SV=1	O88700	1	7e-65	236	386	36.0104	54.4041	27.2599
gnl|WGS:AAGI|SNOT_05008.2|gb|EAT87399	413	EAT87399	sp|O18017|BLM_CAEEL	988	Bloom syndrome protein homolog OS=Caenorhabditis elegans GN=him-6 PE=2 SV=2	O18017	1	3e-64	234	397	36.0202	52.3929	40.1822
gnl|WGS:AAGI|SNOT_05008.2|gb|EAT87399	413	EAT87399	sp|Q9I920|BLM_CHICK	1142	Bloom syndrome protein homolog (Fragment) OS=Gallus gallus GN=BLM PE=2 SV=1	Q9I920	1	3e-63	231	387	35.9173	54.0052	33.8879
gnl|WGS:AAGI|SNOT_05008.2|gb|EAT87399	413	EAT87399	sp|P46064|RECQ1_CAEEL	892	Putative ATP-dependent DNA helicase Q1 OS=Caenorhabditis elegans GN=K02F3.1 PE=3 SV=2	P46064	1	2e-61	224	373	36.7292	51.2064	41.8161
gnl|WGS:AAGI|SNOT_05008.2|gb|EAT87399	413	EAT87399	sp|Q5RF63|RECQ1_PONAB	649	ATP-dependent DNA helicase Q1 OS=Pongo abelii GN=RECQL PE=2 SV=1	Q5RF63	1	2e-60	221	394	34.0102	50.2538	60.7088
gnl|WGS:AAGI|SNOT_05008.2|gb|EAT87399	413	EAT87399	sp|P46063|RECQ1_HUMAN	649	ATP-dependent DNA helicase Q1 OS=Homo sapiens GN=RECQL PE=1 SV=3	P46063	1	6e-60	219	394	33.7563	50.2538	60.7088
gnl|WGS:AAGI|SNOT_05008.2|gb|EAT87399	413	EAT87399	sp|Q9Z129|RECQ1_MOUSE	648	ATP-dependent DNA helicase Q1 OS=Mus musculus GN=Recql PE=1 SV=1	Q9Z129	1	3e-58	214	394	33.7563	48.731	60.8025
gnl|WGS:AAGI|SNOT_05008.2|gb|EAT87399	413	EAT87399	sp|Q6AYJ1|RECQ1_RAT	621	ATP-dependent DNA helicase Q1 OS=Rattus norvegicus GN=Recql PE=2 SV=1	Q6AYJ1	1	8e-58	213	371	35.8491	50.6739	59.7424
gnl|WGS:AAGI|SNOT_05008.2|gb|EAT87399	413	EAT87399	sp|P15043|RECQ_ECOLI	609	ATP-dependent DNA helicase recQ OS=Escherichia coli (strain K12) GN=recQ PE=1 SV=5	P15043	1	3e-54	201	381	35.6955	50.6562	62.5616
gnl|WGS:AAGI|SNOT_05008.2|gb|EAT87399	413	EAT87399	sp|P40724|RECQ_SALTY	609	ATP-dependent DNA helicase recQ OS=Salmonella typhimurium GN=recQ PE=3 SV=3	P40724	1	4e-54	200	367	36.2398	50.9537	60.2627
gnl|WGS:AAGI|SNOT_05008.2|gb|EAT87399	413	EAT87399	sp|O34748|RECQ_BACSU	591	Probable ATP-dependent DNA helicase recQ OS=Bacillus subtilis GN=recQ PE=3 SV=1	O34748	1	3e-53	197	369	37.1274	50.6775	62.4365
gnl|WGS:AAGI|SNOT_05008.2|gb|EAT87399	413	EAT87399	sp|P71359|RECQ_HAEIN	619	ATP-dependent DNA helicase recQ OS=Haemophilus influenzae GN=recQ PE=3 SV=1	P71359	1	4e-52	194	367	34.8774	52.0436	59.2892
gnl|WGS:AAGI|SNOT_05008.2|gb|EAT87399	413	EAT87399	sp|Q9CL21|RECQ_PASMU	632	ATP-dependent DNA helicase recQ OS=Pasteurella multocida GN=recQ PE=3 SV=1	Q9CL21	1	5e-51	190	367	33.2425	49.8638	58.0696
gnl|WGS:AAGI|SNOT_05008.2|gb|EAT87399	413	EAT87399	sp|O09053|WRN_MOUSE	1401	Werner syndrome ATP-dependent helicase homolog OS=Mus musculus GN=Wrn PE=1 SV=2	O09053	1	1e-50	189	352	34.0909	51.9886	25.1249
gnl|WGS:AAGI|SNOT_05008.2|gb|EAT87399	413	EAT87399	sp|Q14191|WRN_HUMAN	1432	Werner syndrome ATP-dependent helicase OS=Homo sapiens GN=WRN PE=1 SV=1	Q14191	1	6e-48	180	354	32.2034	50.8475	24.7207
gnl|WGS:AAGI|SNOT_05008.2|gb|EAT87399	413	EAT87399	sp|O93530|WRN_XENLA	1436	Werner syndrome ATP-dependent helicase homolog OS=Xenopus laevis GN=wrn PE=2 SV=1	O93530	1	3e-45	171	356	32.3034	51.1236	24.7911
gnl|WGS:AAGI|SNOT_05008.2|gb|EAT87399	413	EAT87399	sp|Q19546|WRN_CAEEL	1056	Probable Werner syndrome ATP-dependent helicase homolog 1 OS=Caenorhabditis elegans GN=wrn-1 PE=2 SV=2	Q19546	1	2e-41	158	338	31.9527	49.7041	32.0076
gnl|WGS:AAGI|SNOT_05008.2|gb|EAT87399	413	EAT87399	sp|P50729|RECS_BACSU	496	Probable ATP-dependent DNA helicase recS OS=Bacillus subtilis GN=recS PE=3 SV=1	P50729	1	9e-38	146	282	32.9787	50.7092	56.8548
gnl|WGS:AAGI|SNOT_05008.2|gb|EAT87399	413	EAT87399	sp|P73421|RECQ_SYNY3	478	ATP-dependent DNA helicase recQ OS=Synechocystis sp. (strain PCC 6803) GN=recQ PE=3 SV=1	P73421	1	2e-28	115	293	29.6928	49.4881	61.2971
gnl|WGS:AAGI|SNOT_05008.2|gb|EAT87399	413	EAT87399	sp|O94761|RECQ4_HUMAN	1208	ATP-dependent DNA helicase Q4 OS=Homo sapiens GN=RECQL4 PE=1 SV=1	O94761	1	2e-27	112	314	29.6178	45.5414	25.9934
gnl|WGS:AAGI|SNOT_05008.2|gb|EAT87399	413	EAT87399	sp|Q75NR7|RECQ4_MOUSE	1216	ATP-dependent DNA helicase Q4 OS=Mus musculus GN=Recql4 PE=2 SV=2	Q75NR7	1	1e-25	105	306	27.7778	46.732	25.1645
gnl|WGS:AAGI|SNOT_05008.2|gb|EAT87399	413	EAT87399	sp|Q1RKN3|TLH2_SCHPO	1919	ATP-dependent DNA helicase tlh2 OS=Schizosaccharomyces pombe GN=tlh2 PE=2 SV=1	Q1RKN3	1	3e-16	74.7	263	26.616	44.1065	13.7051
gnl|WGS:AAGI|SNOT_05008.2|gb|EAT87399	413	EAT87399	sp|Q5EAK4|TLH1_SCHPO	2100	ATP-dependent DNA helicase tlh1 OS=Schizosaccharomyces pombe GN=tlh1 PE=2 SV=1	Q5EAK4	1	4e-16	74.7	263	26.616	44.1065	12.5238
gnl|WGS:AAGI|SNOT_05766.2|gb|EAT86830	589	EAT86830	sp|P15043|RECQ_ECOLI	609	ATP-dependent DNA helicase recQ OS=Escherichia coli (strain K12) GN=recQ PE=1 SV=5	P15043	1	2e-08	49.7	334	22.4551	39.521	54.844
gnl|WGS:AAGI|SNOT_05766.2|gb|EAT86830	589	EAT86830	sp|Q9I920|BLM_CHICK	1142	Bloom syndrome protein homolog (Fragment) OS=Gallus gallus GN=BLM PE=2 SV=1	Q9I920	1	5e-08	48.1	336	24.4048	38.3929	29.4221
gnl|WGS:AAGI|SNOT_05766.2|gb|EAT86830	589	EAT86830	sp|O88700|BLM_MOUSE	1416	Bloom syndrome protein homolog OS=Mus musculus GN=Blm PE=1 SV=1	O88700	1	7e-08	47.8	373	24.6649	37.2654	26.3418
gnl|WGS:AAGI|SNOT_05766.2|gb|EAT86830	589	EAT86830	sp|P73421|RECQ_SYNY3	478	ATP-dependent DNA helicase recQ OS=Synechocystis sp. (strain PCC 6803) GN=recQ PE=3 SV=1	P73421	1	2e-07	46.2	108	25	42.5926	22.5941
gnl|WGS:AAGI|SNOT_05766.2|gb|EAT86830	589	EAT86830	sp|P54132|BLM_HUMAN	1417	Bloom syndrome protein OS=Homo sapiens GN=BLM PE=1 SV=1	P54132	1	2e-07	45.8	370	24.0541	35.9459	26.1115
gnl|WGS:AAGI|SNOT_05766.2|gb|EAT86830	589	EAT86830	sp|P40724|RECQ_SALTY	609	ATP-dependent DNA helicase recQ OS=Salmonella typhimurium GN=recQ PE=3 SV=3	P40724	1	4e-07	45.1	360	21.9444	39.1667	59.1133
gnl|WGS:AAGI|SNOT_05766.2|gb|EAT86830	589	EAT86830	sp|P71359|RECQ_HAEIN	619	ATP-dependent DNA helicase recQ OS=Haemophilus influenzae GN=recQ PE=3 SV=1	P71359	1	4e-07	45.1	365	24.1096	39.726	58.9661
gnl|WGS:AAGI|SNOT_05766.2|gb|EAT86830	589	EAT86830	sp|Q19546|WRN_CAEEL	1056	Probable Werner syndrome ATP-dependent helicase homolog 1 OS=Caenorhabditis elegans GN=wrn-1 PE=2 SV=2	Q19546	1	9e-07	43.9	349	20.9169	39.5415	33.0492
gnl|WGS:AAGI|SNOT_05766.2|gb|EAT86830	589	EAT86830	sp|P50729|RECS_BACSU	496	Probable ATP-dependent DNA helicase recS OS=Bacillus subtilis GN=recS PE=3 SV=1	P50729	1	1e-06	43.1	330	21.8182	37.8788	66.5323
gnl|WGS:AAGI|SNOT_05766.2|gb|EAT86830	589	EAT86830	sp|Q9DEY9|BLM_XENLA	1364	Bloom syndrome protein homolog OS=Xenopus laevis GN=blm PE=2 SV=1	Q9DEY9	1	2e-06	42.7	329	24.6201	36.7781	24.1202
gnl|WGS:AAGI|SNOT_05766.2|gb|EAT86830	589	EAT86830	sp|Q9CL21|RECQ_PASMU	632	ATP-dependent DNA helicase recQ OS=Pasteurella multocida GN=recQ PE=3 SV=1	Q9CL21	1	9e-06	40.4	344	23.5465	41.5698	54.4304
gnl|WGS:AAGI|SNOT_05766.2|gb|EAT86830	589	EAT86830	sp|O34748|RECQ_BACSU	591	Probable ATP-dependent DNA helicase recQ OS=Bacillus subtilis GN=recQ PE=3 SV=1	O34748	1	1e-05	40.4	337	21.365	37.092	57.022
gnl|WGS:AAGI|SNOT_06545.2|gb|EAT86376	689	EAT86376	sp|Q19546|WRN_CAEEL	1056	Probable Werner syndrome ATP-dependent helicase homolog 1 OS=Caenorhabditis elegans GN=wrn-1 PE=2 SV=2	Q19546	1	2e-10	56.2	95	30.5263	49.4737	8.99621
gnl|WGS:AAGI|SNOT_06545.2|gb|EAT86376	689	EAT86376	sp|Q75NR7|RECQ4_MOUSE	1216	ATP-dependent DNA helicase Q4 OS=Mus musculus GN=Recql4 PE=2 SV=2	Q75NR7	1	1e-09	53.5	154	27.2727	43.5065	12.6645
gnl|WGS:AAGI|SNOT_06545.2|gb|EAT86376	689	EAT86376	sp|P15043|RECQ_ECOLI	609	ATP-dependent DNA helicase recQ OS=Escherichia coli (strain K12) GN=recQ PE=1 SV=5	P15043	1	2e-08	49.7	137	24.0876	42.3358	22.4959
gnl|WGS:AAGI|SNOT_06545.2|gb|EAT86376	689	EAT86376	sp|P40724|RECQ_SALTY	609	ATP-dependent DNA helicase recQ OS=Salmonella typhimurium GN=recQ PE=3 SV=3	P40724	1	2e-08	49.7	137	24.0876	42.3358	22.4959
gnl|WGS:AAGI|SNOT_06545.2|gb|EAT86376	689	EAT86376	sp|P50729|RECS_BACSU	496	Probable ATP-dependent DNA helicase recS OS=Bacillus subtilis GN=recS PE=3 SV=1	P50729	1	9e-08	47.8	412	20.8738	36.6505	83.0645
gnl|WGS:AAGI|SNOT_06545.2|gb|EAT86376	689	EAT86376	sp|Q9VGI8|BLM_DROME	1487	Bloom syndrome protein homolog OS=Drosophila melanogaster GN=mus309 PE=1 SV=1	Q9VGI8	1	2e-07	46.6	389	22.6221	37.5321	26.1601
gnl|WGS:AAGI|SNOT_06545.2|gb|EAT86376	689	EAT86376	sp|O94761|RECQ4_HUMAN	1208	ATP-dependent DNA helicase Q4 OS=Homo sapiens GN=RECQL4 PE=1 SV=1	O94761	1	2e-07	46.2	87	29.8851	48.2759	7.20199
gnl|WGS:AAGI|SNOT_06545.2|gb|EAT86376	689	EAT86376	sp|Q9I920|BLM_CHICK	1142	Bloom syndrome protein homolog (Fragment) OS=Gallus gallus GN=BLM PE=2 SV=1	Q9I920	1	2e-07	46.2	408	22.549	36.7647	35.7268
gnl|WGS:AAGI|SNOT_06545.2|gb|EAT86376	689	EAT86376	sp|O34748|RECQ_BACSU	591	Probable ATP-dependent DNA helicase recQ OS=Bacillus subtilis GN=recQ PE=3 SV=1	O34748	1	5e-07	45.1	91	27.4725	45.0549	15.3976
gnl|WGS:AAGI|SNOT_06545.2|gb|EAT86376	689	EAT86376	sp|Q09811|HUS2_SCHPO	1328	ATP-dependent DNA helicase hus2/rqh1 OS=Schizosaccharomyces pombe GN=rqh1 PE=1 SV=1	Q09811	1	6e-07	44.7	73	30.137	53.4247	5.49699
gnl|WGS:AAGI|SNOT_06545.2|gb|EAT86376	689	EAT86376	sp|O88700|BLM_MOUSE	1416	Bloom syndrome protein homolog OS=Mus musculus GN=Blm PE=1 SV=1	O88700	1	2e-06	43.5	372	24.7312	39.5161	26.2712
gnl|WGS:AAGI|SNOT_06545.2|gb|EAT86376	689	EAT86376	sp|P71359|RECQ_HAEIN	619	ATP-dependent DNA helicase recQ OS=Haemophilus influenzae GN=recQ PE=3 SV=1	P71359	1	4e-06	42.4	147	25.1701	40.1361	23.748
gnl|WGS:AAGI|SNOT_06545.2|gb|EAT86376	689	EAT86376	sp|O18017|BLM_CAEEL	988	Bloom syndrome protein homolog OS=Caenorhabditis elegans GN=him-6 PE=2 SV=2	O18017	1	4e-06	42	401	22.4439	36.9077	40.587
gnl|WGS:AAGI|SNOT_06545.2|gb|EAT86376	689	EAT86376	sp|Q9CL21|RECQ_PASMU	632	ATP-dependent DNA helicase recQ OS=Pasteurella multocida GN=recQ PE=3 SV=1	Q9CL21	1	5e-06	41.6	114	27.193	41.2281	18.038
gnl|WGS:AAGI|SNOT_06545.2|gb|EAT86376	689	EAT86376	sp|P54132|BLM_HUMAN	1417	Bloom syndrome protein OS=Homo sapiens GN=BLM PE=1 SV=1	P54132	1	1e-05	40.8	399	24.5614	39.0977	28.1581
gnl|WGS:AAGI|SNOT_06545.2|gb|EAT86376	689	EAT86376	sp|Q9DEY9|BLM_XENLA	1364	Bloom syndrome protein homolog OS=Xenopus laevis GN=blm PE=2 SV=1	Q9DEY9	1	1e-05	40.4	147	25.8503	36.7347	10.7771
gnl|WGS:AAGI|SNOT_06545.2|gb|EAT86376	689	EAT86376	sp|P46064|RECQ1_CAEEL	892	Putative ATP-dependent DNA helicase Q1 OS=Caenorhabditis elegans GN=K02F3.1 PE=3 SV=2	P46064	1	1e-05	40.4	74	31.0811	47.2973	8.29596
gnl|WGS:AAGI|SNOT_06592.1|gb|EAT86423	1320	EAT86423	sp|O18017|BLM_CAEEL	988	Bloom syndrome protein homolog OS=Caenorhabditis elegans GN=him-6 PE=2 SV=2	O18017	1	9e-11	58.5	380	22.3684	38.4211	38.4615
gnl|WGS:AAGI|SNOT_06592.1|gb|EAT86423	1320	EAT86423	sp|P50729|RECS_BACSU	496	Probable ATP-dependent DNA helicase recS OS=Bacillus subtilis GN=recS PE=3 SV=1	P50729	1	6e-09	52.4	99	30.303	53.5354	19.9597
gnl|WGS:AAGI|SNOT_06592.1|gb|EAT86423	1320	EAT86423	sp|P35187|SGS1_YEAST	1447	ATP-dependent helicase SGS1 OS=Saccharomyces cerevisiae GN=SGS1 PE=1 SV=1	P35187	1	2e-08	50.8	74	36.4865	52.7027	5.11403
gnl|WGS:AAGI|SNOT_06592.1|gb|EAT86423	1320	EAT86423	sp|Q9VGI8|BLM_DROME	1487	Bloom syndrome protein homolog OS=Drosophila melanogaster GN=mus309 PE=1 SV=1	Q9VGI8	1	5e-08	49.3	432	22.4537	38.4259	29.0518
gnl|WGS:AAGI|SNOT_06592.1|gb|EAT86423	1320	EAT86423	sp|P54132|BLM_HUMAN	1417	Bloom syndrome protein OS=Homo sapiens GN=BLM PE=1 SV=1	P54132	1	1e-07	48.1	367	23.9782	38.6921	25.8998
gnl|WGS:AAGI|SNOT_06592.1|gb|EAT86423	1320	EAT86423	sp|O88700|BLM_MOUSE	1416	Bloom syndrome protein homolog OS=Mus musculus GN=Blm PE=1 SV=1	O88700	1	6e-07	45.8	367	23.4332	37.8747	25.9181
gnl|WGS:AAGI|SNOT_06807.2|gb|EAT85458	1184	EAT85458	sp|Q9VGI8|BLM_DROME	1487	Bloom syndrome protein homolog OS=Drosophila melanogaster GN=mus309 PE=1 SV=1	Q9VGI8	1	9e-11	58.5	338	22.4852	39.645	22.7303
gnl|WGS:AAGI|SNOT_06807.2|gb|EAT85458	1184	EAT85458	sp|O94761|RECQ4_HUMAN	1208	ATP-dependent DNA helicase Q4 OS=Homo sapiens GN=RECQL4 PE=1 SV=1	O94761	1	1e-10	58.2	352	21.5909	39.2045	29.1391
gnl|WGS:AAGI|SNOT_06807.2|gb|EAT85458	1184	EAT85458	sp|Q75NR7|RECQ4_MOUSE	1216	ATP-dependent DNA helicase Q4 OS=Mus musculus GN=Recql4 PE=2 SV=2	Q75NR7	1	3e-10	56.2	381	19.4226	37.5328	31.3322
gnl|WGS:AAGI|SNOT_06807.2|gb|EAT85458	1184	EAT85458	sp|Q1RKN3|TLH2_SCHPO	1919	ATP-dependent DNA helicase tlh2 OS=Schizosaccharomyces pombe GN=tlh2 PE=2 SV=1	Q1RKN3	1	5e-10	55.8	337	23.1454	39.7626	17.5612
gnl|WGS:AAGI|SNOT_06807.2|gb|EAT85458	1184	EAT85458	sp|P15043|RECQ_ECOLI	609	ATP-dependent DNA helicase recQ OS=Escherichia coli (strain K12) GN=recQ PE=1 SV=5	P15043	1	9e-10	55.1	322	23.6025	41.3043	52.8736
gnl|WGS:AAGI|SNOT_06807.2|gb|EAT85458	1184	EAT85458	sp|Q5EAK4|TLH1_SCHPO	2100	ATP-dependent DNA helicase tlh1 OS=Schizosaccharomyces pombe GN=tlh1 PE=2 SV=1	Q5EAK4	1	1e-09	54.3	346	24.2775	38.4393	16.4762
gnl|WGS:AAGI|SNOT_06807.2|gb|EAT85458	1184	EAT85458	sp|P40724|RECQ_SALTY	609	ATP-dependent DNA helicase recQ OS=Salmonella typhimurium GN=recQ PE=3 SV=3	P40724	1	3e-09	53.5	323	24.1486	41.1765	53.0378
gnl|WGS:AAGI|SNOT_06807.2|gb|EAT85458	1184	EAT85458	sp|Q09811|HUS2_SCHPO	1328	ATP-dependent DNA helicase hus2/rqh1 OS=Schizosaccharomyces pombe GN=rqh1 PE=1 SV=1	Q09811	1	5e-09	52.4	329	24.3161	41.0334	24.7741
gnl|WGS:AAGI|SNOT_06807.2|gb|EAT85458	1184	EAT85458	sp|O93530|WRN_XENLA	1436	Werner syndrome ATP-dependent helicase homolog OS=Xenopus laevis GN=wrn PE=2 SV=1	O93530	1	1e-08	51.2	322	21.4286	40.0621	22.4234
gnl|WGS:AAGI|SNOT_06807.2|gb|EAT85458	1184	EAT85458	sp|Q9CL21|RECQ_PASMU	632	ATP-dependent DNA helicase recQ OS=Pasteurella multocida GN=recQ PE=3 SV=1	Q9CL21	1	1e-07	48.1	367	21.2534	40.5995	58.0696
gnl|WGS:AAGI|SNOT_06807.2|gb|EAT85458	1184	EAT85458	sp|O09053|WRN_MOUSE	1401	Werner syndrome ATP-dependent helicase homolog OS=Mus musculus GN=Wrn PE=1 SV=2	O09053	1	1e-07	48.1	332	22.5904	39.1566	23.6974
gnl|WGS:AAGI|SNOT_06807.2|gb|EAT85458	1184	EAT85458	sp|P71359|RECQ_HAEIN	619	ATP-dependent DNA helicase recQ OS=Haemophilus influenzae GN=recQ PE=3 SV=1	P71359	1	3e-07	46.6	324	21.2963	41.0494	52.3425
gnl|WGS:AAGI|SNOT_06807.2|gb|EAT85458	1184	EAT85458	sp|P35187|SGS1_YEAST	1447	ATP-dependent helicase SGS1 OS=Saccharomyces cerevisiae GN=SGS1 PE=1 SV=1	P35187	1	3e-07	46.6	337	20.178	39.4659	23.2896
gnl|WGS:AAGI|SNOT_06807.2|gb|EAT85458	1184	EAT85458	sp|Q14191|WRN_HUMAN	1432	Werner syndrome ATP-dependent helicase OS=Homo sapiens GN=WRN PE=1 SV=1	Q14191	1	4e-07	46.2	332	23.1928	39.1566	23.1844
gnl|WGS:AAGI|SNOT_06807.2|gb|EAT85458	1184	EAT85458	sp|P50729|RECS_BACSU	496	Probable ATP-dependent DNA helicase recS OS=Bacillus subtilis GN=recS PE=3 SV=1	P50729	1	6e-07	45.4	104	24.0385	45.1923	20.9677
gnl|WGS:AAGI|SNOT_06807.2|gb|EAT85458	1184	EAT85458	sp|Q19546|WRN_CAEEL	1056	Probable Werner syndrome ATP-dependent helicase homolog 1 OS=Caenorhabditis elegans GN=wrn-1 PE=2 SV=2	Q19546	1	1e-06	44.7	98	22.449	47.9592	9.2803
gnl|WGS:AAGI|SNOT_06807.2|gb|EAT85458	1184	EAT85458	sp|P46064|RECQ1_CAEEL	892	Putative ATP-dependent DNA helicase Q1 OS=Caenorhabditis elegans GN=K02F3.1 PE=3 SV=2	P46064	1	6e-06	42.4	87	28.7356	48.2759	9.75336
gnl|WGS:AAGI|SNOT_06807.2|gb|EAT85458	1184	EAT85458	sp|P73421|RECQ_SYNY3	478	ATP-dependent DNA helicase recQ OS=Synechocystis sp. (strain PCC 6803) GN=recQ PE=3 SV=1	P73421	1	6e-06	42.4	218	22.4771	38.9908	45.6067
gnl|WGS:AAGI|SNOT_06807.2|gb|EAT85458	1184	EAT85458	sp|Q6AYJ1|RECQ1_RAT	621	ATP-dependent DNA helicase Q1 OS=Rattus norvegicus GN=Recql PE=2 SV=1	Q6AYJ1	1	7e-06	42	324	21.6049	38.5802	52.1739
gnl|WGS:AAGI|SNOT_07095.2|gb|EAT85746	803	EAT85746	sp|P15043|RECQ_ECOLI	609	ATP-dependent DNA helicase recQ OS=Escherichia coli (strain K12) GN=recQ PE=1 SV=5	P15043	1	2e-12	63.5	359	25.3482	39.5543	58.9491
gnl|WGS:AAGI|SNOT_07095.2|gb|EAT85746	803	EAT85746	sp|P40724|RECQ_SALTY	609	ATP-dependent DNA helicase recQ OS=Salmonella typhimurium GN=recQ PE=3 SV=3	P40724	1	3e-12	62.8	359	25.6267	39.2758	58.9491
gnl|WGS:AAGI|SNOT_07095.2|gb|EAT85746	803	EAT85746	sp|Q9CL21|RECQ_PASMU	632	ATP-dependent DNA helicase recQ OS=Pasteurella multocida GN=recQ PE=3 SV=1	Q9CL21	1	4e-11	58.9	432	22.4537	39.3519	68.3544
gnl|WGS:AAGI|SNOT_07095.2|gb|EAT85746	803	EAT85746	sp|P71359|RECQ_HAEIN	619	ATP-dependent DNA helicase recQ OS=Haemophilus influenzae GN=recQ PE=3 SV=1	P71359	1	1e-09	53.9	395	22.2785	38.481	63.8126
gnl|WGS:AAGI|SNOT_07095.2|gb|EAT85746	803	EAT85746	sp|O34748|RECQ_BACSU	591	Probable ATP-dependent DNA helicase recQ OS=Bacillus subtilis GN=recQ PE=3 SV=1	O34748	1	7e-09	51.6	381	20.21	38.3202	64.467
gnl|WGS:AAGI|SNOT_07095.2|gb|EAT85746	803	EAT85746	sp|Q1RKN3|TLH2_SCHPO	1919	ATP-dependent DNA helicase tlh2 OS=Schizosaccharomyces pombe GN=tlh2 PE=2 SV=1	Q1RKN3	1	1e-06	43.9	338	22.7811	39.645	17.6133
gnl|WGS:AAGI|SNOT_07095.2|gb|EAT85746	803	EAT85746	sp|Q5EAK4|TLH1_SCHPO	2100	ATP-dependent DNA helicase tlh1 OS=Schizosaccharomyces pombe GN=tlh1 PE=2 SV=1	Q5EAK4	1	2e-06	43.5	338	22.7811	39.645	16.0952
gnl|WGS:AAGI|SNOT_07095.2|gb|EAT85746	803	EAT85746	sp|Q19546|WRN_CAEEL	1056	Probable Werner syndrome ATP-dependent helicase homolog 1 OS=Caenorhabditis elegans GN=wrn-1 PE=2 SV=2	Q19546	1	2e-06	43.5	85	27.0588	42.3529	8.04924
gnl|WGS:AAGI|SNOT_07095.2|gb|EAT85746	803	EAT85746	sp|O88700|BLM_MOUSE	1416	Bloom syndrome protein homolog OS=Mus musculus GN=Blm PE=1 SV=1	O88700	1	2e-06	43.1	460	22.6087	38.0435	32.4859
gnl|WGS:AAGI|SNOT_07095.2|gb|EAT85746	803	EAT85746	sp|P50729|RECS_BACSU	496	Probable ATP-dependent DNA helicase recS OS=Bacillus subtilis GN=recS PE=3 SV=1	P50729	1	8e-06	41.2	96	22.9167	43.75	19.3548
gnl|WGS:AAGI|SNOT_07902.2|gb|EAT84178	546	EAT84178	sp|P40724|RECQ_SALTY	609	ATP-dependent DNA helicase recQ OS=Salmonella typhimurium GN=recQ PE=3 SV=3	P40724	1	4e-16	75.1	354	24.5763	43.2203	58.1281
gnl|WGS:AAGI|SNOT_07902.2|gb|EAT84178	546	EAT84178	sp|Q9I920|BLM_CHICK	1142	Bloom syndrome protein homolog (Fragment) OS=Gallus gallus GN=BLM PE=2 SV=1	Q9I920	1	2e-15	72.8	348	25.8621	41.3793	30.4729
gnl|WGS:AAGI|SNOT_07902.2|gb|EAT84178	546	EAT84178	sp|P15043|RECQ_ECOLI	609	ATP-dependent DNA helicase recQ OS=Escherichia coli (strain K12) GN=recQ PE=1 SV=5	P15043	1	2e-15	72.4	352	23.5795	42.3295	57.7997
gnl|WGS:AAGI|SNOT_07902.2|gb|EAT84178	546	EAT84178	sp|O88700|BLM_MOUSE	1416	Bloom syndrome protein homolog OS=Mus musculus GN=Blm PE=1 SV=1	O88700	1	1e-13	66.6	391	25.5754	38.8747	27.613
gnl|WGS:AAGI|SNOT_07902.2|gb|EAT84178	546	EAT84178	sp|Q9CL21|RECQ_PASMU	632	ATP-dependent DNA helicase recQ OS=Pasteurella multocida GN=recQ PE=3 SV=1	Q9CL21	1	2e-12	62.4	350	23.1429	39.7143	55.3797
gnl|WGS:AAGI|SNOT_07902.2|gb|EAT84178	546	EAT84178	sp|Q19546|WRN_CAEEL	1056	Probable Werner syndrome ATP-dependent helicase homolog 1 OS=Caenorhabditis elegans GN=wrn-1 PE=2 SV=2	Q19546	1	3e-12	62	354	22.5989	40.9605	33.5227
gnl|WGS:AAGI|SNOT_07902.2|gb|EAT84178	546	EAT84178	sp|P54132|BLM_HUMAN	1417	Bloom syndrome protein OS=Homo sapiens GN=BLM PE=1 SV=1	P54132	1	3e-12	62	393	24.4275	38.4224	27.7347
gnl|WGS:AAGI|SNOT_07902.2|gb|EAT84178	546	EAT84178	sp|Q9DEY9|BLM_XENLA	1364	Bloom syndrome protein homolog OS=Xenopus laevis GN=blm PE=2 SV=1	Q9DEY9	1	3e-12	62	395	24.3038	39.4937	28.9589
gnl|WGS:AAGI|SNOT_07902.2|gb|EAT84178	546	EAT84178	sp|Q09811|HUS2_SCHPO	1328	ATP-dependent DNA helicase hus2/rqh1 OS=Schizosaccharomyces pombe GN=rqh1 PE=1 SV=1	Q09811	1	2e-11	59.3	348	24.1379	41.954	26.2048
gnl|WGS:AAGI|SNOT_07902.2|gb|EAT84178	546	EAT84178	sp|P71359|RECQ_HAEIN	619	ATP-dependent DNA helicase recQ OS=Haemophilus influenzae GN=recQ PE=3 SV=1	P71359	1	3e-11	58.9	349	22.6361	39.5415	56.3813
gnl|WGS:AAGI|SNOT_07902.2|gb|EAT84178	546	EAT84178	sp|O94761|RECQ4_HUMAN	1208	ATP-dependent DNA helicase Q4 OS=Homo sapiens GN=RECQL4 PE=1 SV=1	O94761	1	2e-10	56.2	390	23.5897	37.6923	32.2848
gnl|WGS:AAGI|SNOT_07902.2|gb|EAT84178	546	EAT84178	sp|P46064|RECQ1_CAEEL	892	Putative ATP-dependent DNA helicase Q1 OS=Caenorhabditis elegans GN=K02F3.1 PE=3 SV=2	P46064	1	4e-10	55.1	119	27.7311	50.4202	13.3408
gnl|WGS:AAGI|SNOT_07902.2|gb|EAT84178	546	EAT84178	sp|Q75NR7|RECQ4_MOUSE	1216	ATP-dependent DNA helicase Q4 OS=Mus musculus GN=Recql4 PE=2 SV=2	Q75NR7	1	5e-10	54.7	378	23.2804	37.3016	31.0855
gnl|WGS:AAGI|SNOT_07902.2|gb|EAT84178	546	EAT84178	sp|O34748|RECQ_BACSU	591	Probable ATP-dependent DNA helicase recQ OS=Bacillus subtilis GN=recQ PE=3 SV=1	O34748	1	1e-09	53.5	134	23.8806	46.2687	22.6734
gnl|WGS:AAGI|SNOT_07902.2|gb|EAT84178	546	EAT84178	sp|Q6AYJ1|RECQ1_RAT	621	ATP-dependent DNA helicase Q1 OS=Rattus norvegicus GN=Recql PE=2 SV=1	Q6AYJ1	1	2e-09	52.8	394	20.3046	38.8325	63.4461
gnl|WGS:AAGI|SNOT_07902.2|gb|EAT84178	546	EAT84178	sp|Q5RF63|RECQ1_PONAB	649	ATP-dependent DNA helicase Q1 OS=Pongo abelii GN=RECQL PE=2 SV=1	Q5RF63	1	2e-09	52.8	158	22.7848	46.2025	24.3451
gnl|WGS:AAGI|SNOT_07902.2|gb|EAT84178	546	EAT84178	sp|O18017|BLM_CAEEL	988	Bloom syndrome protein homolog OS=Caenorhabditis elegans GN=him-6 PE=2 SV=2	O18017	1	2e-09	52.8	378	23.0159	36.7725	38.2591
gnl|WGS:AAGI|SNOT_07902.2|gb|EAT84178	546	EAT84178	sp|P35187|SGS1_YEAST	1447	ATP-dependent helicase SGS1 OS=Saccharomyces cerevisiae GN=SGS1 PE=1 SV=1	P35187	1	2e-09	52.4	149	20.8054	43.6242	10.2972
gnl|WGS:AAGI|SNOT_07902.2|gb|EAT84178	546	EAT84178	sp|P46063|RECQ1_HUMAN	649	ATP-dependent DNA helicase Q1 OS=Homo sapiens GN=RECQL PE=1 SV=3	P46063	2	3e-09	52.4	193	25.9067	49.7409	29.7381
gnl|WGS:AAGI|SNOT_07902.2|gb|EAT84178	546	EAT84178	sp|P50729|RECS_BACSU	496	Probable ATP-dependent DNA helicase recS OS=Bacillus subtilis GN=recS PE=3 SV=1	P50729	1	4e-09	51.6	85	27.0588	49.4118	17.1371
gnl|WGS:AAGI|SNOT_07902.2|gb|EAT84178	546	EAT84178	sp|Q9Z129|RECQ1_MOUSE	648	ATP-dependent DNA helicase Q1 OS=Mus musculus GN=Recql PE=1 SV=1	Q9Z129	1	5e-09	51.2	165	21.2121	46.0606	25.463
gnl|WGS:AAGI|SNOT_07902.2|gb|EAT84178	546	EAT84178	sp|Q9VGI8|BLM_DROME	1487	Bloom syndrome protein homolog OS=Drosophila melanogaster GN=mus309 PE=1 SV=1	Q9VGI8	1	8e-09	50.4	370	22.1622	38.9189	24.8823
gnl|WGS:AAGI|SNOT_07902.2|gb|EAT84178	546	EAT84178	sp|O94762|RECQ5_HUMAN	991	ATP-dependent DNA helicase Q5 OS=Homo sapiens GN=RECQL5 PE=1 SV=2	O94762	1	7e-08	47.8	353	24.9292	39.0935	35.6206
gnl|WGS:AAGI|SNOT_07902.2|gb|EAT84178	546	EAT84178	sp|O93530|WRN_XENLA	1436	Werner syndrome ATP-dependent helicase homolog OS=Xenopus laevis GN=wrn PE=2 SV=1	O93530	1	3e-07	45.4	123	25.2033	43.9024	8.56546
gnl|WGS:AAGI|SNOT_07902.2|gb|EAT84178	546	EAT84178	sp|Q1RKN3|TLH2_SCHPO	1919	ATP-dependent DNA helicase tlh2 OS=Schizosaccharomyces pombe GN=tlh2 PE=2 SV=1	Q1RKN3	1	5e-07	44.7	91	31.8681	46.1538	4.74205
gnl|WGS:AAGI|SNOT_07902.2|gb|EAT84178	546	EAT84178	sp|Q5EAK4|TLH1_SCHPO	2100	ATP-dependent DNA helicase tlh1 OS=Schizosaccharomyces pombe GN=tlh1 PE=2 SV=1	Q5EAK4	1	6e-07	44.7	91	31.8681	46.1538	4.33333
gnl|WGS:AAGI|SNOT_07902.2|gb|EAT84178	546	EAT84178	sp|P73421|RECQ_SYNY3	478	ATP-dependent DNA helicase recQ OS=Synechocystis sp. (strain PCC 6803) GN=recQ PE=3 SV=1	P73421	1	8e-07	43.9	352	23.0114	38.6364	73.6402
gnl|WGS:AAGI|SNOT_07902.2|gb|EAT84178	546	EAT84178	sp|Q14191|WRN_HUMAN	1432	Werner syndrome ATP-dependent helicase OS=Homo sapiens GN=WRN PE=1 SV=1	Q14191	1	9e-07	43.9	336	22.3214	37.5	23.4637
gnl|WGS:AAGI|SNOT_08240.2|gb|EAT84516	1288	EAT84516	sp|Q14191|WRN_HUMAN	1432	Werner syndrome ATP-dependent helicase OS=Homo sapiens GN=WRN PE=1 SV=1	Q14191	1	8e-06	42	221	24.4344	41.629	15.433
gnl|WGS:AAGI|SNOT_08737.2|gb|EAT83905	831	EAT83905	sp|Q9VGI8|BLM_DROME	1487	Bloom syndrome protein homolog OS=Drosophila melanogaster GN=mus309 PE=1 SV=1	Q9VGI8	1	6e-06	41.6	239	22.5941	41.4226	16.0726
gnl|WGS:AAGI|SNOT_09314.2|gb|EAT83506	550	EAT83506	sp|Q5EAK4|TLH1_SCHPO	2100	ATP-dependent DNA helicase tlh1 OS=Schizosaccharomyces pombe GN=tlh1 PE=2 SV=1	Q5EAK4	1	8e-11	57.4	348	26.7241	38.7931	16.5714
gnl|WGS:AAGI|SNOT_09314.2|gb|EAT83506	550	EAT83506	sp|Q1RKN3|TLH2_SCHPO	1919	ATP-dependent DNA helicase tlh2 OS=Schizosaccharomyces pombe GN=tlh2 PE=2 SV=1	Q1RKN3	1	8e-11	57.4	348	26.7241	38.7931	18.1344
gnl|WGS:AAGI|SNOT_09314.2|gb|EAT83506	550	EAT83506	sp|O94761|RECQ4_HUMAN	1208	ATP-dependent DNA helicase Q4 OS=Homo sapiens GN=RECQL4 PE=1 SV=1	O94761	1	2e-10	56.2	381	25.4593	39.1076	31.5397
gnl|WGS:AAGI|SNOT_09314.2|gb|EAT83506	550	EAT83506	sp|Q75NR7|RECQ4_MOUSE	1216	ATP-dependent DNA helicase Q4 OS=Mus musculus GN=Recql4 PE=2 SV=2	Q75NR7	2	2e-08	49.7	200	30	46	16.4474
gnl|WGS:AAGI|SNOT_09314.2|gb|EAT83506	550	EAT83506	sp|Q9VGI8|BLM_DROME	1487	Bloom syndrome protein homolog OS=Drosophila melanogaster GN=mus309 PE=1 SV=1	Q9VGI8	1	2e-08	49.3	396	24.2424	38.1313	26.6308
gnl|WGS:AAGI|SNOT_09314.2|gb|EAT83506	550	EAT83506	sp|O18017|BLM_CAEEL	988	Bloom syndrome protein homolog OS=Caenorhabditis elegans GN=him-6 PE=2 SV=2	O18017	1	2e-08	49.3	389	24.1645	39.8458	39.3725
gnl|WGS:AAGI|SNOT_09314.2|gb|EAT83506	550	EAT83506	sp|P50729|RECS_BACSU	496	Probable ATP-dependent DNA helicase recS OS=Bacillus subtilis GN=recS PE=3 SV=1	P50729	1	5e-08	48.1	434	22.1198	35.7143	87.5
gnl|WGS:AAGI|SNOT_09314.2|gb|EAT83506	550	EAT83506	sp|P40724|RECQ_SALTY	609	ATP-dependent DNA helicase recQ OS=Salmonella typhimurium GN=recQ PE=3 SV=3	P40724	1	5e-07	44.7	93	31.1828	46.2366	15.2709
gnl|WGS:AAGI|SNOT_09314.2|gb|EAT83506	550	EAT83506	sp|P71359|RECQ_HAEIN	619	ATP-dependent DNA helicase recQ OS=Haemophilus influenzae GN=recQ PE=3 SV=1	P71359	1	5e-07	44.7	92	30.4348	43.4783	14.8627
gnl|WGS:AAGI|SNOT_09314.2|gb|EAT83506	550	EAT83506	sp|P15043|RECQ_ECOLI	609	ATP-dependent DNA helicase recQ OS=Escherichia coli (strain K12) GN=recQ PE=1 SV=5	P15043	1	8e-07	43.9	93	31.1828	46.2366	15.2709
gnl|WGS:AAGI|SNOT_09314.2|gb|EAT83506	550	EAT83506	sp|O34748|RECQ_BACSU	591	Probable ATP-dependent DNA helicase recQ OS=Bacillus subtilis GN=recQ PE=3 SV=1	O34748	1	1e-06	43.1	115	23.4783	39.1304	19.4585
gnl|WGS:AAGI|SNOT_09314.2|gb|EAT83506	550	EAT83506	sp|Q09811|HUS2_SCHPO	1328	ATP-dependent DNA helicase hus2/rqh1 OS=Schizosaccharomyces pombe GN=rqh1 PE=1 SV=1	Q09811	1	2e-06	42.7	107	22.4299	42.0561	8.05723
gnl|WGS:AAGI|SNOT_09314.2|gb|EAT83506	550	EAT83506	sp|Q6AYJ1|RECQ1_RAT	621	ATP-dependent DNA helicase Q1 OS=Rattus norvegicus GN=Recql PE=2 SV=1	Q6AYJ1	1	3e-06	42	75	29.3333	45.3333	12.0773
gnl|WGS:AAGI|SNOT_09314.2|gb|EAT83506	550	EAT83506	sp|Q9CL21|RECQ_PASMU	632	ATP-dependent DNA helicase recQ OS=Pasteurella multocida GN=recQ PE=3 SV=1	Q9CL21	1	3e-06	42	92	29.3478	44.5652	14.557
gnl|WGS:AAGI|SNOT_09314.2|gb|EAT83506	550	EAT83506	sp|Q19546|WRN_CAEEL	1056	Probable Werner syndrome ATP-dependent helicase homolog 1 OS=Caenorhabditis elegans GN=wrn-1 PE=2 SV=2	Q19546	1	5e-06	41.6	142	22.5352	41.5493	13.447
gnl|WGS:AAGI|SNOT_09314.2|gb|EAT83506	550	EAT83506	sp|Q9I920|BLM_CHICK	1142	Bloom syndrome protein homolog (Fragment) OS=Gallus gallus GN=BLM PE=2 SV=1	Q9I920	1	8e-06	40.8	67	34.3284	52.2388	5.8669
gnl|WGS:AAGI|SNOT_09314.2|gb|EAT83506	550	EAT83506	sp|Q9Z129|RECQ1_MOUSE	648	ATP-dependent DNA helicase Q1 OS=Mus musculus GN=Recql PE=1 SV=1	Q9Z129	1	9e-06	40.4	75	28	45.3333	11.5741
gnl|WGS:AAGI|SNOT_09314.2|gb|EAT83506	550	EAT83506	sp|P46064|RECQ1_CAEEL	892	Putative ATP-dependent DNA helicase Q1 OS=Caenorhabditis elegans GN=K02F3.1 PE=3 SV=2	P46064	1	9e-06	40.4	58	37.931	55.1724	6.50224
gnl|WGS:AAGI|SNOT_10332.2|gb|EAT82667	364	EAT82667	sp|Q5EAK4|TLH1_SCHPO	2100	ATP-dependent DNA helicase tlh1 OS=Schizosaccharomyces pombe GN=tlh1 PE=2 SV=1	Q5EAK4	1	4e-12	60.8	144	23.6111	47.9167	6.85714
gnl|WGS:AAGI|SNOT_10595.2|gb|EAT81989	471	EAT81989	sp|Q09811|HUS2_SCHPO	1328	ATP-dependent DNA helicase hus2/rqh1 OS=Schizosaccharomyces pombe GN=rqh1 PE=1 SV=1	Q09811	1	3e-09	51.6	148	23.6486	41.8919	11.1446
gnl|WGS:AAGI|SNOT_10595.2|gb|EAT81989	471	EAT81989	sp|P50729|RECS_BACSU	496	Probable ATP-dependent DNA helicase recS OS=Bacillus subtilis GN=recS PE=3 SV=1	P50729	1	2e-07	45.8	77	31.1688	48.0519	15.5242
gnl|WGS:AAGI|SNOT_10595.2|gb|EAT81989	471	EAT81989	sp|P73421|RECQ_SYNY3	478	ATP-dependent DNA helicase recQ OS=Synechocystis sp. (strain PCC 6803) GN=recQ PE=3 SV=1	P73421	1	3e-07	45.1	145	22.7586	37.2414	30.3347
gnl|WGS:AAGI|SNOT_10595.2|gb|EAT81989	471	EAT81989	sp|Q9VGI8|BLM_DROME	1487	Bloom syndrome protein homolog OS=Drosophila melanogaster GN=mus309 PE=1 SV=1	Q9VGI8	1	3e-07	45.1	111	23.4234	37.8378	7.46469
gnl|WGS:AAGI|SNOT_10595.2|gb|EAT81989	471	EAT81989	sp|Q75NR7|RECQ4_MOUSE	1216	ATP-dependent DNA helicase Q4 OS=Mus musculus GN=Recql4 PE=2 SV=2	Q75NR7	1	4e-07	44.7	120	23.3333	44.1667	9.86842
gnl|WGS:AAGI|SNOT_10595.2|gb|EAT81989	471	EAT81989	sp|Q1RKN3|TLH2_SCHPO	1919	ATP-dependent DNA helicase tlh2 OS=Schizosaccharomyces pombe GN=tlh2 PE=2 SV=1	Q1RKN3	1	8e-07	43.9	93	27.957	47.3118	4.84627
gnl|WGS:AAGI|SNOT_10595.2|gb|EAT81989	471	EAT81989	sp|Q5EAK4|TLH1_SCHPO	2100	ATP-dependent DNA helicase tlh1 OS=Schizosaccharomyces pombe GN=tlh1 PE=2 SV=1	Q5EAK4	1	8e-07	43.5	93	27.957	47.3118	4.42857
gnl|WGS:AAGI|SNOT_10595.2|gb|EAT81989	471	EAT81989	sp|P15043|RECQ_ECOLI	609	ATP-dependent DNA helicase recQ OS=Escherichia coli (strain K12) GN=recQ PE=1 SV=5	P15043	1	2e-06	42.4	118	24.5763	44.0678	19.376
gnl|WGS:AAGI|SNOT_10595.2|gb|EAT81989	471	EAT81989	sp|O94761|RECQ4_HUMAN	1208	ATP-dependent DNA helicase Q4 OS=Homo sapiens GN=RECQL4 PE=1 SV=1	O94761	1	4e-06	41.2	117	21.3675	46.1538	9.68543
gnl|WGS:AAGI|SNOT_10595.2|gb|EAT81989	471	EAT81989	sp|P40724|RECQ_SALTY	609	ATP-dependent DNA helicase recQ OS=Salmonella typhimurium GN=recQ PE=3 SV=3	P40724	1	6e-06	40.8	118	24.5763	43.2203	19.376
gnl|WGS:AAGI|SNOT_10595.2|gb|EAT81989	471	EAT81989	sp|O93530|WRN_XENLA	1436	Werner syndrome ATP-dependent helicase homolog OS=Xenopus laevis GN=wrn PE=2 SV=1	O93530	1	1e-05	40	186	20.9677	38.172	12.9526
gnl|WGS:AAGI|SNOT_10595.2|gb|EAT81989	471	EAT81989	sp|Q9CL21|RECQ_PASMU	632	ATP-dependent DNA helicase recQ OS=Pasteurella multocida GN=recQ PE=3 SV=1	Q9CL21	1	1e-05	39.7	122	23.7705	40.1639	19.3038
gnl|WGS:AAGI|SNOT_10595.2|gb|EAT81989	471	EAT81989	sp|P71359|RECQ_HAEIN	619	ATP-dependent DNA helicase recQ OS=Haemophilus influenzae GN=recQ PE=3 SV=1	P71359	1	1e-05	39.7	233	21.8884	36.9099	37.6414
gnl|WGS:AAGI|SNOT_10950.2|gb|EAT81449	637	EAT81449	sp|Q14191|WRN_HUMAN	1432	Werner syndrome ATP-dependent helicase OS=Homo sapiens GN=WRN PE=1 SV=1	Q14191	1	1e-20	90.1	191	38.2199	51.3089	13.338
gnl|WGS:AAGI|SNOT_10950.2|gb|EAT81449	637	EAT81449	sp|O09053|WRN_MOUSE	1401	Werner syndrome ATP-dependent helicase homolog OS=Mus musculus GN=Wrn PE=1 SV=2	O09053	1	2e-18	82.8	190	36.3158	48.4211	13.5617
gnl|WGS:AAGI|SNOT_10950.2|gb|EAT81449	637	EAT81449	sp|O93530|WRN_XENLA	1436	Werner syndrome ATP-dependent helicase homolog OS=Xenopus laevis GN=wrn PE=2 SV=1	O93530	1	2e-18	82.4	189	36.5079	48.6772	13.1616
gnl|WGS:AAGI|SNOT_10950.2|gb|EAT81449	637	EAT81449	sp|O34748|RECQ_BACSU	591	Probable ATP-dependent DNA helicase recQ OS=Bacillus subtilis GN=recQ PE=3 SV=1	O34748	1	2e-09	53.1	143	27.972	46.1538	24.1963
gnl|WGS:AAGI|SNOT_10950.2|gb|EAT81449	637	EAT81449	sp|P40724|RECQ_SALTY	609	ATP-dependent DNA helicase recQ OS=Salmonella typhimurium GN=recQ PE=3 SV=3	P40724	1	5e-08	48.1	94	26.5957	51.0638	15.4351
gnl|WGS:AAGI|SNOT_10950.2|gb|EAT81449	637	EAT81449	sp|Q9CL21|RECQ_PASMU	632	ATP-dependent DNA helicase recQ OS=Pasteurella multocida GN=recQ PE=3 SV=1	Q9CL21	1	1e-07	47	91	27.4725	53.8462	14.3987
gnl|WGS:AAGI|SNOT_10950.2|gb|EAT81449	637	EAT81449	sp|P15043|RECQ_ECOLI	609	ATP-dependent DNA helicase recQ OS=Escherichia coli (strain K12) GN=recQ PE=1 SV=5	P15043	1	1e-07	47	72	29.1667	59.7222	11.8227
gnl|WGS:AAGI|SNOT_11134.2|gb|EAT81633	374	EAT81633	sp|Q9CL21|RECQ_PASMU	632	ATP-dependent DNA helicase recQ OS=Pasteurella multocida GN=recQ PE=3 SV=1	Q9CL21	1	1e-16	76.3	368	22.2826	41.0326	58.2278
gnl|WGS:AAGI|SNOT_11134.2|gb|EAT81633	374	EAT81633	sp|P71359|RECQ_HAEIN	619	ATP-dependent DNA helicase recQ OS=Haemophilus influenzae GN=recQ PE=3 SV=1	P71359	1	1e-15	73.2	349	23.2092	41.2607	56.3813
gnl|WGS:AAGI|SNOT_11134.2|gb|EAT81633	374	EAT81633	sp|Q5EAK4|TLH1_SCHPO	2100	ATP-dependent DNA helicase tlh1 OS=Schizosaccharomyces pombe GN=tlh1 PE=2 SV=1	Q5EAK4	1	2e-15	71.6	240	27.5	46.6667	11.4286
gnl|WGS:AAGI|SNOT_11134.2|gb|EAT81633	374	EAT81633	sp|Q1RKN3|TLH2_SCHPO	1919	ATP-dependent DNA helicase tlh2 OS=Schizosaccharomyces pombe GN=tlh2 PE=2 SV=1	Q1RKN3	1	2e-15	71.6	240	27.5	46.6667	12.5065
gnl|WGS:AAGI|SNOT_11134.2|gb|EAT81633	374	EAT81633	sp|P15043|RECQ_ECOLI	609	ATP-dependent DNA helicase recQ OS=Escherichia coli (strain K12) GN=recQ PE=1 SV=5	P15043	1	1e-14	69.7	337	23.4421	40.6528	55.3366
gnl|WGS:AAGI|SNOT_11134.2|gb|EAT81633	374	EAT81633	sp|Q14191|WRN_HUMAN	1432	Werner syndrome ATP-dependent helicase OS=Homo sapiens GN=WRN PE=1 SV=1	Q14191	1	6e-14	67	349	24.9284	42.4069	24.3715
gnl|WGS:AAGI|SNOT_11134.2|gb|EAT81633	374	EAT81633	sp|O88700|BLM_MOUSE	1416	Bloom syndrome protein homolog OS=Mus musculus GN=Blm PE=1 SV=1	O88700	1	2e-13	65.9	143	27.2727	44.7552	10.0989
gnl|WGS:AAGI|SNOT_11134.2|gb|EAT81633	374	EAT81633	sp|P40724|RECQ_SALTY	609	ATP-dependent DNA helicase recQ OS=Salmonella typhimurium GN=recQ PE=3 SV=3	P40724	1	1e-12	62.8	111	26.1261	54.0541	18.2266
gnl|WGS:AAGI|SNOT_11134.2|gb|EAT81633	374	EAT81633	sp|P54132|BLM_HUMAN	1417	Bloom syndrome protein OS=Homo sapiens GN=BLM PE=1 SV=1	P54132	1	1e-12	62.8	143	27.2727	44.7552	10.0917
gnl|WGS:AAGI|SNOT_11134.2|gb|EAT81633	374	EAT81633	sp|O18017|BLM_CAEEL	988	Bloom syndrome protein homolog OS=Caenorhabditis elegans GN=him-6 PE=2 SV=2	O18017	1	2e-12	61.6	365	21.6438	39.4521	36.9433
gnl|WGS:AAGI|SNOT_11134.2|gb|EAT81633	374	EAT81633	sp|O09053|WRN_MOUSE	1401	Werner syndrome ATP-dependent helicase homolog OS=Mus musculus GN=Wrn PE=1 SV=2	O09053	1	4e-12	60.8	331	22.0544	41.6918	23.626
gnl|WGS:AAGI|SNOT_11134.2|gb|EAT81633	374	EAT81633	sp|Q19546|WRN_CAEEL	1056	Probable Werner syndrome ATP-dependent helicase homolog 1 OS=Caenorhabditis elegans GN=wrn-1 PE=2 SV=2	Q19546	1	4e-12	60.8	131	27.4809	50.3817	12.4053
gnl|WGS:AAGI|SNOT_11134.2|gb|EAT81633	374	EAT81633	sp|Q9VGI8|BLM_DROME	1487	Bloom syndrome protein homolog OS=Drosophila melanogaster GN=mus309 PE=1 SV=1	Q9VGI8	1	4e-11	57.8	93	31.1828	51.6129	6.2542
gnl|WGS:AAGI|SNOT_11134.2|gb|EAT81633	374	EAT81633	sp|Q9DEY9|BLM_XENLA	1364	Bloom syndrome protein homolog OS=Xenopus laevis GN=blm PE=2 SV=1	Q9DEY9	1	6e-11	57	168	26.7857	44.0476	12.3167
gnl|WGS:AAGI|SNOT_11134.2|gb|EAT81633	374	EAT81633	sp|O34748|RECQ_BACSU	591	Probable ATP-dependent DNA helicase recQ OS=Bacillus subtilis GN=recQ PE=3 SV=1	O34748	1	7e-11	57	353	22.3796	41.9263	59.7293
gnl|WGS:AAGI|SNOT_11134.2|gb|EAT81633	374	EAT81633	sp|O94761|RECQ4_HUMAN	1208	ATP-dependent DNA helicase Q4 OS=Homo sapiens GN=RECQL4 PE=1 SV=1	O94761	1	7e-11	56.6	126	27.7778	46.0317	10.4305
gnl|WGS:AAGI|SNOT_11134.2|gb|EAT81633	374	EAT81633	sp|P50729|RECS_BACSU	496	Probable ATP-dependent DNA helicase recS OS=Bacillus subtilis GN=recS PE=3 SV=1	P50729	1	2e-10	55.5	346	22.8324	41.0405	69.7581
gnl|WGS:AAGI|SNOT_11134.2|gb|EAT81633	374	EAT81633	sp|O93530|WRN_XENLA	1436	Werner syndrome ATP-dependent helicase homolog OS=Xenopus laevis GN=wrn PE=2 SV=1	O93530	1	2e-10	55.1	358	21.5084	39.9441	24.9304
gnl|WGS:AAGI|SNOT_11134.2|gb|EAT81633	374	EAT81633	sp|Q9I920|BLM_CHICK	1142	Bloom syndrome protein homolog (Fragment) OS=Gallus gallus GN=BLM PE=2 SV=1	Q9I920	1	2e-10	55.1	116	27.5862	46.5517	10.1576
gnl|WGS:AAGI|SNOT_11134.2|gb|EAT81633	374	EAT81633	sp|P35187|SGS1_YEAST	1447	ATP-dependent helicase SGS1 OS=Saccharomyces cerevisiae GN=SGS1 PE=1 SV=1	P35187	1	4e-10	54.3	124	23.3871	47.5806	8.56945
gnl|WGS:AAGI|SNOT_11134.2|gb|EAT81633	374	EAT81633	sp|Q09811|HUS2_SCHPO	1328	ATP-dependent DNA helicase hus2/rqh1 OS=Schizosaccharomyces pombe GN=rqh1 PE=1 SV=1	Q09811	1	6e-10	53.5	107	24.2991	49.5327	8.05723
gnl|WGS:AAGI|SNOT_11134.2|gb|EAT81633	374	EAT81633	sp|P46064|RECQ1_CAEEL	892	Putative ATP-dependent DNA helicase Q1 OS=Caenorhabditis elegans GN=K02F3.1 PE=3 SV=2	P46064	1	1e-09	52.8	107	25.2336	44.8598	11.9955
gnl|WGS:AAGI|SNOT_11134.2|gb|EAT81633	374	EAT81633	sp|Q75NR7|RECQ4_MOUSE	1216	ATP-dependent DNA helicase Q4 OS=Mus musculus GN=Recql4 PE=2 SV=2	Q75NR7	1	8e-09	50.1	68	32.3529	58.8235	5.59211
gnl|WGS:AAGI|SNOT_11134.2|gb|EAT81633	374	EAT81633	sp|Q5RF63|RECQ1_PONAB	649	ATP-dependent DNA helicase Q1 OS=Pongo abelii GN=RECQL PE=2 SV=1	Q5RF63	1	5e-08	47.4	91	21.978	51.6484	14.0216
gnl|WGS:AAGI|SNOT_11134.2|gb|EAT81633	374	EAT81633	sp|Q6AYJ1|RECQ1_RAT	621	ATP-dependent DNA helicase Q1 OS=Rattus norvegicus GN=Recql PE=2 SV=1	Q6AYJ1	1	6e-08	47	91	23.0769	50.5495	14.6538
gnl|WGS:AAGI|SNOT_11134.2|gb|EAT81633	374	EAT81633	sp|Q9Z129|RECQ1_MOUSE	648	ATP-dependent DNA helicase Q1 OS=Mus musculus GN=Recql PE=1 SV=1	Q9Z129	1	9e-08	46.6	91	21.978	50.5495	14.0432
gnl|WGS:AAGI|SNOT_11134.2|gb|EAT81633	374	EAT81633	sp|P46063|RECQ1_HUMAN	649	ATP-dependent DNA helicase Q1 OS=Homo sapiens GN=RECQL PE=1 SV=3	P46063	1	2e-07	45.4	91	20.8791	51.6484	14.0216
gnl|WGS:AAGI|SNOT_11134.2|gb|EAT81633	374	EAT81633	sp|O94762|RECQ5_HUMAN	991	ATP-dependent DNA helicase Q5 OS=Homo sapiens GN=RECQL5 PE=1 SV=2	O94762	1	5e-07	44.3	94	21.2766	45.7447	9.48537
gnl|WGS:AAGI|SNOT_11134.2|gb|EAT81633	374	EAT81633	sp|P73421|RECQ_SYNY3	478	ATP-dependent DNA helicase recQ OS=Synechocystis sp. (strain PCC 6803) GN=recQ PE=3 SV=1	P73421	1	1e-06	42.7	104	22.1154	44.2308	21.7573
gnl|WGS:AAGI|SNOT_11806.2|gb|EAT80850	1091	EAT80850	sp|P40724|RECQ_SALTY	609	ATP-dependent DNA helicase recQ OS=Salmonella typhimurium GN=recQ PE=3 SV=3	P40724	1	8e-12	61.6	124	30.6452	48.3871	20.3612
gnl|WGS:AAGI|SNOT_11806.2|gb|EAT80850	1091	EAT80850	sp|P15043|RECQ_ECOLI	609	ATP-dependent DNA helicase recQ OS=Escherichia coli (strain K12) GN=recQ PE=1 SV=5	P15043	1	2e-11	60.1	124	30.6452	47.5806	20.3612
gnl|WGS:AAGI|SNOT_11806.2|gb|EAT80850	1091	EAT80850	sp|O94761|RECQ4_HUMAN	1208	ATP-dependent DNA helicase Q4 OS=Homo sapiens GN=RECQL4 PE=1 SV=1	O94761	1	5e-11	58.9	358	23.1844	38.2682	29.6358
gnl|WGS:AAGI|SNOT_11806.2|gb|EAT80850	1091	EAT80850	sp|Q9VGI8|BLM_DROME	1487	Bloom syndrome protein homolog OS=Drosophila melanogaster GN=mus309 PE=1 SV=1	Q9VGI8	1	9e-10	54.7	361	23.2687	39.6122	24.2771
gnl|WGS:AAGI|SNOT_11806.2|gb|EAT80850	1091	EAT80850	sp|O18017|BLM_CAEEL	988	Bloom syndrome protein homolog OS=Caenorhabditis elegans GN=him-6 PE=2 SV=2	O18017	1	9e-10	54.7	355	23.3803	36.6197	35.9312
gnl|WGS:AAGI|SNOT_11806.2|gb|EAT80850	1091	EAT80850	sp|P35187|SGS1_YEAST	1447	ATP-dependent helicase SGS1 OS=Saccharomyces cerevisiae GN=SGS1 PE=1 SV=1	P35187	1	1e-09	54.3	106	26.4151	48.1132	7.3255
gnl|WGS:AAGI|SNOT_11806.2|gb|EAT80850	1091	EAT80850	sp|P46063|RECQ1_HUMAN	649	ATP-dependent DNA helicase Q1 OS=Homo sapiens GN=RECQL PE=1 SV=3	P46063	1	1e-09	54.3	382	20.6806	38.7435	58.8598
gnl|WGS:AAGI|SNOT_11806.2|gb|EAT80850	1091	EAT80850	sp|Q1RKN3|TLH2_SCHPO	1919	ATP-dependent DNA helicase tlh2 OS=Schizosaccharomyces pombe GN=tlh2 PE=2 SV=1	Q1RKN3	1	2e-09	53.9	385	23.3766	38.961	20.0625
gnl|WGS:AAGI|SNOT_11806.2|gb|EAT80850	1091	EAT80850	sp|Q9CL21|RECQ_PASMU	632	ATP-dependent DNA helicase recQ OS=Pasteurella multocida GN=recQ PE=3 SV=1	Q9CL21	1	2e-09	53.9	104	33.6538	48.0769	16.4557
gnl|WGS:AAGI|SNOT_11806.2|gb|EAT80850	1091	EAT80850	sp|Q5EAK4|TLH1_SCHPO	2100	ATP-dependent DNA helicase tlh1 OS=Schizosaccharomyces pombe GN=tlh1 PE=2 SV=1	Q5EAK4	1	2e-09	53.9	385	23.3766	38.961	18.3333
gnl|WGS:AAGI|SNOT_11806.2|gb|EAT80850	1091	EAT80850	sp|Q5RF63|RECQ1_PONAB	649	ATP-dependent DNA helicase Q1 OS=Pongo abelii GN=RECQL PE=2 SV=1	Q5RF63	1	3e-09	53.5	382	20.6806	38.4817	58.8598
gnl|WGS:AAGI|SNOT_11806.2|gb|EAT80850	1091	EAT80850	sp|Q75NR7|RECQ4_MOUSE	1216	ATP-dependent DNA helicase Q4 OS=Mus musculus GN=Recql4 PE=2 SV=2	Q75NR7	1	3e-09	53.1	117	30.7692	46.1538	9.62171
gnl|WGS:AAGI|SNOT_11806.2|gb|EAT80850	1091	EAT80850	sp|P50729|RECS_BACSU	496	Probable ATP-dependent DNA helicase recS OS=Bacillus subtilis GN=recS PE=3 SV=1	P50729	1	9e-09	51.6	86	27.907	48.8372	17.3387
gnl|WGS:AAGI|SNOT_11806.2|gb|EAT80850	1091	EAT80850	sp|Q19546|WRN_CAEEL	1056	Probable Werner syndrome ATP-dependent helicase homolog 1 OS=Caenorhabditis elegans GN=wrn-1 PE=2 SV=2	Q19546	1	9e-09	51.6	109	25.6881	43.1193	10.322
gnl|WGS:AAGI|SNOT_11806.2|gb|EAT80850	1091	EAT80850	sp|Q6AYJ1|RECQ1_RAT	621	ATP-dependent DNA helicase Q1 OS=Rattus norvegicus GN=Recql PE=2 SV=1	Q6AYJ1	1	1e-08	51.2	122	24.5902	47.541	19.6457
gnl|WGS:AAGI|SNOT_11806.2|gb|EAT80850	1091	EAT80850	sp|P71359|RECQ_HAEIN	619	ATP-dependent DNA helicase recQ OS=Haemophilus influenzae GN=recQ PE=3 SV=1	P71359	1	2e-08	50.1	103	29.1262	43.6893	16.6397
gnl|WGS:AAGI|SNOT_11806.2|gb|EAT80850	1091	EAT80850	sp|Q9Z129|RECQ1_MOUSE	648	ATP-dependent DNA helicase Q1 OS=Mus musculus GN=Recql PE=1 SV=1	Q9Z129	1	1e-07	47.8	122	22.1311	46.7213	18.8272
gnl|WGS:AAGI|SNOT_11806.2|gb|EAT80850	1091	EAT80850	sp|P46064|RECQ1_CAEEL	892	Putative ATP-dependent DNA helicase Q1 OS=Caenorhabditis elegans GN=K02F3.1 PE=3 SV=2	P46064	1	3e-07	46.6	376	19.9468	38.2979	42.1525
gnl|WGS:AAGI|SNOT_11806.2|gb|EAT80850	1091	EAT80850	sp|O93530|WRN_XENLA	1436	Werner syndrome ATP-dependent helicase homolog OS=Xenopus laevis GN=wrn PE=2 SV=1	O93530	1	4e-07	46.2	110	23.6364	42.7273	7.66017
gnl|WGS:AAGI|SNOT_11806.2|gb|EAT80850	1091	EAT80850	sp|Q09811|HUS2_SCHPO	1328	ATP-dependent DNA helicase hus2/rqh1 OS=Schizosaccharomyces pombe GN=rqh1 PE=1 SV=1	Q09811	1	5e-07	45.8	110	26.3636	50	8.28313
gnl|WGS:AAGI|SNOT_11806.2|gb|EAT80850	1091	EAT80850	sp|Q9DEY9|BLM_XENLA	1364	Bloom syndrome protein homolog OS=Xenopus laevis GN=blm PE=2 SV=1	Q9DEY9	1	9e-07	45.1	447	21.7002	36.9128	32.7713
gnl|WGS:AAGI|SNOT_11806.2|gb|EAT80850	1091	EAT80850	sp|Q9I920|BLM_CHICK	1142	Bloom syndrome protein homolog (Fragment) OS=Gallus gallus GN=BLM PE=2 SV=1	Q9I920	1	2e-06	43.9	109	24.7706	42.2018	9.54466
gnl|WGS:AAGI|SNOT_11806.2|gb|EAT80850	1091	EAT80850	sp|O34748|RECQ_BACSU	591	Probable ATP-dependent DNA helicase recQ OS=Bacillus subtilis GN=recQ PE=3 SV=1	O34748	1	2e-06	43.5	106	24.5283	39.6226	17.9357
gnl|WGS:AAGI|SNOT_11806.2|gb|EAT80850	1091	EAT80850	sp|Q14191|WRN_HUMAN	1432	Werner syndrome ATP-dependent helicase OS=Homo sapiens GN=WRN PE=1 SV=1	Q14191	1	3e-06	43.1	108	23.1481	41.6667	7.5419
gnl|WGS:AAGI|SNOT_11806.2|gb|EAT80850	1091	EAT80850	sp|O09053|WRN_MOUSE	1401	Werner syndrome ATP-dependent helicase homolog OS=Mus musculus GN=Wrn PE=1 SV=2	O09053	1	5e-06	42.4	92	25	45.6522	6.56674
gnl|WGS:AAGI|SNOT_11806.2|gb|EAT80850	1091	EAT80850	sp|O88700|BLM_MOUSE	1416	Bloom syndrome protein homolog OS=Mus musculus GN=Blm PE=1 SV=1	O88700	1	1e-05	40.8	109	25.6881	42.2018	7.69774
gnl|WGS:AAGI|SNOT_12185.2|gb|EAT80597	498	EAT80597	sp|P71359|RECQ_HAEIN	619	ATP-dependent DNA helicase recQ OS=Haemophilus influenzae GN=recQ PE=3 SV=1	P71359	1	4e-17	77.8	322	24.8447	41.3043	52.0194
gnl|WGS:AAGI|SNOT_12185.2|gb|EAT80597	498	EAT80597	sp|Q9CL21|RECQ_PASMU	632	ATP-dependent DNA helicase recQ OS=Pasteurella multocida GN=recQ PE=3 SV=1	Q9CL21	1	9e-16	73.6	346	23.9884	44.5087	54.7468
gnl|WGS:AAGI|SNOT_12185.2|gb|EAT80597	498	EAT80597	sp|P40724|RECQ_SALTY	609	ATP-dependent DNA helicase recQ OS=Salmonella typhimurium GN=recQ PE=3 SV=3	P40724	1	2e-14	68.9	355	22.5352	40.8451	58.2923
gnl|WGS:AAGI|SNOT_12185.2|gb|EAT80597	498	EAT80597	sp|P15043|RECQ_ECOLI	609	ATP-dependent DNA helicase recQ OS=Escherichia coli (strain K12) GN=recQ PE=1 SV=5	P15043	1	9e-14	67	352	23.2955	39.2045	57.7997
gnl|WGS:AAGI|SNOT_12185.2|gb|EAT80597	498	EAT80597	sp|Q9I920|BLM_CHICK	1142	Bloom syndrome protein homolog (Fragment) OS=Gallus gallus GN=BLM PE=2 SV=1	Q9I920	1	5e-13	64.3	365	24.3836	39.1781	31.9615
gnl|WGS:AAGI|SNOT_12185.2|gb|EAT80597	498	EAT80597	sp|P54132|BLM_HUMAN	1417	Bloom syndrome protein OS=Homo sapiens GN=BLM PE=1 SV=1	P54132	1	3e-12	61.6	392	22.9592	39.2857	27.6641
gnl|WGS:AAGI|SNOT_12185.2|gb|EAT80597	498	EAT80597	sp|O88700|BLM_MOUSE	1416	Bloom syndrome protein homolog OS=Mus musculus GN=Blm PE=1 SV=1	O88700	1	6e-12	60.8	372	22.5806	38.9785	26.2712
gnl|WGS:AAGI|SNOT_12185.2|gb|EAT80597	498	EAT80597	sp|Q9VGI8|BLM_DROME	1487	Bloom syndrome protein homolog OS=Drosophila melanogaster GN=mus309 PE=1 SV=1	Q9VGI8	1	1e-11	59.7	373	23.5925	40.4826	25.0841
gnl|WGS:AAGI|SNOT_12185.2|gb|EAT80597	498	EAT80597	sp|P35187|SGS1_YEAST	1447	ATP-dependent helicase SGS1 OS=Saccharomyces cerevisiae GN=SGS1 PE=1 SV=1	P35187	1	1e-11	59.7	339	20.649	38.9381	23.4278
gnl|WGS:AAGI|SNOT_12185.2|gb|EAT80597	498	EAT80597	sp|Q9DEY9|BLM_XENLA	1364	Bloom syndrome protein homolog OS=Xenopus laevis GN=blm PE=2 SV=1	Q9DEY9	1	5e-11	57.8	373	23.8606	40.7507	27.346
gnl|WGS:AAGI|SNOT_12185.2|gb|EAT80597	498	EAT80597	sp|Q09811|HUS2_SCHPO	1328	ATP-dependent DNA helicase hus2/rqh1 OS=Schizosaccharomyces pombe GN=rqh1 PE=1 SV=1	Q09811	1	8e-11	57.4	113	27.4336	50.4425	8.50904
gnl|WGS:AAGI|SNOT_12185.2|gb|EAT80597	498	EAT80597	sp|O18017|BLM_CAEEL	988	Bloom syndrome protein homolog OS=Caenorhabditis elegans GN=him-6 PE=2 SV=2	O18017	1	4e-10	54.7	372	22.5806	39.7849	37.6518
gnl|WGS:AAGI|SNOT_12185.2|gb|EAT80597	498	EAT80597	sp|Q5EAK4|TLH1_SCHPO	2100	ATP-dependent DNA helicase tlh1 OS=Schizosaccharomyces pombe GN=tlh1 PE=2 SV=1	Q5EAK4	1	7e-10	53.9	347	23.3429	43.5159	16.5238
gnl|WGS:AAGI|SNOT_12185.2|gb|EAT80597	498	EAT80597	sp|Q1RKN3|TLH2_SCHPO	1919	ATP-dependent DNA helicase tlh2 OS=Schizosaccharomyces pombe GN=tlh2 PE=2 SV=1	Q1RKN3	1	9e-10	53.5	347	23.3429	43.5159	18.0823
gnl|WGS:AAGI|SNOT_12185.2|gb|EAT80597	498	EAT80597	sp|O09053|WRN_MOUSE	1401	Werner syndrome ATP-dependent helicase homolog OS=Mus musculus GN=Wrn PE=1 SV=2	O09053	1	1e-09	53.5	112	30.3571	47.3214	7.99429
gnl|WGS:AAGI|SNOT_12185.2|gb|EAT80597	498	EAT80597	sp|O93530|WRN_XENLA	1436	Werner syndrome ATP-dependent helicase homolog OS=Xenopus laevis GN=wrn PE=2 SV=1	O93530	1	2e-09	52.4	93	30.1075	48.3871	6.47632
gnl|WGS:AAGI|SNOT_12185.2|gb|EAT80597	498	EAT80597	sp|P46064|RECQ1_CAEEL	892	Putative ATP-dependent DNA helicase Q1 OS=Caenorhabditis elegans GN=K02F3.1 PE=3 SV=2	P46064	1	2e-09	52.4	127	29.1339	44.0945	14.2377
gnl|WGS:AAGI|SNOT_12185.2|gb|EAT80597	498	EAT80597	sp|O94761|RECQ4_HUMAN	1208	ATP-dependent DNA helicase Q4 OS=Homo sapiens GN=RECQL4 PE=1 SV=1	O94761	1	3e-09	51.6	365	23.2877	38.0822	30.2152
gnl|WGS:AAGI|SNOT_12185.2|gb|EAT80597	498	EAT80597	sp|Q19546|WRN_CAEEL	1056	Probable Werner syndrome ATP-dependent helicase homolog 1 OS=Caenorhabditis elegans GN=wrn-1 PE=2 SV=2	Q19546	1	4e-09	51.2	93	29.0323	48.3871	8.80682
gnl|WGS:AAGI|SNOT_12185.2|gb|EAT80597	498	EAT80597	sp|Q14191|WRN_HUMAN	1432	Werner syndrome ATP-dependent helicase OS=Homo sapiens GN=WRN PE=1 SV=1	Q14191	1	6e-09	50.8	93	29.0323	49.4624	6.49441
gnl|WGS:AAGI|SNOT_12185.2|gb|EAT80597	498	EAT80597	sp|P50729|RECS_BACSU	496	Probable ATP-dependent DNA helicase recS OS=Bacillus subtilis GN=recS PE=3 SV=1	P50729	1	6e-08	47.4	133	24.0602	48.8722	26.8145
gnl|WGS:AAGI|SNOT_12185.2|gb|EAT80597	498	EAT80597	sp|Q9Z129|RECQ1_MOUSE	648	ATP-dependent DNA helicase Q1 OS=Mus musculus GN=Recql PE=1 SV=1	Q9Z129	1	2e-07	45.8	365	22.4658	38.3562	56.3272
gnl|WGS:AAGI|SNOT_12185.2|gb|EAT80597	498	EAT80597	sp|Q75NR7|RECQ4_MOUSE	1216	ATP-dependent DNA helicase Q4 OS=Mus musculus GN=Recql4 PE=2 SV=2	Q75NR7	1	3e-07	45.1	395	22.0253	38.481	32.4836
gnl|WGS:AAGI|SNOT_12185.2|gb|EAT80597	498	EAT80597	sp|Q6AYJ1|RECQ1_RAT	621	ATP-dependent DNA helicase Q1 OS=Rattus norvegicus GN=Recql PE=2 SV=1	Q6AYJ1	1	3e-06	42	345	21.1594	37.6812	55.5556
gnl|WGS:AAGI|SNOT_12185.2|gb|EAT80597	498	EAT80597	sp|P46063|RECQ1_HUMAN	649	ATP-dependent DNA helicase Q1 OS=Homo sapiens GN=RECQL PE=1 SV=3	P46063	1	3e-06	42	351	20.5128	37.8917	54.0832
gnl|WGS:AAGI|SNOT_12185.2|gb|EAT80597	498	EAT80597	sp|P73421|RECQ_SYNY3	478	ATP-dependent DNA helicase recQ OS=Synechocystis sp. (strain PCC 6803) GN=recQ PE=3 SV=1	P73421	1	4e-06	41.6	78	26.9231	47.4359	16.318
gnl|WGS:AAGI|SNOT_12240.2|gb|EAT80652	1681	EAT80652	sp|Q09811|HUS2_SCHPO	1328	ATP-dependent DNA helicase hus2/rqh1 OS=Schizosaccharomyces pombe GN=rqh1 PE=1 SV=1	Q09811	1	1e-169	584	532	50.188	69.7368	40.0602
gnl|WGS:AAGI|SNOT_12240.2|gb|EAT80652	1681	EAT80652	sp|P35187|SGS1_YEAST	1447	ATP-dependent helicase SGS1 OS=Saccharomyces cerevisiae GN=SGS1 PE=1 SV=1	P35187	1	1e-148	516	524	47.3282	66.0305	36.2129
gnl|WGS:AAGI|SNOT_12240.2|gb|EAT80652	1681	EAT80652	sp|Q9VGI8|BLM_DROME	1487	Bloom syndrome protein homolog OS=Drosophila melanogaster GN=mus309 PE=1 SV=1	Q9VGI8	1	1e-131	459	512	45.5078	62.1094	34.4317
gnl|WGS:AAGI|SNOT_12240.2|gb|EAT80652	1681	EAT80652	sp|Q9DEY9|BLM_XENLA	1364	Bloom syndrome protein homolog OS=Xenopus laevis GN=blm PE=2 SV=1	Q9DEY9	1	1e-130	457	561	44.0285	60.6061	41.129
gnl|WGS:AAGI|SNOT_12240.2|gb|EAT80652	1681	EAT80652	sp|O88700|BLM_MOUSE	1416	Bloom syndrome protein homolog OS=Mus musculus GN=Blm PE=1 SV=1	O88700	1	1e-130	456	521	45.8733	63.1478	36.7938
gnl|WGS:AAGI|SNOT_12240.2|gb|EAT80652	1681	EAT80652	sp|P54132|BLM_HUMAN	1417	Bloom syndrome protein OS=Homo sapiens GN=BLM PE=1 SV=1	P54132	1	1e-129	452	539	44.3414	62.3377	38.0381
gnl|WGS:AAGI|SNOT_12240.2|gb|EAT80652	1681	EAT80652	sp|P46063|RECQ1_HUMAN	649	ATP-dependent DNA helicase Q1 OS=Homo sapiens GN=RECQL PE=1 SV=3	P46063	1	1e-127	445	507	43.9842	62.7219	78.1202
gnl|WGS:AAGI|SNOT_12240.2|gb|EAT80652	1681	EAT80652	sp|Q5RF63|RECQ1_PONAB	649	ATP-dependent DNA helicase Q1 OS=Pongo abelii GN=RECQL PE=2 SV=1	Q5RF63	1	1e-126	443	507	43.787	62.7219	78.1202
gnl|WGS:AAGI|SNOT_12240.2|gb|EAT80652	1681	EAT80652	sp|Q9I920|BLM_CHICK	1142	Bloom syndrome protein homolog (Fragment) OS=Gallus gallus GN=BLM PE=2 SV=1	Q9I920	1	1e-126	442	538	44.2379	60.9665	47.1103
gnl|WGS:AAGI|SNOT_12240.2|gb|EAT80652	1681	EAT80652	sp|Q6AYJ1|RECQ1_RAT	621	ATP-dependent DNA helicase Q1 OS=Rattus norvegicus GN=Recql PE=2 SV=1	Q6AYJ1	1	1e-120	423	507	42.6036	61.7357	81.6425
gnl|WGS:AAGI|SNOT_12240.2|gb|EAT80652	1681	EAT80652	sp|Q9Z129|RECQ1_MOUSE	648	ATP-dependent DNA helicase Q1 OS=Mus musculus GN=Recql PE=1 SV=1	Q9Z129	1	1e-118	414	507	41.6174	60.9467	78.2407
gnl|WGS:AAGI|SNOT_12240.2|gb|EAT80652	1681	EAT80652	sp|O18017|BLM_CAEEL	988	Bloom syndrome protein homolog OS=Caenorhabditis elegans GN=him-6 PE=2 SV=2	O18017	1	1e-108	381	518	41.5058	57.529	52.4291
gnl|WGS:AAGI|SNOT_12240.2|gb|EAT80652	1681	EAT80652	sp|P46064|RECQ1_CAEEL	892	Putative ATP-dependent DNA helicase Q1 OS=Caenorhabditis elegans GN=K02F3.1 PE=3 SV=2	P46064	1	1e-104	369	427	44.0281	61.5925	47.87
gnl|WGS:AAGI|SNOT_12240.2|gb|EAT80652	1681	EAT80652	sp|P15043|RECQ_ECOLI	609	ATP-dependent DNA helicase recQ OS=Escherichia coli (strain K12) GN=recQ PE=1 SV=5	P15043	2	5e-90	322	534	40.0749	58.0524	87.6847
gnl|WGS:AAGI|SNOT_12240.2|gb|EAT80652	1681	EAT80652	sp|P40724|RECQ_SALTY	609	ATP-dependent DNA helicase recQ OS=Salmonella typhimurium GN=recQ PE=3 SV=3	P40724	2	2e-89	320	531	39.9247	56.8738	87.1921
gnl|WGS:AAGI|SNOT_12240.2|gb|EAT80652	1681	EAT80652	sp|Q9CL21|RECQ_PASMU	632	ATP-dependent DNA helicase recQ OS=Pasteurella multocida GN=recQ PE=3 SV=1	Q9CL21	2	1e-88	317	582	36.7698	56.1856	92.0886
gnl|WGS:AAGI|SNOT_12240.2|gb|EAT80652	1681	EAT80652	sp|P71359|RECQ_HAEIN	619	ATP-dependent DNA helicase recQ OS=Haemophilus influenzae GN=recQ PE=3 SV=1	P71359	2	1e-85	307	564	37.234	56.383	91.1147
gnl|WGS:AAGI|SNOT_12240.2|gb|EAT80652	1681	EAT80652	sp|O94762|RECQ5_HUMAN	991	ATP-dependent DNA helicase Q5 OS=Homo sapiens GN=RECQL5 PE=1 SV=2	O94762	1	8e-83	298	447	40.0447	58.1655	45.106
gnl|WGS:AAGI|SNOT_12240.2|gb|EAT80652	1681	EAT80652	sp|Q19546|WRN_CAEEL	1056	Probable Werner syndrome ATP-dependent helicase homolog 1 OS=Caenorhabditis elegans GN=wrn-1 PE=2 SV=2	Q19546	1	9e-81	291	471	35.0318	56.051	44.6023
gnl|WGS:AAGI|SNOT_12240.2|gb|EAT80652	1681	EAT80652	sp|O93530|WRN_XENLA	1436	Werner syndrome ATP-dependent helicase homolog OS=Xenopus laevis GN=wrn PE=2 SV=1	O93530	1	3e-78	283	470	36.5957	54.6809	32.7298
gnl|WGS:AAGI|SNOT_12240.2|gb|EAT80652	1681	EAT80652	sp|O09053|WRN_MOUSE	1401	Werner syndrome ATP-dependent helicase homolog OS=Mus musculus GN=Wrn PE=1 SV=2	O09053	1	3e-77	279	522	34.8659	53.2567	37.2591
gnl|WGS:AAGI|SNOT_12240.2|gb|EAT80652	1681	EAT80652	sp|O34748|RECQ_BACSU	591	Probable ATP-dependent DNA helicase recQ OS=Bacillus subtilis GN=recQ PE=3 SV=1	O34748	1	7e-77	278	517	35.2031	53.9652	87.4788
gnl|WGS:AAGI|SNOT_12240.2|gb|EAT80652	1681	EAT80652	sp|Q14191|WRN_HUMAN	1432	Werner syndrome ATP-dependent helicase OS=Homo sapiens GN=WRN PE=1 SV=1	Q14191	1	4e-73	266	530	33.5849	52.2642	37.0112
gnl|WGS:AAGI|SNOT_12240.2|gb|EAT80652	1681	EAT80652	sp|P50729|RECS_BACSU	496	Probable ATP-dependent DNA helicase recS OS=Bacillus subtilis GN=recS PE=3 SV=1	P50729	1	6e-66	241	479	33.1942	49.2693	96.5726
gnl|WGS:AAGI|SNOT_12240.2|gb|EAT80652	1681	EAT80652	sp|Q75NR7|RECQ4_MOUSE	1216	ATP-dependent DNA helicase Q4 OS=Mus musculus GN=Recql4 PE=2 SV=2	Q75NR7	1	4e-58	216	386	37.3057	52.8497	31.7434
gnl|WGS:AAGI|SNOT_12240.2|gb|EAT80652	1681	EAT80652	sp|O94761|RECQ4_HUMAN	1208	ATP-dependent DNA helicase Q4 OS=Homo sapiens GN=RECQL4 PE=1 SV=1	O94761	1	1e-56	211	370	36.2162	53.7838	30.6291
gnl|WGS:AAGI|SNOT_12240.2|gb|EAT80652	1681	EAT80652	sp|P73421|RECQ_SYNY3	478	ATP-dependent DNA helicase recQ OS=Synechocystis sp. (strain PCC 6803) GN=recQ PE=3 SV=1	P73421	1	8e-48	181	347	35.1585	57.0605	72.5941
gnl|WGS:AAGI|SNOT_12240.2|gb|EAT80652	1681	EAT80652	sp|Q1RKN3|TLH2_SCHPO	1919	ATP-dependent DNA helicase tlh2 OS=Schizosaccharomyces pombe GN=tlh2 PE=2 SV=1	Q1RKN3	1	8e-27	112	338	30.4734	47.929	17.6133
gnl|WGS:AAGI|SNOT_12240.2|gb|EAT80652	1681	EAT80652	sp|Q5EAK4|TLH1_SCHPO	2100	ATP-dependent DNA helicase tlh1 OS=Schizosaccharomyces pombe GN=tlh1 PE=2 SV=1	Q5EAK4	1	1e-26	111	338	30.4734	47.929	16.0952
gnl|WGS:AAGI|SNOT_12492.2|gb|EAT80305	817	EAT80305	sp|P40724|RECQ_SALTY	609	ATP-dependent DNA helicase recQ OS=Salmonella typhimurium GN=recQ PE=3 SV=3	P40724	1	4e-11	58.9	116	26.7241	48.2759	19.0476
gnl|WGS:AAGI|SNOT_12492.2|gb|EAT80305	817	EAT80305	sp|P15043|RECQ_ECOLI	609	ATP-dependent DNA helicase recQ OS=Escherichia coli (strain K12) GN=recQ PE=1 SV=5	P15043	1	4e-11	58.9	116	26.7241	47.4138	19.0476
gnl|WGS:AAGI|SNOT_12492.2|gb|EAT80305	817	EAT80305	sp|P71359|RECQ_HAEIN	619	ATP-dependent DNA helicase recQ OS=Haemophilus influenzae GN=recQ PE=3 SV=1	P71359	1	5e-11	58.5	116	25.8621	49.1379	18.7399
gnl|WGS:AAGI|SNOT_12492.2|gb|EAT80305	817	EAT80305	sp|Q9DEY9|BLM_XENLA	1364	Bloom syndrome protein homolog OS=Xenopus laevis GN=blm PE=2 SV=1	Q9DEY9	1	6e-11	58.2	397	22.4181	35.7683	29.1056
gnl|WGS:AAGI|SNOT_12492.2|gb|EAT80305	817	EAT80305	sp|Q9I920|BLM_CHICK	1142	Bloom syndrome protein homolog (Fragment) OS=Gallus gallus GN=BLM PE=2 SV=1	Q9I920	1	7e-11	58.2	397	22.4181	35.5164	34.7636
gnl|WGS:AAGI|SNOT_12492.2|gb|EAT80305	817	EAT80305	sp|Q9CL21|RECQ_PASMU	632	ATP-dependent DNA helicase recQ OS=Pasteurella multocida GN=recQ PE=3 SV=1	Q9CL21	1	2e-10	56.6	116	25	48.2759	18.3544
gnl|WGS:AAGI|SNOT_12492.2|gb|EAT80305	817	EAT80305	sp|P54132|BLM_HUMAN	1417	Bloom syndrome protein OS=Homo sapiens GN=BLM PE=1 SV=1	P54132	1	3e-09	52.8	120	27.5	45	8.4686
gnl|WGS:AAGI|SNOT_12492.2|gb|EAT80305	817	EAT80305	sp|O34748|RECQ_BACSU	591	Probable ATP-dependent DNA helicase recQ OS=Bacillus subtilis GN=recQ PE=3 SV=1	O34748	1	9e-09	51.2	133	22.5564	44.3609	22.5042
gnl|WGS:AAGI|SNOT_12492.2|gb|EAT80305	817	EAT80305	sp|P46063|RECQ1_HUMAN	649	ATP-dependent DNA helicase Q1 OS=Homo sapiens GN=RECQL PE=1 SV=3	P46063	1	1e-08	50.4	105	25.7143	46.6667	16.1787
gnl|WGS:AAGI|SNOT_12492.2|gb|EAT80305	817	EAT80305	sp|Q6AYJ1|RECQ1_RAT	621	ATP-dependent DNA helicase Q1 OS=Rattus norvegicus GN=Recql PE=2 SV=1	Q6AYJ1	1	2e-08	50.1	105	27.619	46.6667	16.9082
gnl|WGS:AAGI|SNOT_12492.2|gb|EAT80305	817	EAT80305	sp|O88700|BLM_MOUSE	1416	Bloom syndrome protein homolog OS=Mus musculus GN=Blm PE=1 SV=1	O88700	1	2e-08	50.1	120	26.6667	43.3333	8.47458
gnl|WGS:AAGI|SNOT_12492.2|gb|EAT80305	817	EAT80305	sp|Q9Z129|RECQ1_MOUSE	648	ATP-dependent DNA helicase Q1 OS=Mus musculus GN=Recql PE=1 SV=1	Q9Z129	1	2e-08	50.1	105	25.7143	47.619	16.2037
gnl|WGS:AAGI|SNOT_12492.2|gb|EAT80305	817	EAT80305	sp|O18017|BLM_CAEEL	988	Bloom syndrome protein homolog OS=Caenorhabditis elegans GN=him-6 PE=2 SV=2	O18017	1	3e-08	49.3	149	23.4899	40.2685	15.081
gnl|WGS:AAGI|SNOT_12492.2|gb|EAT80305	817	EAT80305	sp|Q5RF63|RECQ1_PONAB	649	ATP-dependent DNA helicase Q1 OS=Pongo abelii GN=RECQL PE=2 SV=1	Q5RF63	1	5e-08	48.9	105	24.7619	46.6667	16.1787
gnl|WGS:AAGI|SNOT_12492.2|gb|EAT80305	817	EAT80305	sp|O09053|WRN_MOUSE	1401	Werner syndrome ATP-dependent helicase homolog OS=Mus musculus GN=Wrn PE=1 SV=2	O09053	1	5e-08	48.5	146	25.3425	39.726	10.4211
gnl|WGS:AAGI|SNOT_12492.2|gb|EAT80305	817	EAT80305	sp|P50729|RECS_BACSU	496	Probable ATP-dependent DNA helicase recS OS=Bacillus subtilis GN=recS PE=3 SV=1	P50729	1	8e-08	48.1	76	28.9474	48.6842	15.3226
gnl|WGS:AAGI|SNOT_12492.2|gb|EAT80305	817	EAT80305	sp|Q14191|WRN_HUMAN	1432	Werner syndrome ATP-dependent helicase OS=Homo sapiens GN=WRN PE=1 SV=1	Q14191	1	3e-07	45.8	117	23.9316	43.5897	8.17039
gnl|WGS:AAGI|SNOT_12492.2|gb|EAT80305	817	EAT80305	sp|Q19546|WRN_CAEEL	1056	Probable Werner syndrome ATP-dependent helicase homolog 1 OS=Caenorhabditis elegans GN=wrn-1 PE=2 SV=2	Q19546	1	6e-07	45.1	387	18.0879	38.2429	36.6477
gnl|WGS:AAGI|SNOT_12492.2|gb|EAT80305	817	EAT80305	sp|P46064|RECQ1_CAEEL	892	Putative ATP-dependent DNA helicase Q1 OS=Caenorhabditis elegans GN=K02F3.1 PE=3 SV=2	P46064	1	1e-06	43.9	105	24.7619	45.7143	11.7713
gnl|WGS:AAGI|SNOT_12492.2|gb|EAT80305	817	EAT80305	sp|Q75NR7|RECQ4_MOUSE	1216	ATP-dependent DNA helicase Q4 OS=Mus musculus GN=Recql4 PE=2 SV=2	Q75NR7	1	1e-06	43.9	148	28.3784	43.9189	12.1711
gnl|WGS:AAGI|SNOT_12492.2|gb|EAT80305	817	EAT80305	sp|P35187|SGS1_YEAST	1447	ATP-dependent helicase SGS1 OS=Saccharomyces cerevisiae GN=SGS1 PE=1 SV=1	P35187	1	4e-06	42.4	121	19.8347	42.1488	8.36213
gnl|WGS:AAGI|SNOT_12492.2|gb|EAT80305	817	EAT80305	sp|Q09811|HUS2_SCHPO	1328	ATP-dependent DNA helicase hus2/rqh1 OS=Schizosaccharomyces pombe GN=rqh1 PE=1 SV=1	Q09811	1	6e-06	41.6	135	24.4444	45.9259	10.1657
gnl|WGS:AAGI|SNOT_12492.2|gb|EAT80305	817	EAT80305	sp|O94761|RECQ4_HUMAN	1208	ATP-dependent DNA helicase Q4 OS=Homo sapiens GN=RECQL4 PE=1 SV=1	O94761	1	8e-06	41.2	91	31.8681	43.956	7.53311
gnl|WGS:AAGI|SNOT_12492.2|gb|EAT80305	817	EAT80305	sp|O93530|WRN_XENLA	1436	Werner syndrome ATP-dependent helicase homolog OS=Xenopus laevis GN=wrn PE=2 SV=1	O93530	1	8e-06	41.2	90	25.5556	42.2222	6.26741
gnl|WGS:AAGI|SNOT_12579.2|gb|EAT79877	1094	EAT79877	sp|P46064|RECQ1_CAEEL	892	Putative ATP-dependent DNA helicase Q1 OS=Caenorhabditis elegans GN=K02F3.1 PE=3 SV=2	P46064	1	2e-12	63.5	368	22.8261	40.4891	41.2556
gnl|WGS:AAGI|SNOT_12579.2|gb|EAT79877	1094	EAT79877	sp|O18017|BLM_CAEEL	988	Bloom syndrome protein homolog OS=Caenorhabditis elegans GN=him-6 PE=2 SV=2	O18017	1	3e-12	63.2	379	22.9551	40.3694	38.3603
gnl|WGS:AAGI|SNOT_12579.2|gb|EAT79877	1094	EAT79877	sp|P50729|RECS_BACSU	496	Probable ATP-dependent DNA helicase recS OS=Bacillus subtilis GN=recS PE=3 SV=1	P50729	1	5e-12	62.4	367	22.3433	39.2371	73.9919
gnl|WGS:AAGI|SNOT_12579.2|gb|EAT79877	1094	EAT79877	sp|P46063|RECQ1_HUMAN	649	ATP-dependent DNA helicase Q1 OS=Homo sapiens GN=RECQL PE=1 SV=3	P46063	1	1e-10	58.2	404	22.2772	38.6139	62.2496
gnl|WGS:AAGI|SNOT_12579.2|gb|EAT79877	1094	EAT79877	sp|Q5RF63|RECQ1_PONAB	649	ATP-dependent DNA helicase Q1 OS=Pongo abelii GN=RECQL PE=2 SV=1	Q5RF63	1	2e-10	57	404	22.0297	38.3663	62.2496
gnl|WGS:AAGI|SNOT_12579.2|gb|EAT79877	1094	EAT79877	sp|Q19546|WRN_CAEEL	1056	Probable Werner syndrome ATP-dependent helicase homolog 1 OS=Caenorhabditis elegans GN=wrn-1 PE=2 SV=2	Q19546	1	8e-10	55.1	432	22.4537	37.7315	40.9091
gnl|WGS:AAGI|SNOT_12579.2|gb|EAT79877	1094	EAT79877	sp|O94762|RECQ5_HUMAN	991	ATP-dependent DNA helicase Q5 OS=Homo sapiens GN=RECQL5 PE=1 SV=2	O94762	1	2e-09	53.9	346	23.1214	39.5954	34.9142
gnl|WGS:AAGI|SNOT_12579.2|gb|EAT79877	1094	EAT79877	sp|P73421|RECQ_SYNY3	478	ATP-dependent DNA helicase recQ OS=Synechocystis sp. (strain PCC 6803) GN=recQ PE=3 SV=1	P73421	1	4e-09	52.8	65	36.9231	56.9231	13.5983
gnl|WGS:AAGI|SNOT_12579.2|gb|EAT79877	1094	EAT79877	sp|Q09811|HUS2_SCHPO	1328	ATP-dependent DNA helicase hus2/rqh1 OS=Schizosaccharomyces pombe GN=rqh1 PE=1 SV=1	Q09811	2	6e-09	52	213	29.108	46.9484	16.0392
gnl|WGS:AAGI|SNOT_12579.2|gb|EAT79877	1094	EAT79877	sp|Q9VGI8|BLM_DROME	1487	Bloom syndrome protein homolog OS=Drosophila melanogaster GN=mus309 PE=1 SV=1	Q9VGI8	2	1e-08	51.2	271	25.8303	44.2804	18.2246
gnl|WGS:AAGI|SNOT_12579.2|gb|EAT79877	1094	EAT79877	sp|P54132|BLM_HUMAN	1417	Bloom syndrome protein OS=Homo sapiens GN=BLM PE=1 SV=1	P54132	1	2e-08	50.1	380	21.5789	40.5263	26.8172
gnl|WGS:AAGI|SNOT_12579.2|gb|EAT79877	1094	EAT79877	sp|Q75NR7|RECQ4_MOUSE	1216	ATP-dependent DNA helicase Q4 OS=Mus musculus GN=Recql4 PE=2 SV=2	Q75NR7	1	2e-07	47	68	33.8235	55.8824	5.59211
gnl|WGS:AAGI|SNOT_12579.2|gb|EAT79877	1094	EAT79877	sp|O94761|RECQ4_HUMAN	1208	ATP-dependent DNA helicase Q4 OS=Homo sapiens GN=RECQL4 PE=1 SV=1	O94761	1	4e-07	46.2	65	33.8462	56.9231	5.38079
gnl|WGS:AAGI|SNOT_12579.2|gb|EAT79877	1094	EAT79877	sp|Q5EAK4|TLH1_SCHPO	2100	ATP-dependent DNA helicase tlh1 OS=Schizosaccharomyces pombe GN=tlh1 PE=2 SV=1	Q5EAK4	1	7e-07	45.4	116	28.4483	50	5.52381
gnl|WGS:AAGI|SNOT_12579.2|gb|EAT79877	1094	EAT79877	sp|Q1RKN3|TLH2_SCHPO	1919	ATP-dependent DNA helicase tlh2 OS=Schizosaccharomyces pombe GN=tlh2 PE=2 SV=1	Q1RKN3	1	7e-07	45.4	116	28.4483	50	6.04482
gnl|WGS:AAGI|SNOT_12579.2|gb|EAT79877	1094	EAT79877	sp|O88700|BLM_MOUSE	1416	Bloom syndrome protein homolog OS=Mus musculus GN=Blm PE=1 SV=1	O88700	1	1e-06	44.7	110	24.5455	47.2727	7.76836
gnl|WGS:AAGI|SNOT_12579.2|gb|EAT79877	1094	EAT79877	sp|Q9CL21|RECQ_PASMU	632	ATP-dependent DNA helicase recQ OS=Pasteurella multocida GN=recQ PE=3 SV=1	Q9CL21	1	1e-06	44.3	145	22.7586	45.5172	22.943
gnl|WGS:AAGI|SNOT_12579.2|gb|EAT79877	1094	EAT79877	sp|P15043|RECQ_ECOLI	609	ATP-dependent DNA helicase recQ OS=Escherichia coli (strain K12) GN=recQ PE=1 SV=5	P15043	1	2e-06	43.9	394	22.8426	38.0711	64.6962
gnl|WGS:AAGI|SNOT_12579.2|gb|EAT79877	1094	EAT79877	sp|Q9DEY9|BLM_XENLA	1364	Bloom syndrome protein homolog OS=Xenopus laevis GN=blm PE=2 SV=1	Q9DEY9	2	4e-06	42.7	178	25.8427	46.0674	13.0499
gnl|WGS:AAGI|SNOT_12579.2|gb|EAT79877	1094	EAT79877	sp|O34748|RECQ_BACSU	591	Probable ATP-dependent DNA helicase recQ OS=Bacillus subtilis GN=recQ PE=3 SV=1	O34748	1	4e-06	42.7	350	23.4286	39.7143	59.2217
gnl|WGS:AAGI|SNOT_12579.2|gb|EAT79877	1094	EAT79877	sp|Q6AYJ1|RECQ1_RAT	621	ATP-dependent DNA helicase Q1 OS=Rattus norvegicus GN=Recql PE=2 SV=1	Q6AYJ1	1	1e-05	41.2	121	26.4463	43.8017	19.4847
gnl|WGS:AAGI|SNOT_12579.2|gb|EAT79877	1094	EAT79877	sp|Q9I920|BLM_CHICK	1142	Bloom syndrome protein homolog (Fragment) OS=Gallus gallus GN=BLM PE=2 SV=1	Q9I920	2	1e-05	41.2	219	25.1142	44.7489	19.1769
gnl|WGS:AAGI|SNOT_13480.2|gb|EAT78927	721	EAT78927	sp|P40724|RECQ_SALTY	609	ATP-dependent DNA helicase recQ OS=Salmonella typhimurium GN=recQ PE=3 SV=3	P40724	1	1e-69	253	347	42.9395	55.9078	56.9787
gnl|WGS:AAGI|SNOT_13480.2|gb|EAT78927	721	EAT78927	sp|P15043|RECQ_ECOLI	609	ATP-dependent DNA helicase recQ OS=Escherichia coli (strain K12) GN=recQ PE=1 SV=5	P15043	1	1e-69	252	347	42.0749	56.196	56.9787
gnl|WGS:AAGI|SNOT_13480.2|gb|EAT78927	721	EAT78927	sp|Q9CL21|RECQ_PASMU	632	ATP-dependent DNA helicase recQ OS=Pasteurella multocida GN=recQ PE=3 SV=1	Q9CL21	1	3e-67	245	356	38.4831	54.2135	56.3291
gnl|WGS:AAGI|SNOT_13480.2|gb|EAT78927	721	EAT78927	sp|P71359|RECQ_HAEIN	619	ATP-dependent DNA helicase recQ OS=Haemophilus influenzae GN=recQ PE=3 SV=1	P71359	1	7e-67	243	351	38.7464	54.416	56.7044
gnl|WGS:AAGI|SNOT_13480.2|gb|EAT78927	721	EAT78927	sp|P50729|RECS_BACSU	496	Probable ATP-dependent DNA helicase recS OS=Bacillus subtilis GN=recS PE=3 SV=1	P50729	1	3e-65	238	350	38.2857	55.1429	70.5645
gnl|WGS:AAGI|SNOT_13480.2|gb|EAT78927	721	EAT78927	sp|O34748|RECQ_BACSU	591	Probable ATP-dependent DNA helicase recQ OS=Bacillus subtilis GN=recQ PE=3 SV=1	O34748	2	8e-65	237	405	38.5185	53.5802	68.5279
gnl|WGS:AAGI|SNOT_13480.2|gb|EAT78927	721	EAT78927	sp|P35187|SGS1_YEAST	1447	ATP-dependent helicase SGS1 OS=Saccharomyces cerevisiae GN=SGS1 PE=1 SV=1	P35187	1	2e-63	232	346	36.9942	54.3353	23.9115
gnl|WGS:AAGI|SNOT_13480.2|gb|EAT78927	721	EAT78927	sp|P46064|RECQ1_CAEEL	892	Putative ATP-dependent DNA helicase Q1 OS=Caenorhabditis elegans GN=K02F3.1 PE=3 SV=2	P46064	1	5e-63	231	370	35.9459	54.5946	41.4798
gnl|WGS:AAGI|SNOT_13480.2|gb|EAT78927	721	EAT78927	sp|O18017|BLM_CAEEL	988	Bloom syndrome protein homolog OS=Caenorhabditis elegans GN=him-6 PE=2 SV=2	O18017	1	8e-63	230	368	37.5	55.4348	37.247
gnl|WGS:AAGI|SNOT_13480.2|gb|EAT78927	721	EAT78927	sp|Q19546|WRN_CAEEL	1056	Probable Werner syndrome ATP-dependent helicase homolog 1 OS=Caenorhabditis elegans GN=wrn-1 PE=2 SV=2	Q19546	1	4e-62	228	381	35.4331	53.2808	36.0795
gnl|WGS:AAGI|SNOT_13480.2|gb|EAT78927	721	EAT78927	sp|Q6AYJ1|RECQ1_RAT	621	ATP-dependent DNA helicase Q1 OS=Rattus norvegicus GN=Recql PE=2 SV=1	Q6AYJ1	1	5e-61	224	364	35.7143	53.5714	58.6151
gnl|WGS:AAGI|SNOT_13480.2|gb|EAT78927	721	EAT78927	sp|Q9Z129|RECQ1_MOUSE	648	ATP-dependent DNA helicase Q1 OS=Mus musculus GN=Recql PE=1 SV=1	Q9Z129	1	5e-61	224	357	36.1345	54.3417	55.0926
gnl|WGS:AAGI|SNOT_13480.2|gb|EAT78927	721	EAT78927	sp|P46063|RECQ1_HUMAN	649	ATP-dependent DNA helicase Q1 OS=Homo sapiens GN=RECQL PE=1 SV=3	P46063	1	1e-60	223	364	35.1648	52.7473	56.0863
gnl|WGS:AAGI|SNOT_13480.2|gb|EAT78927	721	EAT78927	sp|Q5RF63|RECQ1_PONAB	649	ATP-dependent DNA helicase Q1 OS=Pongo abelii GN=RECQL PE=2 SV=1	Q5RF63	1	4e-60	221	364	35.1648	52.4725	56.0863
gnl|WGS:AAGI|SNOT_13480.2|gb|EAT78927	721	EAT78927	sp|Q09811|HUS2_SCHPO	1328	ATP-dependent DNA helicase hus2/rqh1 OS=Schizosaccharomyces pombe GN=rqh1 PE=1 SV=1	Q09811	1	5e-59	218	360	38.8889	53.3333	27.1084
gnl|WGS:AAGI|SNOT_13480.2|gb|EAT78927	721	EAT78927	sp|O94762|RECQ5_HUMAN	991	ATP-dependent DNA helicase Q5 OS=Homo sapiens GN=RECQL5 PE=1 SV=2	O94762	1	6e-59	217	368	36.1413	52.9891	37.1342
gnl|WGS:AAGI|SNOT_13480.2|gb|EAT78927	721	EAT78927	sp|O94761|RECQ4_HUMAN	1208	ATP-dependent DNA helicase Q4 OS=Homo sapiens GN=RECQL4 PE=1 SV=1	O94761	1	5e-56	207	366	34.4262	53.0055	30.298
gnl|WGS:AAGI|SNOT_13480.2|gb|EAT78927	721	EAT78927	sp|Q9VGI8|BLM_DROME	1487	Bloom syndrome protein homolog OS=Drosophila melanogaster GN=mus309 PE=1 SV=1	Q9VGI8	1	8e-56	207	371	35.31	50.6739	24.9496
gnl|WGS:AAGI|SNOT_13480.2|gb|EAT78927	721	EAT78927	sp|O93530|WRN_XENLA	1436	Werner syndrome ATP-dependent helicase homolog OS=Xenopus laevis GN=wrn PE=2 SV=1	O93530	1	2e-55	206	360	36.3889	51.9444	25.0696
gnl|WGS:AAGI|SNOT_13480.2|gb|EAT78927	721	EAT78927	sp|O88700|BLM_MOUSE	1416	Bloom syndrome protein homolog OS=Mus musculus GN=Blm PE=1 SV=1	O88700	1	1e-54	203	382	35.0785	52.0942	26.9774
gnl|WGS:AAGI|SNOT_13480.2|gb|EAT78927	721	EAT78927	sp|O09053|WRN_MOUSE	1401	Werner syndrome ATP-dependent helicase homolog OS=Mus musculus GN=Wrn PE=1 SV=2	O09053	1	2e-54	202	364	35.989	50.5495	25.9814
gnl|WGS:AAGI|SNOT_13480.2|gb|EAT78927	721	EAT78927	sp|Q75NR7|RECQ4_MOUSE	1216	ATP-dependent DNA helicase Q4 OS=Mus musculus GN=Recql4 PE=2 SV=2	Q75NR7	1	2e-54	202	364	35.7143	51.6484	29.9342
gnl|WGS:AAGI|SNOT_13480.2|gb|EAT78927	721	EAT78927	sp|Q14191|WRN_HUMAN	1432	Werner syndrome ATP-dependent helicase OS=Homo sapiens GN=WRN PE=1 SV=1	Q14191	1	2e-54	202	367	36.5123	51.2262	25.6285
gnl|WGS:AAGI|SNOT_13480.2|gb|EAT78927	721	EAT78927	sp|P54132|BLM_HUMAN	1417	Bloom syndrome protein OS=Homo sapiens GN=BLM PE=1 SV=1	P54132	1	2e-54	202	367	35.4223	52.5886	25.8998
gnl|WGS:AAGI|SNOT_13480.2|gb|EAT78927	721	EAT78927	sp|Q9DEY9|BLM_XENLA	1364	Bloom syndrome protein homolog OS=Xenopus laevis GN=blm PE=2 SV=1	Q9DEY9	1	6e-54	201	368	34.7826	51.6304	26.9795
gnl|WGS:AAGI|SNOT_13480.2|gb|EAT78927	721	EAT78927	sp|Q9I920|BLM_CHICK	1142	Bloom syndrome protein homolog (Fragment) OS=Gallus gallus GN=BLM PE=2 SV=1	Q9I920	1	2e-51	192	364	35.1648	52.1978	31.8739
gnl|WGS:AAGI|SNOT_13480.2|gb|EAT78927	721	EAT78927	sp|P73421|RECQ_SYNY3	478	ATP-dependent DNA helicase recQ OS=Synechocystis sp. (strain PCC 6803) GN=recQ PE=3 SV=1	P73421	1	8e-50	187	371	33.1536	52.5606	77.6151
gnl|WGS:AAGI|SNOT_13480.2|gb|EAT78927	721	EAT78927	sp|Q5EAK4|TLH1_SCHPO	2100	ATP-dependent DNA helicase tlh1 OS=Schizosaccharomyces pombe GN=tlh1 PE=2 SV=1	Q5EAK4	1	2e-20	90.1	386	26.4249	46.3731	18.381
gnl|WGS:AAGI|SNOT_13480.2|gb|EAT78927	721	EAT78927	sp|Q1RKN3|TLH2_SCHPO	1919	ATP-dependent DNA helicase tlh2 OS=Schizosaccharomyces pombe GN=tlh2 PE=2 SV=1	Q1RKN3	1	2e-20	90.1	375	26.6667	46.4	19.5414
gnl|WGS:AAGI|SNOT_14008.2|gb|EAT78633	380	EAT78633	sp|Q5EAK4|TLH1_SCHPO	2100	ATP-dependent DNA helicase tlh1 OS=Schizosaccharomyces pombe GN=tlh1 PE=2 SV=1	Q5EAK4	1	3e-24	101	167	29.3413	50.8982	7.95238
gnl|WGS:AAGI|SNOT_14182.2|gb|EAT78419	303	EAT78419	sp|Q9CL21|RECQ_PASMU	632	ATP-dependent DNA helicase recQ OS=Pasteurella multocida GN=recQ PE=3 SV=1	Q9CL21	1	2e-08	48.5	78	34.6154	50	12.3418
gnl|WGS:AAGI|SNOT_14182.2|gb|EAT78419	303	EAT78419	sp|P15043|RECQ_ECOLI	609	ATP-dependent DNA helicase recQ OS=Escherichia coli (strain K12) GN=recQ PE=1 SV=5	P15043	1	3e-08	47.8	82	32.9268	53.6585	13.4647
gnl|WGS:AAGI|SNOT_14182.2|gb|EAT78419	303	EAT78419	sp|P40724|RECQ_SALTY	609	ATP-dependent DNA helicase recQ OS=Salmonella typhimurium GN=recQ PE=3 SV=3	P40724	1	5e-08	47	82	32.9268	53.6585	13.4647
gnl|WGS:AAGI|SNOT_14182.2|gb|EAT78419	303	EAT78419	sp|Q1RKN3|TLH2_SCHPO	1919	ATP-dependent DNA helicase tlh2 OS=Schizosaccharomyces pombe GN=tlh2 PE=2 SV=1	Q1RKN3	1	1e-07	45.8	86	31.3953	47.6744	4.4815
gnl|WGS:AAGI|SNOT_14182.2|gb|EAT78419	303	EAT78419	sp|Q5EAK4|TLH1_SCHPO	2100	ATP-dependent DNA helicase tlh1 OS=Schizosaccharomyces pombe GN=tlh1 PE=2 SV=1	Q5EAK4	1	1e-07	45.8	86	31.3953	47.6744	4.09524
gnl|WGS:AAGI|SNOT_14182.2|gb|EAT78419	303	EAT78419	sp|P71359|RECQ_HAEIN	619	ATP-dependent DNA helicase recQ OS=Haemophilus influenzae GN=recQ PE=3 SV=1	P71359	1	1e-07	45.8	81	30.8642	48.1481	13.0856
gnl|WGS:AAGI|SNOT_14182.2|gb|EAT78419	303	EAT78419	sp|Q19546|WRN_CAEEL	1056	Probable Werner syndrome ATP-dependent helicase homolog 1 OS=Caenorhabditis elegans GN=wrn-1 PE=2 SV=2	Q19546	1	2e-07	45.1	89	29.2135	48.3146	8.42803
gnl|WGS:AAGI|SNOT_14182.2|gb|EAT78419	303	EAT78419	sp|P50729|RECS_BACSU	496	Probable ATP-dependent DNA helicase recS OS=Bacillus subtilis GN=recS PE=3 SV=1	P50729	1	5e-07	43.5	145	26.8966	46.2069	29.2339
gnl|WGS:AAGI|SNOT_14182.2|gb|EAT78419	303	EAT78419	sp|P54132|BLM_HUMAN	1417	Bloom syndrome protein OS=Homo sapiens GN=BLM PE=1 SV=1	P54132	1	2e-06	41.6	84	34.5238	50	5.92802
gnl|WGS:AAGI|SNOT_14182.2|gb|EAT78419	303	EAT78419	sp|Q75NR7|RECQ4_MOUSE	1216	ATP-dependent DNA helicase Q4 OS=Mus musculus GN=Recql4 PE=2 SV=2	Q75NR7	1	5e-06	40.4	87	33.3333	47.1264	7.15461
gnl|WGS:AAGI|SNOT_14182.2|gb|EAT78419	303	EAT78419	sp|O88700|BLM_MOUSE	1416	Bloom syndrome protein homolog OS=Mus musculus GN=Blm PE=1 SV=1	O88700	1	9e-06	39.7	84	34.5238	48.8095	5.9322
gnl|WGS:AAGI|SNOT_14182.2|gb|EAT78419	303	EAT78419	sp|Q9DEY9|BLM_XENLA	1364	Bloom syndrome protein homolog OS=Xenopus laevis GN=blm PE=2 SV=1	Q9DEY9	1	1e-05	39.3	105	29.5238	45.7143	7.69795
gnl|WGS:AAGI|SNOT_14182.2|gb|EAT78419	303	EAT78419	sp|Q9I920|BLM_CHICK	1142	Bloom syndrome protein homolog (Fragment) OS=Gallus gallus GN=BLM PE=2 SV=1	Q9I920	1	1e-05	38.9	80	31.25	48.75	7.00525
gnl|WGS:AAGI|SNOT_14182.2|gb|EAT78419	303	EAT78419	sp|Q9VGI8|BLM_DROME	1487	Bloom syndrome protein homolog OS=Drosophila melanogaster GN=mus309 PE=1 SV=1	Q9VGI8	1	1e-05	38.9	88	29.5455	47.7273	5.91796
gnl|WGS:AAGI|SNOT_14831.2|gb|EAT77683	420	EAT77683	sp|Q5EAK4|TLH1_SCHPO	2100	ATP-dependent DNA helicase tlh1 OS=Schizosaccharomyces pombe GN=tlh1 PE=2 SV=1	Q5EAK4	1	3e-19	84.7	155	27.0968	48.3871	7.38095
gnl|WGS:AAGI|SNOT_15082.2|gb|EAT77625	390	EAT77625	sp|Q5EAK4|TLH1_SCHPO	2100	ATP-dependent DNA helicase tlh1 OS=Schizosaccharomyces pombe GN=tlh1 PE=2 SV=1	Q5EAK4	1	2e-21	92	169	30.1775	49.7041	8.04762
gnl|WGS:AAGI|SNOT_15623.2|gb|EAT76998	438	EAT76998	sp|P40724|RECQ_SALTY	609	ATP-dependent DNA helicase recQ OS=Salmonella typhimurium GN=recQ PE=3 SV=3	P40724	1	1e-10	56.6	121	24.7934	48.7603	19.8686
gnl|WGS:AAGI|SNOT_15623.2|gb|EAT76998	438	EAT76998	sp|Q19546|WRN_CAEEL	1056	Probable Werner syndrome ATP-dependent helicase homolog 1 OS=Caenorhabditis elegans GN=wrn-1 PE=2 SV=2	Q19546	1	1e-10	56.6	106	27.3585	50.9434	10.0379
gnl|WGS:AAGI|SNOT_15623.2|gb|EAT76998	438	EAT76998	sp|P73421|RECQ_SYNY3	478	ATP-dependent DNA helicase recQ OS=Synechocystis sp. (strain PCC 6803) GN=recQ PE=3 SV=1	P73421	1	2e-10	55.5	102	32.3529	48.0392	21.3389
gnl|WGS:AAGI|SNOT_15623.2|gb|EAT76998	438	EAT76998	sp|Q9CL21|RECQ_PASMU	632	ATP-dependent DNA helicase recQ OS=Pasteurella multocida GN=recQ PE=3 SV=1	Q9CL21	1	3e-10	55.1	131	24.4275	46.5649	20.7278
gnl|WGS:AAGI|SNOT_15623.2|gb|EAT76998	438	EAT76998	sp|Q9VGI8|BLM_DROME	1487	Bloom syndrome protein homolog OS=Drosophila melanogaster GN=mus309 PE=1 SV=1	Q9VGI8	1	5e-10	54.3	92	29.3478	48.913	6.18695
gnl|WGS:AAGI|SNOT_15623.2|gb|EAT76998	438	EAT76998	sp|P15043|RECQ_ECOLI	609	ATP-dependent DNA helicase recQ OS=Escherichia coli (strain K12) GN=recQ PE=1 SV=5	P15043	1	7e-10	53.5	116	25	47.4138	19.0476
gnl|WGS:AAGI|SNOT_15623.2|gb|EAT76998	438	EAT76998	sp|O18017|BLM_CAEEL	988	Bloom syndrome protein homolog OS=Caenorhabditis elegans GN=him-6 PE=2 SV=2	O18017	1	8e-10	53.5	115	24.3478	42.6087	11.6397
gnl|WGS:AAGI|SNOT_15623.2|gb|EAT76998	438	EAT76998	sp|O94761|RECQ4_HUMAN	1208	ATP-dependent DNA helicase Q4 OS=Homo sapiens GN=RECQL4 PE=1 SV=1	O94761	1	2e-09	52.4	125	26.4	44	10.3477
gnl|WGS:AAGI|SNOT_15623.2|gb|EAT76998	438	EAT76998	sp|Q09811|HUS2_SCHPO	1328	ATP-dependent DNA helicase hus2/rqh1 OS=Schizosaccharomyces pombe GN=rqh1 PE=1 SV=1	Q09811	1	2e-09	52.4	106	29.2453	47.1698	7.98193
gnl|WGS:AAGI|SNOT_15623.2|gb|EAT76998	438	EAT76998	sp|Q9I920|BLM_CHICK	1142	Bloom syndrome protein homolog (Fragment) OS=Gallus gallus GN=BLM PE=2 SV=1	Q9I920	1	2e-09	52.4	346	22.8324	36.4162	30.2977
gnl|WGS:AAGI|SNOT_15623.2|gb|EAT76998	438	EAT76998	sp|P71359|RECQ_HAEIN	619	ATP-dependent DNA helicase recQ OS=Haemophilus influenzae GN=recQ PE=3 SV=1	P71359	1	3e-09	52	129	24.8062	45.7364	20.8401
gnl|WGS:AAGI|SNOT_15623.2|gb|EAT76998	438	EAT76998	sp|P50729|RECS_BACSU	496	Probable ATP-dependent DNA helicase recS OS=Bacillus subtilis GN=recS PE=3 SV=1	P50729	1	3e-09	51.6	80	32.5	52.5	16.129
gnl|WGS:AAGI|SNOT_15623.2|gb|EAT76998	438	EAT76998	sp|Q5EAK4|TLH1_SCHPO	2100	ATP-dependent DNA helicase tlh1 OS=Schizosaccharomyces pombe GN=tlh1 PE=2 SV=1	Q5EAK4	1	4e-09	51.2	221	23.9819	41.629	10.5238
gnl|WGS:AAGI|SNOT_15623.2|gb|EAT76998	438	EAT76998	sp|Q1RKN3|TLH2_SCHPO	1919	ATP-dependent DNA helicase tlh2 OS=Schizosaccharomyces pombe GN=tlh2 PE=2 SV=1	Q1RKN3	1	5e-09	51.2	220	24.0909	41.8182	11.4643
gnl|WGS:AAGI|SNOT_15623.2|gb|EAT76998	438	EAT76998	sp|P35187|SGS1_YEAST	1447	ATP-dependent helicase SGS1 OS=Saccharomyces cerevisiae GN=SGS1 PE=1 SV=1	P35187	1	8e-09	50.4	105	24.7619	45.7143	7.25639
gnl|WGS:AAGI|SNOT_15623.2|gb|EAT76998	438	EAT76998	sp|Q75NR7|RECQ4_MOUSE	1216	ATP-dependent DNA helicase Q4 OS=Mus musculus GN=Recql4 PE=2 SV=2	Q75NR7	1	2e-08	48.9	82	28.0488	51.2195	6.74342
gnl|WGS:AAGI|SNOT_15623.2|gb|EAT76998	438	EAT76998	sp|O34748|RECQ_BACSU	591	Probable ATP-dependent DNA helicase recQ OS=Bacillus subtilis GN=recQ PE=3 SV=1	O34748	1	4e-08	48.1	232	22.4138	41.3793	39.2555
gnl|WGS:AAGI|SNOT_15623.2|gb|EAT76998	438	EAT76998	sp|Q9DEY9|BLM_XENLA	1364	Bloom syndrome protein homolog OS=Xenopus laevis GN=blm PE=2 SV=1	Q9DEY9	1	7e-08	47	115	25.2174	43.4783	8.43109
gnl|WGS:AAGI|SNOT_15623.2|gb|EAT76998	438	EAT76998	sp|O09053|WRN_MOUSE	1401	Werner syndrome ATP-dependent helicase homolog OS=Mus musculus GN=Wrn PE=1 SV=2	O09053	1	1e-07	46.6	173	25.4335	38.1503	12.3483
gnl|WGS:AAGI|SNOT_15623.2|gb|EAT76998	438	EAT76998	sp|Q14191|WRN_HUMAN	1432	Werner syndrome ATP-dependent helicase OS=Homo sapiens GN=WRN PE=1 SV=1	Q14191	1	2e-07	45.8	173	24.8555	37.5723	12.081
gnl|WGS:AAGI|SNOT_15623.2|gb|EAT76998	438	EAT76998	sp|O88700|BLM_MOUSE	1416	Bloom syndrome protein homolog OS=Mus musculus GN=Blm PE=1 SV=1	O88700	1	2e-07	45.8	110	24.5455	43.6364	7.76836
gnl|WGS:AAGI|SNOT_15623.2|gb|EAT76998	438	EAT76998	sp|O94762|RECQ5_HUMAN	991	ATP-dependent DNA helicase Q5 OS=Homo sapiens GN=RECQL5 PE=1 SV=2	O94762	1	2e-07	45.4	109	24.7706	43.1193	10.999
gnl|WGS:AAGI|SNOT_15623.2|gb|EAT76998	438	EAT76998	sp|O93530|WRN_XENLA	1436	Werner syndrome ATP-dependent helicase homolog OS=Xenopus laevis GN=wrn PE=2 SV=1	O93530	1	2e-07	45.4	65	33.8462	55.3846	4.52646
gnl|WGS:AAGI|SNOT_15623.2|gb|EAT76998	438	EAT76998	sp|P54132|BLM_HUMAN	1417	Bloom syndrome protein OS=Homo sapiens GN=BLM PE=1 SV=1	P54132	1	1e-06	43.1	110	24.5455	42.7273	7.76288
gnl|WGS:AAGI|SNOT_15623.2|gb|EAT76998	438	EAT76998	sp|P46064|RECQ1_CAEEL	892	Putative ATP-dependent DNA helicase Q1 OS=Caenorhabditis elegans GN=K02F3.1 PE=3 SV=2	P46064	1	1e-06	43.1	100	25	46	11.2108
gnl|WGS:AAGI|SNOT_15623.2|gb|EAT76998	438	EAT76998	sp|Q5RF63|RECQ1_PONAB	649	ATP-dependent DNA helicase Q1 OS=Pongo abelii GN=RECQL PE=2 SV=1	Q5RF63	1	2e-06	42.7	90	25.5556	47.7778	13.8675
gnl|WGS:AAGI|SNOT_15623.2|gb|EAT76998	438	EAT76998	sp|Q6AYJ1|RECQ1_RAT	621	ATP-dependent DNA helicase Q1 OS=Rattus norvegicus GN=Recql PE=2 SV=1	Q6AYJ1	1	3e-06	41.6	63	30.1587	52.381	10.1449
gnl|WGS:AAGI|SNOT_15623.2|gb|EAT76998	438	EAT76998	sp|Q9Z129|RECQ1_MOUSE	648	ATP-dependent DNA helicase Q1 OS=Mus musculus GN=Recql PE=1 SV=1	Q9Z129	1	5e-06	40.8	90	24.4444	47.7778	13.8889
gnl|WGS:AAGI|SNOT_15623.2|gb|EAT76998	438	EAT76998	sp|P46063|RECQ1_HUMAN	649	ATP-dependent DNA helicase Q1 OS=Homo sapiens GN=RECQL PE=1 SV=3	P46063	1	5e-06	40.8	90	24.4444	47.7778	13.8675
gnl|WGS:AAGI|SNOT_16364.1|gb|EAT76189	354	EAT76189	sp|O88700|BLM_MOUSE	1416	Bloom syndrome protein homolog OS=Mus musculus GN=Blm PE=1 SV=1	O88700	1	1e-07	46.2	64	37.5	60.9375	4.51977
gnl|WGS:AAGI|SNOT_16364.1|gb|EAT76189	354	EAT76189	sp|Q9DEY9|BLM_XENLA	1364	Bloom syndrome protein homolog OS=Xenopus laevis GN=blm PE=2 SV=1	Q9DEY9	1	2e-07	45.4	64	35.9375	59.375	4.69208
gnl|WGS:AAGI|SNOT_16364.1|gb|EAT76189	354	EAT76189	sp|P54132|BLM_HUMAN	1417	Bloom syndrome protein OS=Homo sapiens GN=BLM PE=1 SV=1	P54132	1	3e-07	45.1	64	37.5	59.375	4.51658
