# Supplementary material for: In silico reversal of repeat-induced point mutation (RIP) identifies the origins of repeat families and uncovers obscured duplicated genes
Source: BMC Genomics. 2010 Nov 24;11:655. doi: 10.1186/1471-2164-11-655 (PMC3017866; doi:10.1186/1471-2164-11-655)
Supplement: Additional file 6 — List of predicted functional RecQ helicases in the S. nodorum genome. [file 1471-2164-11-655-S6.ZIP]

Archive with 168 entries (165 files):
- consensus/
- consensus/elsa_aln_2009_8_19_15_26_04_input.gif
- consensus/elsa_aln_2009_8_19_15_26_04_ripalign.txt
- consensus/molly_aln_2009_8_19_15_26_18_input.gif
- consensus/molly_aln_2009_8_19_15_26_18_ripalign.txt
- consensus/pixie_aln_2009_8_19_15_26_28_input.gif
- consensus/pixie_aln_2009_8_19_15_26_28_ripalign.txt
- consensus/r10_aln_2009_8_19_15_26_35_input.gif
- consensus/r10_aln_2009_8_19_15_26_35_ripalign.txt
- consensus/r22_aln_2009_8_19_15_26_45_input.gif
- consensus/r22_aln_2009_8_19_15_26_45_ripalign.txt
- consensus/r25_aln_2009_8_19_15_26_47_input.gif
- consensus/r25_aln_2009_8_19_15_26_47_ripalign.txt
- consensus/r31_aln_2009_8_19_15_26_58_input.gif
- consensus/r31_aln_2009_8_19_15_26_58_ripalign.txt
- consensus/r37_aln_2009_8_19_15_27_08_input.gif
- consensus/r37_aln_2009_8_19_15_27_08_ripalign.txt
- consensus/r38_aln_2009_8_19_15_27_35_input.gif
- consensus/r38_aln_2009_8_19_15_27_35_ripalign.txt
- consensus/r39_aln_2009_8_19_15_27_37_input.gif
- consensus/r39_aln_2009_8_19_15_27_37_ripalign.txt
- consensus/r51_aln_2009_8_19_15_27_45_input.gif
- consensus/r51_aln_2009_8_19_15_27_45_ripalign.txt
- consensus/r8_aln_2009_8_19_15_27_49_input.gif
- consensus/r8_aln_2009_8_19_15_27_49_ripalign.txt
- consensus/r9_aln_2009_8_19_15_28_52_input.gif
- consensus/r9_aln_2009_8_19_15_28_52_ripalign.txt
- consensus/x0_aln_2009_8_19_15_29_32_input.gif
- consensus/x0_aln_2009_8_19_15_29_32_ripalign.txt
- consensus/x11_aln_2009_8_19_15_30_12_input.gif
- consensus/x11_aln_2009_8_19_15_30_12_ripalign.txt
- consensus/x12_aln_2009_8_19_15_30_50_input.gif
- consensus/x12_aln_2009_8_19_15_30_50_ripalign.txt
- consensus/x15_aln_2009_8_19_15_30_58_input.gif
- consensus/x15_aln_2009_8_19_15_30_58_ripalign.txt
- consensus/x23_aln_2009_8_19_15_31_32_input.gif
- consensus/x23_aln_2009_8_19_15_31_32_ripalign.txt
- consensus/x26_aln_2009_8_19_15_31_34_input.gif
- consensus/x26_aln_2009_8_19_15_31_34_ripalign.txt
- consensus/x28_aln_2009_8_19_15_32_00_input.gif
- consensus/x28_aln_2009_8_19_15_32_00_ripalign.txt
- consensus/x35_aln_2009_8_19_15_32_08_input.gif
- consensus/x35_aln_2009_8_19_15_32_08_ripalign.txt
- consensus/x36_aln_2009_8_19_15_32_11_input.gif
- consensus/x36_aln_2009_8_19_15_32_11_ripalign.txt
- consensus/x3_aln_2009_8_19_15_32_13_input.gif
- consensus/x3_aln_2009_8_19_15_32_13_ripalign.txt
- consensus/x48_aln_2009_8_19_15_37_16_input.gif
- consensus/x48_aln_2009_8_19_15_37_16_ripalign.txt
- consensus/x96_aln_2009_8_19_15_37_17_input.gif
- consensus/x96_aln_2009_8_19_15_37_17_ripalign.txt
- consensus/y1_aln_2009_8_19_15_37_18_input.gif
- consensus/y1_aln_2009_8_19_15_37_18_ripalign.txt
- derip/
- derip/elsa_aln_derip_2009_8_19_15_39_44_input.gif
- derip/elsa_aln_derip_2009_8_19_15_39_44_ripalign.txt
- derip/molly_aln_derip_2009_8_19_15_39_59_input.gif
- derip/molly_aln_derip_2009_8_19_15_39_59_ripalign.txt
- derip/pixie_aln_derip_2009_8_19_15_40_09_input.gif
- derip/pixie_aln_derip_2009_8_19_15_40_09_ripalign.txt
- derip/r10_aln_derip_2009_8_19_15_40_16_input.gif
- derip/r10_aln_derip_2009_8_19_15_40_16_ripalign.txt
- derip/r22_aln_derip_2009_8_19_15_40_27_input.gif
- derip/r22_aln_derip_2009_8_19_15_40_27_ripalign.txt
- derip/r25_aln_derip_2009_8_19_15_40_29_input.gif
- derip/r25_aln_derip_2009_8_19_15_40_29_ripalign.txt
- derip/r31_aln_derip_2009_8_19_15_40_40_input.gif
- derip/r31_aln_derip_2009_8_19_15_40_40_ripalign.txt
- derip/r37_aln_derip_2009_8_19_15_40_50_input.gif
- derip/r37_aln_derip_2009_8_19_15_40_50_ripalign.txt
- derip/r38_aln_derip_2009_8_19_15_41_19_input.gif
- derip/r38_aln_derip_2009_8_19_15_41_19_ripalign.txt
- derip/r39_aln_derip_2009_8_19_15_41_20_input.gif
- derip/r39_aln_derip_2009_8_19_15_41_20_ripalign.txt
- derip/r51_aln_derip_2009_8_19_15_41_28_input.gif
- derip/r51_aln_derip_2009_8_19_15_41_28_ripalign.txt
- derip/r8_aln_derip_2009_8_19_15_41_33_input.gif
- derip/r8_aln_derip_2009_8_19_15_41_33_ripalign.txt
- derip/r9_aln_derip_2009_8_19_15_42_38_input.gif
- derip/r9_aln_derip_2009_8_19_15_42_38_ripalign.txt
- derip/x0_aln_derip_2009_8_19_15_43_19_input.gif
- derip/x0_aln_derip_2009_8_19_15_43_19_ripalign.txt
- derip/x11_aln_derip_2009_8_19_15_44_01_input.gif
- derip/x11_aln_derip_2009_8_19_15_44_01_ripalign.txt
- derip/x12_aln_derip_2009_8_19_15_44_39_input.gif
- derip/x12_aln_derip_2009_8_19_15_44_39_ripalign.txt
- derip/x15_aln_derip_2009_8_19_15_44_48_input.gif
- derip/x15_aln_derip_2009_8_19_15_44_48_ripalign.txt
- derip/x23_aln_derip_2009_8_19_15_45_22_input.gif
- derip/x23_aln_derip_2009_8_19_15_45_22_ripalign.txt
- derip/x26_aln_derip_2009_8_19_15_45_24_input.gif
- derip/x26_aln_derip_2009_8_19_15_45_24_ripalign.txt
- derip/x28_aln_derip_2009_8_19_15_45_51_input.gif
- derip/x28_aln_derip_2009_8_19_15_45_51_ripalign.txt
- derip/x35_aln_derip_2009_8_19_15_45_59_input.gif
- derip/x35_aln_derip_2009_8_19_15_45_59_ripalign.txt
- derip/x36_aln_derip_2009_8_19_15_46_02_input.gif
- derip/x36_aln_derip_2009_8_19_15_46_02_ripalign.txt
- derip/x3_aln_derip_2009_8_19_15_46_03_input.gif
- derip/x3_aln_derip_2009_8_19_15_46_03_ripalign.txt
- derip/x48_aln_derip_2009_8_19_15_51_05_input.gif
- derip/x48_aln_derip_2009_8_19_15_51_05_ripalign.txt
- derip/x96_aln_derip_2009_8_19_15_51_06_input.gif
- derip/x96_aln_derip_2009_8_19_15_51_06_ripalign.txt
- derip/y1_aln_derip_2009_8_19_15_51_07_input.gif
- derip/y1_aln_derip_2009_8_19_15_51_07_ripalign.txt
- highestgc/
- highestgc/elsa_aln_2009_9_24_11_13_22_ELSASN_sc1.26_324580_329718_-_1-5139.gif
- highestgc/elsa_aln_2009_9_24_11_13_22_ripalign.txt
- highestgc/molly_aln_2009_9_24_11_13_36_MOLLYSN_sc1.12_767912_769436_+_1-1525.gif
- highestgc/molly_aln_2009_9_24_11_13_36_ripalign.txt
- highestgc/pixie_aln_2009_9_24_11_13_45_PixieSN_sc1.64_3359_5201_+_1-1843.gif
- highestgc/pixie_aln_2009_9_24_11_13_45_ripalign.txt
- highestgc/r10_aln_2009_9_24_11_13_52_R10_sc1.63_461_1706_+_1-1246.gif
- highestgc/r10_aln_2009_9_24_11_13_52_ripalign.txt
- highestgc/r22_aln_2009_9_24_11_14_02_R22_sc1.41_1406_2083_+_1-678.gif
- highestgc/r22_aln_2009_9_24_11_14_02_ripalign.txt
- highestgc/r25_aln_2009_9_24_11_14_05_R25_sc1.15_994618_997945_+_1-3293.gif
- highestgc/r25_aln_2009_9_24_11_14_05_ripalign.txt
- highestgc/r31_aln_2009_9_24_11_14_15_R31_sc1.53_7473_10450_-_1-2978.gif
- highestgc/r31_aln_2009_9_24_11_14_15_ripalign.txt
- highestgc/r37_aln_2009_9_24_11_14_24_R37_sc1.64_3599_5201_+_1-1603.gif
- highestgc/r37_aln_2009_9_24_11_14_24_ripalign.txt
- highestgc/r38_aln_2009_9_24_11_14_49_R38_sc1.49_127668_128025_+_1-358.gif
- highestgc/r38_aln_2009_9_24_11_14_49_ripalign.txt
- highestgc/r39_aln_2009_9_24_11_14_51_R39_sc1.1_1279584_1281617_-_1-2034.gif
- highestgc/r39_aln_2009_9_24_11_14_51_ripalign.txt
- highestgc/r51_aln_2009_9_24_11_14_59_R51_sc1.18_889528_890360_+_1-833.gif
- highestgc/r51_aln_2009_9_24_11_14_59_ripalign.txt
- highestgc/r8_aln_2009_9_24_11_15_04_R8_sc1.2_579287_588429_-_1-9143.gif
- highestgc/r8_aln_2009_9_24_11_15_04_ripalign.txt
- highestgc/r9_aln_2009_9_24_11_16_03_R9_sc1.1_947088_951196_-_1-4109.gif
- highestgc/r9_aln_2009_9_24_11_16_03_ripalign.txt
- highestgc/x0_aln_2009_9_24_11_16_42_ripalign.txt
- highestgc/x0_aln_2009_9_24_11_16_42_X0_sc1.1_152761_156619_-_1-3859.gif
- highestgc/x11_aln_2009_9_24_11_17_19_ripalign.txt
- highestgc/x11_aln_2009_9_24_11_17_19_X11_sc1.54_4208_11558_+_1-7351.gif
- highestgc/x12_aln_2009_9_24_11_17_56_ripalign.txt
- highestgc/x12_aln_2009_9_24_11_17_56_X12_sc1.41_157200_159212_+_1-2013.gif
- highestgc/x15_aln_2009_9_24_11_18_04_ripalign.txt
- highestgc/x15_aln_2009_9_24_11_18_04_X15_sc1.45_200613_206849_-_1-6237.gif
- highestgc/x23_aln_2009_9_24_11_18_36_ripalign.txt
- highestgc/x23_aln_2009_9_24_11_18_36_X23_sc1.9_51323_51835_+_1-513.gif
- highestgc/x26_aln_2009_9_24_11_18_39_ripalign.txt
- highestgc/x26_aln_2009_9_24_11_18_39_X26_sc1.17_960536_965174_-_1-4639.gif
- highestgc/x28_aln_2009_9_24_11_19_03_ripalign.txt
- highestgc/x28_aln_2009_9_24_11_19_03_X28_sc1.9_99668_101450_-_1-1783.gif
- highestgc/x35_aln_2009_9_24_11_23_53_ripalign.txt
- highestgc/x35_aln_2009_9_24_11_23_53_X35_sc1.12_2990_4146_-_1-1157.gif
- highestgc/x36_aln_2009_9_24_11_23_56_ripalign.txt
- highestgc/x36_aln_2009_9_24_11_23_56_X36_sc1.9_96877_97387_-_1-511.gif
- highestgc/x3_aln_2009_9_24_11_19_11_ripalign.txt
- highestgc/x3_aln_2009_9_24_11_19_11_X3_sc1.2_565089_572943_+_1-7855.gif
- highestgc/x48_aln_2009_9_24_11_23_57_ripalign.txt
- highestgc/x48_aln_2009_9_24_11_23_57_X48_sc1.16_451_719_+_1-269.gif
- highestgc/x96_aln_2009_9_24_11_23_59_ripalign.txt
- highestgc/x96_aln_2009_9_24_11_23_59_X96_sc1.20_1755_2065_+_1-311.gif
- highestgc/y1_aln_2009_9_24_11_24_00_ripalign.txt
- highestgc/y1_aln_2009_9_24_11_24_00_Y1_sc1.5_1543229_1552599_-_1-9371.gif
- highestgc/y1_long_aln_2009_9_24_11_12_51_ripalign.txt
- highestgc/y1_long_aln_2009_9_24_11_12_51_Y1_sc1.60_416_9812_-_1-9397.gif
- highestgc/y1_short_aln_2009_9_24_11_11_57_ripalign.txt
- highestgc/y1_short_aln_2009_9_24_11_11_57_Y1_sc1.33_8_628_+_1-621.gif
- highestgc/y1_tandem_aln_2009_9_24_11_10_59_ripalign.txt
- highestgc/y1_tandem_aln_2009_9_24_11_10_59_Y1_sc1.5_1543229_1552599_-_1-9371.gif
- sn15_ripcal_summary_derip_consensus.txt
- sn15_ripcal_summary_highest_gc.txt
- sn15_ripcal_summary_majority_consensus.txt
