# Supplementary material for: In silico reversal of repeat-induced point mutation (RIP) identifies the origins of repeat families and uncovers obscured duplicated genes
Source: BMC Genomics. 2010 Nov 24;11:655. doi: 10.1186/1471-2164-11-655 (PMC3017866; doi:10.1186/1471-2164-11-655)
Supplement: Additional file 6 — List of predicted functional RecQ helicases in the S. nodorum genome. [file 1471-2164-11-655-S6.ZIP › consensus/elsa_aln_2009_8_19_15_26_04_ripalign.txt]

input	input_consensus	5114	2136.5	652.5	683.5	1641.5	0.3	ELSASN_sc1.25_28380_28624_+/1-245	245	108	31	36	70	27.3	5273	0	4958	5077	8.5	3	11.5	3	2	5	16.5	0	1	1	3	4	7	0	2	2	1	2	3	13	2	0	2	1	1	2	4	0	0	0	1.5
input	input_consensus	5114	2136.5	652.5	683.5	1641.5	0.3	ELSASN_sc1.37_302790_303967_-/1-1178	1178	481	146	165	386	26.4	5273	0	3936	3984	16	6.5	22.5	13	8.5	21.5	44	0	0	0	0	0	0	0	0	0	0	0	0	0	4	5	9	3.5	2.5	6	15	2	1	3	0.5
input	input_consensus	5114	2136.5	652.5	683.5	1641.5	0.3	ELSASN_sc1.38_48952_49304_+/1-353	353	117	87	76	73	46.2	5273	0	4762	4905	8	27	35	8	46	54	89	2	2.5	4.5	6	14	20	3	12.5	15.5	4	9	13	53	1	20	21	0	5	5	26	1	1	2	0
input	input_consensus	5114	2136.5	652.5	683.5	1641.5	0.3	ELSASN_sc1.22_6304_6877_-/1-574	574	261	60	72	181	23	5273	0	4540	4566	8	3	11	9	5	14	25	0	0	0	1	0	1	0	0	0	0	0	0	1	4	1	5	2	0	2	7	2	0	2	1
input	input_consensus	5114	2136.5	652.5	683.5	1641.5	0.3	ELSASN_sc1.16_946114_949239_+/1-3126	3126	1345	354	386	1041	23.7	5273	0	2015	2175	37	14	51	52.5	16.5	69	120	0	0	0	1	0	1	0	0	0	0	0	0	1	13	10	23	8	6.5	14.5	37.5	6.75	1	7.75	3.5
input	input_consensus	5114	2136.5	652.5	683.5	1641.5	0.3	ELSASN_sc1.48_138664_139817_-/1-1154	1154	479	130	158	387	25	5273	0	3960	4013	19.5	4	23.5	21.5	4	25.5	49	0	0	0	0	0	0	0	0	0	0	0	0	0	8	1	9	5	1	6	15	2	1	3	2.5
input	input_consensus	5114	2136.5	652.5	683.5	1641.5	0.3	ELSASN_sc1.14_1_3062_+/1-3062	3062	1244	401	446	971	27.7	5273	0	2136	2411	32.5	55	87.5	30	39	69	156.5	0	1	1	7	10	17	0	2	2	2	2	4	24	10.5	17.5	28	4	23	27	55	2.5	2.5	5	5.5
input	input_consensus	5114	2136.5	652.5	683.5	1641.5	0.3	ELSASN_sc1.26_324580_329718_-/1-5139	5139	2106	697	729	1607	27.7	5273	0	2	254	27	61.5	88.5	40	78.5	118.5	207	0	0	0	0	1	1	0	0	0	0	0	0	1	11	48.5	59.5	8.5	25	33.5	93	3.75	8.5	12.25	3
input	input_consensus	5114	2136.5	652.5	683.5	1641.5	0.3	ELSASN_sc1.37_305806_309795_-/1-3990	3990	1696	503	501	1290	25.2	5273	0	1166	1373	41.5	24.5	66	43	34	77	143	0	0	0	1	3	4	1	1	2	1	2	3	9	16.5	20.5	37	13.5	12	25.5	62.5	7.5	1	8.5	3
input	input_consensus	5114	2136.5	652.5	683.5	1641.5	0.3	ELSASN_sc1.32_132309_137291_-/1-4983	4983	2027	694	722	1540	28.4	5273	0	147	504	34.5	87	121.5	39.5	99	138.5	260	1	2	3	17	20	37	4	5	9	9	6	15	64	8.5	59.5	68	9.5	36.5	46	114	3	3.5	6.5	1.5
input	input_consensus	5114	2136.5	652.5	683.5	1641.5	0.3	ELSASN_sc1.29_6583_7194_+/1-612	612	255	75	94	188	27.6	5273	0	4503	4521	2.5	2	4.5	6.5	3	9.5	14	0	0	0	0	0	0	0	0	0	0	0	0	0	1	2	3	0.5	0	0.5	3.5	1	0	1	0
input	input_consensus	5114	2136.5	652.5	683.5	1641.5	0.3	ELSASN_sc1.31_216_511_-/1-296	296	132	33	32	99	22	5273	0	4818	4829	6	1	7	1	1	2	9	0	0	0	0	2	2	0	0	0	0	0	0	2	0	1	1	2	0	2	3	0	0	0	0
input	input_consensus	5114	2136.5	652.5	683.5	1641.5	0.3	ELSASN_sc1.14_1014765_1017064_/1-2300	2300	969	290	294	747	25.4	5273	0	2823	2959	34	28	62	24	19	43	105	0	1	1	0	0	0	0	5	5	0	3	3	9	9	10	19	8	9.5	17.5	36.5	5.75	3	8.75	4
input	input_consensus	5114	2136.5	652.5	683.5	1641.5	0.3	ELSASN_sc1.9_1329649_1331433_-/1-1785	1785	767	203	208	607	23	5273	0	3338	3490	33	15	48	39.5	13	52.5	100.5	0	0	0	10.5	12	22.5	1	1	2	3.5	2	5.5	30	12	4	16	8.5	1	9.5	25.5	5.5	2.5	8	3
input	input_consensus	5114	2136.5	652.5	683.5	1641.5	0.3	ELSASN_sc1.22_8117_8582_-/1-466	466	189	61	52	164	24.2	5273	0	4663	4701	7	2	9	10	1	11	20	0	0	0	2	1	3	0	0	0	0	0	0	3	2	0	2	2	0	2	4	2	0	2	2
input	input_consensus	5114	2136.5	652.5	683.5	1641.5	0.3	ELSASN_sc1.45_196879_199882_-/1-3004	3004	1274	330	371	1029	23.3	5273	0	2114	2687	109	79	188	108.5	62	170.5	358.5	7.5	8	15.5	62.5	70.5	133	17.5	9	26.5	15.5	11.5	27	202	22.5	8.5	31	17	8.5	25.5	56.5	7	1.5	8.5	4.5
input	input_consensus	5114	2136.5	652.5	683.5	1641.5	0.3	ELSASN_sc1.16_972516_974535_+/1-2020	2020	850	244	258	668	24.9	5273	0	3096	3197	40	18.5	58.5	30	5.5	35.5	94	0	0	0	0	0	0	0	0	0	0	0	0	0	10	2	12	11	6	17	29	4	0	4	5
[truncated: 17 more columns]
