# Supplementary material for: In silico reversal of repeat-induced point mutation (RIP) identifies the origins of repeat families and uncovers obscured duplicated genes
Source: BMC Genomics. 2010 Nov 24;11:655. doi: 10.1186/1471-2164-11-655 (PMC3017866; doi:10.1186/1471-2164-11-655)
Supplement: Additional file 6 — List of predicted functional RecQ helicases in the S. nodorum genome. [file 1471-2164-11-655-S6.ZIP › consensus/molly_aln_2009_8_19_15_26_18_ripalign.txt]

input	input_consensus	1875	710	254	283	628	0.3	MOLLYSN_sc1.1_2264_4019_+/1-1756	1756	672	232	251	601	27.5	1946	0	119	234	21.5	20.5	42	24.5	19.5	44	86	2	0	2	6	5	11	4	0	4	6	4	10	27	7	11	18	2	8	10	28	2	0	2	3
input	input_consensus	1875	710	254	283	628	0.3	MOLLYSN_sc1.14_435933_437795_+/1-1863	1863	693	252	292	626	29.2	1946	0	13	109	20	30	50	21.5	21.5	43	93	0	0	0	0	0	0	0	0	0	0	0	0	0	3	12.5	15.5	3	11	14	29.5	1	1	2	4
input	input_consensus	1875	710	254	283	628	0.3	MOLLYSN_sc1.29_1157_2010_+/1-854	854	315	116	119	304	27.5	1946	0	1026	1068	7.5	2	9.5	16.5	3	19.5	29	1	0	1	1	4	5	0	0	0	0	1	1	7	1	0	1	2	0	2	3	5	0	5	2
input	input_consensus	1875	710	254	283	628	0.3	MOLLYSN_sc1.50_7375_9245_-/1-1871	1871	752	204	236	679	23.5	1946	0	11	195	58	17	75	60.5	8.5	69	144	4	2	6	10	7	17	3	0	3	2	3	5	31	13	2.5	15.5	5.5	3	8.5	24	5	1	6	10
input	input_consensus	1875	710	254	283	628	0.3	MOLLYSN_sc1.40_34597_36460_-/1-1864	1864	691	267	295	611	30.2	1946	0	13	117	21	33	54	15.5	30.5	46	100	0	0	0	0	0	0	0	0	0	0	0	0	0	3	16.5	19.5	3.5	9	12.5	32	1	3	4	0
input	input_consensus	1875	710	254	283	628	0.3	MOLLYSN_sc1.67_1632_2956_+/1-1325	1325	483	205	179	458	29	1946	0	553	646	17	13.5	30.5	14	24	38	68.5	0	2	2	4	7	11	1	1	2	3	2	5	20	4	14.5	18.5	1	7	8	26.5	3	0	3	2
input	input_consensus	1875	710	254	283	628	0.3	MOLLYSN_sc1.5_1294426_1296293_/1-1868	1868	709	241	281	637	27.9	1946	0	20	121	25	22	47	19.5	10.5	30	77	0	1	1	2	2	4	2	2	4	0	0	0	9	9.5	4	13.5	6	7	13	26.5	3	0	3	4
input	input_consensus	1875	710	254	283	628	0.3	MOLLYSN_sc1.11_1274684_1275933/1-1250	1250	485	141	194	430	26.8	1946	0	628	700	24	19.5	43.5	17.5	5	22.5	66	0	0	0	0	0	0	0	1	1	0	1	1	2	5.5	2	7.5	1	6	7	14.5	3	0	3	3
input	input_consensus	1875	710	254	283	628	0.3	MOLLYSN_sc1.48_7086_8174_+/1-1089	1089	437	128	153	371	25.8	1946	0	789	879	28.5	13	41.5	17.5	12	29.5	71	0	1	1	4	7	11	2	1	3	0	0	0	15	6.5	4	10.5	3	3	6	16.5	0	0	0	4
input	input_consensus	1875	710	254	283	628	0.3	MOLLYSN_sc1.7_204043_205906_-/1-1864	1864	697	258	290	619	29.4	1946	0	12	121	25	30	55	19.5	25.5	45	100	0	1	1	1	1	2	0	2	2	0	1	1	6	6	15.5	21.5	0.5	9	9.5	31	3	2	5	1
input	input_consensus	1875	710	254	283	628	0.3	MOLLYSN_sc1.29_7264_8132_+/1-869	869	349	98	123	299	25.4	1946	0	1008	1057	21	5.5	26.5	14.5	3	17.5	44	0	0	0	1	1	2	0	0	0	0	0	0	2	3.5	2	5.5	5	2	7	12.5	2	0	2	3
input	input_consensus	1875	710	254	283	628	0.3	MOLLYSN_sc1.33_377978_379845_-/1-1868	1868	704	250	281	633	28.4	1946	0	11	185	29.5	34.5	64	37.5	36.5	74	138	0	0	0	8	6	14	6	0	6	6	4	10	30	6	18	24	3	11	14	38	2	1	3	1
input	input_consensus	1875	710	254	283	628	0.3	MOLLYSN_sc1.4_10448_11356_-/1-909	909	346	117	123	323	26.4	1946	0	966	1022	14.5	3	17.5	19.5	7	26.5	44	0	0	0	1	4	5	2	0	2	3	1	4	11	1.5	1	2.5	1	2	3	5.5	1	1	2	1
input	input_consensus	1875	710	254	283	628	0.3	MOLLYSN_sc1.5_1303299_1305158_/1-1860	1860	705	241	274	640	27.7	1946	0	17	101	23	17	40	22.5	9.5	32	72	1	1	2	1	1	2	1	0	1	0	3	3	8	9.5	4	13.5	6	7	13	26.5	4	0	4	4
input	input_consensus	1875	710	254	283	628	0.3	MOLLYSN_sc1.32_129308_131171_+/1-1864	1864	732	234	253	645	26.1	1946	0	11	126	40	12	52	39.5	20.5	60	112	1	0	1	0	0	0	0	0	0	0	0	0	1	10	11.5	21.5	6	4	10	31.5	3	0	3	9
input	input_consensus	1875	710	254	283	628	0.3	MOLLYSN_sc1.15_1002251_1004122/1-1872	1872	724	245	269	634	27.5	1946	0	13	140	38	21.5	59.5	25.5	15.5	41	100.5	2.5	1	3.5	3	3	6	1	2	3	1	1.5	2.5	15	6	6.5	12.5	3	4	7	19.5	4	0	4	3
input	input_consensus	1875	710	254	283	628	0.3	MOLLYSN_sc1.4_46_392_-/1-347	347	156	27	48	116	21.6	1946	0	1528	1560	12.5	2	14.5	11	1	12	26.5	0	0	0	1	2	3	0	1	1	0	1	1	5	4.5	1	5.5	1	0	1	6.5	0	0	0	2
input	input_consensus	1875	710	254	283	628	0.3	MOLLYSN_sc1.8_243088_243482_-/1-395	395	129	87	114	65	50.9	1946	0	1480	1621	11	51	62	1	44	45	107	5	0	5	5	6	11	1	7	8	3	7	10	34	0	20	20	0	13	13	33	0	1	1	2
input	input_consensus	1875	710	254	283	628	0.3	MOLLYSN_sc1.34_367968_369250_-/1-1283	1283	533	114	160	476	21.4	1946	0	596	730	51.5	12	63.5	47.5	5	52.5	116	0	0	0	3	4	7	3	1	4	1	1	2	13	12	1	13	3	5	8	21	4	0	4	3
input	input_consensus	1875	710	254	283	628	0.3	MOLLYSN_sc1.11_24270_25054_-/1-785	785	292	114	112	267	28.8	1946	0	1091	1160	19	13.5	32.5	12.5	7	19.5	52	1	1	2	3	4	7	0	2	2	1	3	4	15	2	3	5	1	2	3	8	2	0	2	0
input	input_consensus	1875	710	254	283	628	0.3	MOLLYSN_sc1.28_413823_414835_+/1-1013	1013	421	114	97	381	20.8	1946	0	862	990	51.5	5	56.5	40.5	8	48.5	105	1	1	2	7	9	16	1	1	2	1	1	2	22	6.5	0	6.5	5.5	0	5.5	12	5	0	5	4
input	input_consensus	1875	710	254	283	628	0.3	MOLLYSN_sc1.34_371255_371589_+/1-335	335	119	60	44	112	31	1946	0	1542	1574	6	2.5	8.5	7.5	6	13.5	22	0	0	0	1	1	2	0	0	0	1	4	5	7	2	2	4	1.5	1	2.5	6.5	0	0	0	1
input	input_consensus	1875	710	254	283	628	0.3	MOLLYSN_sc1.6_1228321_1230159_/1-1839	1839	679	263	295	602	30.3	1946	0	39	153	19.5	35.5	55	19	34	53	108	0	0	0	0	0	0	0	1	1	0	0	0	1	3	22.5	25.5	2	16	18	43.5	3	1	4	3
input	input_consensus	1875	710	254	283	628	0.3	MOLLYSN_sc1.8_685525_685959_-/1-435	435	192	39	68	136	24.6	1946	0	1440	1485	17.5	7	24.5	10	3	13	37.5	0	0	0	2	1	3	2	0	2	1	1	2	7	3.5	2	5.5	0	1	1	6.5	0	0	0	0
input	input_consensus	1875	710	254	283	628	0.3	MOLLYSN_sc1.11_1270542_1272406/1-1865	1865	702	254	283	626	28.8	1946	0	11	132	28	30	58	26	25	51	109	2	0	2	2	1	3	2	1	3	0	1	1	9	6	14.5	20.5	3	10	13	33.5	3	0	3	3
input	input_consensus	1875	710	254	283	628	0.3	MOLLYSN_sc1.58_25648_25899_+/1-252	252	100	25	32	95	22.6	1946	0	1623	1643	8	2	10	7	0	7	17	0	0	0	1	1	2	0	1	1	0	0	0	3	2	0	2	0	0	0	2	0	0	0	2
input	input_consensus	1875	710	254	283	628	0.3	MOLLYSN_sc1.7_207534_209401_-/1-1868	1868	707	272	281	608	29.6	1946	0	10	132	29.5	28.5	58	19.5	36.5	56	114	0	0	0	1	1	2	0	0	0	0	1	1	3	5	19	24	2	7	9	33	3	2	5	4
input	input_consensus	1875	710	254	283	628	0.3	MOLLYSN_sc1.19_25973_27181_+/1-1209	1209	360	281	304	264	48.4	1946	0	675	1206	37	131.5	168.5	24	126.5	150.5	319	14	19	33	53.5	25	78.5	7	33	40	14.5	36	50.5	202	1	54	55	0	46	46	101	0	11	11	2
input	input_consensus	1875	710	254	283	628	0.3	MOLLYSN_sc1.63_10527_12396_+/1-1870	1870	718	250	272	630	27.9	1946	0	13	126	31	19	50	24.5	19.5	44	94	1	1	2	3	3	6	0	0	0	0	1	1	9	8.5	9.5	18	4	7	11	29	2	0	2	5
input	input_consensus	1875	710	254	283	628	0.3	MOLLYSN_sc1.18_882207_884071_+/1-1865	1865	729	238	258	640	26.6	1946	0	12	106	34.5	10.5	45	29.5	14.5	44	89	0	0	0	1	0	1	0	0	0	0	0	0	1	7	10	17	2	3	5	22	2	1	3	5
input	input_consensus	1875	710	254	283	628	0.3	MOLLYSN_sc1.36_327417_327871_-/1-455	455	203	41	60	151	22.2	1946	0	1423	1466	19.5	6	25.5	11	2	13	38.5	0	0	0	0	1	1	0	0	0	0	0	0	1	5	1	6	1	2	3	9	1	1	2	2
input	input_consensus	1875	710	254	283	628	0.3	MOLLYSN_sc1.4_2328_3097_-/1-770	770	314	78	96	282	22.6	1946	0	1105	1162	20.5	5	25.5	21.5	2	23.5	49	1	0	1	2	2	4	0	1	1	1	0	1	7	8	0	8	1	1	2	10	1	0	1	2
input	input_consensus	1875	710	254	283	628	0.3	MOLLYSN_sc1.32_370148_372013_+/1-1866	1866	706	259	280	621	28.9	1946	0	13	124	29	27	56	21	28	49	105	0	0	0	0	0	0	0	0	0	0	0	0	0	4	15.5	19.5	2	9	11	30.5	5	1	6	5
input	input_consensus	1875	710	254	283	628	0.3	MOLLYSN_sc1.67_9984_10558_+/1-575	575	230	66	109	170	30.4	1946	0	1300	1324	5	9.5	14.5	3	6	9	23.5	0	0	0	0	0	0	0	0	0	0	0	0	0	1	3	4	0	3	3	7	0	0	0	2
input	input_consensus	1875	710	254	283	628	0.3	MOLLYSN_sc1.45_207938_209809_-/1-1872	1872	743	241	250	638	26.2	1946	0	12	122	46.5	14.5	61	24	12	36	97	0	0	0	1	0	1	0	0	0	1	0	1	2	4	6.5	10.5	6	4	10	20.5	4	0	4	9
input	input_consensus	1875	710	254	283	628	0.3	MOLLYSN_sc1.1_17177_19039_-/1-1863	1863	683	278	301	601	31.1	1946	0	13	210	29	54	83	25.5	52.5	78	161	2	0	2	8	7	15	5	1	6	7	3	10	33	6	23	29	3	12	15	44	1	3	4	3
input	input_consensus	1875	710	254	283	628	0.3	MOLLYSN_sc1.9_1331434_1331867_/1-434	434	157	66	52	159	27.2	1946	0	1441	1483	13.5	2	15.5	18.5	6	24.5	40	0	0	0	0	0	0	0	0	0	0	1	1	1	2.5	2	4.5	2.5	1	3.5	8	1	0	1	2
input	input_consensus	1875	710	254	283	628	0.3	MOLLYSN_sc1.4_894_1093_-/1-200	200	81	20	31	68	25.5	1946	0	1675	1687	7	1	8	4	0	4	12	0	0	0	0	0	0	0	0	0	0	0	0	0	1	0	1	2	0	2	3	1	0	1	0
input	input_consensus	1875	710	254	283	628	0.3	MOLLYSN_sc1.26_2616_3301_-/1-686	686	281	71	84	250	22.6	1946	0	1192	1272	28	5.5	33.5	24.5	3	27.5	61	0	0	0	6	1	7	0	2	2	3	3	6	15	0	0	0	2.5	0	2.5	2.5	2	0	2	1
input	input_consensus	1875	710	254	283	628	0.3	MOLLYSN_sc1.12_767912_769436_+/1-1525	1525	426	386	375	338	49.9	1946	0	368	1113	36.5	151	187.5	34	171.5	205.5	393	27	28	55	63.5	61	124.5	16	57	73	24.5	56	80.5	333	1	68	69	1	50	51	120	1	12	13	0
[truncated: 17 more columns]
