# Supplementary material for: In silico reversal of repeat-induced point mutation (RIP) identifies the origins of repeat families and uncovers obscured duplicated genes
Source: BMC Genomics. 2010 Nov 24;11:655. doi: 10.1186/1471-2164-11-655 (PMC3017866; doi:10.1186/1471-2164-11-655)
Supplement: Additional file 6 — List of predicted functional RecQ helicases in the S. nodorum genome. [file 1471-2164-11-655-S6.ZIP › consensus/pixie_aln_2009_8_19_15_26_28_ripalign.txt]

input	input_consensus	1850	735.5	230.5	255.5	628.5	0.3	PixieSN_sc1.10_36744_38478_-/1-1735	1735	708	211	223	593	25	1918	0	117	243	35	22	57	25.5	21	46.5	103.5	0.5	1	1.5	3.5	7.5	11	0	1	1	0	0	0	13.5	4.5	7.5	12	5	6	11	23	6	1	7	3
input	input_consensus	1850	735.5	230.5	255.5	628.5	0.3	PixieSN_sc1.13_691727_693522_+/1-1796	1796	707	223	255	611	26.6	1918	0	54	222	25	36	61	34.5	36.5	71	132	5	3.5	8.5	8.5	9.5	18	1	0	1	1	0	1	28.5	7.25	18	25.25	7.25	8	15.25	40.5	2	0	2	0.5
input	input_consensus	1850	735.5	230.5	255.5	628.5	0.3	PixieSN_sc1.8_1357388_1359138_/1-1751	1751	701	198	242	610	25.1	1918	0	103	258	28.5	28.5	57	38	27	65	122	0	0.5	0.5	7	9	16	0	1	1	2	2	4	21.5	9.75	8.5	18.25	5.25	8	13.25	31.5	7	1	8	2
input	input_consensus	1850	735.5	230.5	255.5	628.5	0.3	PixieSN_sc1.35_10207_11032_-/1-826	826	336	90	99	301	22.9	1918	0	1024	1111	17.5	8.5	26	30	6.5	36.5	62.5	1.5	2	3.5	5	7.5	12.5	1	2	3	1	0	1	20	5.25	1.5	6.75	4.25	0	4.25	11	2	0	2	1.5
input	input_consensus	1850	735.5	230.5	255.5	628.5	0.3	PixieSN_sc1.12_496592_497151_+/1-560	560	169	119	157	115	49.3	1918	0	1291	1531	16.5	70	86.5	8.5	51	59.5	146	8.5	5	13.5	18	12.5	30.5	4	14	18	4	24.5	28.5	90.5	1.5	20.5	22	0	21	21	43	0	2	2	2.5
input	input_consensus	1850	735.5	230.5	255.5	628.5	0.3	PixieSN_sc1.37_313407_315257_-/1-1851	1851	726	235	261	629	26.8	1918	0	6	171	30.5	33.5	64	31	29.5	60.5	124.5	1.5	2	3.5	7	7	14	0	2	2	2	4.5	6.5	26	3.5	14	17.5	6	13	19	36.5	5	1	6	2.5
input	input_consensus	1850	735.5	230.5	255.5	628.5	0.3	PixieSN_sc1.17_4265_5965_-/1-1701	1701	701	202	222	576	24.9	1918	0	151	315	35	22	57	30.5	25	55.5	112.5	1	2.5	3.5	8	7	15	4	5	9	9	6	15	42.5	6.25	7.5	13.75	6.25	3	9.25	23	2	1	3	2.5
input	input_consensus	1850	735.5	230.5	255.5	628.5	0.3	PixieSN_sc1.21_715828_716151_+/1-324	324	133	45	35	111	24.7	1918	0	1526	1556	3	3	6	9.5	1	10.5	16.5	0.5	0	0.5	3	6	9	0	1	1	0	1	1	11.5	2.25	0	2.25	0.25	0	0.25	2.5	0	0	0	0
input	input_consensus	1850	735.5	230.5	255.5	628.5	0.3	PixieSN_sc1.41_143753_145499_-/1-1747	1747	704	190	235	618	24.3	1918	0	103	280	36	32.5	68.5	47	25.5	72.5	141	2	1	3	11.5	11	22.5	1	0	1	1.5	1.5	3	29.5	6.25	6	12.25	5.25	9	14.25	26.5	4	0	4	0
input	input_consensus	1850	735.5	230.5	255.5	628.5	0.3	PixieSN_sc1.37_303966_305821_-/1-1856	1856	720	276	288	572	30.4	1918	0	6	489	54	80	134	41	83	124	258	7.5	7	14.5	62.5	50	112.5	14	18	32	21.5	25.5	47	206	5.25	24.5	29.75	5.25	15.5	20.75	50.5	4	2	6	2.5
input	input_consensus	1850	735.5	230.5	255.5	628.5	0.3	PixieSN_sc1.67_574_1631_+/1-1058	1058	402	142	143	371	26.9	1918	0	801	927	15.5	28	43.5	18.5	22	40.5	84	0	1	1	10.5	11.5	22	1	1	2	1.5	2	3.5	28.5	0	7	7	3	7	10	17	1	0	1	1
input	input_consensus	1850	735.5	230.5	255.5	628.5	0.3	PixieSN_sc1.23_554824_556570_+/1-1747	1747	704	194	237	612	24.7	1918	0	103	239	31.5	28	59.5	34.5	18.5	53	112.5	0	0.5	0.5	6.5	7	13.5	0	0.5	0.5	1	1	2	16.5	7	5	12	9	8.5	17.5	29.5	3	0	3	3
input	input_consensus	1850	735.5	230.5	255.5	628.5	0.3	PixieSN_sc1.24_75_1831_+/1-1757	1757	688	210	248	611	26.1	1918	0	102	282	23	30.5	53.5	38	26.5	64.5	118	2	1	3	14.5	13	27.5	1	1	2	3.5	10.5	14	46.5	5	7.5	12.5	4	9	13	25.5	6	0.5	6.5	2.5
input	input_consensus	1850	735.5	230.5	255.5	628.5	0.3	PixieSN_sc1.33_380578_381162_-/1-585	585	227	76	109	173	31.6	1918	0	1268	1345	7.5	17.5	25	3.5	16	19.5	44.5	3	1	4	5	7.5	12.5	2	2	4	1	5	6	26.5	0.5	5	5.5	0	7	7	12.5	1	0	1	0.5
input	input_consensus	1850	735.5	230.5	255.5	628.5	0.3	PixieSN_sc1.41_150727_152481_-/1-1755	1755	713	197	230	615	24.3	1918	0	103	288	36.5	28	64.5	43.5	25.5	69	133.5	2	0	2	14.5	12.5	27	1	1	2	2.5	3	5.5	36.5	5.5	9.5	15	5	6	11	26	4	0	4	0.5
input	input_consensus	1850	735.5	230.5	255.5	628.5	0.3	PixieSN_sc1.33_381264_382375_-/1-1112	1112	418	172	155	367	29.4	1918	0	739	840	11	30	41	9.5	30	39.5	80.5	0.5	1	1.5	5	5	10	0	1	1	1	1	2	14.5	0.25	15	15.25	1.25	8	9.25	24.5	0	0	0	0
input	input_consensus	1850	735.5	230.5	255.5	628.5	0.3	PixieSN_sc1.28_445813_447559_+/1-1747	1747	706	206	232	603	25.1	1918	0	103	256	32.5	28	60.5	31	24.5	55.5	116	2	0	2	11.5	10	21.5	2	0	2	2.5	2.5	5	30.5	2.5	6.25	8.75	3	9	12	20.75	2	0	2	2
input	input_consensus	1850	735.5	230.5	255.5	628.5	0.3	PixieSN_sc1.18_886227_888073_+/1-1847	1847	744	212	240	651	24.5	1918	0	5	104	25.5	7.5	33	29.5	9.5	39	72	0.5	1	1.5	4.5	8	12.5	0	1	1	0	2	2	17	5.75	4	9.75	4.25	1	5.25	15	4	0	4	0
input	input_consensus	1850	735.5	230.5	255.5	628.5	0.3	PixieSN_sc1.7_559251_559483_+/1-233	233	50	72	54	57	54.1	1918	0	1634	1782	5	27.5	32.5	8.5	26	34.5	67	3	5	8	6	15	21	5	10	15	5	14	19	63	0	5	5	0	6.25	6.25	11.25	0	0	0	0
input	input_consensus	1850	735.5	230.5	255.5	628.5	0.3	PixieSN_sc1.56_26809_28652_-/1-1844	1844	712	245	282	605	28.6	1918	0	7	196	20	42	62	22.5	42.5	65	127	3	4.5	7.5	9	11	20	4	8	12	8	6	14	53.5	2	16	18	3	14	17	35	0	1	1	3.5
input	input_consensus	1850	735.5	230.5	255.5	628.5	0.3	PixieSN_sc1.1_19893_21245_-/1-1353	1353	550	162	140	501	22.3	1918	0	503	634	42	11	53	38.5	12	50.5	103.5	0.5	0	0.5	5.5	7.5	13	0	1	1	0	2	2	16.5	1.25	5	6.25	8.25	2	10.25	16.5	5	0	5	1
input	input_consensus	1850	735.5	230.5	255.5	628.5	0.3	PixieSN_sc1.25_485958_486159_+/1-202	202	86	36	17	63	26.2	1918	0	1648	1700	5.5	5	10.5	7.5	8	15.5	26	2	0	2	8	6	14	2	0	2	5	2	7	25	1.25	5	6.25	0.25	1	1.25	7.5	0	0	0	0
input	input_consensus	1850	735.5	230.5	255.5	628.5	0.3	PixieSN_sc1.33_15625_17370_+/1-1746	1746	686	203	254	603	26.2	1918	0	104	247	20.5	36.5	57	34	28	62	119	1	0.5	1.5	6.5	6.5	13	1	0	1	1	0	1	16.5	7.5	10.5	18	5	7	12	30	2	0	2	5.5
input	input_consensus	1850	735.5	230.5	255.5	628.5	0.3	PixieSN_sc1.51_11452_12085_-/1-634	634	251	80	86	217	26.2	1918	0	1216	1281	5.5	10.5	16	16	7.5	23.5	39.5	1.5	3	4.5	5	7.5	12.5	1	2	3	2	1	3	23	4	3	7	2	2	4	11	2	0	2	0
input	input_consensus	1850	735.5	230.5	255.5	628.5	0.3	PixieSN_sc1.9_44701_46546_+/1-1846	1846	721	245	265	615	27.6	1918	0	5	158	28	35	63	24.5	39.5	64	127	0.5	1	1.5	3.5	7	10.5	0	2	2	1	2	3	17	6	17.5	23.5	6	11	17	40.5	5	1	6	2
input	input_consensus	1850	735.5	230.5	255.5	628.5	0.3	PixieSN_sc1.64_3359_5201_+/1-1843	1843	681	275	312	575	31.9	1918	0	7	232	13	67	80	18.5	64.5	83	163	4	4.5	8.5	10.5	8	18.5	3	7	10	8	9	17	54	2.5	27.5	30	1	25	26	56	2	3	5	0
input	input_consensus	1850	735.5	230.5	255.5	628.5	0.3	PixieSN_sc1.8_359693_361537_+/1-1845	1845	703	266	286	590	29.9	1918	0	5	196	18	51	69	20.5	58	78.5	147.5	8	7.5	15.5	9	7	16	1	0	1	2	1.5	3.5	36	2.5	25	27.5	2	18	20	47.5	1	2	3	0
input	input_consensus	1850	735.5	230.5	255.5	628.5	0.3	PixieSN_sc1.23_556986_558832_+/1-1847	1847	752	196	244	655	23.8	1918	0	7	213	44.5	26.5	71	45	14	59	130	4	5.5	9.5	11.5	12.5	24	4	9	13	10	8	18	64.5	10.25	5	15.25	10.25	8	18.25	33.5	2	0	2	2.5
[truncated: 17 more columns]
