# Supplementary material for: In silico reversal of repeat-induced point mutation (RIP) identifies the origins of repeat families and uncovers obscured duplicated genes
Source: BMC Genomics. 2010 Nov 24;11:655. doi: 10.1186/1471-2164-11-655 (PMC3017866; doi:10.1186/1471-2164-11-655)
Supplement: Additional file 6 — List of predicted functional RecQ helicases in the S. nodorum genome. [file 1471-2164-11-655-S6.ZIP › consensus/r10_aln_2009_8_19_15_26_35_ripalign.txt]

input	input_consensus	1303	461	186	172.5	483.5	0.3	R10_sc1.45_209792_210019_+/1-228	228	94	23	28	83	22.4	1360	0	1078	1190	11	10	21	13	4	17	38	2	3	5	25	14	39	6	8	14	9	4	13	71	1	1	2	3	0	3	5	0	0	0	0
input	input_consensus	1303	461	186	172.5	483.5	0.3	R10_sc1.51_1_799_-/1-799	799	281	125	105	288	28.8	1360	0	504	550	8.5	9	17.5	12.5	13.5	26	43.5	0	0	0	0	0	0	0	0	0	0	0	0	0	3	6.5	9.5	3	4	7	16.5	4	1	5	1
input	input_consensus	1303	461	186	172.5	483.5	0.3	R10_sc1.8_1385917_1386701_+/1-785	785	274	116	94	301	26.8	1360	0	524	743	24	19	43	41.5	33.5	75	118	1.5	4	5.5	25	27	52	14	10	24	4	7.5	11.5	93	5.5	7	12.5	2	4	6	18.5	1	1	2	3
input	input_consensus	1303	461	186	172.5	483.5	0.3	R10_sc1.57_25956_26889_-/1-934	934	362	90	92	390	19.5	1360	0	372	578	50.5	11	61.5	52	12.5	64.5	126	4	2	6	16	26	42	6	8	14	7	4	11	73	12	0	12	14.5	1	15.5	27.5	2	0	2	2
input	input_consensus	1303	461	186	172.5	483.5	0.3	R10_sc1.49_78101_79257_+/1-1157	1157	409	164	157	427	27.7	1360	0	149	216	13.5	9.5	23	20	11.5	31.5	54.5	0	0	0	2	2	4	0	0	0	0	1	1	5	9	5.5	14.5	6	4	10	24.5	2	0	2	2
input	input_consensus	1303	461	186	172.5	483.5	0.3	R10_sc1.18_1070_2311_-/1-1242	1242	436	189	167	450	28.7	1360	0	61	131	13.5	15.5	29	15	21	36	65	0	0	0	0	0	0	0	0	0	0	0	0	0	4	12	16	5.5	8.5	14	30	1	3	4	2
input	input_consensus	1303	461	186	172.5	483.5	0.3	R10_sc1.45_209968_210377_+/1-410	410	144	51	53	162	25.4	1360	0	893	1097	11	17	28	32	20	52	80	4	9	13	34.5	22	56.5	11	12.5	23.5	18	12	30	123	2	2	4	2	2	4	8	0	0	0	0
input	input_consensus	1303	461	186	172.5	483.5	0.3	R10_sc1.44_222851_223098_-/1-248	248	69	39	39	101	31.5	1360	0	1058	1185	8	15	23	17	13	30	53	2	5	7	14	19	33	4	6	10	11	10	21	71	1	2	3	1	0	1	4	0	1	1	0
input	input_consensus	1303	461	186	172.5	483.5	0.3	R10_sc1.73_3808_5045_-/1-1238	1238	451	172	151	464	26.1	1360	0	65	140	26	12	38	20.5	10.5	31	69	0	0	0	0	0	0	0	0	0	1	0	1	1	6	6	12	10	7	17	29	3	1	4	1
input	input_consensus	1303	461	186	172.5	483.5	0.3	R10_sc1.42_76143_76342_-/1-200	200	41	64	48	47	56	1360	0	1103	1164	2	23	25	1	30.5	31.5	56.5	0	0	0	0.5	2	2.5	0	1	1	0.5	0	0.5	4	0	13	13	0	11	11	24	0	9	9	0
input	input_consensus	1303	461	186	172.5	483.5	0.3	R10_sc1.64_12430_13673_+/1-1244	1244	440	179	164	461	27.6	1360	0	63	164	21	20	41	23.5	19.5	43	84	0	1	1	2	2	4	2	0	2	1	0	1	8	7	7.5	14.5	12	10	22	36.5	1	5	6	1
input	input_consensus	1303	461	186	172.5	483.5	0.3	R10_sc1.23_554007_554522_+/1-516	516	186	59	65	206	24	1360	0	800	1088	20.5	20.5	41	33	25	58	99	3	11.5	14.5	48.5	42	90.5	15	15	30	23.5	17	40.5	175.5	2	2	4	3	1	4	8	1	0	1	0
input	input_consensus	1303	461	186	172.5	483.5	0.3	R10_sc1.49_73320_74541_-/1-1222	1222	462	152	131	477	23.2	1360	0	88	199	35.5	5.5	41	38	7.5	45.5	86.5	0	0	0	4	5	9	2	0	2	2	0	2	13	9.5	4	13.5	14.5	1.5	16	29.5	2	0	2	7
input	input_consensus	1303	461	186	172.5	483.5	0.3	R10_sc1.63_461_1706_+/1-1246	1246	271	293	334	348	50.3	1360	0	59	353	1	169	170	4	113	117	287	0	0	0	0	0	0	0	0	0	0	0	0	0	1	38	39	1	90.5	91.5	130.5	0	16	16	0
input	input_consensus	1303	461	186	172.5	483.5	0.3	R10_sc1.49_119961_120797_+/1-837	837	314	115	92	316	24.7	1360	0	466	526	21.5	4	25.5	18	8	26	51.5	0	0	0	1	4	5	0	1	1	0	0	0	6	6	4	10	8	3	11	21	4	2	6	3
input	input_consensus	1303	461	186	172.5	483.5	0.3	R10_sc1.22_6880_8117_-/1-1238	1238	443	172	157	466	26.6	1360	0	66	137	21	13	34	20	8	28	62	0	0	0	2	0	2	0	0	0	0	1	1	3	7.5	5	12.5	10.5	9.5	20	32.5	5	1	6	0
input	input_consensus	1303	461	186	172.5	483.5	0.3	R10_sc1.45_200033_200572_+/1-540	540	190	79	58	213	25.4	1360	0	763	894	23	13	36	28.5	14.5	43	79	2	1	3	11	14	25	7	6	13	5	5	10	51	4.5	0	4.5	6	1	7	11.5	3	0	3	2
input	input_consensus	1303	461	186	172.5	483.5	0.3	R10_sc1.44_221226_221823_-/1-598	598	207	88	56	247	24.1	1360	0	706	851	23	12	35	33.5	20	53.5	88.5	3	0	3	12	18	30	8	5	13	4	4	8	54	6	3	9	6	2	8	17	1	2	3	2
input	input_consensus	1303	461	186	172.5	483.5	0.3	R10_sc1.50_15333_15669_-/1-337	337	118	36	34	149	20.8	1360	0	967	1129	14	17	31	30	10	40	71	3	1	4	27	22.5	49.5	10	5	15	15	6	21	89.5	3	2	5	3	3	6	11	0	1	1	2
input	input_consensus	1303	461	186	172.5	483.5	0.3	R10_sc1.35_6631_7867_+/1-1237	1237	445	169	155	468	26.2	1360	0	66	156	28	17.5	45.5	26.5	12.5	39	84.5	0	0	0	0.5	0	0.5	0	0	0	0	0	0	0.5	9	8.5	17.5	11	10	21	38.5	3	1	4	1
input	input_consensus	1303	461	186	172.5	483.5	0.3	R10_sc1.33_15390_15618_-/1-229	229	86	31	21	91	22.7	1360	0	1074	1121	9	2	11	12	4	16	27	0	0	0	8	6	14	1	2	3	1	2	3	20	1	1	2	2	0	2	4	0	0	0	2
input	input_consensus	1303	461	186	172.5	483.5	0.3	R10_sc1.83_2825_3157_-/1-333	333	107	47	41	138	26.4	1360	0	972	995	7.5	1.5	9	8	2	10	19	0	0	0	0	0	0	0	0	0	0	0	0	0	3	1	4	5	1.5	6.5	10.5	3	1	4	0
input	input_consensus	1303	461	186	172.5	483.5	0.3	R10_sc1.42_244726_245481_-/1-756	756	286	96	84	290	23.8	1360	0	553	786	32	17	49	39.5	26	65.5	114.5	4.5	4	8.5	33	32	65	15	9	24	7	6.5	13.5	111	5.5	4.5	10	7	1	8	18	0	0	0	3
input	input_consensus	1303	461	186	172.5	483.5	0.3	R10_sc1.18_885028_886228_-/1-1201	1201	257	280	320	344	50	1360	0	102	375	0	164	164	2	102	104	268	0	0	0	0	0	0	0	0	0	0	0	0	0	1	34	35	0	89.5	89.5	124.5	0	16	16	0
input	input_consensus	1303	461	186	172.5	483.5	0.3	R10_sc1.22_575982_577218_+/1-1237	1237	434	174	154	475	26.5	1360	0	70	290	35	26	61	37.5	24.5	62	123	5	5	10	25	27	52	7	7	14	3	9	12	88	8.5	7	15.5	12	6	18	33.5	2	0.5	2.5	3
input	input_consensus	1303	461	186	172.5	483.5	0.3	R10_sc1.40_60703_60994_-/1-292	292	100	40	35	117	25.7	1360	0	1011	1103	9	8	17	12	11.5	23.5	40.5	2	9	11	12.5	13	25.5	2	3	5	7	2	9	50.5	1	0.5	1.5	1	1	2	3.5	0	0	0	0
input	input_consensus	1303	461	186	172.5	483.5	0.3	R10_sc1.46_64020_65268_+/1-1249	1249	412	204	197	436	32.1	1360	0	55	144	7	37	44	9.5	29.5	39	83	0	0	0	0	0	0	0	0	0	0	0	0	0	4	15.5	19.5	2	18	20	39.5	0	3	3	1
input	input_consensus	1303	461	186	172.5	483.5	0.3	R10_sc1.1_516541_516817_+/1-277	277	76	42	47	112	32.1	1360	0	1027	1161	8	16	24	17	15	32	56	3	6	9	13	22	35	2	11	13	11	9	20	77	0	2	2	1	0	1	3	1	0	1	0
input	input_consensus	1303	461	186	172.5	483.5	0.3	R10_sc1.7_1445151_1445539_+/1-389	389	133	69	36	151	27	1360	0	914	939	8	3	11	8	5.5	13.5	24.5	0	0	0	0	0	0	0	0	0	0	0	0	0	1	2.5	3.5	4	0	4	7.5	2	1	3	1
input	input_consensus	1303	461	186	172.5	483.5	0.3	R10_sc1.24_542651_543891_+/1-1241	1241	367	238	235	401	38.1	1360	0	62	204	3	73	76	3	58	61	137	0	0	0	0	0	0	0	0	0	0	0	0	0	0	27.5	27.5	0	35	35	62.5	0	9	9	0
input	input_consensus	1303	461	186	172.5	483.5	0.3	R10_sc1.50_16069_16986_-/1-918	918	361	107	82	368	20.6	1360	0	390	580	41.5	9	50.5	41	17	58	108.5	3	1	4	18	26.5	44.5	6	7	13	6	6	12	73.5	7	2	9	10	2	12	21	2	1	3	3
input	input_consensus	1303	461	186	172.5	483.5	0.3	R10_sc1.8_1386679_1387096_+/1-418	418	142	57	59	160	27.8	1360	0	889	1114	13	22	35	32	24	56	91	5	7	12	37.5	27	64.5	7.5	15	22.5	18	12	30	129	2	2	4	4	3	7	11	0	0	0	0
input	input_consensus	1303	461	186	172.5	483.5	0.3	R10_sc1.49_124714_125958_+/1-1245	1245	395	234	211	405	35.7	1360	0	58	181	5	49	54	5.5	56.5	62	116	0	1	1	0	0	0	0	0	0	0	1	1	2	2	27.5	29.5	2	19.5	21.5	51	1	9	10	1
input	input_consensus	1303	461	186	172.5	483.5	0.3	R10_sc1.20_713134_714374_+/1-1241	1241	439	180	165	457	27.8	1360	0	62	150	20	19	39	23.5	20.5	44	83	0	0	0	0	0	0	0	0	0	0	0	0	0	8	8.5	16.5	11	10	21	37.5	0	6	6	1
input	input_consensus	1303	461	186	172.5	483.5	0.3	R10_sc1.23_563196_564445_-/1-1250	1250	432	186	179	453	29.2	1360	0	55	143	15	26	41	16	18	34	75	2	0	2	1	1	2	0	1	1	1	0	1	6	3.5	11	14.5	6.5	12.5	19	33.5	0	2	2	0
input	input_consensus	1303	461	186	172.5	483.5	0.3	R10_sc1.38_305727_306923_-/1-1197	1197	409	197	165	426	30.2	1360	0	106	189	15	24	39	10.5	27.5	38	77	0	0	0	0	0	0	0	1	1	0	0	0	1	4	17	21	7	13	20	41	1	3	4	2
input	input_consensus	1303	461	186	172.5	483.5	0.3	R10_sc1.9_108943_109592_+/1-650	650	244	80	87	239	25.7	1360	0	654	703	15	6	21	11.5	6	17.5	38.5	0	0	0	2	2	4	0	1	1	0	1	1	6	4.5	3	7.5	5.5	1.5	7	14.5	0	0	0	2
input	input_consensus	1303	461	186	172.5	483.5	0.3	R10_sc1.42_245698_245930_+/1-233	233	79	41	23	90	27.5	1360	0	1070	1079	2	3	5	2	1.5	3.5	8.5	0	0	0	0	0	0	0	0	0	0	0	0	0	0	1	1	1	1	2	3	2	0	2	0
input	input_consensus	1303	461	186	172.5	483.5	0.3	R10_sc1.4_1090_2328_+/1-1239	1239	469	153	133	484	23.1	1360	0	64	143	33	1	34	34.5	4.5	39	73	0	0	0	1	0	1	0	0	0	0	0	0	1	10	1	11	16	0	16	27	4	0	4	2
input	input_consensus	1303	461	186	172.5	483.5	0.3	R10_sc1.22_44087_44326_+/1-240	240	89	33	22	96	22.9	1360	0	1063	1107	8	4	12	18	6	24	36	0	0	0	4	1	5	1	0	1	1	1	2	8	3	2	5	3	3	6	11	3	1	4	0
input	input_consensus	1303	461	186	172.5	483.5	0.3	R10_sc1.42_244400_244823_-/1-424	424	156	48	49	171	22.9	1360	0	879	1085	12	18	30	33	17	50	80	5	5	10	36	21	57	11	11.5	22.5	23.5	12	35.5	125	1	0	1	1	2	3	4	1	0	1	0
input	input_consensus	1303	461	186	172.5	483.5	0.3	R10_sc1.49_120971_121389_+/1-419	419	161	42	44	172	20.5	1360	0	889	1104	18	19	37	26	14.5	40.5	77.5	3	7	10	36	26.5	62.5	19	9	28	21	9.5	30.5	131	2.5	0	2.5	2	0	2	4.5	1	1	2	0
input	input_consensus	1303	461	186	172.5	483.5	0.3	R10_sc1.2_1632841_1633138_-/1-298	298	97	40	36	125	25.5	1360	0	1006	1156	14	18	32	25	9.5	34.5	66.5	5	3	8	22.5	17	39.5	9	9	18	9	7.5	16.5	82	2	1	3	3	3	6	9	0	1	1	2
input	input_consensus	1303	461	186	172.5	483.5	0.3	R10_sc1.33_374416_374829_-/1-414	414	148	40	48	178	21.3	1360	0	889	1095	12	18	30	35	12	47	77	3	6	9	39.5	27	66.5	12.5	12	24.5	18	10	28	128	2	0	2	3	1	4	6	0	0	0	0
input	input_consensus	1303	461	186	172.5	483.5	0.3	R10_sc1.56_4280_5523_+/1-1244	1244	431	193	174	446	29.5	1360	0	59	137	11	19	30	16.5	26.5	43	73	0	0	0	0	0	0	0	0	0	0	0	0	0	6	13	19	4.5	8	12.5	31.5	3	2	5	1
input	input_consensus	1303	461	186	172.5	483.5	0.3	R10_sc1.46_72473_73714_-/1-1242	1242	461	164	141	476	24.6	1360	0	62	149	30	6	36	30	11	41	77	0	0	0	2	2	4	0	0	0	0	0	0	4	9	8	17	15	2	17	34	3	2	5	0
input	input_consensus	1303	461	186	172.5	483.5	0.3	R10_sc1.11_4901_6122_+/1-1222	1222	416	186	177	443	29.7	1360	0	82	160	7	20	27	20	25	45	72	0	0	0	0	0	0	0	0	0	0	0	0	0	6.5	14.5	21	4	12	16	37	2	1	3	2
input	input_consensus	1303	461	186	172.5	483.5	0.3	R10_sc1.41_146819_148063_-/1-1245	1245	425	189	183	448	29.9	1360	0	59	156	15	33	48	16.5	21.5	38	86	2	0	2	1	0	1	0	1	1	1	0	1	5	6	10	16	6	13	19	35	2	3	5	2
input	input_consensus	1303	461	186	172.5	483.5	0.3	R10_sc1.32_365325_365738_-/1-414	414	151	42	47	174	21.5	1360	0	894	1107	13	11	24	33	12	45	69	3	8	11	43	33	76	11.5	15	26.5	15	10	25	138.5	4	0	4	5	1	6	10	0	0	0	0
input	input_consensus	1303	461	186	172.5	483.5	0.3	R10_sc1.46_27440_27684_-/1-245	245	73	36	35	101	29	1360	0	1065	1200	10	10	20	18	12	30	50	3	4	7	13	25	38	6	12	18	7	7	14	77	2	0	2	3.5	0	3.5	5.5	0	0	0	0
input	input_consensus	1303	461	186	172.5	483.5	0.3	R10_sc1.7_236278_236548_+/1-271	271	84	54	27	106	29.9	1360	0	1032	1091	10	4	14	12	11	23	37	1	0	1	3	7	10	3	3	6	2	3	5	22	2	3	5	5	2	7	12	0	1	1	1
input	input_consensus	1303	461	186	172.5	483.5	0.3	R10_sc1.2_1630405_1630827_-/1-423	423	152	43	53	175	22.7	1360	0	880	1090	13	20	33	32	15	47	80	3	6	9	38.5	26.5	65	11	11.5	22.5	22.5	10	32.5	129	2	1	3	2	2	4	7	1	0	1	0
input	input_consensus	1303	461	186	172.5	483.5	0.3	R10_sc1.7_221080_222319_-/1-1240	1240	424	186	177	453	29.3	1360	0	63	140	10.5	22.5	33	18	21	39	72	0	0	0	0	0	0	0	0	0	0	0	0	0	4.5	14	18.5	4.5	13.5	18	36.5	3	3	6	0
input	input_consensus	1303	461	186	172.5	483.5	0.3	R10_sc1.32_364701_365204_+/1-504	504	179	63	37	225	19.8	1360	0	799	890	17	3	20	32.5	7.5	40	60	1	0.5	1.5	9	11	20	4	0.5	4.5	1	3	4	30	4.5	0	4.5	7	1	8	12.5	4	0	4	1
input	input_consensus	1303	461	186	172.5	483.5	0.3	R10_sc1.105_1_1184_+/1-1184	1184	417	169	167	431	28.4	1360	0	127	247	27	20	47	24	16.5	40.5	87.5	0	0	0	0	4	4	2	11	13	0	3	3	20	8	6.5	14.5	8.5	10.5	19	33.5	2	0	2	3
input	input_consensus	1303	461	186	172.5	483.5	0.3	R10_sc1.40_50910_51173_-/1-264	264	87	30	30	117	22.7	1360	0	1045	1189	11	11	22	19	10	29	51	3	4	7	21	29	50	7	7	14	10	5	15	86	2	1	3	2	1	3	6	0	0	0	0
input	input_consensus	1303	461	186	172.5	483.5	0.3	R10_sc1.23_553552_553844_+/1-293	293	111	36	27	119	21.5	1360	0	1010	1058	7	3	10	14.5	3	17.5	27.5	1	1	2	10	4.5	14.5	0	2	2	1	0	1	19.5	1.5	0	1.5	2.5	1	3.5	5	1	0	1	1
input	input_consensus	1303	461	186	172.5	483.5	0.3	R10_sc1.32_366772_367070_-/1-299	299	105	44	28	122	24.1	1360	0	1004	1057	7	5.5	12.5	17	9	26	38.5	1	0	1	6	3	9	1	1.5	2.5	2	0	2	14.5	2	2	4	2	3.5	5.5	9.5	1	0	1	1
input	input_consensus	1303	461	186	172.5	483.5	0.3	R10_sc1.16_1841_2122_-/1-282	282	106	42	31	103	25.9	1360	0	1036	1200	16	16	32	18	8	26	58	5	2	7	30	19	49	2	7	9	13	12	25	90	2	0.5	2.5	1	1	2	4.5	0	0	0	0
[truncated: 17 more columns]
