# Supplementary material for: In silico reversal of repeat-induced point mutation (RIP) identifies the origins of repeat families and uncovers obscured duplicated genes
Source: BMC Genomics. 2010 Nov 24;11:655. doi: 10.1186/1471-2164-11-655 (PMC3017866; doi:10.1186/1471-2164-11-655)
Supplement: Additional file 6 — List of predicted functional RecQ helicases in the S. nodorum genome. [file 1471-2164-11-655-S6.ZIP › consensus/r22_aln_2009_8_19_15_26_45_ripalign.txt]

input	input_consensus	678	293	83.5	78.5	223	0.2	R22_sc1.58_319_999_+/1-681	681	292	84	80	225	24.1	710	0	0	18	2	2	4	3.5	1	4.5	8.5	0	0	0	1	1	2	0.5	1	1.5	0	2	2	5.5	0.5	1	1.5	0	1	1	2.5	2	0	2	0
input	input_consensus	678	293	83.5	78.5	223	0.2	R22_sc1.12_1250022_1250700_-/1-679	679	293	80	79	227	23.4	710	0	0	16	2	3	5	4.5	2	6.5	11.5	0	0	0	0	1	1	0.5	0	0.5	1	0	1	2.5	2.5	1	3.5	0	0	0	3.5	1	0	1	0
input	input_consensus	678	293	83.5	78.5	223	0.2	R22_sc1.8_683130_683810_-/1-681	681	297	76	87	221	23.9	710	0	0	95	5	11	16	10	6.5	16.5	32.5	2	4	6	18	10	28	5	5.5	10.5	8	6	14	58.5	2	2	4	0	1	1	5	1	0	1	0
input	input_consensus	678	293	83.5	78.5	223	0.2	R22_sc1.85_675_1356_+/1-682	682	298	81	76	227	23	710	0	0	26	4	1	5	8	3.5	11.5	16.5	0	0	0	1	0	1	1	1.5	2.5	0	1	1	4.5	4	0.5	4.5	1	0	1	5.5	1	0	1	1
input	input_consensus	678	293	83.5	78.5	223	0.2	R22_sc1.37_299795_300473_+/1-679	679	292	78	79	230	23.1	710	0	1	25	4	3	7	7.5	2	9.5	16.5	0	0	0	0	2	2	0	0.5	0.5	1	1	2	4.5	3.5	0	3.5	0	0	0	3.5	2	0	2	2
input	input_consensus	678	293	83.5	78.5	223	0.2	R22_sc1.17_6041_6718_-/1-678	678	293	80	79	226	23.5	710	0	0	11	2	2	4	3	0.5	3.5	7.5	0	0	0	0	1	1	0	0.5	0.5	1	0	1	2.5	1	0	1	1	0	1	2	1	0	1	0
input	input_consensus	678	293	83.5	78.5	223	0.2	R22_sc1.85_2707_3153_-/1-447	447	183	58	56	150	25.5	710	0	234	261	3	7	10	3	4	7	17	1	2	3	0	1	1	0.5	1	1.5	0	1	1	6.5	1	2	3	0	1	1	4	1	0	1	1
input	input_consensus	678	293	83.5	78.5	223	0.2	R22_sc1.19_820140_820712_+/1-573	573	241	68	67	197	23.6	710	0	106	151	7	5	12	10	5.5	15.5	27.5	0	1	1	3	4	7	0	1.5	1.5	4	2	6	15.5	2	2	4	0	1	1	5	2	1	3	1
input	input_consensus	678	293	83.5	78.5	223	0.2	R22_sc1.29_441104_441516_+/1-413	413	169	51	53	140	25.2	710	0	265	280	1	7	8	1.5	2	3.5	11.5	0	0	0	0	2	2	0.5	0	0.5	0	0	0	2.5	0	0	0	0	1.5	1.5	1.5	0	0	0	0
input	input_consensus	678	293	83.5	78.5	223	0.2	R22_sc1.38_299992_300670_+/1-679	679	288	83	82	226	24.3	710	0	0	14	0	3	3	2	2.5	4.5	7.5	0	0	0	0	3	3	0	0.5	0.5	1	0	1	4.5	0	2.5	2.5	0	0	0	2.5	1	0	1	0
input	input_consensus	678	293	83.5	78.5	223	0.2	R22_sc1.41_1406_2083_+/1-678	678	283	88	87	220	25.8	710	0	0	28	0	10	10	5.5	10	15.5	25.5	0	0	0	0	0	0	1.5	0	1.5	0	0	0	1.5	2	5	7	0	4.5	4.5	11.5	1	1	2	0
input	input_consensus	678	293	83.5	78.5	223	0.2	R22_sc1.21_714958_715637_-/1-680	680	288	89	85	218	25.6	710	0	0	19	1	7	8	1	6.5	7.5	15.5	0	0	0	0	0	0	0.5	0	0.5	0	0	0	0.5	0	3	3	0	2	2	5	1	1	2	1
input	input_consensus	678	293	83.5	78.5	223	0.2	R22_sc1.5_1287878_1288489_+/1-612	612	263	75	79	195	25.2	710	0	66	92	2	4	6	7.5	4	11.5	17.5	0	1	1	2	3	5	0.5	1	1.5	0	0	0	7.5	3.5	3	6.5	0	2	2	8.5	1	1	2	0
input	input_consensus	678	293	83.5	78.5	223	0.2	R22_sc1.31_1943_2620_-/1-678	678	292	83	78	225	23.7	710	0	0	11	2	2	4	2.5	2	4.5	8.5	0	0	0	0	1	1	0.5	0	0.5	0	0	0	1.5	0.5	2	2.5	0	1	1	3.5	2	0	2	1
input	input_consensus	678	293	83.5	78.5	223	0.2	R22_sc1.32_365916_366148_+/1-233	233	101	28	33	71	26.2	710	0	445	450	0	3	3	0	1.5	1.5	4.5	0	0	0	0	0	0	0	0	0	0	0	0	0	0	0	0	0	0	0	0	0	0	0	0
input	input_consensus	678	293	83.5	78.5	223	0.2	R22_sc1.32_367064_367386_-/1-323	323	139	44	40	100	26	710	0	355	367	1	2	3	2	5	7	10	0	0	0	1	1	2	0	0	0	0	0	0	2	1	1	2	0	0	0	2	0	0	0	0
input	input_consensus	678	293	83.5	78.5	223	0.2	R22_sc1.50_3702_4349_+/1-648	648	271	76	78	223	23.8	710	0	31	63	3	8	11	9.5	1	10.5	21.5	1	0	1	1	2	3	0	1.5	1.5	2	1	3	8.5	2.5	0	2.5	0	3	3	5.5	3	0	3	0
input	input_consensus	678	293	83.5	78.5	223	0.2	R22_sc1.70_10219_10534_+/1-316	316	138	38	38	102	24.1	710	0	362	367	0	2	2	0	2.5	2.5	4.5	0	0	0	0	0	0	0	0	0	0	0	0	0	0	1	1	0	0	0	1	0	0	0	0
input	input_consensus	678	293	83.5	78.5	223	0.2	R22_sc1.74_1_232_+/1-232	232	102	27	28	75	23.7	710	0	446	446	0	0	0	0	0	0	0	0	0	0	0	0	0	0	0	0	0	0	0	0	0	0	0	0	0	0	0	0	0	0	0
input	input_consensus	678	293	83.5	78.5	223	0.2	R22_sc1.7_239718_240134_+/1-417	417	175	55	46	141	24.2	710	0	263	276	0	2	2	2	5	7	9	0	0	0	0	1	1	0.5	0	0.5	0	0	0	1.5	0	2	2	0	0	0	2	0	1	1	0
input	input_consensus	678	293	83.5	78.5	223	0.2	R22_sc1.18_888858_889530_+/1-673	673	296	78	76	223	22.9	710	0	9	28	4	1	5	5	1.5	6.5	11.5	0	0	0	0	1	1	0	0.5	0.5	1	0	1	2.5	3	0.5	3.5	1	1	2	5.5	1	0	1	1
input	input_consensus	678	293	83.5	78.5	223	0.2	R22_sc1.12_1271466_1271670_-/1-205	205	82	26	36	61	30.2	710	0	484	520	1	7	8	3	4	7	15	0	1	1	1	3	4	1	1	2	0	3	3	10	1	3	4	0	3	3	7	0	0	0	0
input	input_consensus	678	293	83.5	78.5	223	0.2	R22_sc1.37_312026_312703_-/1-678	678	291	83	81	223	24.2	710	0	0	16	1	3	4	3.5	3	6.5	10.5	0	0	0	1	1	2	0	0.5	0.5	1	1	2	4.5	1.5	1	2.5	0	1	1	3.5	1	0	1	0
[truncated: 17 more columns]
