# Supplementary material for: In silico reversal of repeat-induced point mutation (RIP) identifies the origins of repeat families and uncovers obscured duplicated genes
Source: BMC Genomics. 2010 Nov 24;11:655. doi: 10.1186/1471-2164-11-655 (PMC3017866; doi:10.1186/1471-2164-11-655)
Supplement: Additional file 6 — List of predicted functional RecQ helicases in the S. nodorum genome. [file 1471-2164-11-655-S6.ZIP › consensus/r25_aln_2009_8_19_15_26_47_ripalign.txt]

input	input_consensus	3322	1258	409.5	476	1178.5	0.3	R25_sc1.50_81722_85042_+/1-3321	3321	1267	400	468	1186	26.1	3407	0	2	145	38.5	30.5	69	34.5	27	61.5	130.5	0	0	0	0	0	0	0	0	0	0	0	0	0	10	13	23	7.5	12	19.5	42.5	2.5	4	6.5	7.5
input	input_consensus	3322	1258	409.5	476	1178.5	0.3	R25_sc1.20_204832_207844_+/1-3013	3013	1194	333	382	1104	23.7	3407	0	310	468	63.5	16	79.5	56	9	65	144.5	1	0	1	0	0	0	0	0	0	1	0	1	2	15	5	20	12	4.5	16.5	36.5	4.5	1.5	6	6
input	input_consensus	3322	1258	409.5	476	1178.5	0.3	R25_sc1.20_157510_157819_+/1-310	310	118	23	43	126	21.3	3407	0	3012	3024	6	0.5	6.5	4	0.5	4.5	11	0	0	0	0	0	0	0	0	0	0	0	0	0	2	0	2	0	0.5	0.5	2.5	1	0	1	1
input	input_consensus	3322	1258	409.5	476	1178.5	0.3	R25_sc1.25_6731_7623_-/1-893	893	367	111	150	265	29.2	3407	0	2430	2478	5	19	24	6	11	17	41	0	0	0	1	1	2	0	1	1	0	0	0	3	0.5	5	5.5	1	4.5	5.5	11	0	0	0	1
input	input_consensus	3322	1258	409.5	476	1178.5	0.3	R25_sc1.53_4474_7089_+/1-2616	2616	907	351	419	939	29.4	3407	0	711	862	10	60.5	70.5	19.5	40.5	60	130.5	0	0	0	3	1	4	1	0	1	0	1	1	6	3	21.5	24.5	0.5	32.5	33	57.5	2.5	3.5	6	1
input	input_consensus	3322	1258	409.5	476	1178.5	0.3	R25_sc1.17_50_2832_-/1-2783	2783	1072	359	397	955	27.2	3407	0	547	683	37.5	36	73.5	18.5	23.5	42	115.5	0	1	1	0	1	1	0	0	0	0	0	0	2	7	14	21	5	13.5	18.5	39.5	1.5	3.5	5	4
input	input_consensus	3322	1258	409.5	476	1178.5	0.3	R25_sc1.74_230_1818_-/1-1589	1589	561	192	221	615	26	3407	0	1736	1801	17	13	30	18	7	25	55	1	0	1	0	0	0	0	0	0	0	1	1	2	6	5.5	11.5	5.5	7.5	13	24.5	1	0	1	2
input	input_consensus	3322	1258	409.5	476	1178.5	0.3	R25_sc1.70_6338_6756_+/1-419	419	187	41	64	127	25.1	3407	0	2905	2916	4	0	4	3	0.5	3.5	7.5	0	0	0	0	0	0	0	0	0	1	0	1	1	1	0	1	0	0	0	1	1	0	1	2
input	input_consensus	3322	1258	409.5	476	1178.5	0.3	R25_sc1.58_10577_13562_+/1-2986	2986	1130	359	406	1091	25.6	3407	0	338	429	29.5	14.5	44	23	9	32	76	1	0	1	0	0	0	0	0	0	0	1	1	2	8.5	6.5	15	8	5	13	28	4	0.5	4.5	4
input	input_consensus	3322	1258	409.5	476	1178.5	0.3	R25_sc1.7_608432_609224_+/1-793	793	284	104	100	305	25.7	3407	0	2530	2582	11.5	4	15.5	13.5	7.5	21	36.5	2	0	2	3	3	6	2	1	3	0	1	1	12	4.5	3	7.5	2	4	6	13.5	1	0	1	2
input	input_consensus	3322	1258	409.5	476	1178.5	0.3	R25_sc1.19_797718_801039_+/1-3322	3322	1300	379	443	1200	24.7	3407	0	4	249	62	29	91	59.5	31	90.5	181.5	3	2	5	16	10	26	4	5	9	5	3	8	48	14	12.5	26.5	8.5	4.5	13	39.5	9	1	10	11
input	input_consensus	3322	1258	409.5	476	1178.5	0.3	R25_sc1.7_1443168_1443367_+/1-200	200	84	11	28	77	19.5	3407	0	3123	3162	10	4	14	4	1	5	19	0	1	1	7	5	12	2	3	5	0	1	1	19	1	0	1	0	0	0	1	1	0	1	2
input	input_consensus	3322	1258	409.5	476	1178.5	0.3	R25_sc1.11_692575_695431_-/1-2857	2857	1131	336	370	1020	24.7	3407	0	467	598	52.5	17	69.5	36	10	46	115.5	1	0	1	0	0	0	1	0	1	1	0	1	3	12.5	3.5	16	6.5	3.5	10	26	3	0	3	7.5
input	input_consensus	3322	1258	409.5	476	1178.5	0.3	R25_sc1.46_6794_10119_-/1-3326	3326	1241	421	496	1168	27.6	3407	0	2	160	31	48	79	23.5	35	58.5	137.5	0	0	0	0	0	0	0	1	1	0	2	2	3	6.5	15	21.5	5.5	23.5	29	50.5	4	5.5	9.5	2.5
input	input_consensus	3322	1258	409.5	476	1178.5	0.3	R25_sc1.7_593159_596480_+/1-3322	3322	1285	394	450	1193	25.4	3407	0	4	168	57.5	30.5	88	35.5	21	56.5	144.5	1	0	1	2	1	3	0	0	0	0	0	0	4	13.5	11	24.5	7.5	11.5	19	43.5	3.5	1.5	5	2
input	input_consensus	3322	1258	409.5	476	1178.5	0.3	R25_sc1.21_712890_715044_+/1-2155	2155	798	266	273	818	25	3407	0	1173	1321	34.5	12.5	47	37	17.5	54.5	101.5	1	1	2	9	11	20	4	1	5	2	3	5	32	10	12	22	7.5	6.5	14	36	3.5	1	4.5	2.5
input	input_consensus	3322	1258	409.5	476	1178.5	0.3	R25_sc1.23_570257_570547_+/1-291	291	114	30	35	112	22.3	3407	0	3032	3059	8	3	11	5	3	8	19	0	0	0	3	0	3	0	2	2	1	1	2	7	1	1	2	1	1	2	4	0	0	0	0
input	input_consensus	3322	1258	409.5	476	1178.5	0.3	R25_sc1.25_7776_9758_-/1-1983	1983	671	264	295	753	28.2	3407	0	1342	1429	8	31.5	39.5	15.5	21	36.5	76	0	0	0	0	0	0	0	0	0	0	1	1	1	3.5	9	12.5	1	15.5	16.5	29	1	2	3	1
input	input_consensus	3322	1258	409.5	476	1178.5	0.3	R25_sc1.70_3648_5149_+/1-1502	1502	527	193	215	567	27.2	3407	0	1823	1887	15	15	30	14	12	26	56	0	0	0	0	0	0	0	0	0	0	0	0	0	5	6.5	11.5	2.5	5.5	8	19.5	2	1	3	1
input	input_consensus	3322	1258	409.5	476	1178.5	0.3	R25_sc1.23_556618_556915_+/1-298	298	115	24	31	128	18.5	3407	0	3024	3053	9	1.5	10.5	8	3.5	11.5	22	1	0	1	2	1	3	1	0	1	1	0	1	6	3	0	3	1	0.5	1.5	4.5	1.5	0	1.5	0
input	input_consensus	3322	1258	409.5	476	1178.5	0.3	R25_sc1.11_725433_725912_-/1-480	480	165	45	75	195	25	3407	0	2842	2860	2	6.5	8.5	6	2.5	8.5	17	0	0	0	0	0	0	0	0	0	0	0	0	0	2	1	3	0	4.5	4.5	7.5	1	1	2	0
input	input_consensus	3322	1258	409.5	476	1178.5	0.3	R25_sc1.7_608455_611527_+/1-3073	3073	1185	374	417	1097	25.7	3407	0	255	415	48	27	75	38.5	21	59.5	134.5	1	0	1	3	2	5	0	1	1	0	1	1	8	11	11.5	22.5	10.5	10	20.5	43	6.5	1.5	8	6
input	input_consensus	3322	1258	409.5	476	1178.5	0.3	R25_sc1.15_994618_997945_+/1-3293	3293	1193	447	521	1132	29.4	3407	0	74	2475	151	195.5	346.5	133	176.5	309.5	656	59	64	123	430	428	858	173	175	348	145	147	292	1621	2.5	16	18.5	3	11	14	32.5	0	1	1	2
[truncated: 17 more columns]
