# Supplementary material for: In silico reversal of repeat-induced point mutation (RIP) identifies the origins of repeat families and uncovers obscured duplicated genes
Source: BMC Genomics. 2010 Nov 24;11:655. doi: 10.1186/1471-2164-11-655 (PMC3017866; doi:10.1186/1471-2164-11-655)
Supplement: Additional file 6 — List of predicted functional RecQ helicases in the S. nodorum genome. [file 1471-2164-11-655-S6.ZIP › consensus/r31_aln_2009_8_19_15_26_58_ripalign.txt]

input	input_consensus	3032	1100	372	397.5	1162.5	0.3	R31_sc1.19_818673_819873_-/1-1201	1201	440	147	128	486	22.9	3119	0	1831	1909	21.5	11.5	33	22.5	13	35.5	68.5	0	1	1	3	1	4	0	1	1	1	0	1	7	3.5	2	5.5	6.5	5	11.5	17	3	2	5	0.5
input	input_consensus	3032	1100	372	397.5	1162.5	0.3	R31_sc1.20_211538_212717_-/1-1180	1180	435	127	119	499	20.8	3119	0	1852	1908	17.5	2.5	20	31.5	2	33.5	53.5	0	0	0	0	0	0	0	0	0	0	0	0	0	8.5	1	9.5	5.5	1	6.5	16	6	1	7	1
input	input_consensus	3032	1100	372	397.5	1162.5	0.3	R31_sc1.7_607981_608207_-/1-227	227	86	19	22	100	18.1	3119	0	2844	2958	9	4.5	13.5	9	6	15	28.5	0	4	4	10	11	21	11	3	14	4	3	7	46	0	1	1	0	0	0	1	0	0	0	0
input	input_consensus	3032	1100	372	397.5	1162.5	0.3	R31_sc1.20_207842_209685_-/1-1844	1844	701	189	239	715	23.2	3119	0	1190	1291	33	9	42	37.5	10	47.5	89.5	0	0	0	1	1	2	0	0.5	0.5	0	1	1	3.5	12.5	3.5	16	7	7	14	30	2	1	3	6.5
input	input_consensus	3032	1100	372	397.5	1162.5	0.3	R31_sc1.58_15767_16726_-/1-960	960	350	107	107	396	22.3	3119	0	2076	2120	13	6	19	14.5	4	18.5	37.5	0	0	0	0	0	0	0	0	0	0	0	0	0	3.5	3	6.5	5.5	2	7.5	14	2	0	2	0
input	input_consensus	3032	1100	372	397.5	1162.5	0.3	R31_sc1.19_816728_817072_-/1-345	345	120	41	44	140	24.6	3119	0	2688	2713	8.5	3	11.5	7.5	2	9.5	21	0	0	0	1	0	1	0	0	0	0	0	0	1	2.5	0	2.5	2.5	1	3.5	6	2	1	3	1
input	input_consensus	3032	1100	372	397.5	1162.5	0.3	R31_sc1.19_800976_802481_-/1-1506	1506	586	159	198	563	23.7	3119	0	1526	1624	31.5	14	45.5	20.5	13	33.5	79	1	0	1	4.5	6	10.5	0.5	1	1.5	2.5	0	2.5	15.5	6.5	2.5	9	10	7	17	26	3	0	3	4.5
input	input_consensus	3032	1100	372	397.5	1162.5	0.3	R31_sc1.7_611525_613448_-/1-1924	1924	732	205	247	740	23.5	3119	0	1110	1215	40	13.5	53.5	32.5	10	42.5	96	0	0	0	1.5	0	1.5	0	0	0	0	0	0	1.5	8	3.5	11.5	14.5	6.5	21	32.5	3.5	1	4.5	5
input	input_consensus	3032	1100	372	397.5	1162.5	0.3	R31_sc1.46_3577_5030_+/1-1454	1454	496	198	180	580	26	3119	0	1580	1662	16	23	39	18	18	36	75	0	0	0	0	1	1	0	0	0	0	0	0	1	4	6.5	10.5	2.5	9	11.5	22	1	2	3	2
input	input_consensus	3032	1100	372	397.5	1162.5	0.3	R31_sc1.7_596478_599293_-/1-2816	2816	1032	333	365	1086	24.8	3119	0	217	354	35	25.5	60.5	41.5	24.5	66	126.5	0	0	0	2.5	0	2.5	0	0	0	0	0	0	2.5	10	17.5	27.5	10.5	14.5	25	52.5	4.5	3	7.5	5.5
input	input_consensus	3032	1100	372	397.5	1162.5	0.3	R31_sc1.46_5212_6796_+/1-1585	1585	601	175	222	587	25	3119	0	1448	1528	21.5	18.5	40	16.5	16.5	33	73	0	0	0	1	0	1	0	0.5	0.5	0	0	0	1.5	4	12	16	5.5	8.5	14	30	2.5	3	5.5	3
input	input_consensus	3032	1100	372	397.5	1162.5	0.3	R31_sc1.103_610_1805_+/1-1196	1196	425	151	134	486	23.8	3119	0	1841	1912	14.5	14	28.5	19	11.5	30.5	59	0	1	1	1	1.5	2.5	1.5	0	1.5	0	0	0	5	4	2.5	6.5	6.5	5	11.5	18	4	1	5	0
input	input_consensus	3032	1100	372	397.5	1162.5	0.3	R31_sc1.11_689475_692513_+/1-3039	3039	1148	336	353	1202	22.7	3119	0	1	186	60	14	74	54.5	19.5	74	148	0	1	1	7	7	14	3	2.5	5.5	0	0	0	20.5	16	9.5	25.5	17	5	22	47.5	7.5	0	7.5	5
input	input_consensus	3032	1100	372	397.5	1162.5	0.3	R31_sc1.25_3759_6794_+/1-3036	3036	1088	408	409	1131	26.9	3119	0	4	193	39.5	47.5	87	18.5	52.5	71	158	0	2	2	4	4	8	0.5	1	1.5	0	3	3	14.5	5.5	23.5	29	11.5	22	33.5	62.5	5	6.5	11.5	4
input	input_consensus	3032	1100	372	397.5	1162.5	0.3	R31_sc1.45_7439_9271_-/1-1833	1833	677	206	193	757	21.8	3119	0	1201	1312	42.5	12.5	55	41	3.5	44.5	99.5	0	1	1	0	0	0	1	0	1	0	0	0	2	12.5	1.5	14	16.5	7	23.5	37.5	4.5	0	4.5	5
input	input_consensus	3032	1100	372	397.5	1162.5	0.3	R31_sc1.15_999642_1000955_-/1-1314	1314	414	189	167	444	29.3	3119	0	1761	1949	10	28	38	6	34.5	40.5	78.5	0	0	0	0	0	0	0	0	0	0	1	1	1	1	17	18	0	10	10	28	0	4	4	0
input	input_consensus	3032	1100	372	397.5	1162.5	0.3	R31_sc1.70_6818_9857_-/1-3040	3040	1110	364	391	1175	24.8	3119	0	1	163	41	31	72	41.5	28.5	70	142	0	0	0	1	0	1	0	0.5	0.5	0	1	1	2.5	12	12	24	8.5	11	19.5	43.5	4.5	1	5.5	5
input	input_consensus	3032	1100	372	397.5	1162.5	0.3	R31_sc1.53_7473_10450_-/1-2978	2978	1051	406	414	1107	27.5	3119	0	58	230	30	52	82	20	54	74	156	1	0	1	0	0	0	0	0	0	0	3	3	4	5	31	36	11	28	39	75	5	9.5	14.5	1
input	input_consensus	3032	1100	372	397.5	1162.5	0.3	R31_sc1.17_6719_7945_-/1-1227	1227	451	138	123	515	21.3	3119	0	1807	1889	25	8	33	30.5	7	37.5	70.5	0	1	1	2	4	6	0	0	0	0	0	0	7	6.5	1	7.5	5.5	1	6.5	14	3	0	3	1
input	input_consensus	3032	1100	372	397.5	1162.5	0.3	R31_sc1.20_1159_1705_-/1-547	547	204	56	45	242	18.5	3119	0	2486	2526	15	1	16	17	3	20	36	0	0	0	0	0	0	0	1	1	1	0	1	2	3	1	4	6	0	6	10	0	0	0	0
input	input_consensus	3032	1100	372	397.5	1162.5	0.3	R31_sc1.50_84979_88010_-/1-3032	3032	1104	363	390	1175	24.8	3119	0	4	170	41.5	34.5	76	43.5	32.5	76	152	0	0	0	0	0	0	0.5	0	0.5	0	1	1	1.5	12.5	17.5	30	10.5	16	26.5	56.5	9	1	10	8
input	input_consensus	3032	1100	372	397.5	1162.5	0.3	R31_sc1.15_997882_1000751_-/1-2870	2870	977	398	407	988	29.1	3119	0	206	487	26	59	85	11	67	78	163	0	0	0	1	0	1	0.5	0	0.5	0	2	2	3.5	2	35	37	7	30	37	74	0	7.5	7.5	3
input	input_consensus	3032	1100	372	397.5	1162.5	0.3	R31_sc1.7_636976_638088_-/1-1113	1113	406	128	115	464	21.8	3119	0	1920	1981	19	8	27	24.5	6	30.5	57.5	0	0	0	0	0	0	0	0	0	0	0	0	0	7.5	2	9.5	3.5	2	5.5	15	2	0	2	1
[truncated: 17 more columns]
