# Supplementary material for: In silico reversal of repeat-induced point mutation (RIP) identifies the origins of repeat families and uncovers obscured duplicated genes
Source: BMC Genomics. 2010 Nov 24;11:655. doi: 10.1186/1471-2164-11-655 (PMC3017866; doi:10.1186/1471-2164-11-655)
Supplement: Additional file 6 — List of predicted functional RecQ helicases in the S. nodorum genome. [file 1471-2164-11-655-S6.ZIP › consensus/r37_aln_2009_8_19_15_27_08_ripalign.txt]

input	input_consensus	2047	914	165	223	745	0.2	R37_sc1.41_150678_152289_-/1-1612	1612	652	178	217	565	24.5	2264	0	439	768	35	68.5	103.5	21	41.5	62.5	166	4.5	8	12.5	44	49	93	14	12.5	26.5	0	19	19	151	1	9	10	1.5	6	7.5	17.5	1	0	1	0
input	input_consensus	2047	914	165	223	745	0.2	R37_sc1.69_9289_9547_-/1-259	259	119	23	29	88	20.1	2264	0	1789	1905	15	11	26	6	8.5	14.5	40.5	1	3	4	26.5	24	50.5	1	4	5	8.5	6.5	15	74.5	1	1	2	0	1	1	3	0	1	1	0
input	input_consensus	2047	914	165	223	745	0.2	R37_sc1.50_2094_3711_+/1-1618	1618	635	188	248	547	26.9	2264	0	431	954	47	96	143	33	57	90	233	12	12.5	24.5	74	79.5	153.5	20.5	32	52.5	13.5	38	51.5	282	3	12	15	1	11	12	27	0	1	1	1
input	input_consensus	2047	914	165	223	745	0.2	R37_sc1.8_359935_361537_+/1-1603	1603	612	214	254	523	29.2	2264	0	444	771	13	81	94	13	70	83	177	10.5	6	16.5	28.5	42.5	71	10	21	31	3	21.5	24.5	143	0	18	18	1	15.5	16.5	34.5	0	1	1	0
input	input_consensus	2047	914	165	223	745	0.2	R37_sc1.16_975159_975997_-/1-839	839	359	80	110	290	22.6	2264	0	1240	1631	29.5	47.5	77	23	25.5	48.5	125.5	7.5	7	14.5	62.5	62.5	125	18	26.5	44.5	21	23	44	228	3.5	4	7.5	2	2	4	11.5	0	0	0	0
input	input_consensus	2047	914	165	223	745	0.2	R37_sc1.2_1444_2415_-/1-972	972	370	118	130	354	25.5	2264	0	1075	1302	19	39.5	58.5	18.5	34	52.5	111	2	5.5	7.5	28.5	35.5	64	5.5	17	22.5	4	15	19	113	1.5	2	3.5	0	1	1	4.5	1	1	2	0
input	input_consensus	2047	914	165	223	745	0.2	R37_sc1.49_88538_89587_+/1-1050	1050	400	136	140	374	26.3	2264	0	1008	1307	17	52.5	69.5	21	37	58	127.5	7	8.5	15.5	39.5	47	86.5	9	16	25	5	24.5	29.5	156.5	2	5	7	0	5	5	12	2	1	3	0
input	input_consensus	2047	914	165	223	745	0.2	R37_sc1.20_210272_211266_-/1-995	995	381	122	137	355	26	2264	0	1053	1291	17	49.5	66.5	17	37	54	120.5	2	4.5	6.5	32.5	32.5	65	7	12	19	6	17.5	23.5	114	3	2	5	0	7	7	12	1	0	1	0
input	input_consensus	2047	914	165	223	745	0.2	R37_sc1.49_123039_124033_+/1-995	995	357	121	156	361	27.8	2264	0	1056	1333	18	69.5	87.5	17	34	51	138.5	2	8.5	10.5	34.5	39.5	74	8	14	22	4	21.5	25.5	132	0	3	3	0	7	7	10	0	1	1	0
input	input_consensus	2047	914	165	223	745	0.2	R37_sc1.29_11422_12345_+/1-924	924	349	127	134	314	28.2	2264	0	1138	1620	30.5	54.5	85	32	50	82	167	10	10.5	20.5	79.5	76	155.5	23.5	39.5	63	18	38.5	56.5	295.5	1	4	5	0	4	4	9	0	2	2	0
input	input_consensus	2047	914	165	223	745	0.2	R37_sc1.50_14374_15288_-/1-915	915	358	119	109	329	24.9	2264	0	1136	1347	13	32	45	18	34	52	97	5.5	3	8.5	32	29.5	61.5	7	9	16	5	16	21	107	0	2	2	0	4	4	6	0	1	1	0
input	input_consensus	2047	914	165	223	745	0.2	R37_sc1.36_325809_327417_+/1-1609	1609	625	196	251	537	27.8	2264	0	438	955	41	97	138	32	60.5	92.5	230.5	13.5	12	25.5	73.5	77.5	151	18	32.5	50.5	14	40	54	281	3	13	16	1	12	13	29	1	1.5	2.5	0
input	input_consensus	2047	914	165	223	745	0.2	R37_sc1.44_14165_15787_+/1-1623	1623	592	180	236	515	27.3	2264	0	437	1082	45.5	93	138.5	36.5	55.5	92	230.5	13.5	11.5	25	84	86	170	23	28	51	9	40.5	49.5	295.5	4.25	11	15.25	1.25	8.5	9.75	25	1	1	2	1
input	input_consensus	2047	914	165	223	745	0.2	R37_sc1.49_72721_73311_-/1-591	591	261	44	84	202	21.7	2264	0	1468	1737	30.5	29.5	60	14	21.5	35.5	95.5	1	11	12	43.5	45	88.5	9.5	21.5	31	18.5	8.5	27	158.5	0.5	4	4.5	0	1	1	5.5	0	0	0	0
input	input_consensus	2047	914	165	223	745	0.2	R37_sc1.35_8207_9691_-/1-1485	1485	573	177	230	505	27.4	2264	0	563	873	18.5	74.5	93	21.5	57	78.5	171.5	7	4	11	29.5	42	71.5	11.5	17	28.5	3	17.5	20.5	131.5	2.5	8	10.5	2	16	18	28.5	1	0	1	1
input	input_consensus	2047	914	165	223	745	0.2	R37_sc1.8_1385360_1385867_+/1-508	508	200	61	50	197	21.9	2264	0	1540	1670	8.5	19.5	28	17	17	34	62	2	0	2	23	15.5	38.5	7.5	5	12.5	2	9	11	64	2.25	1	3.25	1.25	1	2.25	5.5	1	1	2	0
input	input_consensus	2047	914	165	223	745	0.2	R37_sc1.20_1705_3286_-/1-1582	1582	617	182	225	558	25.7	2264	0	465	1002	38	80	118	31	60.5	91.5	209.5	11.5	10.5	22	82	102.5	184.5	30.5	36.5	67	14	32.5	46.5	320	6	14.5	20.5	2	4	6	26.5	1	0	1	1
input	input_consensus	2047	914	165	223	745	0.2	R37_sc1.33_15817_17419_+/1-1603	1603	627	182	239	555	26.3	2264	0	444	746	14	70.5	84.5	18.5	49.5	68	152.5	6	6	12	32	44	76	14.5	17.5	32	3	20	23	143	2.5	8	10.5	1	6	7	17.5	1	0	1	3
input	input_consensus	2047	914	165	223	745	0.2	R37_sc1.15_993196_993694_+/1-499	499	214	47	71	167	23.6	2264	0	1550	1713	12	23.5	35.5	11.5	17	28.5	64	5	2	7	26	26.5	52.5	7	15.5	22.5	8	6	14	96	1	1	2	0	2	2	4	0	0	0	0
input	input_consensus	2047	914	165	223	745	0.2	R37_sc1.61_9043_9863_-/1-821	821	306	99	106	310	25	2264	0	1233	1413	9	33	42	15	24.5	39.5	81.5	3.5	4	7.5	26.5	31	57.5	7	7	14	1	9.5	10.5	89.5	0	4	4	0	3	3	7	0	1	1	0
input	input_consensus	2047	914	165	223	745	0.2	R37_sc1.25_493160_494012_-/1-853	853	343	93	105	312	23.2	2264	0	1201	1457	29	36	65	19.5	27	46.5	111.5	7.5	3	10.5	33	47.5	80.5	7	17	24	8	11	19	134	2.5	2	4.5	1	2	3	7.5	0	1	1	1
input	input_consensus	2047	914	165	223	745	0.2	R37_sc1.28_414980_416415_-/1-1436	1436	565	163	207	501	25.8	2264	0	612	1076	44.5	85.5	130	29.5	49.5	79	209	4.5	8.5	13	64.5	77.5	142	26.5	27	53.5	11	29.5	40.5	249	6	5	11	3.5	4.5	8	19	2	1	3	2
input	input_consensus	2047	914	165	223	745	0.2	R37_sc1.23_557226_558832_+/1-1607	1607	654	163	211	579	23.3	2264	0	440	748	30	56	86	30	30	60	146	7	4.5	11.5	40	48	88	11.5	17	28.5	3	24	27	155	2.5	3	5.5	1	8	9	14.5	0	0	0	2
input	input_consensus	2047	914	165	223	745	0.2	R37_sc1.37_300763_301804_+/1-1042	1042	416	121	122	383	23.3	2264	0	1005	1243	25.5	40	65.5	18.5	28	46.5	112	7	4.5	11.5	31.5	36.5	68	8	14	22	7	15	22	123.5	2.5	3	5.5	2	3	5	10.5	1	0	1	2
input	input_consensus	2047	914	165	223	745	0.2	R37_sc1.28_443971_445022_+/1-1052	1052	394	139	149	370	27.4	2264	0	995	1248	15.5	49	64.5	14.5	40	54.5	119	3.5	5.5	9	34.5	36.5	71	6	17	23	6	22.5	28.5	131.5	3	8	11	0	6.5	6.5	17.5	2	0	2	1
input	input_consensus	2047	914	165	223	745	0.2	R37_sc1.25_489041_489309_+/1-269	269	111	31	30	97	22.7	2264	0	1780	1870	9	11	20	7	14.5	21.5	41.5	0	2	2	12	15.5	27.5	5.5	4	9.5	3	4	7	46	0	1	1	1	0	1	2	1	0	1	0
input	input_consensus	2047	914	165	223	745	0.2	R37_sc1.68_4646_5461_+/1-816	816	294	118	125	279	29.8	2264	0	1232	1548	18.5	58.5	77	12.5	41	53.5	130.5	7	3.5	10.5	45.5	56	101.5	10	20.5	30.5	16	24	40	182.5	0.5	2	2.5	1	4	5	7.5	0	0	0	0
input	input_consensus	2047	914	165	223	745	0.2	R37_sc1.43_19173_20023_-/1-851	851	349	89	103	310	22.6	2264	0	1201	1421	16	30.5	46.5	24.5	23.5	48	94.5	4	1.5	5.5	36.5	34.5	71	7	9	16	10	15.5	25.5	118	1.5	2	3.5	0	4	4	7.5	1	1	2	1
input	input_consensus	2047	914	165	223	745	0.2	R37_sc1.24_3990_4460_-/1-471	471	194	42	61	174	21.9	2264	0	1576	1677	10	15	25	10.5	6	16.5	41.5	4	3	7	14	18.5	32.5	4	6	10	3	6	9	58.5	0.5	0	0.5	1	1	2	2.5	0	0	0	0
input	input_consensus	2047	914	165	223	745	0.2	R37_sc1.58_26144_26944_+/1-801	801	300	106	114	281	27.5	2264	0	1246	1496	13.5	38	51.5	15	33.5	48.5	100	5	2.5	7.5	37.5	47	84.5	7	18	25	12	18	30	147	0	3	3	0	4	4	7	1	3	4	0
input	input_consensus	2047	914	165	223	745	0.2	R37_sc1.24_267_1883_+/1-1617	1617	632	191	234	560	26.3	2264	0	432	763	15.5	69.5	85	21	51	72	157	9.5	3	12.5	40	52	92	13	17	30	6	24.5	30.5	165	2	10.5	12.5	1	13	14	26.5	1	0	1	0
input	input_consensus	2047	914	165	223	745	0.2	R37_sc1.8_687889_689478_+/1-1590	1590	625	205	247	513	28.4	2264	0	499	1118	50	89	139	23	56	79	218	16.5	12	28.5	90	99	189	19	54.5	73.5	23	38.5	61.5	352.5	4	6	10	2	7	9	19	0	3	3	1
input	input_consensus	2047	914	165	223	745	0.2	R37_sc1.67_769_1631_+/1-863	863	327	110	119	307	26.5	2264	0	1186	1372	10	39	49	16	32.5	48.5	97.5	5.5	7	12.5	22.5	25.5	48	6	9	15	0	8.5	8.5	84	0	6	6	0	2	2	8	0	1	1	0
input	input_consensus	2047	914	165	223	745	0.2	R37_sc1.58_2243_3312_+/1-1070	1070	397	135	149	389	26.5	2264	0	977	1253	16	52.5	68.5	20.5	43.5	64	132.5	1.5	7.5	9	33	41.5	74.5	10	14	24	10	23	33	140.5	4	5	9	0	5.5	5.5	14.5	1	0	1	0
input	input_consensus	2047	914	165	223	745	0.2	R37_sc1.37_302510_302722_-/1-213	213	83	32	23	75	25.8	2264	0	1834	1941	11	13	24	7	11	18	42	4	1	5	16	24.5	40.5	1	2	3	4.5	11	15.5	64	0	1	1	0	1	1	2	0	0	0	0
input	input_consensus	2047	914	165	223	745	0.2	R37_sc1.49_126224_126930_+/1-707	707	282	88	103	234	27	2264	0	1342	1550	18.5	34	52.5	12.5	29.5	42	94.5	4	4.5	8.5	25	34	59	3	17	20	7	14.5	21.5	109	1.5	3	4.5	1	2	3	7.5	0	0	0	0
input	input_consensus	2047	914	165	223	745	0.2	R37_sc1.2_14197_14549_-/1-353	353	154	31	48	120	22.4	2264	0	1694	1774	14	11	25	4.5	4	8.5	33.5	2	2	4	10	14.5	24.5	3	9	12	3	2	5	45.5	0.5	2	2.5	1	0	1	3.5	0	0	0	0
input	input_consensus	2047	914	165	223	745	0.2	R37_sc1.7_205907_206139_-/1-233	233	110	9	32	82	17.6	2264	0	1825	1931	8.5	12	20.5	7.5	2	9.5	30	0	1	1	20	15.5	35.5	7	11	18	6	2	8	62.5	1	0	1	1	1	2	3	0	0	0	0
input	input_consensus	2047	914	165	223	745	0.2	R37_sc1.45_9533_10942_+/1-1410	1410	534	177	218	481	28	2264	0	637	1081	31	81.5	112.5	22.5	55.5	78	190.5	7.5	8.5	16	61.5	76.5	138	22	28	50	12	33.5	45.5	249.5	6.5	6	12.5	2	7	9	21.5	0	1	1	2
input	input_consensus	2047	914	165	223	745	0.2	R37_sc1.19_794995_796564_+/1-1570	1570	665	152	189	564	21.7	2264	0	477	956	55	65.5	120.5	26	43	69	189.5	7.5	7.5	15	80	89	169	27.5	27	54.5	20	23	43	281.5	7	1	8	3.5	1.5	5	13	1	0	1	2
input	input_consensus	2047	914	165	223	745	0.2	R37_sc1.8_686248_687293_+/1-1046	1046	409	112	135	390	23.6	2264	0	1003	1276	24	42.5	66.5	18.5	25	43.5	110	1	4.5	5.5	37.5	49.5	87	11	23.5	34.5	11	20	31	158	3.5	2	5.5	1	6	7	12.5	1	0	1	1
input	input_consensus	2047	914	165	223	745	0.2	R37_sc1.10_39144_39353_+/1-210	210	85	18	30	77	22.9	2264	0	1839	1925	10	8	18	4.5	7	11.5	29.5	0	2	2	9.5	18	27.5	3	8	11	5	7	12	52.5	2	0	2	2	2	4	6	0	0	0	0
input	input_consensus	2047	914	165	223	745	0.2	R37_sc1.49_79303_80321_-/1-1019	1019	401	111	129	378	23.6	2264	0	1044	1341	23.5	38	61.5	30.5	33	63.5	125	6	3.5	9.5	39	41	80	12	22	34	9.5	19	28.5	152	1.5	3	4.5	1	0	1	5.5	0	0	0	0
input	input_consensus	2047	914	165	223	745	0.2	R37_sc1.6_791479_793047_-/1-1569	1569	626	176	226	541	25.6	2264	0	478	997	50	92.5	142.5	25.5	53	78.5	221	11	9.5	20.5	77	83	160	24	31	55	20	35	55	290.5	5.5	5	10.5	3.5	11.5	15	25.5	2	0	2	3
input	input_consensus	2047	914	165	223	745	0.2	R37_sc1.38_306920_307905_-/1-986	986	382	110	133	361	24.6	2264	0	1068	1321	19	38.5	57.5	20	30	50	107.5	3	6.5	9.5	36.5	41	77.5	5.5	17	22.5	9	17	26	135.5	2.5	3	5.5	1	5	6	11.5	1	0	1	1
input	input_consensus	2047	914	165	223	745	0.2	R37_sc1.4_1596505_1597453_-/1-949	949	386	98	113	352	22.2	2264	0	1102	1362	27	42	69	23	24.5	47.5	116.5	3	1	4	44	41	85	11.5	11	22.5	10.5	14.5	25	136.5	3.5	2	5.5	1	2	3	8.5	0	0	0	0
input	input_consensus	2047	914	165	223	745	0.2	R37_sc1.28_447667_448460_+/1-794	794	342	67	109	276	22.2	2264	0	1286	1671	35	46.5	81.5	20.5	23.5	44	125.5	5	4	9	69.5	66	135.5	19.5	28.5	48	14.5	14	28.5	221	2	2	4	1	2	3	7	0	0	0	0
input	input_consensus	2047	914	165	223	745	0.2	R37_sc1.18_890058_891126_-/1-1069	1069	390	160	162	357	30.1	2264	0	978	1278	19	60.5	79.5	19	59	78	157.5	5	8.5	13.5	33	41	74	7	18	25	4	23.5	27.5	140	3	10	13	2	7	9	22	0	1	1	0
input	input_consensus	2047	914	165	223	745	0.2	R37_sc1.2_10727_11619_-/1-893	893	342	119	110	322	25.6	2264	0	1157	1347	12	32	44	13.5	33.5	47	91	8.5	6	14.5	23.5	27	50.5	4	9	13	1	14	15	93	0	6	6	0	4	4	10	0	1	1	0
input	input_consensus	2047	914	165	223	745	0.2	R37_sc1.2_2456_3285_-/1-830	830	331	95	123	281	26.3	2264	0	1238	1632	21.5	51.5	73	23.5	26	49.5	122.5	8	10	18	74	60	134	20	27	47	13	34	47	246	1.5	1	2.5	1	3	4	6.5	0	1	1	0
input	input_consensus	2047	914	165	223	745	0.2	R37_sc1.35_7865_8093_-/1-229	229	87	30	22	90	22.7	2264	0	1822	1927	8	11	19	10	8	18	37	5	0	5	13.5	21	34.5	4.5	5.5	10	3	9.5	12.5	62	2	0	2	0	0	0	2	0	0	0	0
input	input_consensus	2047	914	165	223	745	0.2	R37_sc1.35_10207_10791_-/1-585	585	237	61	76	211	23.4	2264	0	1462	1580	8	19	27	13	17	30	57	3	2	5	15.5	19.5	35	3	9	12	3	4.5	7.5	59.5	0	2	2	0	1	1	3	0	0	0	0
input	input_consensus	2047	914	165	223	745	0.2	R37_sc1.14_8624_9979_+/1-1356	1356	530	156	200	470	26.3	2264	0	771	1488	46	78.5	124.5	33	57	90	214.5	13	12	25	107.5	125.5	233	27	55.5	82.5	32.5	40.5	73	413.5	4.5	0	4.5	2	6	8	12.5	1	0	1	1
input	input_consensus	2047	914	165	223	745	0.2	R37_sc1.37_313407_315013_-/1-1607	1607	633	185	231	558	25.9	2264	0	440	754	25	71.5	96.5	20	41.5	61.5	158	5.5	7.5	13	41.5	42	83.5	12	12.5	24.5	1	27	28	149	1	12	13	1	11	12	25	1	0	1	1
input	input_consensus	2047	914	165	223	745	0.2	R37_sc1.40_43321_44927_-/1-1607	1607	642	173	231	561	25.1	2264	0	441	994	51.5	94.5	146	41	50	91	237	12	10.5	22.5	86	88.5	174.5	21.5	31	52.5	16.5	43	59.5	309	5	5	10	0.5	10.5	11	21	2	0	2	1
input	input_consensus	2047	914	165	223	745	0.2	R37_sc1.25_486306_487874_-/1-1569	1569	641	167	209	552	24	2264	0	478	971	56	81.5	137.5	23	42	65	202.5	9.5	9.5	19	74	81	155	25.5	31	56.5	18	34	52	282.5	7	3	10	2.5	8	10.5	20.5	2	0	2	2
input	input_consensus	2047	914	165	223	745	0.2	R37_sc1.8_1357580_1359182_+/1-1603	1603	639	175	228	561	25.1	2264	0	444	765	23	70.5	93.5	22.5	45	67.5	161	6	4	10	37	46.5	83.5	14.5	17.5	32	6	21.5	27.5	153	3.5	7	10.5	1	11	12	22.5	2	2	4	2
input	input_consensus	2047	914	165	223	745	0.2	R37_sc1.35_2968_3488_-/1-521	521	210	57	72	182	24.8	2264	0	1526	1660	15	24	39	9.5	14.5	24	63	4	3	7	16	22.5	38.5	4	9	13	4	7.5	11.5	70	1.5	2	3.5	1	2	3	6.5	0	0	0	0
input	input_consensus	2047	914	165	223	745	0.2	R37_sc1.61_7563_8807_-/1-1245	1245	508	139	157	441	23.8	2264	0	802	1121	28.5	55.5	84	17.5	33	50.5	134.5	9	4	13	51.5	51	102.5	15	16	31	14.5	21	35.5	182	4.5	5	9.5	2	6	8	17.5	1	0	1	3
input	input_consensus	2047	914	165	223	745	0.2	R37_sc1.1_19892_21002_-/1-1111	1111	452	121	118	420	21.5	2264	0	955	1245	28	36.5	64.5	26	27.5	53.5	118	3.5	5	8.5	45.5	41	86.5	13	12	25	10.5	18.5	29	149	1	4	5	0	2	2	7	0	0	0	0
input	input_consensus	2047	914	165	223	745	0.2	R37_sc1.35_5756_6626_-/1-871	871	358	91	115	307	23.7	2264	0	1213	1616	28.5	48.5	77	20.5	30	50.5	127.5	4	6.5	10.5	64	68.5	132.5	15	18.5	33.5	23	34	57	233.5	3	4	7	0	2	2	9	0	0	0	0
input	input_consensus	2047	914	165	223	745	0.2	R37_sc1.107_4_469_+/1-466	466	193	47	81	145	27.5	2264	0	1597	1832	13.5	32.5	46	13	21	34	80	3.5	3	6.5	40	36	76	10	18.5	28.5	13	11.5	24.5	135.5	4	3	7	2	4	6	13	0	0	0	0
input	input_consensus	2047	914	165	223	745	0.2	R37_sc1.9_44942_46546_+/1-1605	1605	628	202	237	538	27.4	2264	0	442	770	25	74	99	15	56.5	71.5	170.5	5	6	11	40	47	87	11.5	17.5	29	1	23	24	151	1	14	15	2.5	11	13.5	28.5	0	0.5	0.5	0
input	input_consensus	2047	914	165	223	745	0.2	R37_sc1.56_29367_30435_+/1-1069	1069	377	155	175	362	30.9	2264	0	983	1291	17	76	93	17	58	75	168	4	5.5	9.5	32	42.5	74.5	8	18	26	4.5	17.5	22	132	2	8	10	1	13	14	24	0	2	2	0
input	input_consensus	2047	914	165	223	745	0.2	R37_sc1.38_308308_308932_-/1-625	625	253	57	72	243	20.6	2264	0	1422	1548	13	17	30	16.5	10	26.5	56.5	2.5	3	5.5	17.5	24.5	42	7	6.5	13.5	2	4	6	67	0	1	1	0	1	1	2	0	0	0	0
input	input_consensus	2047	914	165	223	745	0.2	R37_sc1.17_4265_5724_-/1-1460	1460	596	168	195	501	24.9	2264	0	587	845	20	51.5	71.5	20	39.5	59.5	131	8	4	12	28.5	36	64.5	9	12.5	21.5	6	18	24	122	2	8	10	1	3	4	14	0	0	0	1
input	input_consensus	2047	914	165	223	745	0.2	R37_sc1.13_691969_693571_+/1-1603	1603	629	189	236	549	26.5	2264	0	444	773	20	76	96	22	58	80	176	8.5	4	12.5	33	47	80	12	17	29	5	19.5	24.5	146	2	14	16	1	8.5	9.5	25.5	1	0	1	0
input	input_consensus	2047	914	165	223	745	0.2	R37_sc1.39_304_1808_+/1-1505	1505	605	164	205	531	24.5	2264	0	553	1051	50.5	65	115.5	28.5	54.5	83	198.5	11	10.5	21.5	64	90	154	20	35	55	16	33.5	49.5	280	5	4.5	9.5	0	5	5	14.5	0	0	0	2.5
input	input_consensus	2047	914	165	223	745	0.2	R37_sc1.33_381264_382133_-/1-870	870	327	124	122	297	28.3	2264	0	1178	1366	9	45	54	13	37.5	50.5	104.5	4.5	2	6.5	20.5	21.5	42	6	10	16	3	12.5	15.5	80	0	9	9	0	6	6	15	0	1	1	0
input	input_consensus	2047	914	165	223	745	0.2	R37_sc1.41_143704_145304_-/1-1601	1601	641	172	224	564	24.7	2264	0	446	779	30	70	100	25	42.5	67.5	167.5	5.5	6.5	12	42.5	48.5	91	16	17	33	2.5	20.5	23	159	1	7	8	0	11.5	11.5	19.5	2	0	2	0
input	input_consensus	2047	914	165	223	745	0.2	R37_sc1.1_16317_17176_-/1-860	860	347	100	134	279	27.2	2264	0	1223	1633	22.5	55.5	78	19	36.5	55.5	133.5	8	6.5	14.5	66.5	63	129.5	15	33	48	18	26	44	236	1	6	7	0	1	1	8	0	0	0	0
input	input_consensus	2047	914	165	223	745	0.2	R37_sc1.56_26809_28411_-/1-1603	1603	614	206	248	535	28.3	2264	0	444	761	20	83	103	11	52	63	166	6	5.5	11.5	36	40	76	12.5	17	29.5	1	26	27	144	0	13	13	0.5	17	17.5	30.5	0	0.5	0.5	0
input	input_consensus	2047	914	165	223	745	0.2	R37_sc1.67_10559_11310_+/1-752	752	320	78	108	246	24.7	2264	0	1319	1693	31	41	72	27	28	55	127	5	7	12	70	57	127	13.5	29	42.5	13	24	37	218.5	3.5	2	5.5	1	2.5	3.5	9	0	0	0	0
input	input_consensus	2047	914	165	223	745	0.2	R37_sc1.57_10413_11374_-/1-962	962	379	113	120	350	24.2	2264	0	1087	1302	21	33.5	54.5	15.5	32.5	48	102.5	1	4.5	5.5	28.5	36.5	65	6	13	19	4	14.5	18.5	108	1.5	4	5.5	0	2	2	7.5	0	0	0	0
input	input_consensus	2047	914	165	223	745	0.2	R37_sc1.107_506_1587_-/1-1082	1082	427	126	129	400	23.6	2264	0	965	1264	31.5	43.5	75	22.5	36	58.5	133.5	3	5.5	8.5	38.5	51.5	90	9	19.5	28.5	12	24	36	163	1.5	3	4.5	1	4	5	9.5	0	1	1	1
input	input_consensus	2047	914	165	223	745	0.2	R37_sc1.10_36736_38237_-/1-1502	1502	616	174	198	514	24.8	2264	0	545	800	25.5	50.5	76	13	36	49	125	5	5.5	10.5	33	43	76	7	11.5	18.5	1	19	20	125	1	10	11	1	5.5	6.5	17.5	1	0.5	1.5	1
input	input_consensus	2047	914	165	223	745	0.2	R37_sc1.23_555017_556619_+/1-1603	1603	648	170	219	566	24.3	2264	0	444	746	21	59.5	80.5	21.5	45.5	67	147.5	8	6	14	36	52	88	11.5	14.5	26	4	15	19	147	1	7	8	1	6	7	15	0	0	0	1
input	input_consensus	2047	914	165	223	745	0.2	R37_sc1.10_2693_4301_+/1-1609	1609	669	172	215	553	24.1	2264	0	446	990	59.5	73.5	133	37	65.5	102.5	235.5	6	5.5	11.5	86.5	99	185.5	13	35	48	18.5	31	49.5	294.5	5.5	4	9.5	2	4	6	15.5	2	0	2	1
input	input_consensus	2047	914	165	223	745	0.2	R37_sc1.22_577498_578534_-/1-1037	1037	404	132	149	352	27.1	2264	0	1049	1565	38.5	65.5	104	28	48.5	76.5	180.5	9	8	17	77	77.5	154.5	21	35.5	56.5	21	40.5	61.5	289.5	1.5	4	5.5	0	2	2	7.5	0	2	2	1
input	input_consensus	2047	914	165	223	745	0.2	R37_sc1.28_446005_447608_+/1-1604	1604	644	190	221	549	25.6	2264	0	443	749	21.5	63.5	85	16	51	67	152	9.5	6	15.5	35	43	78	13	16	29	3	21.5	24.5	147	1	9	10	1	9	10	20	2	2	4	1
input	input_consensus	2047	914	165	223	745	0.2	R37_sc1.51_11447_11843_-/1-397	397	158	45	60	134	26.4	2264	0	1650	1737	4	18	22	5	14	19	41	3	3	6	11.5	13.5	25	3	7	10	2	2	4	45	0	3	3	1	1	2	5	0	0	0	0
input	input_consensus	2047	914	165	223	745	0.2	R37_sc1.23_570951_571405_+/1-455	455	169	61	82	143	31.4	2264	0	1592	1709	4	25	29	2.5	20.5	23	52	2	6	8	13	18.5	31.5	4	9	13	1	10.5	11.5	64	1.5	2	3.5	0	3	3	6.5	0	0	0	0
input	input_consensus	2047	914	165	223	745	0.2	R37_sc1.57_28038_29087_-/1-1050	1050	406	120	134	390	24.2	2264	0	997	1237	16	37.5	53.5	20	35	55	108.5	2	6.5	8.5	30.5	40.5	71	8.5	16	24.5	8	16.5	24.5	128.5	2	5	7	0	3	3	10	2	0	2	0
input	input_consensus	2047	914	165	223	745	0.2	R37_sc1.57_20700_21747_+/1-1048	1048	410	133	140	365	26	2264	0	999	1346	22.5	41	63.5	27	52.5	79.5	143	8	6.5	14.5	49	65.5	114.5	11	25	36	15	21	36	201	2	8	10	1	6	7	17	1	1	2	0
input	input_consensus	2047	914	165	223	745	0.2	R37_sc1.18_886468_888073_+/1-1606	1606	648	172	215	571	24.1	2264	0	441	748	23	54.5	77.5	27	43	70	147.5	7.5	4	11.5	31	48.5	79.5	12.5	19	31.5	6	24.5	30.5	153	2.5	6	8.5	1	5	6	14.5	1	0	1	0
input	input_consensus	2047	914	165	223	745	0.2	R37_sc1.37_309920_310717_-/1-798	798	295	108	122	273	28.8	2264	0	1249	1501	14.5	45	59.5	14	36.5	50.5	110	7	3.5	10.5	34	43.5	77.5	7	19	26	10	15	25	139	0	1	1	0	5	5	6	1	1	2	0
input	input_consensus	2047	914	165	223	745	0.2	R37_sc1.2_12212_13783_-/1-1572	1572	657	173	199	543	23.7	2264	0	475	971	59.5	74.5	134	27	48	75	209	9.5	9.5	19	73	77	150	25.5	30.5	56	19	35	54	279	6	5	11	3.5	2.5	6	17	1	2	3	3
input	input_consensus	2047	914	165	223	745	0.2	R37_sc1.35_3_607_-/1-605	605	247	66	85	207	25	2264	0	1442	1618	17	34	51	14.5	20	34.5	85.5	2.5	2	4.5	26	25.5	51.5	6	7	13	8	11	19	88	1	0	1	1	1	2	3	0	0	0	0
input	input_consensus	2047	914	165	223	745	0.2	R37_sc1.21_715588_716152_+/1-565	565	225	76	63	201	24.6	2264	0	1488	1708	20	23	43	7.5	23	30.5	73.5	4	4	8	32	46.5	78.5	10	15	25	7	19.5	26.5	138	1.5	3	4.5	0	1	1	5.5	0	0	0	0
input	input_consensus	2047	914	165	223	745	0.2	R37_sc1.64_3599_5201_+/1-1603	1603	585	231	277	510	31.7	2264	0	444	791	13.5	102.5	116	11	70	81	197	9.5	5.5	15	33	35.5	68.5	9	20	29	1	29.5	30.5	143	2	19	21	0	25.5	25.5	46.5	0	0	0	0
input	input_consensus	2047	914	165	223	745	0.2	R37_sc1.43_14814_15765_-/1-952	952	360	115	139	338	26.7	2264	0	1095	1317	20	49.5	69.5	11	33.5	44.5	114	2	5.5	7.5	26.5	33.5	60	6	14	20	4	14	18	105.5	1	3	4	0	9	9	13	0	0	0	0
input	input_consensus	2047	914	165	223	745	0.2	R37_sc1.3_1611059_1612590_-/1-1532	1532	639	149	184	560	21.7	2264	0	519	837	34.5	45	79.5	32	43.5	75.5	155	4.5	4.5	9	37.5	55	92.5	15.5	14.5	30	5	17	22	153.5	5	4	9	2	6	8	17	2	0	2	0
input	input_consensus	2047	914	165	223	745	0.2	R37_sc1.37_303966_305570_-/1-1605	1605	620	230	257	498	30.3	2264	0	449	946	30.5	96.5	127	25	83.5	108.5	235.5	11.5	8.5	20	73.5	69	142.5	9.5	24	33.5	8	42	50	246	4.5	14.5	19	1	13	14	33	0	2	2	0
input	input_consensus	2047	914	165	223	745	0.2	R37_sc1.22_15195_16236_-/1-1042	1042	403	133	137	369	25.9	2264	0	1005	1262	22	46.5	68.5	15.5	43	58.5	127	3	7.5	10.5	35.5	39.5	75	6.5	13	19.5	6	16	22	127	3.5	5	8.5	0	3	3	11.5	2	0	2	0
input	input_consensus	2047	914	165	223	745	0.2	R37_sc1.21_710855_711304_-/1-450	450	196	32	75	147	23.8	2264	0	1597	1742	21	29.5	50.5	8.5	8.5	17	67.5	1.5	3.5	5	22.5	20	42.5	6.5	9	15.5	3	8	11	74	3	2	5	1	2	3	8	0	0	0	0
input	input_consensus	2047	914	165	223	745	0.2	R37_sc1.63_4425_5623_-/1-1199	1199	463	142	193	401	27.9	2264	0	856	1271	39	79.5	118.5	25.5	40.5	66	184.5	14	9	23	57.5	68	125.5	7.5	25.5	33	10.5	27.5	38	219.5	2	3	5	1	5	6	11	0	0	0	1.5
input	input_consensus	2047	914	165	223	745	0.2	R37_sc1.50_4877_6414_-/1-1538	1538	634	161	208	535	24	2264	0	509	983	47	74.5	121.5	24	48.5	72.5	194	9	9.5	18.5	74	83	157	24	28	52	19	26	45	272.5	6	7	13	3.5	4	7.5	20.5	1	0	1	3
input	input_consensus	2047	914	165	223	745	0.2	R37_sc1.25_491981_492864_+/1-884	884	327	122	136	299	29.2	2264	0	1164	1453	19.5	48	67.5	18	38.5	56.5	124	7	6.5	13.5	35.5	42.5	78	8	26	34	10	24	34	159.5	1	3	4	0	6	6	10	0	3	3	0
[truncated: 17 more columns]
