# Supplementary material for: In silico reversal of repeat-induced point mutation (RIP) identifies the origins of repeat families and uncovers obscured duplicated genes
Source: BMC Genomics. 2010 Nov 24;11:655. doi: 10.1186/1471-2164-11-655 (PMC3017866; doi:10.1186/1471-2164-11-655)
Supplement: Additional file 6 — List of predicted functional RecQ helicases in the S. nodorum genome. [file 1471-2164-11-655-S6.ZIP › consensus/r38_aln_2009_8_19_15_27_35_ripalign.txt]

input	input_consensus	362	131	46.5	46.5	138	0.3	R38_sc1.57_19114_19474_+/1-361	361	132	50	44	135	26	391	0	2	46	7.5	6	13.5	4	4	8	21.5	0	0	0	8.5	4.5	13	1	1	2	0.5	4	4.5	19.5	0	1	1	0	0	0	1	0	0	0	0
input	input_consensus	362	131	46.5	46.5	138	0.3	R38_sc1.7_203377_203737_+/1-361	361	138	42	38	143	22.2	391	0	1	101	14	8.5	22.5	14	9	23	45.5	2	1	3	15.5	14.5	30	5	3	8	6	5.5	11.5	52.5	0	0	0	2	0	2	2	2	0	2	0
input	input_consensus	362	131	46.5	46.5	138	0.3	R38_sc1.49_127668_128025_+/1-358	358	123	56	48	131	29.1	391	0	4	45	5.5	9	14.5	2	9	11	25.5	1	0	1	4.5	4.5	9	0	0	0	0.5	3	3.5	13.5	0	3	3	0	0	0	3	0	1	1	0
input	input_consensus	362	131	46.5	46.5	138	0.3	R38_sc1.38_55543_55893_-/1-351	351	125	48	44	134	26.2	391	0	11	93	8	9.5	17.5	9	8	17	34.5	3	2	5	14	9	23	4	2	6	4	7.5	11.5	45.5	0	1	1	1	1	2	3	2	1	3	0
input	input_consensus	362	131	46.5	46.5	138	0.3	R38_sc1.57_17932_18289_+/1-358	358	119	46	46	147	25.7	391	0	5	58	3.5	3.5	7	7	6	13	20	1	0.5	1.5	6	14	20	2	2	4	2	3	5	30.5	0	0	0	0	0	0	0	2	1	3	0
input	input_consensus	362	131	46.5	46.5	138	0.3	R38_sc1.74_4199_4563_+/1-365	365	124	51	51	139	27.9	391	0	8	100	8	12.5	20.5	9	7	16	36.5	2	2	4	12	10	22	4	4	8	2	6.5	8.5	42.5	0	1	1	0	1	1	2	1	2	3	0
input	input_consensus	362	131	46.5	46.5	138	0.3	R38_sc1.24_4898_5257_-/1-360	360	132	44	48	136	25.6	391	0	2	50	4.5	6.5	11	5	3	8	19	0	1	1	11	6.5	17.5	3	2.5	5.5	1.5	2	3.5	27.5	0	1	1	1	1.5	2.5	3.5	0	0	0	0
input	input_consensus	362	131	46.5	46.5	138	0.3	R38_sc1.7_240617_240974_-/1-358	358	119	53	49	137	28.5	391	0	4	41	3.5	7	10.5	3	4	7	17.5	1	0	1	3.5	4.5	8	1	2	3	0.5	5	5.5	17.5	0	1	1	0	1	1	2	0	0	0	0
input	input_consensus	362	131	46.5	46.5	138	0.3	R38_sc1.36_11703_11954_-/1-252	252	90	31	26	105	22.6	391	0	110	176	8	4	12	11	6	17	29	1	1	2	12	11.5	23.5	3	2	5	3	2.5	5.5	36	0	0	0	2	0	2	2	2	0	2	0
input	input_consensus	362	131	46.5	46.5	138	0.3	R38_sc1.1_5091_5441_+/1-351	351	128	43	43	137	24.5	391	0	11	99	9	10.5	19.5	7.5	4	11.5	31	4	1	5	14.5	15	29.5	6	4	10	6	5	11	55.5	0	0	0	0	1	1	1	0	0	0	1
input	input_consensus	362	131	46.5	46.5	138	0.3	R38_sc1.21_711348_711704_+/1-357	357	125	50	49	133	27.7	391	0	5	84	7	12.5	19.5	4	7	11	30.5	2	1	3	14	11	25	5	3	8	5	5.5	10.5	46.5	0	0	0	0	2	2	2	0	0	0	1
input	input_consensus	362	131	46.5	46.5	138	0.3	R38_sc1.57_19733_20085_-/1-353	353	124	45	47	137	26.1	391	0	9	97	11	16.5	27.5	9	7	16	43.5	3	1	4	13	10	23	4	2	6	5	4.5	9.5	42.5	0	2	2	0	1	1	3	1	1	2	1
input	input_consensus	362	131	46.5	46.5	138	0.3	R38_sc1.2_1_244_+/1-244	244	94	26	30	94	23	391	0	119	163	6.5	1.5	8	4.5	4	8.5	16.5	0	0	0	4	11.5	15.5	3	4.5	7.5	2	1	3	26	0	1	1	1	0	1	2	0	0	0	0
input	input_consensus	362	131	46.5	46.5	138	0.3	R38_sc1.17_588859_589229_+/1-371	371	136	45	43	147	23.7	391	0	5	80	3.5	4	7.5	10.5	8	18.5	26	0	0	0	13.5	9	22.5	5	1	6	2	3	5	33.5	0	1	1	0	0	0	1	2	0	2	0
input	input_consensus	362	131	46.5	46.5	138	0.3	R38_sc1.1_5703_6047_-/1-345	345	119	43	42	141	24.6	391	0	17	85	7.5	5	12.5	8	4	12	24.5	0	1	1	10	12	22	4	3	7	3.5	8	11.5	41.5	0	1	1	2	0	2	3	0	0	0	0
input	input_consensus	362	131	46.5	46.5	138	0.3	R38_sc1.11_27257_27615_-/1-359	359	131	44	45	139	24.8	391	0	4	91	11.5	5.5	17	13.5	10	23.5	40.5	0	1	1	11	13	24	4	8.5	12.5	3	4	7	44.5	0	3	3	1	1	2	5	2	0	2	1
input	input_consensus	362	131	46.5	46.5	138	0.3	R38_sc1.32_364257_364614_+/1-358	358	123	48	48	139	26.8	391	0	4	53	9	11.5	20.5	3	3	6	26.5	1	1	2	6	7	13	1	1	2	0.5	3	3.5	20.5	0	1	1	1	1	2	3	1	0	1	1
input	input_consensus	362	131	46.5	46.5	138	0.3	R38_sc1.37_291453_291742_+/1-290	290	91	47	41	111	30.3	391	0	72	104	3	7	10	1	4	5	15	2	0	2	4.5	3	7.5	0	2	2	0.5	4	4.5	16	0	2	2	1	0	1	3	0	0	0	0
input	input_consensus	362	131	46.5	46.5	138	0.3	R38_sc1.17_589488_589841_-/1-354	354	129	42	46	137	24.9	391	0	8	108	10	13.5	23.5	13	9	22	45.5	3	2	5	17.5	12.5	30	6	4	10	4	3.5	7.5	52.5	0	1	1	1	1	2	3	1	0	1	0
input	input_consensus	362	131	46.5	46.5	138	0.3	R38_sc1.57_18541_18899_-/1-359	359	129	47	43	140	25.1	391	0	4	84	8	7.5	15.5	8	7	15	30.5	3	0	3	12.5	13.5	26	3	3	6	6	5.5	11.5	46.5	0	0	0	0	0	0	0	2	1	3	0
input	input_consensus	362	131	46.5	46.5	138	0.3	R38_sc1.8_434572_434924_-/1-353	353	128	47	49	129	27.2	391	0	9	52	0.5	4	4.5	6	7	13	17.5	1	0	1	8.5	3.5	12	1	3	4	3.5	3	6.5	23.5	0	1	1	0	0	0	1	0	1	1	0
input	input_consensus	362	131	46.5	46.5	138	0.3	R38_sc1.33_373450_373708_+/1-259	259	98	36	32	93	26.3	391	0	104	150	6	4.5	10.5	6	3	9	19.5	1	0	1	12	3	15	2	4.5	6.5	0.5	2	2.5	25	0	0	0	1	0	1	1	1	1	2	1
input	input_consensus	362	131	46.5	46.5	138	0.3	R38_sc1.8_433954_434314_+/1-361	361	135	49	47	130	26.6	391	0	1	93	9	9.5	18.5	5	10	15	33.5	1	2	3	17.5	14.5	32	6	5	11	6	4.5	10.5	56.5	0	0	0	0	2	2	2	0	1	1	0
input	input_consensus	362	131	46.5	46.5	138	0.3	R38_sc1.38_54927_55284_+/1-358	358	132	53	45	128	27.4	391	0	4	47	6.5	5	11.5	3	7	10	21.5	1	1	2	8.5	3.5	12	0	1	1	0.5	4	4.5	19.5	0	2	2	1	0	1	3	2	0	2	0
input	input_consensus	362	131	46.5	46.5	138	0.3	R38_sc1.2_496_855_-/1-360	360	140	41	41	138	22.8	391	0	3	110	12	9.5	21.5	10	10	20	41.5	1	1	2	19.5	16.5	36	7	4	11	9	4.5	13.5	62.5	0	0	0	2	1	3	3	2	0	2	1
[truncated: 17 more columns]
