# Supplementary material for: In silico reversal of repeat-induced point mutation (RIP) identifies the origins of repeat families and uncovers obscured duplicated genes
Source: BMC Genomics. 2010 Nov 24;11:655. doi: 10.1186/1471-2164-11-655 (PMC3017866; doi:10.1186/1471-2164-11-655)
Supplement: Additional file 6 — List of predicted functional RecQ helicases in the S. nodorum genome. [file 1471-2164-11-655-S6.ZIP › consensus/r39_aln_2009_8_19_15_27_37_ripalign.txt]

input	input_consensus	2065	874.5	218	253.5	719	0.2	R39_sc1.19_387945_389950_-/1-2006	2006	827	232	252	695	24.1	2102	0	65	479	54.5	64.5	119	41	45.5	86.5	205.5	11.5	4	15.5	56	58.5	114.5	7.5	17.5	25	7	28	35	190	5.5	4.5	10	5.5	7	12.5	22.5	2	2.5	4.5	5.5
input	input_consensus	2065	874.5	218	253.5	719	0.2	R39_sc1.13_691371_691728_-/1-358	358	158	37	56	107	26	2102	0	1707	1769	9	12.5	21.5	5	10	15	36.5	1	1	2	6	4	10	2	5	7	4	2	6	25	1	2	3	1	2	3	6	0	0	0	1
input	input_consensus	2065	874.5	218	253.5	719	0.2	R39_sc1.47_139805_140413_-/1-609	609	257	62	96	194	25.9	2102	0	1456	1551	7	13.5	20.5	11	13.5	24.5	45	3	1	4	12	15.5	27.5	2	4.5	6.5	5	4	9	47	2	3	5	1	2	3	8	0	0	0	2
input	input_consensus	2065	874.5	218	253.5	719	0.2	R39_sc1.14_434514_435932_-/1-1419	1419	606	136	170	507	21.6	2102	0	649	918	36.5	29	65.5	33	29.5	62.5	128	3.5	5	8.5	38	36	74	13.5	11.5	25	12.5	10.5	23	130.5	4.75	3	7.75	4	2	6	13.75	0.5	0	0.5	2.5
input	input_consensus	2065	874.5	218	253.5	719	0.2	R39_sc1.13_693570_695183_-/1-1614	1614	643	201	209	561	25.4	2102	0	453	827	35.5	54	89.5	37.5	50	87.5	177	10.5	4.5	15	46.5	53.5	100	9.5	17	26.5	11.5	30	41.5	183	2.25	8	10.25	6	7.5	13.5	23.75	1.5	2	3.5	2.5
input	input_consensus	2065	874.5	218	253.5	719	0.2	R39_sc1.26_322607_324527_-/1-1921	1921	815	188	234	684	22	2102	0	145	539	52.5	50	102.5	37.5	40.5	78	180.5	9.5	9	18.5	54	62	116	15	16.5	31.5	15	17.5	32.5	198.5	6.75	4	10.75	4	4	8	18.75	2	0	2	5.5
input	input_consensus	2065	874.5	218	253.5	719	0.2	R39_sc1.8_703372_703694_+/1-323	323	127	39	41	116	24.8	2102	0	1742	1786	4	7	11	7	12	19	30	1	1	2	3	5	8	1.5	1	2.5	1	0	1	13.5	0	2	2	0	2	2	4	0	0	0	0
input	input_consensus	2065	874.5	218	253.5	719	0.2	R39_sc1.8_1305568_1305873_+/1-306	306	118	40	36	112	24.8	2102	0	1760	1915	15	13	28	12	14	26	54	4	7	11	24	26	50	9	8	17	7	15	22	100	2	2	4	1	0	1	5	0	0	0	0
input	input_consensus	2065	874.5	218	253.5	719	0.2	R39_sc1.14_462122_462700_-/1-579	579	243	62	70	204	22.8	2102	0	1486	1643	14	15	29	21	15.5	36.5	65.5	6	5	11	21	25	46	1.5	8	9.5	3.5	14	17.5	84	2	0	2	0	2	2	4	0	0	0	1
input	input_consensus	2065	874.5	218	253.5	719	0.2	R39_sc1.28_2693_4028_-/1-1336	1336	518	169	165	484	25	2102	0	729	957	25	43.5	68.5	20	28.5	48.5	117	6.5	2.5	9	24.5	33.5	58	7.5	5.5	13	3.5	13.5	17	97	3.5	5	8.5	0	7	7	15.5	2	0	2	3
input	input_consensus	2065	874.5	218	253.5	719	0.2	R39_sc1.32_159723_160654_-/1-932	932	361	131	133	307	28.3	2102	0	1136	1371	26.5	38	64.5	20.5	36.5	57	121.5	7.5	4	11.5	25	33	58	4.5	8.5	13	4	17.5	21.5	104	3.5	4	7.5	4	10	14	21.5	1	1	2	5
input	input_consensus	2065	874.5	218	253.5	719	0.2	R39_sc1.44_159522_161571_-/1-2050	2050	829	227	266	728	24	2102	0	15	383	47.5	66.5	114	36.5	44	80.5	194.5	6.5	3.5	10	39.5	60.5	100	12.5	12	24.5	9.5	11	20.5	155	6.5	7	13.5	3	9	12	25.5	2	1	3	2.5
input	input_consensus	2065	874.5	218	253.5	719	0.2	R39_sc1.20_155879_157508_+/1-1630	1630	662	186	192	590	23.2	2102	0	435	736	44	52	96	29.5	35.5	65	161	5	2.5	7.5	32	47	79	9.5	7	16.5	5.5	15.5	21	124	3.5	1	4.5	3	4	7	11.5	1.5	1	2.5	4
input	input_consensus	2065	874.5	218	253.5	719	0.2	R39_sc1.7_639355_640862_+/1-1508	1508	569	214	242	483	30.2	2102	0	558	874	22.5	75.5	98	20.5	66.5	87	185	5.5	3.5	9	36	34.5	70.5	7	9.5	16.5	4	23.5	27.5	123.5	2.25	16.5	18.75	2	14.5	16.5	35.25	2	5.5	7.5	3.5
input	input_consensus	2065	874.5	218	253.5	719	0.2	R39_sc1.2_538944_539715_+/1-772	772	341	70	99	262	21.9	2102	0	1296	1441	25	21.5	46.5	15.5	10	25.5	72	3	1	4	20	22.5	42.5	2.5	3.5	6	7	5	12	64.5	3	2	5	2	2	4	9	0	0	0	1
input	input_consensus	2065	874.5	218	253.5	719	0.2	R39_sc1.1_1279584_1281617_-/1-2034	2034	696	385	407	546	38.9	2102	0	36	711	35.5	163	198.5	28.5	152.5	181	379.5	13.5	14.5	28	67	58.5	125.5	9.5	40.5	50	11	62.5	73.5	277	0.5	49	49.5	0	33	33	82.5	2	9.5	11.5	0.5
input	input_consensus	2065	874.5	218	253.5	719	0.2	R39_sc1.2_539516_539776_-/1-261	261	104	36	31	90	25.7	2102	0	1805	1931	12	11	23	10	13	23	46	4	5	9	19	19	38	7	7	14	6	12	18	79	2	4	6	1	0	1	7	0	0	0	0
input	input_consensus	2065	874.5	218	253.5	719	0.2	R39_sc1.3_1000725_1002779_-/1-2055	2055	855	224	263	713	23.7	2102	0	15	469	50.5	60	110.5	50	51.5	101.5	212	10.5	10	20.5	61.5	62.5	124	17	16	33	19.5	26	45.5	223	7.75	9.5	17.25	4.5	4.5	9	26.25	2.5	0.5	3	3.5
input	input_consensus	2065	874.5	218	253.5	719	0.2	R39_sc1.4_1072672_1074721_-/1-2050	2050	813	267	304	666	27.9	2102	0	15	472	30.5	80	110.5	34	73.5	107.5	218	12.5	10.5	23	60	56.5	116.5	15	18.5	33.5	19	31	50	223	2.75	14	16.75	0	13	13	29.75	1.5	0	1.5	2.5
input	input_consensus	2065	874.5	218	253.5	719	0.2	R39_sc1.6_560350_560641_-/1-292	292	112	34	40	106	25.3	2102	0	1773	1800	4	9	13	4	6	10	23	1	1	2	1	1	2	0	0	0	0	0	0	4	1	1	2	0	2	2	4	0	0	0	0
input	input_consensus	2065	874.5	218	253.5	719	0.2	R39_sc1.20_212980_213381_+/1-402	402	180	33	51	138	20.9	2102	0	1663	1726	11	8.5	19.5	7	4	11	30.5	2	1	3	11	8	19	2	1.5	3.5	4	2	6	31.5	1	0	1	2	1	3	4	0	0	0	0
input	input_consensus	2065	874.5	218	253.5	719	0.2	R39_sc1.3_482906_484956_+/1-2051	2051	863	206	231	751	21.3	2102	0	14	364	56.5	45.5	102	45	29.5	74.5	176.5	7	3.5	10.5	44.5	61	105.5	12	7	19	9.5	12.5	22	157	9.5	1.5	11	6	2	8	19	1	0	1	2
input	input_consensus	2065	874.5	218	253.5	719	0.2	R39_sc1.2_537197_538486_+/1-1290	1290	507	152	152	479	23.6	2102	0	775	986	27	36	63	24	20.5	44.5	107.5	6	3.5	9.5	22	31.5	53.5	9	6	15	1.5	11.5	13	91	3.5	0	3.5	1	2	3	6.5	0	0	0	3
input	input_consensus	2065	874.5	218	253.5	719	0.2	R39_sc1.51_21664_21970_-/1-307	307	111	40	40	116	26.1	2102	0	1764	1914	12	16	28	11	11	22	50	6	5	11	21	27	48	8	10	18	7	10	17	94	1	1	2	0	2	2	4	1	0	1	0
input	input_consensus	2065	874.5	218	253.5	719	0.2	R39_sc1.7_638395_638914_+/1-520	520	212	69	67	172	26.2	2102	0	1562	1837	32	24	56	12.5	21	33.5	89.5	6	8	14	37	47.5	84.5	15.5	11	26.5	14	28	42	167	0.25	1	1.25	1.5	1	2.5	3.75	0	1	1	1
input	input_consensus	2065	874.5	218	253.5	719	0.2	R39_sc1.5_18703_20710_+/1-2008	2008	806	245	284	673	26.3	2102	0	62	605	55.5	82	137.5	45	70.5	115.5	253	7	9.5	16.5	78	83.5	161.5	15	29.5	44.5	14	35.5	49.5	272	1.5	10	11.5	3	9	12	23.5	1	1	2	3.5
input	input_consensus	2065	874.5	218	253.5	719	0.2	R39_sc1.8_1305629_1307679_-/1-2051	2051	872	213	221	745	21.2	2102	0	15	379	68	48	116	42	30	72	188	7	3.5	10.5	45.5	58.5	104	12	6	18	9.5	15	24.5	157	9	1	10	5	3	8	18	1.5	0	1.5	4
input	input_consensus	2065	874.5	218	253.5	719	0.2	R39_sc1.32_131171_132237_-/1-1067	1067	429	142	146	350	27	2102	0	999	1219	21.5	38	59.5	21	38	59	118.5	3	1.5	4.5	23.5	25.5	49	6	11	17	6	17	23	93.5	3.25	7	10.25	2	7	9	19.25	1.5	2	3.5	2
input	input_consensus	2065	874.5	218	253.5	719	0.2	R39_sc1.6_500067_502073_-/1-2007	2007	745	307	349	606	32.7	2102	0	58	561	22.5	117.5	140	24.5	111.5	136	276	11.5	14	25.5	53.5	48	101.5	14	24	38	12	36.5	48.5	213.5	2.25	25.5	27.75	0	20	20	47.75	0	9.5	9.5	1.5
[truncated: 17 more columns]
