# Supplementary material for: In silico reversal of repeat-induced point mutation (RIP) identifies the origins of repeat families and uncovers obscured duplicated genes
Source: BMC Genomics. 2010 Nov 24;11:655. doi: 10.1186/1471-2164-11-655 (PMC3017866; doi:10.1186/1471-2164-11-655)
Supplement: Additional file 6 — List of predicted functional RecQ helicases in the S. nodorum genome. [file 1471-2164-11-655-S6.ZIP › consensus/r51_aln_2009_8_19_15_27_45_ripalign.txt]

input	input_consensus	835	298.5	106.5	77.5	352.5	0.2	R51_sc1.57_27509_28340_+/1-832	832	299	109	91	333	24	870	0	3	127	10.5	18.5	29	16.5	19	35.5	64.5	3	3	6	19.5	10	29.5	1	6.5	7.5	3	4	7	50	2	0	2	0	6	6	8	0	1	1	2
input	input_consensus	835	298.5	106.5	77.5	352.5	0.2	R51_sc1.43_14195_15023_+/1-829	829	288	128	97	316	27.1	870	0	6	144	8	24.5	32.5	13	34.5	47.5	80	3	1.5	4.5	17	10.5	27.5	0	6.5	6.5	5.5	5	10.5	49	0	9	9	0	7.5	7.5	16.5	0.5	2	2.5	0
input	input_consensus	835	298.5	106.5	77.5	352.5	0.2	R51_sc1.39_3371_4176_-/1-806	806	300	102	81	323	22.7	870	0	29	168	12.5	16	28.5	23	21	44	72.5	3	2.5	5.5	25.5	11.5	37	0.5	5	5.5	5.5	4.5	10	58	2	1	3	0	1.5	1.5	4.5	0	1	1	2
input	input_consensus	835	298.5	106.5	77.5	352.5	0.2	R51_sc1.19_6199_6512_-/1-314	314	105	48	31	130	25.2	870	0	522	618	3	7.5	10.5	17	14.5	31.5	42	0	4.5	4.5	19.5	9	28.5	5.5	3	8.5	2	5.5	7.5	49	1	1.5	2.5	0	1.5	1.5	4	1.5	0	1.5	0
input	input_consensus	835	298.5	106.5	77.5	352.5	0.2	R51_sc1.22_14666_15497_+/1-832	832	285	120	103	324	26.8	870	0	3	135	4.5	21.5	26	16	31.5	47.5	73.5	1	2.5	3.5	14.5	10.5	25	2	9	11	4.5	5	9.5	49	0	6	6	0	8.5	8.5	14.5	0.5	0	0.5	1
input	input_consensus	835	298.5	106.5	77.5	352.5	0.2	R51_sc1.63_6723_7001_+/1-279	279	90	32	18	139	17.9	870	0	557	632	3	2	5	22.5	11.5	34	39	0	2	2	11.5	8	19.5	2.5	1	3.5	2	3.5	5.5	30.5	2	0	2	1	0	1	3	1	0	1	0
input	input_consensus	835	298.5	106.5	77.5	352.5	0.2	R51_sc1.38_297123_297632_+/1-510	510	164	80	42	224	23.9	870	0	325	444	4	6	10	19.5	21	40.5	50.5	1	5	6	21.5	20	41.5	5.5	2	7.5	2	7	9	64	2	1.5	3.5	1	0	1	4.5	3.5	0	3.5	0
input	input_consensus	835	298.5	106.5	77.5	352.5	0.2	R51_sc1.1_6164_6691_-/1-528	528	180	63	42	243	19.9	870	0	307	431	12.5	5.5	18	25	13.5	38.5	56.5	1	2	3	17.5	24.5	42	4	3	7	4.5	5.5	10	62	2	1	3	2	1	3	6	3.5	0	3.5	0
input	input_consensus	835	298.5	106.5	77.5	352.5	0.2	R51_sc1.58_3010_3841_-/1-832	832	284	125	102	321	27.3	870	0	15	151	5.5	20	25.5	10.5	29	39.5	65	1	3	4	13.5	11.5	25	2	9	11	3.5	5.5	9	49	0	6	6	0	8	8	14	0.5	1.5	2	1
input	input_consensus	835	298.5	106.5	77.5	352.5	0.2	R51_sc1.37_310991_311352_-/1-362	362	117	57	27	161	23.2	870	0	474	556	3	3	6	16.5	15.5	32	38	1	2	3	14.5	11.5	26	2.5	2	4.5	2	2.5	4.5	38	2	0	2	1	1	2	4	2.5	1	3.5	0
input	input_consensus	835	298.5	106.5	77.5	352.5	0.2	R51_sc1.56_30132_30874_-/1-743	743	243	127	102	271	30.8	870	0	93	223	7	28.5	35.5	6	39.5	45.5	81	3	4	7	8.5	10	18.5	0	9	9	1	4	5	39.5	0	11	11	0	9	9	20	0	2	2	0
input	input_consensus	835	298.5	106.5	77.5	352.5	0.2	R51_sc1.49_123789_124619_-/1-831	831	287	126	102	316	27.4	870	0	4	140	5.5	23	28.5	14.5	30	44.5	73	3	3	6	20	9	29	0	8	8	3	8	11	54	1	7	8	1	9	10	18	0.5	0	0.5	0
input	input_consensus	835	298.5	106.5	77.5	352.5	0.2	R51_sc1.35_1305_2131_+/1-827	827	281	120	86	340	24.9	870	0	10	185	7.5	17.5	25	22	36.5	58.5	83.5	0	6	6	24.5	25	49.5	8	4.5	12.5	3	9	12	80	2	7	9	1	5.5	6.5	15.5	3.5	1.5	5	0
input	input_consensus	835	298.5	106.5	77.5	352.5	0.2	R51_sc1.49_89285_90116_-/1-832	832	293	123	95	321	26.2	870	0	3	134	10.5	23	33.5	10	26	36	69.5	2	2	4	19	10.5	29.5	2	7	9	4	5.5	9.5	52	0	2	2	0	7	7	9	1	1.5	2.5	1
input	input_consensus	835	298.5	106.5	77.5	352.5	0.2	R51_sc1.20_209684_210517_+/1-834	834	288	120	99	327	26.3	870	0	3	138	9.5	20.5	30	14.5	29	43.5	73.5	2	5.5	7.5	13	11	24	1	8	9	3.5	6	9.5	50	2	6	8	0	3.5	3.5	11.5	0.5	0	0.5	2
input	input_consensus	835	298.5	106.5	77.5	352.5	0.2	R51_sc1.19_795730_796564_-/1-835	835	295	102	75	363	21.2	870	0	2	168	15	12.5	27.5	27.5	20	47.5	75	1	4	5	26	26	52	7	4	11	3	8	11	79	2	2	4	2	1	3	7	3	1	4	1
input	input_consensus	835	298.5	106.5	77.5	352.5	0.2	R51_sc1.42_245486_245699_+/1-214	214	88	19	16	91	16.4	870	0	621	664	8.5	2.5	11	8.5	3	11.5	22.5	1	1	2	6.5	5.5	12	1	1	2	1	1	2	18	0	0	0	1	0	1	1	1	0	1	0
input	input_consensus	835	298.5	106.5	77.5	352.5	0.2	R51_sc1.25_486306_487139_+/1-834	834	289	114	84	347	23.7	870	0	2	185	14.5	19	33.5	27	30	57	90.5	1	5	6	27	23.5	50.5	6	5	11	3	11.5	14.5	82	2	5.5	7.5	1	2	3	10.5	2.5	0.5	3	2
input	input_consensus	835	298.5	106.5	77.5	352.5	0.2	R51_sc1.18_889528_890360_+/1-833	833	265	138	120	310	31	870	0	3	190	9.5	42.5	52	15	41	56	108	2	3	5	23	17	40	2	10.5	12.5	3	9.5	12.5	70	1	9	10	0	13	13	23	1	1.5	2.5	0
input	input_consensus	835	298.5	106.5	77.5	352.5	0.2	R51_sc1.37_301502_301975_-/1-474	474	175	47	52	200	20.9	870	0	361	454	11	11.5	22.5	12	9.5	21.5	44	0	2	2	10.5	16.5	27	4.5	3	7.5	2	5.5	7.5	44	0	2	2	1	1	2	4	1	0	1	1
input	input_consensus	835	298.5	106.5	77.5	352.5	0.2	R51_sc1.7_233906_234402_+/1-497	497	151	87	51	208	27.8	870	0	340	476	2	12.5	14.5	21	28	49	63.5	3	4	7	20	18.5	38.5	3.5	4.5	8	4	8.5	12.5	66	1	3	4	0	3.5	3.5	7.5	1	1	2	0
input	input_consensus	835	298.5	106.5	77.5	352.5	0.2	R51_sc1.50_4844_5675_+/1-832	832	284	118	86	344	24.5	870	0	3	186	11	19.5	30.5	26.5	32	58.5	89	2	4	6	27	25	52	7	6	13	3	11	14	85	3	2.5	5.5	2	4	6	11.5	4	1.5	5.5	1
input	input_consensus	835	298.5	106.5	77.5	352.5	0.2	R51_sc1.28_414836_415667_+/1-832	832	294	118	89	331	24.9	870	0	4	129	7.5	16.5	24	14.5	26	40.5	64.5	2	2	4	16.5	11	27.5	3	6.5	9.5	4	5	9	50	0	5	5	0	7	7	12	0.5	1	1.5	1
input	input_consensus	835	298.5	106.5	77.5	352.5	0.2	R51_sc1.29_11524_12328_-/1-805	805	262	125	111	307	29.3	870	0	33	198	9.5	34.5	44	11.5	33	44.5	88.5	2	3	5	18.5	16.5	35	2	12.5	14.5	3.5	8.5	12	66.5	0	4	4	0	7	7	11	1.5	2	3.5	0
input	input_consensus	835	298.5	106.5	77.5	352.5	0.2	R51_sc1.45_10281_11112_-/1-832	832	280	124	105	323	27.5	870	0	3	149	9	28.5	37.5	16.5	33	49.5	87	3	5	8	14	9	23	0	6	6	4	8	12	49	0	9	9	0	7	7	16	1	0	1	0
input	input_consensus	835	298.5	106.5	77.5	352.5	0.2	R51_sc1.107_366_808_+/1-443	443	163	44	62	174	23.9	870	0	398	502	6.5	11	17.5	11.5	10	21.5	39	0	3	3	11.5	14.5	26	6.5	10	16.5	1	7.5	8.5	54	0	1	1	1	2	3	4	2	0	2	0
input	input_consensus	835	298.5	106.5	77.5	352.5	0.2	R51_sc1.8_1385564_1385919_-/1-356	356	147	29	39	141	19.1	870	0	480	554	13	9.5	22.5	12.5	9.5	22	44.5	0	1	1	7.5	7	14.5	2	2.5	4.5	1	3	4	24	0	1	1	1	1	2	3	1	1	2	0
input	input_consensus	835	298.5	106.5	77.5	352.5	0.2	R51_sc1.38_306968_307287_+/1-320	320	126	37	39	118	23.8	870	0	517	575	9	10.5	19.5	3	11.5	14.5	34	0	1	1	5.5	4.5	10	1.5	2	3.5	0	2.5	2.5	17	0	3	3	1	1	2	5	0	2	2	1
input	input_consensus	835	298.5	106.5	77.5	352.5	0.2	R51_sc1.8_686991_687646_-/1-656	656	231	78	62	285	21.3	870	0	180	315	12	8.5	20.5	28	19	47	67.5	0	3	3	16	19.5	35.5	6.5	4	10.5	1	8	9	58	1	2	3	2	0	2	5	2.5	1	3.5	2
input	input_consensus	835	298.5	106.5	77.5	352.5	0.2	R51_sc1.57_9794_10622_+/1-829	829	295	120	90	324	25.3	870	0	6	145	11	20.5	31.5	17.5	29.5	47	78.5	3	2.5	5.5	19.5	10.5	30	1	6.5	7.5	3.5	5.5	9	52	1	3	4	0	4.5	4.5	8.5	0.5	0	0.5	0
input	input_consensus	835	298.5	106.5	77.5	352.5	0.2	R51_sc1.16_945485_946113_+/1-629	629	218	78	51	282	20.5	870	0	206	360	11.5	6.5	18	33	19.5	52.5	70.5	0	4	4	28.5	24	52.5	5.5	5	10.5	3	6.5	9.5	76.5	3	0	3	1	1	2	5	2.5	0	2.5	0
input	input_consensus	835	298.5	106.5	77.5	352.5	0.2	R51_sc1.2_12179_13012_+/1-834	834	283	109	88	354	23.6	870	0	1	164	5.5	16.5	22	25.5	26	51.5	73.5	0	4	4	26.5	25	51.5	8	4.5	12.5	3	9	12	80	1	1	2	2	3.5	5.5	7.5	5	0	5	0
input	input_consensus	835	298.5	106.5	77.5	352.5	0.2	R51_sc1.16_974580_974785_+/1-206	206	83	15	19	89	16.5	870	0	629	661	4.5	4	8.5	6	6	12	20.5	0	0	0	0.5	3	3.5	2.5	0	2.5	1	1.5	2.5	8.5	0	0	0	1	1	2	2	0	0	0	0
input	input_consensus	835	298.5	106.5	77.5	352.5	0.2	R51_sc1.6_791479_792311_+/1-833	833	287	120	87	339	24.8	870	0	2	179	9	17.5	26.5	24.5	35	59.5	86	1	4	5	27	24	51	7	6	13	3	9	12	81	1	7	8	2	6	8	16	5	0	5	2
input	input_consensus	835	298.5	106.5	77.5	352.5	0.2	R51_sc1.28_445553_445765_-/1-213	213	69	34	17	93	23.9	870	0	623	676	4	4	8	11	11	22	30	0	2	2	7	5	12	2.5	0	2.5	0	1.5	1.5	18	2	1	3	0	0	0	3	2	1.5	3.5	0
input	input_consensus	835	298.5	106.5	77.5	352.5	0.2	R51_sc1.2_914_1745_+/1-832	832	295	120	94	323	25.7	870	0	3	131	6.5	20	26.5	14.5	26.5	41	67.5	3	2	5	21	9.5	30.5	1	5	6	4	5.5	9.5	51	1	3	4	0	6	6	10	0.5	0	0.5	0
input	input_consensus	835	298.5	106.5	77.5	352.5	0.2	R51_sc1.61_7533_8071_+/1-539	539	195	64	54	226	21.9	870	0	296	400	11.5	10.5	22	11	13.5	24.5	46.5	0	2.5	2.5	13	18.5	31.5	3.5	4	7.5	2	8.5	10.5	52	0	1	1	2	1	3	4	2	1	3	1
input	input_consensus	835	298.5	106.5	77.5	352.5	0.2	R51_sc1.20_1705_2539_+/1-835	835	293	120	98	324	26.1	870	0	3	150	11.5	27	38.5	14	28.5	42.5	81	0	1	1	20	10	30	4	7	11	5	6	11	53	2	2	4	0	10	10	14	0	0.5	0.5	1
input	input_consensus	835	298.5	106.5	77.5	352.5	0.2	R51_sc1.28_444721_445554_-/1-834	834	283	119	103	329	26.6	870	0	4	142	10	26	36	14.5	26.5	41	77	2	6	8	12.5	9.5	22	1	7.5	8.5	3	7.5	10.5	49	2	4	6	0	9	9	15	0.5	1.5	2	1
[truncated: 17 more columns]
