# Supplementary material for: In silico reversal of repeat-induced point mutation (RIP) identifies the origins of repeat families and uncovers obscured duplicated genes
Source: BMC Genomics. 2010 Nov 24;11:655. doi: 10.1186/1471-2164-11-655 (PMC3017866; doi:10.1186/1471-2164-11-655)
Supplement: Additional file 6 — List of predicted functional RecQ helicases in the S. nodorum genome. [file 1471-2164-11-655-S6.ZIP › consensus/r8_aln_2009_8_19_15_27_49_ripalign.txt]

input	input_consensus	9147	2696.5	1577.5	1601.5	3271.5	0.3	R8_sc1.43_193501_202646_-/1-9146	9146	2578	1633	1720	3215	36.7	9548	0	4	519	84	201.5	285.5	79.5	136	215.5	501	0	0	0	0	0	0	0	0	0	0	0	0	0	28	65	93	51	125	176	269	12	12.5	24.5	9.5
input	input_consensus	9147	2696.5	1577.5	1601.5	3271.5	0.3	R8_sc1.20_124939_134133_-/1-9195	9195	2643	1560	1677	3315	35.2	9548	0	3	583	108	172.5	280.5	123.5	96	219.5	500	1	2	3	3	3	6	1	4	5	1	3	4	18	45	45	90	53	118	171	261	19.5	11	30.5	11
input	input_consensus	9147	2696.5	1577.5	1601.5	3271.5	0.3	R8_sc1.67_1_522_-/1-522	522	174	66	61	221	24.3	9548	0	8625	8677	26	1	27	20	0	20	47	0	1	1	1	0	1	0	0	0	0	1	1	3	7	0	7	16.5	0	16.5	23.5	5	0	5	2
input	input_consensus	9147	2696.5	1577.5	1601.5	3271.5	0.3	R8_sc1.1_944948_947086_-/1-2139	2139	713	345	310	771	30.6	9548	0	7008	7153	71.5	3.5	75	58.5	8.5	67	142	0	0	0	0	0	0	0	0	0	0	0	0	0	26.5	3.5	30	33	1.5	34.5	64.5	9	1	10	10.5
input	input_consensus	9147	2696.5	1577.5	1601.5	3271.5	0.3	R8_sc1.46_1_1121_-/1-1121	1121	347	163	129	482	26	9548	0	8028	8134	53.5	3	56.5	45	2	47	103.5	0	0	0	0	0	0	0	0	0	0	0	0	0	15	1	16	29.5	1	30.5	46.5	5	0	5	4
input	input_consensus	9147	2696.5	1577.5	1601.5	3271.5	0.3	R8_sc1.51_59657_68808_-/1-9152	9152	2825	1445	1475	3407	31.9	9548	0	3	514	195	65.5	260.5	178.5	46	224.5	485	0	0	0	2	2	4	2	1	3	0	0	0	7	78	20	98	94.5	37.5	132	230	24	3	27	20.5
input	input_consensus	9147	2696.5	1577.5	1601.5	3271.5	0.3	R8_sc1.9_56173_65318_+/1-9146	9146	2765	1515	1533	3333	33.3	9548	0	4	556	159.5	89	248.5	175	112.5	287.5	536	0	0	0	1	0	1	0	0	0	0	1	1	2	67.5	62	129.5	85.5	59	144.5	274	20.5	13	33.5	20
input	input_consensus	9147	2696.5	1577.5	1601.5	3271.5	0.3	R8_sc1.48_4025_7085_-/1-3061	3061	1011	406	351	1293	24.7	9548	0	6091	6413	164	2	166	139	4	143	309	1	1	2	2	0	2	0	2	2	0	0	0	6	55	1	56	87	0	87	143	15	0	15	16
input	input_consensus	9147	2696.5	1577.5	1601.5	3271.5	0.3	R8_sc1.54_15159_24323_+/1-9165	9165	2783	1462	1525	3395	32.6	9548	0	4	523	161	79.5	240.5	181.5	62	243.5	484	0	0	0	0	0	0	1	1	2	0	0	0	2	80	30	110	90.5	45.5	136	246	23	3.5	26.5	19
input	input_consensus	9147	2696.5	1577.5	1601.5	3271.5	0.3	R8_sc1.46_103792_107235_-/1-3444	3444	1227	497	433	1287	27	9548	0	5710	6010	159	4	163	119	7	126	289	0	0	0	0	1	1	0	0	0	0	0	0	1	55	4	59	81.5	1	82.5	141.5	20	0	20	22.5
input	input_consensus	9147	2696.5	1577.5	1601.5	3271.5	0.3	R8_sc1.7_627806_636975_-/1-9170	9170	2655	1542	1652	3321	34.8	9548	0	4	485	97	139.5	236.5	119	79.5	198.5	435	1	1	2	0	2	2	2	1	3	1	0	1	8	47	41	88	47.5	104.5	152	240	22	12.5	34.5	11
input	input_consensus	9147	2696.5	1577.5	1601.5	3271.5	0.3	R8_sc1.53_11596_20758_+/1-9163	9163	2900	1527	1405	3331	32	9548	0	4	537	237.5	36	273.5	138	84.5	222.5	496	1	2	3	0	0	0	1	0	1	1	1	2	6	53.5	56.5	110	141.5	22	163.5	273.5	16.5	10	26.5	31
input	input_consensus	9147	2696.5	1577.5	1601.5	3271.5	0.3	R8_sc1.67_11310_12016_-/1-707	707	237	83	83	304	23.5	9548	0	8442	8519	41	1	42	25	2	27	69	0	1	1	1	0	1	1	1	2	2	0	2	6	10	0	10	20	0	20	30	2	0	2	5
input	input_consensus	9147	2696.5	1577.5	1601.5	3271.5	0.3	R8_sc1.2_579287_588429_-/1-9143	9143	2006	2230	2288	2619	49.4	9548	0	5	1363	1	686.5	687.5	0	652.5	652.5	1340	1	1	2	0	1	1	1	1	2	0	1	1	6	0	346	346	0	410	410	756	0	44.5	44.5	0
input	input_consensus	9147	2696.5	1577.5	1601.5	3271.5	0.3	R8_sc1.16_963368_972515_-/1-9148	9148	2747	1692	1550	3159	35.4	9548	0	4	573	167	115.5	282.5	78	191.5	269.5	552	0	0	0	0	0	0	1	0	1	0	0	0	1	27.5	96.5	124	81.5	68.5	150	274	5.5	17	22.5	26.5
input	input_consensus	9147	2696.5	1577.5	1601.5	3271.5	0.3	R8_sc1.101_1_2328_+/1-2328	2328	426	561	622	719	50.8	9548	0	6823	7192	0	199	199	0	159.5	159.5	358.5	0	0	0	0	0	0	0	0	0	0	0	0	0	0	70	70	0	126	126	196	0	10.5	10.5	0
input	input_consensus	9147	2696.5	1577.5	1601.5	3271.5	0.3	R8_sc1.56_25123_26814_-/1-1692	1692	607	231	210	644	26.1	9548	0	7455	7646	95.5	2	97.5	87	3	90	187.5	0	0	0	0	1	1	0	0	0	0	0	0	1	33	1	34	37.5	1	38.5	72.5	16	1	17	15
input	input_consensus	9147	2696.5	1577.5	1601.5	3271.5	0.3	R8_sc1.11_2540_4906_+/1-2367	2367	852	274	313	928	24.8	9548	0	6781	7046	149	1.5	150.5	102.5	1	103.5	254	1	0	1	1	2	3	0	0	0	0	0	0	4	49.5	0	49.5	77.5	0.5	78	127.5	11.5	0	11.5	13
input	input_consensus	9147	2696.5	1577.5	1601.5	3271.5	0.3	R8_sc1.46_113824_122993_+/1-9170	9170	2863	1441	1447	3419	31.5	9548	0	5	604	232.5	70	302.5	193.5	51	244.5	547	1	1	2	4	1	5	2	1	3	0	3	3	13	72	17.5	89.5	124.5	35	159.5	249	23	3.5	26.5	18.5
input	input_consensus	9147	2696.5	1577.5	1601.5	3271.5	0.3	R8_sc1.11_6112_9900_+/1-3789	3789	1373	491	435	1490	24.4	9548	0	5395	5833	205	4	209	180	3	183	392	0	0	0	2	1	3	1	1	2	0	1	1	6	73	0	73	103.5	1	104.5	177.5	29	0	29	29.5
input	input_consensus	9147	2696.5	1577.5	1601.5	3271.5	0.3	R8_sc1.14_452984_454636_-/1-1653	1653	378	440	422	413	52.1	9548	0	7495	7751	0	123.5	123.5	0	129	129	252.5	0	0	0	0	0	0	0	0	0	0	0	0	0	0	61	61	0	68	68	129	0	15	15	0
input	input_consensus	9147	2696.5	1577.5	1601.5	3271.5	0.3	R8_sc1.14_270367_270689_-/1-323	323	87	55	128	53	56.7	9548	0	8846	8945	4.5	47	51.5	0	17	17	68.5	1	1	2	1	1	2	1	3	4	0	0	0	8	0	5	5	0	20	20	25	0	1	1	1.5
input	input_consensus	9147	2696.5	1577.5	1601.5	3271.5	0.3	R8_sc1.81_111_4795_+/1-4685	4685	1389	733	784	1779	32.4	9548	0	4471	4726	91.5	37.5	129	83.5	25	108.5	237.5	0	0	0	0	0	0	0	1	1	0	0	0	1	32	9	41	43.5	26.5	70	111	12	2	14	9
input	input_consensus	9147	2696.5	1577.5	1601.5	3271.5	0.3	R8_sc1.63_1_461_-/1-461	461	146	60	53	202	24.5	9548	0	8686	8729	20	1	21	20	0	20	41	0	0	0	0	0	0	0	0	0	0	0	0	0	8	0	8	9.5	1	10.5	18.5	2.5	0	2.5	3
input	input_consensus	9147	2696.5	1577.5	1601.5	3271.5	0.3	R8_sc1.3_1140904_1147701_+/1-6798	6798	1456	1628	1709	2005	49.1	9548	0	2358	3376	1	514.5	515.5	1	474.5	475.5	991	2	1	3	1	1	2	1	1	2	1	2	3	10	0	254	254	0	308	308	562	0	25.5	25.5	0
input	input_consensus	9147	2696.5	1577.5	1601.5	3271.5	0.3	R8_sc1.55_1_1641_+/1-1641	1641	571	236	215	619	27.5	9548	0	7539	7760	84.5	6	90.5	79	4	83	173.5	0	0	0	2	1	3	2	2	4	0	5	5	12	34	1	35	34.5	3	37.5	72.5	15	0	15	16
input	input_consensus	9147	2696.5	1577.5	1601.5	3271.5	0.3	R8_sc1.3_1079713_1088864_+/1-9152	9152	2848	1577	1452	3275	33.1	9548	0	4	498	210	58.5	268.5	103.5	102	205.5	474	0	0	0	0	0	0	0	0	0	0	0	0	0	39.5	59.5	99	112	34	146	245	8	9.5	17.5	29
input	input_consensus	9147	2696.5	1577.5	1601.5	3271.5	0.3	R8_sc1.3_1131790_1140903_-/1-9114	9114	2728	1443	1551	3392	32.9	9548	0	49	560	149.5	107	256.5	177	45.5	222.5	479	0	0	0	2	0	2	0	1	1	1	1	2	5	81	20.5	101.5	80.5	66.5	147	248.5	24.5	4	28.5	16
input	input_consensus	9147	2696.5	1577.5	1601.5	3271.5	0.3	R8_sc1.68_4_2100_-/1-2097	2097	676	281	250	890	25.3	9548	0	7055	7283	106.5	4	110.5	94	8	102	212.5	0	1	1	1	0	1	1	4	5	0	3	3	10	38	2	40	56.5	2	58.5	98.5	9	0	9	15
input	input_consensus	9147	2696.5	1577.5	1601.5	3271.5	0.3	R8_sc1.8_1368525_1377675_+/1-9151	9151	2789	1353	1508	3501	31.3	9548	0	4	577	174.5	81	255.5	256	30.5	286.5	542	0	0	0	2	2	4	2	1	3	2	3	5	12	107	8.5	115.5	85.5	52	137.5	253	33.5	0	33.5	24.5
input	input_consensus	9147	2696.5	1577.5	1601.5	3271.5	0.3	R8_sc1.20_157817_166966_+/1-9150	9150	2721	1633	1579	3217	35.1	9548	0	4	520	141.5	116	257.5	92	148.5	240.5	498	0	0	0	0	0	0	0	0	0	0	0	0	0	34	91	125	72.5	77	149.5	274.5	8.5	12	20.5	12
input	input_consensus	9147	2696.5	1577.5	1601.5	3271.5	0.3	R8_sc1.46_106240_112959_-/1-6720	6720	2265	912	859	2684	26.4	9548	0	2445	3070	331.5	10	341.5	235	8.5	243.5	585	1	1	2	3	5	8	1	0	1	3	0	3	14	103	2	105	179.5	5	184.5	289.5	31	0	31	34
input	input_consensus	9147	2696.5	1577.5	1601.5	3271.5	0.3	R8_sc1.10_6585_15594_+/1-9010	9010	2629	1478	1602	3301	34.2	9548	0	148	649	122	144.5	266.5	140	61.5	201.5	468	1	3	4	2	3	5	1	1	2	0	0	0	11	53.5	30.5	84	62.5	103.5	166	250	25.5	8	33.5	12
input	input_consensus	9147	2696.5	1577.5	1601.5	3271.5	0.3	R8_sc1.20_177481_186626_+/1-9146	9146	2624	1830	1674	3018	38.3	9548	0	4	624	98	169.5	267.5	42.5	295	337.5	605	0	0	0	1	0	1	0	0	0	0	0	0	1	18	166	184	48	84.5	132.5	316.5	4	26.5	30.5	12.5
input	input_consensus	9147	2696.5	1577.5	1601.5	3271.5	0.3	R8_sc1.28_448638_457792_+/1-9155	9155	2573	1781	1726	3075	38.3	9548	0	3	605	78.5	201	279.5	49	248.5	297.5	577	1	0	1	0	1	1	0	1	1	0	0	0	3	18	127	145	45.5	107.5	153	298	2.5	18	20.5	9
input	input_consensus	9147	2696.5	1577.5	1601.5	3271.5	0.3	R8_sc1.40_18116_27271_-/1-9156	9156	2667	1559	1637	3293	34.9	9548	0	6	484	104	131.5	235.5	115	98.5	213.5	449	0	1	1	0	0	0	0	1	1	0	1	1	3	45.5	51.5	97	51.5	98	149.5	246.5	10	8.5	18.5	15
input	input_consensus	9147	2696.5	1577.5	1601.5	3271.5	0.3	R8_sc1.11_699934_709083_+/1-9150	9150	2838	1469	1461	3382	32	9548	0	4	491	196	54.5	250.5	162.5	53	215.5	466	0	0	0	1	1	2	1	0	1	0	0	0	3	61.5	28.5	90	97.5	40.5	138	228	24.5	4	28.5	25.5
input	input_consensus	9147	2696.5	1577.5	1601.5	3271.5	0.3	R8_sc1.9_79437_81346_+/1-1910	1910	590	320	320	680	33.5	9548	0	7238	7332	29	13.5	42.5	41	6	47	89.5	0	0	0	1	0	1	0	0	0	0	0	0	1	19	2	21	14	8.5	22.5	43.5	9	1	10	3
input	input_consensus	9147	2696.5	1577.5	1601.5	3271.5	0.3	R8_sc1.11_680157_689310_-/1-9154	9154	2571	1702	1730	3151	37.5	9548	0	4	579	83	208.5	291.5	67.5	188	255.5	547	0	0	0	3	0	3	0	1	1	0	2	2	6	22.5	94.5	117	40.5	122.5	163	280	9	18.5	27.5	13
input	input_consensus	9147	2696.5	1577.5	1601.5	3271.5	0.3	R8_sc1.63_1691_4425_-/1-2735	2735	910	347	302	1176	23.7	9548	0	6428	6771	160.5	3	163.5	141	1	142	305.5	1	1	2	8	5	13	2	1	3	0	3	3	21	54	0	54	86.5	0	86.5	140.5	14	0	14	13
input	input_consensus	9147	2696.5	1577.5	1601.5	3271.5	0.3	R8_sc1.56_28651_29115_-/1-465	465	164	59	50	192	23.4	9548	0	8682	8732	26.5	0	26.5	22	0	22	48.5	0	0	0	0	1	1	0	0	0	0	0	0	1	10	0	10	16	0	16	26	5	0	5	0.5
input	input_consensus	9147	2696.5	1577.5	1601.5	3271.5	0.3	R8_sc1.46_140612_142652_-/1-2041	2041	735	269	233	804	24.6	9548	0	7111	7376	128	4	132	111	4	115	247	0	0	0	1	3	4	1	1	2	2	2	4	10	41	1	42	52.5	1	53.5	95.5	18	0	18	18.5
input	input_consensus	9147	2696.5	1577.5	1601.5	3271.5	0.3	R8_sc1.49_104010_113170_+/1-9161	9161	2745	1541	1558	3317	33.8	9548	0	3	558	169.5	123	292.5	136	96.5	232.5	525	0	1	1	0	0	0	1	0	1	0	0	0	2	44.5	42.5	87	93	80.5	173.5	260.5	24.5	11.5	36	17.5
input	input_consensus	9147	2696.5	1577.5	1601.5	3271.5	0.3	R8_sc1.14_453637_462145_-/1-8509	8509	1842	2096	2113	2458	49.5	9548	0	657	1995	4	632	636	9	617.5	626.5	1262.5	12	3	15	7	4	11	4	2	6	1	15	16	48	0	319	319	0	376	376	695	0	41	41	0
input	input_consensus	9147	2696.5	1577.5	1601.5	3271.5	0.3	R8_sc1.1_955770_962784_-/1-7015	7015	2274	1028	1003	2710	29	9548	0	2133	2630	247.5	24	271.5	184.5	28	212.5	484	0	0	0	0	1	1	0	0	0	2	1	3	4	70	12	82	134.5	15	149.5	231.5	18	3	21	24
input	input_consensus	9147	2696.5	1577.5	1601.5	3271.5	0.3	R8_sc1.56_30964_32169_-/1-1206	1206	452	144	136	474	23.2	9548	0	7944	8074	64	0	64	55	3	58	122	0	1	1	1	1	2	0	2	2	0	0	0	5	23	1	24	34	0	34	58	5	0	5	6
input	input_consensus	9147	2696.5	1577.5	1601.5	3271.5	0.3	R8_sc1.51_69671_74634_+/1-4964	4964	1643	670	653	1998	26.7	9548	0	4195	4648	242.5	8	250.5	175	3.5	178.5	429	0	2	2	0	1	1	0	0	0	1	0	1	4	70	1	71	121.5	5	126.5	197.5	24	0	24	24
input	input_consensus	9147	2696.5	1577.5	1601.5	3271.5	0.3	R8_sc1.28_434605_443757_-/1-9153	9153	2671	1533	1633	3316	34.6	9548	0	8	505	110	133.5	243.5	134	88.5	222.5	466	1	3	4	0	0	0	0	1	1	0	1	1	6	50	43	93	62.5	86.5	149	242	16	8.5	24.5	10
[truncated: 17 more columns]
