# Supplementary material for: In silico reversal of repeat-induced point mutation (RIP) identifies the origins of repeat families and uncovers obscured duplicated genes
Source: BMC Genomics. 2010 Nov 24;11:655. doi: 10.1186/1471-2164-11-655 (PMC3017866; doi:10.1186/1471-2164-11-655)
Supplement: Additional file 6 — List of predicted functional RecQ helicases in the S. nodorum genome. [file 1471-2164-11-655-S6.ZIP › consensus/r9_aln_2009_8_19_15_28_52_ripalign.txt]

input	input_consensus	4170	1591	541.5	628.5	1409	0.3	R9_sc1.1_157347_161456_+/1-4110	4110	1272	888	910	1040	43.7	4483	0	61	782	14	301.5	315.5	6.5	344	350.5	666	4	2	6	11	5	16	5	6.5	11.5	0	13	13	46.5	0	183.5	183.5	0	117	117	300.5	0	18	18	1
input	input_consensus	4170	1591	541.5	628.5	1409	0.3	R9_sc1.46_22636_26705_+/1-4070	4070	1571	531	590	1378	27.5	4483	0	104	423	80.5	48.5	129	63.5	58	121.5	250.5	3	4	7	14	16.5	30.5	2	5	7	5	7	12	56.5	20.5	28	48.5	17	17.5	34.5	83	8	3	11	12
input	input_consensus	4170	1591	541.5	628.5	1409	0.3	R9_sc1.12_4137_6803_+/1-2667	2667	1021	305	380	961	25.7	4483	0	1506	1675	58	11	69	63.5	13	76.5	145.5	1	0	1	5	1.5	6.5	1	1	2	3	1	4	13.5	22	5.5	27.5	11.5	3	14.5	42	4	1	5	10
input	input_consensus	4170	1591	541.5	628.5	1409	0.3	R9_sc1.22_575567_575984_+/1-418	418	194	35	43	146	18.7	4483	0	3753	3788	8	1	9	16	1	17	26	0	0	0	6	0	6	1	0	1	1	0	1	8	5	0	5	0	1	1	6	1	0	1	0
input	input_consensus	4170	1591	541.5	628.5	1409	0.3	R9_sc1.47_140448_142484_-/1-2037	2037	789	235	280	733	25.3	4483	0	2137	2306	60.5	16.5	77	42	10.5	52.5	129.5	3	2	5	8	8	16	2	1	3	3	4	7	31	15.5	1	16.5	7.5	4	11.5	28	1	0	1	5
input	input_consensus	4170	1591	541.5	628.5	1409	0.3	R9_sc1.62_5_3932_-/1-3928	3928	1528	477	568	1355	26.6	4483	0	243	505	74	40	114	73	32.5	105.5	219.5	3	2	5	9	6.5	15.5	3	3	6	2	5	7	33.5	27	16	43	17	16	33	76	6	3	9	10
input	input_consensus	4170	1591	541.5	628.5	1409	0.3	R9_sc1.53_10885_11595_+/1-711	711	295	78	91	247	23.8	4483	0	3459	3498	10.5	4.5	15	16	3	19	34	0	0	0	0	1	1	1	1	2	1	0	1	4	5	1	6	4	3	7	13	4	0	4	1.5
input	input_consensus	4170	1591	541.5	628.5	1409	0.3	R9_sc1.62_12820_16632_-/1-3813	3813	1487	460	529	1337	25.9	4483	0	366	718	96	45	141	76.5	36	112.5	253.5	3	7	10	21.5	18	39.5	8	7	15	8	9	17	81.5	21.5	14	35.5	18.5	12	30.5	66	11	1	12	11.5
input	input_consensus	4170	1591	541.5	628.5	1409	0.3	R9_sc1.100_1_2360_+/1-2360	2360	895	294	338	833	26.8	4483	0	1814	2005	56.5	21	77.5	50	26.5	76.5	154	3	1	4	9	7.5	16.5	1	2	3	5	0	5	28.5	15.5	11	26.5	11.5	7	18.5	45	5	0	5	5
input	input_consensus	4170	1591	541.5	628.5	1409	0.3	R9_sc1.48_1_4024_+/1-4024	4024	1223	845	907	1049	43.5	4483	0	147	853	16	313.5	329.5	9	314.5	323.5	653	4	2	6	10	7	17	4	6.5	10.5	0	11	11	44.5	0	155	155	2	122	124	279	0	21	21	1
input	input_consensus	4170	1591	541.5	628.5	1409	0.3	R9_sc1.5_5952_6218_+/1-267	267	107	34	33	93	25.1	4483	0	3904	3927	6	1	7	4	4	8	15	0	0	0	2	2	4	0	1	1	0	2	2	7	1	2	3	3	1	4	7	0	0	0	0
input	input_consensus	4170	1591	541.5	628.5	1409	0.3	R9_sc1.88_4_951_-/1-948	948	387	102	128	331	24.3	4483	0	3225	3293	7.5	13.5	21	21	6	27	48	0	1	1	6	5	11	2	0	2	0	2	2	16	10.5	2	12.5	3	3	6	18.5	4	0	4	0
input	input_consensus	4170	1591	541.5	628.5	1409	0.3	R9_sc1.6_2717_5171_+/1-2455	2455	916	322	349	868	27.3	4483	0	1717	1859	55	17	72	34.5	20.5	55	127	0	1	1	0	3	3	1	0	1	0	2	2	7	11	8.5	19.5	15	6	21	40.5	6	1	7	7.5
input	input_consensus	4170	1591	541.5	628.5	1409	0.3	R9_sc1.10_29810_32154_-/1-2345	2345	903	347	351	744	29.8	4483	0	1825	1978	22	33	55	18	53	71	126	1	1	2	8	2.5	10.5	4	1	5	1	5	6	23.5	4	26	30	2	16	18	48	3	5	8	3
input	input_consensus	4170	1591	541.5	628.5	1409	0.3	R9_sc1.79_4538_4869_+/1-332	332	131	46	61	94	32.2	4483	0	3839	3858	2	7.5	9.5	1	7	8	17.5	0	0	0	0	0	0	0	0	0	0	0	0	0	0	4	4	0	1	1	5	1	0	1	0
input	input_consensus	4170	1591	541.5	628.5	1409	0.3	R9_sc1.46_27146_27442_+/1-297	297	134	26	39	98	21.9	4483	0	3873	3909	12	3	15	10	5	15	30	0	1	1	0	2	2	2	1	3	0	0	0	6	5	1	6	1	0	1	7	0	1	1	0
input	input_consensus	4170	1591	541.5	628.5	1409	0.3	R9_sc1.46_67665_71591_+/1-3927	3927	1551	451	540	1385	25.2	4483	0	254	523	85.5	28.5	114	89.5	22	111.5	225.5	3	0	3	9	8.5	17.5	1	0	1	2	1	3	24.5	33	8.5	41.5	14.5	7.5	22	63.5	13	3	16	10.5
input	input_consensus	4170	1591	541.5	628.5	1409	0.3	R9_sc1.40_30156_32438_+/1-2283	2283	828	313	339	803	28.6	4483	0	1888	2011	38.5	21.5	60	24	25	49	109	0	0	0	1	2	3	2	0	2	0	3	3	8	8	11	19	9	6	15	34	2	1	3	7.5
input	input_consensus	4170	1591	541.5	628.5	1409	0.3	R9_sc1.68_8821_10720_-/1-1900	1900	732	226	272	670	26.2	4483	0	2273	2408	51	16	67	34	12.5	46.5	113.5	1	0	1	6	4	10	0	0	0	2	1	3	14	10	9.5	19.5	10	7	17	36.5	5	0	5	6.5
input	input_consensus	4170	1591	541.5	628.5	1409	0.3	R9_sc1.40_51496_55605_-/1-4110	4110	1507	585	673	1345	30.6	4483	0	61	334	37.5	88	125.5	39.5	85	124.5	250	0	0	0	2.5	5	7.5	3	1	4	0	2	2	13.5	15	46.5	61.5	4.5	42.5	47	108.5	5	6	11	6
input	input_consensus	4170	1591	541.5	628.5	1409	0.3	R9_sc1.22_577233_577497_+/1-265	265	117	26	33	89	22.3	4483	0	3905	3938	9.5	5	14.5	5	1	6	20.5	0	1	1	4	4	8	2	0	2	0	1	1	12	2	0	2	1	0	1	3	0	0	0	1
input	input_consensus	4170	1591	541.5	628.5	1409	0.3	R9_sc1.8_681666_683065_+/1-1400	1400	523	168	207	502	26.8	4483	0	2779	2869	26	14.5	40.5	24.5	8	32.5	73	0	0	0	0	1	1	0	1	1	0	2	2	4	7	4	11	7	6	13	24	4	1	5	3.5
input	input_consensus	4170	1591	541.5	628.5	1409	0.3	R9_sc1.49_75006_76218_-/1-1213	1213	534	126	142	411	22.1	4483	0	2960	3081	30	8.5	38.5	35	15	50	88.5	0	3	3	7	5	12	6	3	9	3	1	4	28	14.5	3	17.5	4	1	5	22.5	3	1	4	2.5
input	input_consensus	4170	1591	541.5	628.5	1409	0.3	R9_sc1.7_236549_238856_-/1-2308	2308	880	260	300	868	24.3	4483	0	1862	2210	94.5	37.5	132	86	29	115	247	5	4	9	26	24	50	11	6	17	8	11	19	95	13	3.5	16.5	17	7	24	40.5	4	0	4	7
input	input_consensus	4170	1591	541.5	628.5	1409	0.3	R9_sc1.91_1_2776_-/1-2776	2776	1088	317	391	980	25.5	4483	0	1419	1637	56.5	17.5	74	62.5	18	80.5	154.5	1	0	1	14	8	22	1	4.5	5.5	2	4	6	34.5	14	7.5	21.5	7.5	7	14.5	36	9	1	10	7
input	input_consensus	4170	1591	541.5	628.5	1409	0.3	R9_sc1.8_689599_693742_-/1-4144	4144	1595	519	605	1425	27.1	4483	0	55	329	62	37	99	67.5	38	105.5	204.5	0	0	0	10	10.5	20.5	2	2	4	1	7	8	32.5	23.5	19.5	43	7.5	21	28.5	71.5	4	3	7	7.5
input	input_consensus	4170	1591	541.5	628.5	1409	0.3	R9_sc1.69_5152_9266_+/1-4115	4115	1665	476	532	1442	24.5	4483	0	58	592	144	59.5	203.5	119	50.5	169.5	373	8	5	13	47.5	30	77.5	16	12	28	13	18	31	149.5	30.5	10.5	41	22	14	36	77	8	0	8	11
input	input_consensus	4170	1591	541.5	628.5	1409	0.3	R9_sc1.40_28139_29975_+/1-1837	1837	761	218	252	606	25.6	4483	0	2335	2440	28	16	44	30	18.5	48.5	92.5	0	0	0	2	2.5	4.5	2	0	2	0	1	1	7.5	15	12	27	6	6	12	39	3	1	4	2
input	input_consensus	4170	1591	541.5	628.5	1409	0.3	R9_sc1.53_18_230_+/1-213	213	76	27	29	81	26.3	4483	0	3957	3980	3	6	9	3	4	7	16	1	0	1	1	3	4	0	0	0	1	1	2	7	1	1	2	0	1	1	3	0	0	0	0
input	input_consensus	4170	1591	541.5	628.5	1409	0.3	R9_sc1.51_2286_6402_-/1-4117	4117	1605	507	587	1418	26.6	4483	0	61	320	77.5	35.5	113	72.5	43	115.5	228.5	0	2	2	5	4.5	9.5	0	0	0	1	2	3	14.5	23	18.5	41.5	14	13	27	68.5	9	2	11	10.5
input	input_consensus	4170	1591	541.5	628.5	1409	0.3	R9_sc1.57_3717_7843_+/1-4127	4127	1612	512	580	1423	26.5	4483	0	58	329	81	38	119	70.5	41	111.5	230.5	2	2	4	5	4.5	9.5	2	0	2	0	2	2	17.5	24	22	46	17	12	29	75	11	3	14	7.5
input	input_consensus	4170	1591	541.5	628.5	1409	0.3	R9_sc1.70_2476_3646_+/1-1171	1171	502	124	147	398	23.1	4483	0	3000	3053	15	4.5	19.5	24	4	28	47.5	0	0	0	2	1	3	0	0	0	0	0	0	3	12	2	14	7	0	7	21	4	1	5	0
input	input_consensus	4170	1591	541.5	628.5	1409	0.3	R9_sc1.1_936663_936919_+/1-257	257	92	38	43	84	31.5	4483	0	3919	3969	4	11	15	4	9	13	28	0	0	0	5	3	8	0	4	4	0	4	4	16	0	6	6	1	5	6	12	0	0	0	0
input	input_consensus	4170	1591	541.5	628.5	1409	0.3	R9_sc1.1_235472_239585_-/1-4114	4114	1565	543	619	1387	28.2	4483	0	62	296	54.5	47	101.5	52.5	55	107.5	209	0	0	0	2	2.5	4.5	1	1	2	0	4	4	10.5	17	28	45	13.5	14	27.5	72.5	8	4	12	8
input	input_consensus	4170	1591	541.5	628.5	1409	0.3	R9_sc1.19_827069_828230_-/1-1162	1162	445	131	163	423	25.3	4483	0	3014	3095	21	12.5	33.5	20.5	6.5	27	60.5	2	2	4	2	2	4	1	0	1	1	1	2	11	7	1	8	5.5	3.5	9	17	2	0	2	2.5
input	input_consensus	4170	1591	541.5	628.5	1409	0.3	R9_sc1.46_50209_54337_+/1-4129	4129	1636	467	562	1464	24.9	4483	0	57	335	86.5	26	112.5	93.5	21	114.5	227	1	0	1	11	5	16	3	1.5	4.5	3	3	6	27.5	23	9.5	32.5	14.5	10	24.5	57	12	0	12	10
input	input_consensus	4170	1591	541.5	628.5	1409	0.3	R9_sc1.46_70827_71591_+/1-765	765	303	90	106	266	25.6	4483	0	3405	3473	23.5	10	33.5	17	7.5	24.5	58	0	0	0	3	2	5	1	0	1	1	0	1	7	6	5.5	11.5	1	3.5	4.5	16	3	1	4	0
input	input_consensus	4170	1591	541.5	628.5	1409	0.3	R9_sc1.14_1017061_1019061_-/1-2001	2001	751	245	299	706	27.2	4483	0	2173	2307	46	21	67	28.5	15	43.5	110.5	0	1	1	4	8	12	1	0	1	0	1	1	15	12	3	15	9.5	4	13.5	28.5	5	0	5	8
input	input_consensus	4170	1591	541.5	628.5	1409	0.3	R9_sc1.1_947088_951196_-/1-4109	4109	1215	842	966	1086	44	4483	0	62	790	11	351.5	362.5	10	304.5	314.5	677	2	2	4	10	6	16	5	6.5	11.5	0	11	11	42.5	0.5	151	151.5	0	156	156	307.5	1	17	18	1
input	input_consensus	4170	1591	541.5	628.5	1409	0.3	R9_sc1.46_27685_31436_+/1-3752	3752	1509	433	477	1333	24.3	4483	0	421	1001	133	60.5	193.5	130	40.5	170.5	364	16	6	22	74.5	42	116.5	20	10	30	10	26	36	204.5	32.5	3.5	36	21	3	24	60	7	1	8	15.5
input	input_consensus	4170	1591	541.5	628.5	1409	0.3	R9_sc1.31_241504_241753_+/1-250	250	96	29	28	97	22.8	4483	0	3923	3957	6	3	9	3	3	6	15	0	1	1	4	5	9	2	1	3	1	2	3	16	1	1	2	1	0	1	3	0	0	0	0
input	input_consensus	4170	1591	541.5	628.5	1409	0.3	R9_sc1.14_1019207_1021090_-/1-1884	1884	789	208	254	633	24.5	4483	0	2301	2630	47.5	26.5	74	45.5	23.5	69	143	3	6.5	9.5	36.5	37	73.5	25	23.5	48.5	19	18	37	168.5	15.5	5	20.5	3	5	8	28.5	3	0	3	5.5
input	input_consensus	4170	1591	541.5	628.5	1409	0.3	R9_sc1.6_1185_2568_+/1-1384	1384	583	159	178	464	24.3	4483	0	2787	2856	16.5	6.5	23	21	9	30	53	0	1	1	4	5	9	1	1	2	0	2	2	14	10.5	2	12.5	5	4	9	21.5	4	0	4	1
input	input_consensus	4170	1591	541.5	628.5	1409	0.3	R9_sc1.51_35787_37817_+/1-2031	2031	791	282	307	651	29	4483	0	2140	2278	23.5	36.5	60	20	38.5	58.5	118.5	1	0	1	2.5	5	7.5	2	3	5	0	2	2	15.5	3.5	25	28.5	4	14	18	46.5	1	1	2	2
input	input_consensus	4170	1591	541.5	628.5	1409	0.3	R9_sc1.14_1009065_1012771_-/1-3707	3707	1488	423	467	1329	24	4483	0	476	849	122	27.5	149.5	94.5	35	129.5	279	1	5	6	23.5	17	40.5	8	2	10	10	7	17	73.5	27	11.5	38.5	19.5	6	25.5	64	9	0	9	16.5
input	input_consensus	4170	1591	541.5	628.5	1409	0.3	R9_sc1.83_3156_3421_-/1-266	266	100	29	39	98	25.6	4483	0	3904	3931	6	6	12	5	1	6	18	0	0	0	2	3	5	0	2	2	0	2	2	9	2	0	2	1	2	3	5	0	0	0	0
input	input_consensus	4170	1591	541.5	628.5	1409	0.3	R9_sc1.77_1_2549_+/1-2549	2549	948	322	383	896	27.7	4483	0	1628	1896	62	30	92	61.5	33	94.5	186.5	3	3	6	15.5	15	30.5	7	8	15	5	11	16	67.5	14.5	9	23.5	9.5	8.5	18	41.5	6	1	7	9
input	input_consensus	4170	1591	541.5	628.5	1409	0.3	R9_sc1.102_1414_2322_+/1-909	909	383	105	112	309	23.9	4483	0	3262	3311	10	7	17	18	6	24	41	2	0	2	4	0	4	0	0	0	0	0	0	6	8.5	2	10.5	3	3	6	16.5	2	0	2	1.5
input	input_consensus	4170	1591	541.5	628.5	1409	0.3	R9_sc1.46_36018_40128_+/1-4111	4111	1506	607	674	1324	31.2	4483	0	59	390	40.5	94	134.5	32	95.5	127.5	262	7	4	11	14	14	28	7	6.5	13.5	2	7	9	61.5	8	47	55	7.5	36.5	44	99	3	6	9	4.5
input	input_consensus	4170	1591	541.5	628.5	1409	0.3	R9_sc1.53_35112_38524_+/1-3413	3413	1337	412	468	1196	25.8	4483	0	767	1064	86.5	29.5	116	65	28.5	93.5	209.5	3	3	6	18.5	18	36.5	6	5	11	7	10	17	70.5	18	7.5	25.5	18.5	4.5	23	48.5	8	0	8	10.5
input	input_consensus	4170	1591	541.5	628.5	1409	0.3	R9_sc1.21_1_2684_+/1-2684	2684	1057	315	369	943	25.5	4483	0	1491	1800	78	27	105	71.5	30	101.5	206.5	2	6	8	23.5	26	49.5	6	9	15	6	14	20	92.5	19.5	6	25.5	8	6	14	39.5	10	0	10	5.5
input	input_consensus	4170	1591	541.5	628.5	1409	0.3	R9_sc1.31_246139_250212_+/1-4074	4074	1554	465	552	1403	25.6	4483	0	158	666	92	37	129	98.5	41	139.5	268.5	1	4	5	16.5	20	36.5	6	7	13	6	9	15	69.5	33	8	41	19	15	34	75	4	3	7	10
input	input_consensus	4170	1591	541.5	628.5	1409	0.3	R9_sc1.46_36018_36413_+/1-396	396	165	51	59	121	27.8	4483	0	3774	3790	3.5	2	5.5	4	6	10	15.5	0	0	0	0	0	0	0	0	0	0	0	0	0	2	3	5	1	0	1	6	0	1	1	0
input	input_consensus	4170	1591	541.5	628.5	1409	0.3	R9_sc1.96_1415_2504_+/1-1090	1090	457	117	135	381	23.1	4483	0	3080	3143	17	9	26	24	5	29	55	0	0	0	0	2	2	1	2	3	1	1	2	7	7.5	3	10.5	8	5	13	23.5	5	0	5	1.5
input	input_consensus	4170	1591	541.5	628.5	1409	0.3	R9_sc1.1_2443688_2447807_+/1-4120	4120	1595	538	595	1392	27.5	4483	0	59	292	67	34	101	52.5	49.5	102	203	2	1.5	3.5	2	1.5	3.5	2	1.5	3.5	1	2	3	13.5	21.5	24	45.5	7	15	22	67.5	3	6	9	10
input	input_consensus	4170	1591	541.5	628.5	1409	0.3	R9_sc1.61_17422_19523_-/1-2102	2102	886	214	256	746	22.4	4483	0	2078	2438	98.5	34.5	133	88	25	113	246	6	5	11	36	22	58	9	8.5	17.5	9	5	14	100.5	20	4	24	15	5	20	44	7	0	7	7
input	input_consensus	4170	1591	541.5	628.5	1409	0.3	R9_sc1.40_33261_33479_-/1-219	219	86	26	26	81	23.7	4483	0	3952	3978	2	1	3	2	3	5	8	0	0	0	4	3	7	3	3	6	2	2	4	17	1	0	1	0	0	0	1	0	0	0	0
input	input_consensus	4170	1591	541.5	628.5	1409	0.3	R9_sc1.103_1_346_-/1-346	346	142	40	46	118	24.9	4483	0	3826	3847	9	1	10	5	4	9	19	0	0	0	0	0	0	0	0	0	0	0	0	0	3	3	6	0	1	1	7	1	0	1	1
input	input_consensus	4170	1591	541.5	628.5	1409	0.3	R9_sc1.46_81615_85724_-/1-4110	4110	1310	851	872	1077	41.9	4483	0	60	703	16	264.5	280.5	5	305.5	310.5	591	4	2	6	10	5	15	4	6.5	10.5	0	13	13	44.5	0	154.5	154.5	1	89	90	244.5	0	22	22	3
input	input_consensus	4170	1591	541.5	628.5	1409	0.3	R9_sc1.25_494067_494812_-/1-746	746	314	63	86	283	20	4483	0	3425	3551	46	12.5	58.5	44	3	47	105.5	1	1	2	8	1	9	1	2	3	0	3	3	17	11	1	12	6	1	7	19	1	0	1	3
input	input_consensus	4170	1591	541.5	628.5	1409	0.3	R9_sc1.19_828331_830519_-/1-2189	2189	856	263	316	754	26.5	4483	0	1991	2157	46	17	63	48.5	20.5	69	132	1	2	3	3	6.5	9.5	1	4	5	1	2	3	20.5	16	8	24	9.5	7.5	17	41	4	0	4	3
input	input_consensus	4170	1591	541.5	628.5	1409	0.3	R9_sc1.12_419183_423305_-/1-4123	4123	1559	558	639	1367	29	4483	0	57	312	48	64	112	41.5	63	104.5	216.5	0	0	0	8	5.5	13.5	3	1	4	3	0	3	20.5	18	38	56	9	27	36	92	5	1	6	8
input	input_consensus	4170	1591	541.5	628.5	1409	0.3	R9_sc1.51_36818_39900_+/1-3083	3083	1129	422	490	1042	29.6	4483	0	1089	1293	45.5	51.5	97	38	45.5	83.5	180.5	2	0	2	2.5	2	4.5	3	1	4	2	2	4	14.5	10	28	38	10	19.5	29.5	67.5	6	2	8	7.5
input	input_consensus	4170	1591	541.5	628.5	1409	0.3	R9_sc1.80_1189_1389_+/1-201	201	78	23	25	75	23.9	4483	0	3969	3984	3	2	5	3	3	6	11	0	0	0	0	1	1	1	1	2	1	0	1	4	2	2	4	0	1	1	5	0	0	0	0
input	input_consensus	4170	1591	541.5	628.5	1409	0.3	R9_sc1.8_679059_680780_+/1-1722	1722	716	195	232	579	24.8	4483	0	2448	2537	24	13	37	30.5	11	41.5	78.5	0	0	0	2	1.5	3.5	2	0	2	0	3	3	8.5	12	7	19	7	7	14	33	4	1	5	3.5
input	input_consensus	4170	1591	541.5	628.5	1409	0.3	R9_sc1.7_599291_603402_-/1-4112	4112	1323	843	861	1085	41.4	4483	0	60	689	12	249.5	261.5	8	303.5	311.5	573	3	1	4	12	9	21	4	6.5	10.5	1	10	11	46.5	0	172	172	0	84.5	84.5	256.5	0	15.5	15.5	1
input	input_consensus	4170	1591	541.5	628.5	1409	0.3	R9_sc1.84_1720_3262_+/1-1543	1543	644	172	212	515	24.9	4483	0	2630	2710	17	10	27	29	17	46	73	0	0	0	1	2	3	0	0	0	0	0	0	3	10.5	10	20.5	3	5	8	28.5	3	1	4	2.5
input	input_consensus	4170	1591	541.5	628.5	1409	0.3	R9_sc1.1_2424686_2428805_+/1-4120	4120	1488	627	695	1310	32.1	4483	0	59	354	31	105	136	20	103.5	123.5	259.5	1	0	1	3.5	5	8.5	4	1	5	0	4	4	18.5	4.5	56.5	61	3.5	43.5	47	108	2	8	10	4
input	input_consensus	4170	1591	541.5	628.5	1409	0.3	R9_sc1.74_4743_7355_-/1-2613	2613	973	343	372	925	27.4	4483	0	1572	1795	62.5	25.5	88	49.5	23	72.5	160.5	4	1	5	10.5	5	15.5	3	4	7	3	10	13	40.5	12.5	7	19.5	10	9.5	19.5	39	8	3	11	8.5
input	input_consensus	4170	1591	541.5	628.5	1409	0.3	R9_sc1.68_7939_8821_-/1-883	883	353	100	111	319	23.9	4483	0	3289	3358	25.5	5	30.5	22	4.5	26.5	57	1	0	1	2	2	4	1	1	2	0	0	0	7	6	3.5	9.5	4	1	5	14.5	2	1	3	3.5
input	input_consensus	4170	1591	541.5	628.5	1409	0.3	R9_sc1.10_4700_6476_-/1-1777	1777	639	276	293	569	32	4483	0	2399	2530	23.5	33.5	57	7	49.5	56.5	113.5	0	1	1	0	3	3	0	0	0	0	3	3	7	2	30	32	6	16	22	54	1	3	4	2.5
input	input_consensus	4170	1591	541.5	628.5	1409	0.3	R9_sc1.109_1_2005_-/1-2005	2005	790	244	270	701	25.6	4483	0	2209	2408	39.5	16.5	56	46	20	66	122	0	0	0	4.5	4	8.5	3	10	13	4	4	8	29.5	14.5	6.5	21	7	6	13	34	10	2	12	6.5
[truncated: 17 more columns]
