# Supplementary material for: In silico reversal of repeat-induced point mutation (RIP) identifies the origins of repeat families and uncovers obscured duplicated genes
Source: BMC Genomics. 2010 Nov 24;11:655. doi: 10.1186/1471-2164-11-655 (PMC3017866; doi:10.1186/1471-2164-11-655)
Supplement: Additional file 6 — List of predicted functional RecQ helicases in the S. nodorum genome. [file 1471-2164-11-655-S6.ZIP › consensus/x0_aln_2009_8_19_15_29_32_ripalign.txt]

input	input_consensus	3906	1276.5	556.5	498.5	1574.5	0.3	X0_sc1.8_673906_677533_-/1-3628	3628	1250	425	421	1532	23.3	4103	0	296	551	73.5	17	90.5	96	21.5	117.5	208	1	4	5	6	7.5	13.5	1	4	5	1	0	1	24.5	24.5	3	27.5	28.5	6	34.5	62	7.5	2.5	10	6
input	input_consensus	3906	1276.5	556.5	498.5	1574.5	0.3	X0_sc1.8_702288_702774_-/1-487	487	182	68	48	189	23.8	4103	0	3420	3664	28	13	41	16	19	35	76	10.5	6	16.5	31	46	77	23	11	34	16	23.5	39.5	167	2	3	5	1	1	2	7	1	0	1	1
input	input_consensus	3906	1276.5	556.5	498.5	1574.5	0.3	X0_sc1.48_136866_137275_-/1-410	410	161	47	57	145	25.4	4103	0	3497	3532	8.5	2	10.5	4	8	12	22.5	0	1	1	2	4	6	0	2	2	1	1	2	11	3	5	8	1.5	0	1.5	9.5	0	1	1	1
input	input_consensus	3906	1276.5	556.5	498.5	1574.5	0.3	X0_sc1.46_45619_49479_-/1-3861	3861	1270	497	480	1614	25.3	4103	0	56	318	65.5	44	109.5	80	27.5	107.5	217	0	3	3	3	10.5	13.5	4	3	7	4	2	6	29.5	18.5	8	26.5	19.5	20	39.5	66	18.5	1.5	20	12
input	input_consensus	3906	1276.5	556.5	498.5	1574.5	0.3	X0_sc1.48_139806_140753_-/1-948	948	345	104	125	374	24.2	4103	0	2958	3010	19.5	3.5	23	15	4	19	42	0	0	0	3	5	8	0	1	1	0	0	0	9	5	1	6	5.5	0.5	6	12	2	0	2	3
input	input_consensus	3906	1276.5	556.5	498.5	1574.5	0.3	X0_sc1.21_124339_124552_+/1-214	214	64	41	44	65	39.7	4103	0	3692	3736	1	14.5	15.5	2	17	19	34.5	1	1	2	1	2	3	1	2	3	1	0	1	9	0	14	14	0	9.5	9.5	23.5	0	1	1	0
input	input_consensus	3906	1276.5	556.5	498.5	1574.5	0.3	X0_sc1.83_1_2819_+/1-2819	2819	985	332	316	1186	23	4103	0	1099	1291	62.5	14	76.5	64	11	75	151.5	0	2	2	8	7	15	3	4	7	1	2	3	27	14	1	15	16.5	4	20.5	35.5	11	0	11	7
input	input_consensus	3906	1276.5	556.5	498.5	1574.5	0.3	X0_sc1.102_1_679_-/1-679	679	209	100	75	295	25.8	4103	0	3228	3284	18.5	4.5	23	20	3	23	46	1	0	1	3	3	6	0	1	1	0	0	0	8	6	0	6	6.5	2.5	9	15	3	1	4	1
input	input_consensus	3906	1276.5	556.5	498.5	1574.5	0.3	X0_sc1.28_416763_420562_-/1-3800	3800	1353	429	376	1642	21.2	4103	0	122	549	137	24.5	161.5	144.5	33	177.5	339	0	4	4	21.5	20.5	42	8	4	12	6	3	9	67	26.5	4	30.5	37	2.5	39.5	70	19	4	23	13
input	input_consensus	3906	1276.5	556.5	498.5	1574.5	0.3	X0_sc1.88_1683_2893_+/1-1211	1211	391	171	140	509	25.7	4103	0	2698	2786	17	9.5	26.5	34.5	10	44.5	71	0	2	2	3.5	2	5.5	1	1	2	1	1	2	11.5	2.5	1	3.5	7	2.5	9.5	13	4	3	7	5
input	input_consensus	3906	1276.5	556.5	498.5	1574.5	0.3	X0_sc1.51_31132_31440_+/1-309	309	113	43	37	116	25.9	4103	0	3600	3753	15	12	27	11	13	24	51	5.5	6	11.5	19	24	43	14	6	20	7	17.5	24.5	99	2	3	5	1	3	4	9	1	0	1	0
input	input_consensus	3906	1276.5	556.5	498.5	1574.5	0.3	X0_sc1.3_1612587_1614665_-/1-2079	2079	735	239	253	852	23.7	4103	0	1829	1989	57	12	69	49	17	66	135	1	2	3	5	6	11	2	4	6	1	1	2	22	10	1	11	16	1	17	28	11	1	12	6
input	input_consensus	3906	1276.5	556.5	498.5	1574.5	0.3	X0_sc1.62_4661_5002_+/1-342	342	101	51	41	149	26.9	4103	0	3564	3592	6	4	10	11	4	15	25	0	0	0	2	1	3	0	0	0	0	0	0	3	2	1	3	3	3	6	9	0	2	2	0
input	input_consensus	3906	1276.5	556.5	498.5	1574.5	0.3	X0_sc1.46_86452_90292_+/1-3841	3841	981	743	759	1358	39.1	4103	0	65	565	3	268.5	271.5	11	204.5	215.5	487	0	0	0	2	4.5	6.5	1	0	1	0	1	1	8.5	2	79.5	81.5	0	160.5	160.5	242	2	29	31	1
input	input_consensus	3906	1276.5	556.5	498.5	1574.5	0.3	X0_sc1.8_677836_678481_-/1-646	646	227	77	105	237	28.2	4103	0	3261	3291	3.5	12	15.5	3	9	12	27.5	0	0	0	0	1	1	0	0	0	0	0	0	1	1	5	6	1.5	8	9.5	15.5	1	1	2	0
input	input_consensus	3906	1276.5	556.5	498.5	1574.5	0.3	X0_sc1.31_241564_245433_-/1-3870	3870	1330	460	438	1642	23.2	4103	0	44	303	77.5	17	94.5	103	15.5	118.5	213	1	1	2	14	9.5	23.5	3	2	5	3	0	3	33.5	17.5	2	19.5	28.5	5	33.5	53	11.5	0	11.5	9
input	input_consensus	3906	1276.5	556.5	498.5	1574.5	0.3	X0_sc1.19_796556_797626_-/1-1071	1071	390	113	126	442	22.3	4103	0	2835	2927	35	3	38	33	4	37	75	0	1	1	5	5	10	2	3	5	0	0	0	16	9	0	9	11	0	11	20	4	0	4	4
input	input_consensus	3906	1276.5	556.5	498.5	1574.5	0.3	X0_sc1.1_240315_244173_+/1-3859	3859	1250	525	507	1577	26.7	4103	0	51	299	45.5	54	99.5	65	42.5	107.5	207	2	3	5	5	4.5	9.5	4	5	9	5	4	9	32.5	12.5	7	19.5	20.5	33	53.5	73	12.5	7	19.5	7
input	input_consensus	3906	1276.5	556.5	498.5	1574.5	0.3	X0_sc1.46_18049_21906_-/1-3858	3858	1284	514	474	1586	25.6	4103	0	54	309	64	41.5	105.5	67.5	30	97.5	203	3	2	5	13	9.5	22.5	3	3	6	4	4	8	41.5	12.5	11	23.5	21	20.5	41.5	65	9	0	9	12
input	input_consensus	3906	1276.5	556.5	498.5	1574.5	0.3	X0_sc1.53_56_3906_-/1-3851	3851	1311	485	442	1613	24.1	4103	0	62	321	80	27.5	107.5	86	23.5	109.5	217	2	3	5	10	6.5	16.5	3	2	5	3	1	4	30.5	18	7.5	25.5	25	9.5	34.5	60	13	1	14	15
input	input_consensus	3906	1276.5	556.5	498.5	1574.5	0.3	X0_sc1.1_2439095_2442959_-/1-3865	3865	1257	526	496	1586	26.4	4103	0	51	286	43.5	43	86.5	67.5	38	105.5	192	0	0	0	9	8.5	17.5	3	3	6	2	3	5	28.5	12	11.5	23.5	14.5	24	38.5	62	13.5	3	16.5	8
input	input_consensus	3906	1276.5	556.5	498.5	1574.5	0.3	X0_sc1.8_694472_695610_+/1-1139	1139	368	170	129	472	26.3	4103	0	2770	2858	18.5	12	30.5	25.5	10	35.5	66	1	0	1	5.5	4	9.5	0	2	2	3	1	4	16.5	3.5	4	7.5	5.5	6	11.5	19	5	2	7	2
input	input_consensus	3906	1276.5	556.5	498.5	1574.5	0.3	X0_sc1.40_11_487_+/1-477	477	142	68	58	209	26.4	4103	0	3430	3489	12	6	18	14	13	27	45	0	1	1	2	5	7	2	1	3	1	1	2	13	3	1	4	5	0	5	9	2	0	2	0
input	input_consensus	3906	1276.5	556.5	498.5	1574.5	0.3	X0_sc1.62_8593_10791_+/1-2199	2199	743	282	227	947	23.1	4103	0	1710	1884	46	13.5	59.5	63.5	14	77.5	137	0	2	2	12	5.5	17.5	1	3	4	3	4	7	30.5	9.5	4	13.5	14	6.5	20.5	34	16	2	18	7
input	input_consensus	3906	1276.5	556.5	498.5	1574.5	0.3	X0_sc1.47_140379_140629_+/1-251	251	99	27	29	96	22.3	4103	0	3656	3699	9.5	3	12.5	5	3	8	20.5	0	1	1	6	7	13	2	1	3	2	2	4	21	0	1	1	1.5	0	1.5	2.5	0	0	0	1
input	input_consensus	3906	1276.5	556.5	498.5	1574.5	0.3	X0_sc1.80_1215_4815_-/1-3601	3601	1209	472	446	1474	25.5	4103	0	308	510	58	30.5	88.5	56	28.5	84.5	173	0	3	3	4.5	9	13.5	0	3	3	1	1	2	21.5	12	11.5	23.5	15	13.5	28.5	52	9	3	12	15
input	input_consensus	3906	1276.5	556.5	498.5	1574.5	0.3	X0_sc1.54_2_2999_+/1-2998	2998	1029	353	352	1264	23.5	4103	0	930	1224	72	23.5	95.5	84.5	24	108.5	204	4	11	15	14	7.5	21.5	2	19	21	4	3	7	64.5	16.5	3	19.5	23	8.5	31.5	51	14	2	16	8
input	input_consensus	3906	1276.5	556.5	498.5	1574.5	0.3	X0_sc1.79_1_3810_-/1-3810	3810	1177	585	555	1493	29.9	4103	0	101	341	21.5	85	106.5	32.5	73	105.5	212	0	2	2	6.5	7	13.5	1	0	1	0	2	2	18.5	4.5	24	28.5	11.5	52	63.5	92	6	9	15	1
input	input_consensus	3906	1276.5	556.5	498.5	1574.5	0.3	X0_sc1.48_137248_137826_-/1-579	579	178	81	72	248	26.4	4103	0	3327	3363	9.5	2	11.5	19	3	22	33.5	0	0	0	2	0	2	0	0	0	0	0	0	2	3	0	3	3.5	0	3.5	6.5	5	0	5	3
input	input_consensus	3906	1276.5	556.5	498.5	1574.5	0.3	X0_sc1.1_951924_955767_+/1-3844	3844	981	837	763	1263	41.6	4103	0	63	665	11	280.5	291.5	5	290.5	295.5	587	1	0	1	3.5	3	6.5	1	0	1	0	1	1	9.5	0	134.5	134.5	3	155	158	292.5	0	36	36	1
input	input_consensus	3906	1276.5	556.5	498.5	1574.5	0.3	X0_sc1.8_682884_683108_-/1-225	225	87	24	27	87	22.7	4103	0	3681	3710	4	3	7	4	1	5	12	1	0	1	6	5	11	3	0	3	2	0	2	17	1	0	1	1	1	2	3	0	1	1	0
input	input_consensus	3906	1276.5	556.5	498.5	1574.5	0.3	X0_sc1.40_59923_60237_-/1-315	315	115	45	38	117	26.3	4103	0	3591	3746	13	13	26	10	13	23	49	5.5	5	10.5	23	23	46	18	6	24	8	17.5	25.5	106	2	4	6	1	3	4	10	1	0	1	0
input	input_consensus	3906	1276.5	556.5	498.5	1574.5	0.3	X0_sc1.11_2_2533_+/1-2532	2532	651	478	523	880	39.5	4103	0	1374	1718	2	187	189	4	143.5	147.5	336.5	0	1	1	2	2	4	0	0	0	0	1	1	6	0	54	54	0	102	102	156	0	16.5	16.5	0
input	input_consensus	3906	1276.5	556.5	498.5	1574.5	0.3	X0_sc1.1_155749_156619_-/1-871	871	176	225	185	285	47.1	4103	0	3035	3203	1	78.5	79.5	2	81.5	83.5	163	0	0	0	1.5	0	1.5	0	0	0	0	1	1	2.5	0	30.5	30.5	0	44	44	74.5	0	17	17	1
input	input_consensus	3906	1276.5	556.5	498.5	1574.5	0.3	X0_sc1.46_31428_35289_-/1-3862	3862	1224	585	528	1525	28.8	4103	0	48	270	26.5	61	87.5	39	68.5	107.5	195	1	0	1	7.5	3	10.5	2	0	2	1	4	5	18.5	6	24.5	30.5	7.5	32	39.5	70	6	7	13	4
input	input_consensus	3906	1276.5	556.5	498.5	1574.5	0.3	X0_sc1.26_1510_2646_+/1-1137	1137	417	124	136	460	22.9	4103	0	2771	2864	35	3	38	28	7	35	73	0	0	0	3	6.5	9.5	1	4	5	1	1	2	16.5	6	1	7	11	0	11	18	5	0	5	3
input	input_consensus	3906	1276.5	556.5	498.5	1574.5	0.3	X0_sc1.64_2224_2459_+/1-236	236	73	37	41	85	33.1	4103	0	3671	3721	3	13.5	16.5	4	11	15	31.5	0	0	0	3	7	10	3	0	3	2	2	4	17	0	5	5	0	10.5	10.5	15.5	0	1	1	0
input	input_consensus	3906	1276.5	556.5	498.5	1574.5	0.3	X0_sc1.40_468_4218_-/1-3751	3751	1240	506	473	1532	26.1	4103	0	167	397	48	29.5	77.5	62.5	36	98.5	176	2	2	4	9	11	20	2	5	7	2	4	6	37	12	12.5	24.5	18	16.5	34.5	59	9.5	4.5	14	10
input	input_consensus	3906	1276.5	556.5	498.5	1574.5	0.3	X0_sc1.6_5380_9254_+/1-3875	3875	1306	499	452	1618	24.5	4103	0	43	271	66.5	21	87.5	77.5	26	103.5	191	1	0	1	5	10	15	1	1	2	2	0	2	20	14.5	5	19.5	20.5	8	28.5	48	12	2	14	7
input	input_consensus	3906	1276.5	556.5	498.5	1574.5	0.3	X0_sc1.1_152761_156619_-/1-3859	3859	911	794	841	1313	42.4	4103	0	47	687	6	350.5	356.5	12	255.5	267.5	624	0	0	0	3.5	5	8.5	1	1	2	0	1	1	11.5	0	94.5	94.5	0	205	205	299.5	5	34	39	1
input	input_consensus	3906	1276.5	556.5	498.5	1574.5	0.3	X0_sc1.68_7911_8121_+/1-211	211	84	23	25	79	22.7	4103	0	3696	3721	5	2.5	7.5	4	2	6	13.5	1	0	1	3	1	4	2	0	2	3	0	3	10	0	1	1	1	0.5	1.5	2.5	0	0	0	0
input	input_consensus	3906	1276.5	556.5	498.5	1574.5	0.3	X0_sc1.6_1_447_-/1-447	447	133	74	62	178	30.4	4103	0	3462	3515	8	5.5	13.5	10	7	17	30.5	1	2	3	2	2	4	2	3	5	3	4	7	19	2	2	4	1	2.5	3.5	7.5	0	0	0	1
input	input_consensus	3906	1276.5	556.5	498.5	1574.5	0.3	X0_sc1.40_51462_51675_+/1-214	214	81	27	29	77	26.2	4103	0	3692	3719	5	4.5	9.5	2	3	5	14.5	0	0	0	3	2	5	1	1	2	4	1	5	12	0	1	1	1	1.5	2.5	3.5	0	1	1	0
input	input_consensus	3906	1276.5	556.5	498.5	1574.5	0.3	X0_sc1.6_8970_9339_-/1-370	370	139	39	41	151	21.6	4103	0	3540	3723	20	12	32	14	11	25	57	4.5	6	10.5	23	34	57	19	8	27	11	16.5	27.5	122	2	0	2	2	0	2	4	1	0	1	0
input	input_consensus	3906	1276.5	556.5	498.5	1574.5	0.3	X0_sc1.40_32430_33441_+/1-1012	1012	361	124	144	383	26.5	4103	0	2896	2961	17	5	22	14	10	24	46	0	0	0	4	6	10	1	4	5	1	0	1	16	4	3	7	4	1	5	12	3	0	3	4
input	input_consensus	3906	1276.5	556.5	498.5	1574.5	0.3	X0_sc1.12_424034_427894_+/1-3861	3861	1255	559	498	1549	27.4	4103	0	47	281	43.5	47	90.5	49	58.5	107.5	198	2	0	2	6	8.5	14.5	4	4	8	5	0	5	29.5	7.5	27	34.5	10.5	26	36.5	71	9.5	7.5	17	6
input	input_consensus	3906	1276.5	556.5	498.5	1574.5	0.3	X0_sc1.10_32885_36746_+/1-3862	3862	1212	546	544	1560	28.2	4103	0	57	325	30.5	72	102.5	67	60.5	127.5	230	1	1	2	6.5	6	12.5	1	2	3	0	3	3	20.5	9.5	12	21.5	12.5	38	50.5	72	10.5	4.5	15	3
input	input_consensus	3906	1276.5	556.5	498.5	1574.5	0.3	X0_sc1.62_5861_8383_+/1-2523	2523	799	366	393	965	30.1	4103	0	1395	1632	17.5	50.5	68	24.5	53	77.5	145.5	5	9	14	16	14	30	1	18	19	5	10	15	78	3	14	17	5.5	21.5	27	44	5.5	6	11.5	2
input	input_consensus	3906	1276.5	556.5	498.5	1574.5	0.3	X0_sc1.49_76946_78000_+/1-1055	1055	345	149	109	452	24.5	4103	0	2854	2935	19.5	6	25.5	30.5	7	37.5	63	0	0	0	5	2.5	7.5	1	0	1	3	1	4	12.5	5.5	1	6.5	7.5	2	9.5	16	4	0	4	3
input	input_consensus	3906	1276.5	556.5	498.5	1574.5	0.3	X0_sc1.1_2530176_2530652_+/1-477	477	176	80	46	175	26.4	4103	0	3435	3685	28	12	40	19	26	45	85	13.5	7	20.5	33	43	76	17	7	24	12	26.5	38.5	159	3	1	4	3	1	4	8	1	1	2	0
input	input_consensus	3906	1276.5	556.5	498.5	1574.5	0.3	X0_sc1.49_74577_75009_+/1-433	433	163	47	62	161	25.2	4103	0	3473	3485	3.5	3	6.5	3	2	5	11.5	0	0	0	0	0	0	0	0	0	0	0	0	0	1	1	2	0.5	2	2.5	4.5	1	1	2	1
input	input_consensus	3906	1276.5	556.5	498.5	1574.5	0.3	X0_sc1.7_604131_607997_+/1-3867	3867	980	759	776	1352	39.7	4103	0	40	568	3	282.5	285.5	6	213.5	219.5	505	0	0	0	5	6	11	1	0	1	2	3	5	17	0	89.5	89.5	0	184	184	273.5	0	35	35	0
input	input_consensus	3906	1276.5	556.5	498.5	1574.5	0.3	X0_sc1.51_31184_35057_-/1-3874	3874	1264	538	498	1574	26.7	4103	0	55	310	48.5	43	91.5	59	39.5	98.5	190	2	4	6	11.5	7	18.5	3	5	8	2	3	5	37.5	14	16.5	30.5	12.5	23	35.5	66	12	4.5	16.5	8
input	input_consensus	3906	1276.5	556.5	498.5	1574.5	0.3	X0_sc1.64_13634_14656_-/1-1023	1023	340	118	127	438	23.9	4103	0	2883	2993	34	10.5	44.5	35	14	49	93.5	0	2	2	1	4	5	2	4	6	3	0	3	16	7	1	8	9	0.5	9.5	17.5	6	0	6	2
input	input_consensus	3906	1276.5	556.5	498.5	1574.5	0.3	X0_sc1.54_11940_12287_+/1-348	348	130	39	54	125	26.7	4103	0	3558	3579	1	3.5	4.5	2	6	8	12.5	0	1	1	2	3	5	1	1	2	0	0	0	8	0	2	2	0	1.5	1.5	3.5	0	0	0	0
input	input_consensus	3906	1276.5	556.5	498.5	1574.5	0.3	X0_sc1.77_2541_5582_-/1-3042	3042	1015	411	401	1215	26.7	4103	0	868	1028	31	38	69	39	38	77	146	0	2	2	2	3	5	1	0	1	0	0	0	8	4	13	17	7	18	25	42	10	5	15	7
input	input_consensus	3906	1276.5	556.5	498.5	1574.5	0.3	X0_sc1.40_56334_60194_+/1-3861	3861	1226	584	532	1519	28.9	4103	0	49	279	32.5	62	94.5	40	75.5	115.5	210	0	1	1	2.5	5	7.5	0	3	3	0	0	0	11.5	6	27.5	33.5	10.5	29	39.5	73	6	9	15	4
input	input_consensus	3906	1276.5	556.5	498.5	1574.5	0.3	X0_sc1.8_699283_702561_+/1-3279	3279	1092	446	416	1325	26.3	4103	0	634	817	37.5	31.5	69	42.5	36	78.5	147.5	0	2	2	4.5	7	11.5	1	4	5	2	4	6	24.5	11	12.5	23.5	11.5	10.5	22	45.5	9.5	3.5	13	8
input	input_consensus	3906	1276.5	556.5	498.5	1574.5	0.3	X0_sc1.28_2_2390_+/1-2389	2389	814	279	270	1026	23	4103	0	1519	1691	57.5	13	70.5	65.5	10.5	76	146.5	2	1	3	7	3	10	2	4	6	1	2	3	22	13	3	16	16.5	5	21.5	37.5	15.5	0.5	16	5
input	input_consensus	3906	1276.5	556.5	498.5	1574.5	0.3	X0_sc1.1_2530391_2531949_-/1-1559	1559	531	187	207	634	25.3	4103	0	2354	2447	23.5	5.5	29	28	9	37	66	2	1	3	8	7	15	0	1	1	0	0	0	19	7	1	8	7.5	1.5	9	17	4	1	5	2
input	input_consensus	3906	1276.5	556.5	498.5	1574.5	0.3	X0_sc1.54_12018_12355_-/1-338	338	126	46	40	126	25.4	4103	0	3568	3740	15	11	26	9	12	21	47	6.5	7	13.5	25	28	53	19	8	27	11	20.5	31.5	125	2	0	2	1	0	1	3	1	0	1	0
input	input_consensus	3906	1276.5	556.5	498.5	1574.5	0.3	X0_sc1.84_1_989_-/1-989	989	318	146	105	420	25.4	4103	0	2919	2997	23	7.5	30.5	24	8.5	32.5	63	1	2	3	4.5	2	6.5	0	1	1	0	0	0	10.5	4	2.5	6.5	8	3.5	11.5	18	6	1	7	2
input	input_consensus	3906	1276.5	556.5	498.5	1574.5	0.3	X0_sc1.51_786_2100_-/1-1315	1315	435	168	134	578	23	4103	0	2600	2748	33	12.5	45.5	54.5	9.5	64	109.5	1	0	1	9	5.5	14.5	2	2	4	4	3	7	26.5	9.5	3	12.5	11	3.5	14.5	27	5	0	5	3
input	input_consensus	3906	1276.5	556.5	498.5	1574.5	0.3	X0_sc1.51_10812_11454_+/1-643	643	228	78	99	238	27.5	4103	0	3263	3299	8	10.5	18.5	4	6	10	28.5	1	0	1	1	1	2	0	2	2	0	2	2	7	1	3	4	2	3.5	5.5	9.5	0	0	0	0
input	input_consensus	3906	1276.5	556.5	498.5	1574.5	0.3	X0_sc1.1_2420108_2423958_-/1-3851	3851	1181	595	569	1506	30.2	4103	0	64	294	16.5	86	102.5	28.5	70	98.5	201	0	1	1	5.5	3	8.5	0	3	3	1	2	3	15.5	3.5	31	34.5	3.5	55	58.5	93	8	8	16	3
input	input_consensus	3906	1276.5	556.5	498.5	1574.5	0.3	X0_sc1.55_31973_32368_-/1-396	396	156	43	55	142	24.7	4103	0	3510	3530	5.5	2	7.5	2	5	7	14.5	0	0	0	0.5	2	2.5	0	1	1	0	1	1	4.5	1	3	4	2.5	1	3.5	7.5	1	0	1	0
input	input_consensus	3906	1276.5	556.5	498.5	1574.5	0.3	X0_sc1.8_699095_700282_+/1-1188	1188	379	184	127	498	26.2	4103	0	2721	2797	8.5	13.5	22	20.5	19.5	40	62	2	1	3	2.5	1	3.5	2	0	2	0	0	0	8.5	3	6.5	9.5	3.5	7.5	11	20.5	3.5	3	6.5	2
input	input_consensus	3906	1276.5	556.5	498.5	1574.5	0.3	X0_sc1.96_1_687_-/1-687	687	209	100	80	298	26.2	4103	0	3227	3283	12	2	14	19	2	21	35	0	0	0	6	5	11	0	0	0	1	0	1	12	4	0	4	6	1	7	11	2	0	2	1
input	input_consensus	3906	1276.5	556.5	498.5	1574.5	0.3	X0_sc1.69_9085_9460_-/1-376	376	151	42	40	143	21.8	4103	0	3531	3647	17.5	5	22.5	10	8	18	40.5	6	3	9	19	25	44	7	5	12	3	6	9	74	2	2	4	2	1	3	7	0	0	0	0
input	input_consensus	3906	1276.5	556.5	498.5	1574.5	0.3	X0_sc1.70_1_1747_-/1-1747	1747	568	243	191	745	24.8	4103	0	2164	2272	20.5	10	30.5	45	15.5	60.5	91	0	0	0	6.5	2	8.5	0	0	0	0	0	0	8.5	5	5.5	10.5	7.5	5	12.5	23	10	0	10	5
input	input_consensus	3906	1276.5	556.5	498.5	1574.5	0.3	X0_sc1.51_7134_10373_+/1-3240	3240	1047	446	389	1358	25.8	4103	0	672	896	47.5	29.5	77	72	31.5	103.5	180.5	2	0	2	10.5	9	19.5	1	7	8	0	4	4	33.5	15	9.5	24.5	15.5	15.5	31	55.5	16	1	17	7
input	input_consensus	3906	1276.5	556.5	498.5	1574.5	0.3	X0_sc1.57_1_2986_-/1-2986	2986	964	421	347	1254	25.7	4103	0	937	1128	43	20.5	63.5	54.5	27	81.5	145	0	2	2	6	8.5	14.5	3	2	5	3	1	4	25.5	8	8.5	16.5	13	11.5	24.5	41	9.5	5.5	15	6
input	input_consensus	3906	1276.5	556.5	498.5	1574.5	0.3	X0_sc1.46_65266_66936_-/1-1671	1671	550	225	173	723	23.8	4103	0	2237	2354	28	10.5	38.5	46	8	54	92.5	1	0	1	8	6.5	14.5	1	0	1	3	0	3	19.5	8.5	3	11.5	8	7.5	15.5	27	7.5	1	8.5	6
input	input_consensus	3906	1276.5	556.5	498.5	1574.5	0.3	X0_sc1.12_424034_424555_+/1-522	522	154	87	69	212	29.9	4103	0	3384	3420	9	6.5	15.5	10	7	17	32.5	0	0	0	1	1	2	0	1	1	0	0	0	3	2	3	5	1	5.5	6.5	11.5	2	0	2	0
input	input_consensus	3906	1276.5	556.5	498.5	1574.5	0.3	X0_sc1.46_61834_64022_-/1-2189	2189	754	261	278	896	24.6	4103	0	1717	1848	40	13	53	45	19.5	64.5	117.5	1	1	2	2	3	5	2	0	2	2	1	3	12	10	5	15	8	4	12	27	10	1.5	11.5	9
input	input_consensus	3906	1276.5	556.5	498.5	1574.5	0.3	X0_sc1.53_38343_38556_-/1-214	214	82	23	27	82	23.4	4103	0	3692	3724	8	2.5	10.5	5	2	7	17.5	0	2	2	3	5	8	0	1	1	2	1	3	14	1	2	3	2	0.5	2.5	5.5	0	0	0	0
[truncated: 17 more columns]
