# Supplementary material for: In silico reversal of repeat-induced point mutation (RIP) identifies the origins of repeat families and uncovers obscured duplicated genes
Source: BMC Genomics. 2010 Nov 24;11:655. doi: 10.1186/1471-2164-11-655 (PMC3017866; doi:10.1186/1471-2164-11-655)
Supplement: Additional file 6 — List of predicted functional RecQ helicases in the S. nodorum genome. [file 1471-2164-11-655-S6.ZIP › consensus/x11_aln_2009_8_19_15_30_12_ripalign.txt]

input	input_consensus	7381	2548.5	945	1202.5	2685	0.3	X11_sc1.2_687961_690253_-/1-2293	2293	801	294	346	852	27.9	7570	0	5091	5210	33	32	65	21	21	42	107	0	0	0	0	1	1	0	0	0	0	0	0	1	4.75	7	11.75	5.75	12	17.75	29.5	2	0	2	7
input	input_consensus	7381	2548.5	945	1202.5	2685	0.3	X11_sc1.5_1289676_1294419_+/1-4744	4744	1669	564	693	1818	26.5	7570	0	2653	2952	87.5	46.5	134	84.5	39.5	124	258	0	1	1	4	8	12	0	0	0	0	0	0	13	15.25	18	33.25	23.75	22.5	46.25	79.5	10	0	10	10
input	input_consensus	7381	2548.5	945	1202.5	2685	0.3	X11_sc1.62_11328_12819_-/1-1492	1492	537	182	251	522	29	7570	0	5893	6011	35.5	17.5	53	17.5	15.5	33	86	1	0	1	10	5.5	15.5	4.5	4	8.5	1	0	1	26	5	4.5	9.5	3	5	8	17.5	2	1	3	12
input	input_consensus	7381	2548.5	945	1202.5	2685	0.3	X11_sc1.49_93965_96337_+/1-2373	2373	809	319	378	867	29.4	7570	0	5008	5144	26	46	72	20	34	54	126	0	0	0	2	0	2	0	0	0	0	0	0	2	6	21	27	7.5	28	35.5	62.5	3	4	7	7
input	input_consensus	7381	2548.5	945	1202.5	2685	0.3	X11_sc1.1_528117_528475_+/1-359	359	133	45	71	110	32.3	7570	0	7022	7047	9	8	17	4	4	8	25	0	0	0	0	0	0	0	0	0	0	0	0	0	1	2	3	0	2	2	5	0	0	0	1
input	input_consensus	7381	2548.5	945	1202.5	2685	0.3	X11_sc1.5_1296246_1298921_+/1-2676	2676	973	316	433	954	28	7570	0	4710	4901	70.5	29	99.5	42	22	64	163.5	0	1	1	5	5	10	3	2	5	2	2	4	20	15.5	7	22.5	15.5	11.5	27	49.5	5	1	6	13.5
input	input_consensus	7381	2548.5	945	1202.5	2685	0.3	X11_sc1.5_1300673_1303346_-/1-2674	2674	978	314	429	953	27.8	7570	0	4710	4905	75.5	27	102.5	44	22	66	168.5	0	2	2	4	6	10	2	3	5	2	2	4	21	15.5	7	22.5	15.5	10.5	26	48.5	5	1	6	15.5
input	input_consensus	7381	2548.5	945	1202.5	2685	0.3	X11_sc1.1_521172_528290_+/1-7119	7119	2520	911	1081	2607	28	7570	0	270	642	147.5	76	223.5	61.5	61.5	123	346.5	0	0	0	0	2	2	0	0	0	1	0	1	3	22	34.5	56.5	29.5	32	61.5	118	2	6	8	27
input	input_consensus	7381	2548.5	945	1202.5	2685	0.3	X11_sc1.1_244338_251701_+/1-7364	7364	2651	874	1100	2739	26.8	7570	0	35	508	173.5	71	244.5	126	57	183	427.5	1	0	1	5	2	7	0	1	1	3	1	4	13	35.25	26.5	61.75	42.25	27.5	69.75	131.5	12	5	17	24.5
input	input_consensus	7381	2548.5	945	1202.5	2685	0.3	X11_sc1.23_567837_568356_-/1-520	520	170	66	87	197	29.4	7570	0	6861	6878	6	6	12	1	4	5	17	0	0	0	0	0	0	0	0	0	0	0	0	0	0	3	3	1	4	5	8	0	0	0	2
input	input_consensus	7381	2548.5	945	1202.5	2685	0.3	X11_sc1.8_11651_12404_+/1-754	754	275	83	137	259	29.2	7570	0	6628	6682	23.5	7	30.5	12	7	19	49.5	0	0	0	1	0	1	1	0	1	0	1	1	3	3	1	4	1	0	1	5	0	1	1	3
input	input_consensus	7381	2548.5	945	1202.5	2685	0.3	X11_sc1.58_18223_19819_-/1-1597	1597	583	197	225	592	26.4	7570	0	5789	5883	36.5	17.5	54	17	9.5	26.5	80.5	0	0	0	1	0	1	0	0	0	0	1	1	2	3.25	5.5	8.75	12.75	9	21.75	30.5	2	0	2	5.5
input	input_consensus	7381	2548.5	945	1202.5	2685	0.3	X11_sc1.43_218040_225390_-/1-7351	7351	2533	928	1207	2683	29	7570	0	35	447	116.5	123	239.5	81	71	152	391.5	0	0	0	0	1	1	0	0	0	0	0	0	1	24.5	37.25	61.75	19.5	59	78.5	140.25	5	2	7	23
input	input_consensus	7381	2548.5	945	1202.5	2685	0.3	X11_sc1.2_1636657_1637292_-/1-636	636	218	81	103	234	28.9	7570	0	6749	6792	8.5	6	14.5	11	7.5	18.5	33	2	0	2	0	1	1	0	0	0	1	1	2	5	0	3.5	3.5	1	2	3	6.5	1	1	2	3
input	input_consensus	7381	2548.5	945	1202.5	2685	0.3	X11_sc1.55_16519_23910_-/1-7392	7392	2587	934	1171	2700	28.5	7570	0	2	470	133	96.5	229.5	95	86	181	410.5	1	2	3	6	13	19	0	3	3	4	1	5	30	23.5	44	67.5	19.5	39	58.5	126	11.5	6	17.5	22.5
input	input_consensus	7381	2548.5	945	1202.5	2685	0.3	X11_sc1.43_4676_12029_-/1-7354	7354	2547	937	1194	2676	29	7570	0	34	462	117	110.5	227.5	85.5	84.5	170	397.5	0	1	1	3	4	7	0	0	0	1	0	1	9	22.5	48	70.5	26.5	58.75	85.25	155.75	8	8	16	18.5
input	input_consensus	7381	2548.5	945	1202.5	2685	0.3	X11_sc1.8_10883_11351_+/1-469	469	168	58	76	167	28.6	7570	0	6913	6937	5	2	7	9.5	6	15.5	22.5	0	0	0	0	0	0	0	0	0	0	0	0	0	5.5	3	8.5	2	0	2	10.5	1	0	1	2
input	input_consensus	7381	2548.5	945	1202.5	2685	0.3	X11_sc1.25_12168_19512_-/1-7345	7345	2526	895	1164	2660	28.4	7570	0	61	630	126	99.5	225.5	106	71	177	402.5	2	1	3	4	7	11	2	7	9	1	3	4	27	23	33.5	56.5	23.5	34.5	58	114.5	12	5	17	23.5
input	input_consensus	7381	2548.5	945	1202.5	2685	0.3	X11_sc1.26_4612_11997_-/1-7386	7386	2536	954	1221	2675	29.4	7570	0	1	429	110.5	122	232.5	79	87	166	398.5	0	0	0	0	1	1	0	5	5	2	1	3	9	27.5	52.5	80	22.5	54.25	76.75	156.75	8	7	15	13
input	input_consensus	7381	2548.5	945	1202.5	2685	0.3	X11_sc1.9_109590_110903_+/1-1314	1314	486	149	231	448	28.9	7570	0	6071	6167	39.5	13	52.5	26	13	39	91.5	0	0	0	0	0	0	0	0	0	0	0	0	0	12.5	6	18.5	3	3	6	24.5	1	0	1	4
input	input_consensus	7381	2548.5	945	1202.5	2685	0.3	X11_sc1.54_4208_11558_+/1-7351	7351	2491	964	1246	2650	30.1	7570	0	35	415	87	133.5	220.5	57	82	139	359.5	0	0	0	0	1	1	0	0	0	0	0	0	1	18.5	52.5	71	22	78.5	100.5	171.5	5.5	6	11.5	12
input	input_consensus	7381	2548.5	945	1202.5	2685	0.3	X11_sc1.9_102914_108987_+/1-6074	6074	2165	741	879	2289	26.7	7570	0	1308	1634	125.5	54.5	180	78.5	38.5	117	297	1	0	1	2	4	6	1	2	3	3	1	4	14	23.75	22	45.75	27.75	24.5	52.25	98	5	2	7	16
input	input_consensus	7381	2548.5	945	1202.5	2685	0.3	X11_sc1.31_1723_1978_+/1-256	256	100	23	35	98	22.7	7570	0	7125	7152	9	4	13	3	2	5	18	0	0	0	4	3	7	0	0	0	2	0	2	9	1	1	2	1	1	2	4	0	0	0	1
input	input_consensus	7381	2548.5	945	1202.5	2685	0.3	X11_sc1.62_11191_11517_-/1-327	327	128	40	59	100	30.3	7570	0	7054	7080	6	1	7	5	5	10	17	1	0	1	1	0	1	2	2	4	1	2	3	9	2	3	5	1	0	1	6	0	0	0	1
input	input_consensus	7381	2548.5	945	1202.5	2685	0.3	X11_sc1.49_95338_101314_+/1-5977	5977	2005	813	1044	2115	31.1	7570	0	1408	1773	73.5	123	196.5	51.5	98.5	150	346.5	0	0	0	2	2	4	0	0	0	1	0	1	5	14.5	56.5	71	14	61.5	75.5	146.5	4	8	12	14
input	input_consensus	7381	2548.5	945	1202.5	2685	0.3	X11_sc1.3_1164603_1165757_-/1-1155	1155	410	143	159	443	26.1	7570	0	6244	6320	22	8	30	17.5	6	23.5	53.5	0	0	0	0	0	0	0	0	0	0	2	2	2	2	3	5	5	4	9	14	4	0	4	0
input	input_consensus	7381	2548.5	945	1202.5	2685	0.3	X11_sc1.23_564437_565964_-/1-1528	1528	533	177	240	578	27.3	7570	0	5856	5939	28	20.5	48.5	19.5	10.5	30	78.5	0	0	0	0	0	0	0	0	0	0	0	0	0	3.5	5.5	9	6	11	17	26	0	0	0	4.5
input	input_consensus	7381	2548.5	945	1202.5	2685	0.3	X11_sc1.5_1305162_1309902_-/1-4741	4741	1631	625	727	1758	28.5	7570	0	2653	2951	77	74	151	47	60	107	258	1	1	2	3	5	8	2	1	3	0	2	2	15	9.5	34.25	43.75	19	31	50	93.75	5	9	14	15
input	input_consensus	7381	2548.5	945	1202.5	2685	0.3	X11_sc1.2_1633537_1636556_-/1-3020	3020	1042	387	522	1069	30.1	7570	0	4362	4553	57	50.5	107.5	41	35	76	183.5	0	0	0	1	2	3	0	1	1	0	0	0	4	13.5	20.5	34	8.5	24	32.5	66.5	4	2	6	6
input	input_consensus	7381	2548.5	945	1202.5	2685	0.3	X11_sc1.8_12230_12589_+/1-360	360	137	41	67	115	30	7570	0	7022	7044	8	4	12	6	1	7	19	0	0	0	1	0	1	1	0	1	0	0	0	2	2	0	2	1	0	1	3	1	0	1	0
input	input_consensus	7381	2548.5	945	1202.5	2685	0.3	X11_sc1.58_16992_18010_-/1-1019	1019	364	117	147	391	25.9	7570	0	6366	6416	11	7	18	13.5	6.5	20	38	1	0	1	2	0	2	0	1	1	0	1	1	5	1.5	3	4.5	3.5	4.5	8	12.5	0	1	1	1
input	input_consensus	7381	2548.5	945	1202.5	2685	0.3	X11_sc1.2_682877_688960_-/1-6084	6084	2089	787	1010	2198	29.5	7570	0	1328	1764	96	98.5	194.5	79.5	83.5	163	357.5	1	0.5	1.5	10.5	10	20.5	6	3.5	9.5	2.5	5	7.5	39	22	36	58	11.5	47	58.5	116.5	6	8	14	16
input	input_consensus	7381	2548.5	945	1202.5	2685	0.3	X11_sc1.5_1284225_1287877_+/1-3653	3653	1304	423	522	1404	25.9	7570	0	3729	3956	77.5	35	112.5	62.5	29.5	92	204.5	0	0	0	5	5	10	0	0	0	1	0	1	11	9.75	11.5	21.25	17.25	14.5	31.75	53	5	2	7	9
input	input_consensus	7381	2548.5	945	1202.5	2685	0.3	X11_sc1.23_559975_563199_-/1-3225	3225	1113	413	550	1149	29.9	7570	0	4164	4381	61.5	55.5	117	47.5	35	82.5	199.5	1	1	2	0	1	1	2	0	2	0	1	1	6	18.5	16.5	35	8	26	34	69	6	3	9	13.5
input	input_consensus	7381	2548.5	945	1202.5	2685	0.3	X11_sc1.3_1104338_1110600_-/1-6263	6263	2257	742	941	2323	26.9	7570	0	1120	1473	144	49.5	193.5	100	41.5	141.5	335	0	0	0	2	0	2	1	0	1	0	1	1	4	33	27	60	30	19.5	49.5	109.5	12	3	15	20
input	input_consensus	7381	2548.5	945	1202.5	2685	0.3	X11_sc1.58_6185_10577_-/1-4393	4393	1514	516	691	1572	28.1	7570	0	2991	3306	81	37.5	118.5	62.5	26.5	89	207.5	0	0	0	0	0	0	0	0	0	0	0	0	0	17	13.5	30.5	18	17	35	65.5	8	2	10	15.5
[truncated: 17 more columns]
