# Supplementary material for: In silico reversal of repeat-induced point mutation (RIP) identifies the origins of repeat families and uncovers obscured duplicated genes
Source: BMC Genomics. 2010 Nov 24;11:655. doi: 10.1186/1471-2164-11-655 (PMC3017866; doi:10.1186/1471-2164-11-655)
Supplement: Additional file 6 — List of predicted functional RecQ helicases in the S. nodorum genome. [file 1471-2164-11-655-S6.ZIP › consensus/x12_aln_2009_8_19_15_30_50_ripalign.txt]

input	input_consensus	2021	824	230.5	307	658.5	0.3	X12_sc1.40_36776_38789_-/1-2014	2014	818	234	309	653	27	2059	0	7	212	42.5	41	83.5	32.5	32.5	65	148.5	0	2	2	8.83333333333333	11.5	20.3333333333333	1.5	5	6.5	3.83333333333333	9	12.8333333333333	41.6666666666667	3.5	17	20.5	3	5	8	28.5	3.5	1.5	5	4
input	input_consensus	2021	824	230.5	307	658.5	0.3	X12_sc1.55_28752_29032_-/1-281	281	114	27	40	100	23.8	2059	0	1740	1833	5	13.5	18.5	7.5	6.5	14	32.5	0	1	1	15.5	17.5	33	2	5.5	7.5	6	5.5	11.5	53	1	0	1	1	1	2	3	0	0	0	0.5
input	input_consensus	2021	824	230.5	307	658.5	0.3	X12_sc1.21_3602_5600_+/1-1999	1999	861	206	264	668	23.5	2059	0	26	269	76.5	35	111.5	46.5	21.5	68	179.5	1	0	1	14.8333333333333	13.5	28.3333333333333	0.5	5	5.5	2.83333333333333	7	9.83333333333333	44.6666666666667	8	5.5	13.5	7	2	9	22.5	5	1	6	4.25
input	input_consensus	2021	824	230.5	307	658.5	0.3	X12_sc1.1_14488_14767_-/1-280	280	116	28	39	97	23.9	2059	0	1741	1835	5	13.5	18.5	6.5	6.5	13	31.5	0	1	1	16.5	17.5	34	2	5.5	7.5	6	6.5	12.5	55	1	0	1	0	1	1	2	0	0	0	0.5
input	input_consensus	2021	824	230.5	307	658.5	0.3	X12_sc1.32_369051_369336_+/1-286	286	116	30	42	98	25.2	2059	0	1735	1831	5	15	20	6.5	6.5	13	33	0	1	1	17	16.5	33.5	2	6	8	6	7.5	13.5	56	1	0	1	1	2.25	3.25	4.25	0	0	0	0.5
input	input_consensus	2021	824	230.5	307	658.5	0.3	X12_sc1.40_41132_41406_-/1-275	275	113	29	39	94	24.7	2059	0	1746	1842	5	16.5	21.5	6.5	7.5	14	35.5	0	0	0	18.5	17.5	36	2	3.5	5.5	5	6.5	11.5	53	1	1	2	0	2	2	4	1	0	1	0.5
input	input_consensus	2021	824	230.5	307	658.5	0.3	X12_sc1.11_697101_697384_+/1-284	284	122	26	35	101	21.5	2059	0	1737	1832	7	13.5	20.5	6.5	4.5	11	31.5	0	0	0	19.5	18.5	38	2	3.5	5.5	7	5.5	12.5	56	1	0	1	1	1	2	3	0	0	0	0.5
input	input_consensus	2021	824	230.5	307	658.5	0.3	X12_sc1.8_1399220_1399598_+/1-379	379	153	48	70	108	31.1	2059	0	1645	1814	10.5	29.5	40	13.5	17	30.5	70.5	6.5	3.5	10	21.5	18	39.5	6	22.5	28.5	5	8	13	91	0.5	1	1.5	0	1	1	2.5	0	0	0	0
input	input_consensus	2021	824	230.5	307	658.5	0.3	X12_sc1.63_12824_13108_-/1-285	285	118	28	40	99	23.9	2059	0	1736	1841	8	17.5	25.5	7.5	8.5	16	41.5	0	1	1	18.5	19.5	38	2	4.5	6.5	6	4.5	10.5	56	1	1	2	1	4	5	7	0	0	0	0
input	input_consensus	2021	824	230.5	307	658.5	0.3	X12_sc1.8_1391034_1392293_-/1-1260	1260	531	144	172	413	25.1	2059	0	763	893	27.5	20	47.5	19.5	17.5	37	84.5	1	0	1	6.5	12	18.5	2.5	5	7.5	1.5	7.5	9	36	5.5	8.5	14	3	4	7	21	4	1	5	3
input	input_consensus	2021	824	230.5	307	658.5	0.3	X12_sc1.7_730756_732769_-/1-2014	2014	800	266	325	623	29.3	2059	0	7	168	22	37.5	59.5	15	45.3333333333333	60.3333333333333	119.833333333333	1	0	1	3.5	8.5	12	0.5	6	6.5	1.5	5.33333333333333	6.83333333333333	26.3333333333333	1	24.8333333333333	25.8333333333333	1	11.5	12.5	38.3333333333333	4.5	2	6.5	3.5
input	input_consensus	2021	824	230.5	307	658.5	0.3	X12_sc1.58_1002_1992_+/1-991	991	387	122	163	319	28.8	2059	0	1030	1123	24.5	19.5	44	11.3333333333333	12.5	23.8333333333333	67.8333333333333	2	0	2	8	4.33333333333333	12.3333333333333	3	1	4	0	0	0	18.3333333333333	2.83333333333333	6	8.83333333333333	2	6	8	16.8333333333333	0	1	1	1.75
input	input_consensus	2021	824	230.5	307	658.5	0.3	X12_sc1.55_25082_26338_-/1-1257	1257	531	153	171	402	25.8	2059	0	777	906	25.5	14	39.5	17.5	24.5	42	81.5	1	0	1	2.5	9	11.5	0.5	7	7.5	1.5	5.5	7	27	4.5	12.5	17	5	3	8	25	3	0	3	1
input	input_consensus	2021	824	230.5	307	658.5	0.3	X12_sc1.40_38185_38789_-/1-605	605	255	72	78	200	24.8	2059	0	1416	1492	12.5	16	28.5	7	7.5	14.5	43	0	0	0	2.5	8.5	11	1.5	5	6.5	1.5	6	7.5	25	1.5	1	2.5	1	1.5	2.5	5	1	1.5	2.5	0
input	input_consensus	2021	824	230.5	307	658.5	0.3	X12_sc1.27_470556_472569_-/1-2014	2014	814	259	311	630	28.3	2059	0	7	172	27	28.5	55.5	22	46.8333333333333	68.8333333333333	124.333333333333	1	0	1	3.5	10	13.5	0.5	6	6.5	1.5	3.83333333333333	5.33333333333333	26.3333333333333	5	27.3333333333333	32.3333333333333	2	10	12	44.3333333333333	3.5	2	5.5	2
input	input_consensus	2021	824	230.5	307	658.5	0.3	X12_sc1.63_10123_10407_+/1-285	285	124	27	34	100	21.4	2059	0	1736	1838	9	11.5	20.5	9.5	8.5	18	38.5	1	1	2	17.5	19.5	37	1	5.5	6.5	6	4.5	10.5	56	1	0	1	1	1	2	3	1	0	1	0
input	input_consensus	2021	824	230.5	307	658.5	0.3	X12_sc1.7_735112_735395_-/1-284	284	118	34	40	92	26.1	2059	0	1737	1831	5	13.5	18.5	5.5	7.5	13	31.5	0	0	0	16.5	13.5	30	2	6.5	8.5	7	9.5	16.5	55	1	1	2	0	2	2	4	0	0	0	0.5
input	input_consensus	2021	824	230.5	307	658.5	0.3	X12_sc1.11_699724_699933_+/1-210	210	80	35	19	76	25.7	2059	0	1811	1849	2.5	6	8.5	3.5	6.5	10	18.5	0	0	0	1.5	3	4.5	1.5	3.5	5	0.5	3	3.5	13	1.5	0	1.5	0	0	0	1.5	0	0	0	0
input	input_consensus	2021	824	230.5	307	658.5	0.3	X12_sc1.41_154575_154856_+/1-282	282	111	36	45	90	28.7	2059	0	1739	1847	7	21	28	6.5	12.5	19	47	1	0	1	16	16.5	32.5	1	6	7	7	6.5	13.5	54	1	2	3	1	4.25	5.25	8.25	0	0	0	0.5
input	input_consensus	2021	824	230.5	307	658.5	0.3	X12_sc1.32_373597_373970_+/1-374	374	150	50	47	127	25.9	2059	0	1648	1728	7.5	19	26.5	3.5	8.5	12	38.5	1	1	2	5.5	7.5	13	4.5	6	10.5	2.5	5	7.5	33	1	3	4	2	5.5	7.5	11.5	1	0	1	0
input	input_consensus	2021	824	230.5	307	658.5	0.3	X12_sc1.58_4430_5787_-/1-1358	1358	540	159	214	445	27.5	2059	0	663	746	29	17	46	14.3333333333333	14.5	28.8333333333333	74.8333333333333	0	0	0	0	1.33333333333333	1.33333333333333	0	0	0	0	0	0	1.33333333333333	2.83333333333333	9	11.8333333333333	2	4	6	17.8333333333333	0	2	2	4.75
input	input_consensus	2021	824	230.5	307	658.5	0.3	X12_sc1.8_1397642_1399225_+/1-1584	1584	636	191	236	521	27	2059	0	441	608	31.5	33	64.5	28	28.5	56.5	121	1	1	2	7.83333333333333	8.5	16.3333333333333	0.5	6	6.5	1.83333333333333	7	8.83333333333333	33.6666666666667	5	10	15	2	8	10	25	1	0	1	3
input	input_consensus	2021	824	230.5	307	658.5	0.3	X12_sc1.55_15345_16128_-/1-784	784	314	96	120	254	27.6	2059	0	1244	1640	32	55	87	22	37	59	146	11	9.5	20.5	58	71.5	129.5	20.5	18	38.5	23.5	26	49.5	238	3	4	7	2.5	2	4.5	11.5	0	1	1	1
input	input_consensus	2021	824	230.5	307	658.5	0.3	X12_sc1.22_569746_571018_-/1-1273	1273	513	169	201	390	29.1	2059	0	748	914	30.5	47	77.5	15	39	54	131.5	1	0	1	2.5	9	11.5	0.5	6	6.5	1.5	6.5	8	27	1.5	16.5	18	1	15	16	34	5	4	9	1
input	input_consensus	2021	824	230.5	307	658.5	0.3	X12_sc1.8_1395016_1395301_+/1-286	286	117	26	41	102	23.4	2059	0	1735	1834	5	14.5	19.5	9.5	6.5	16	35.5	0	1	1	17.5	17.5	35	2	5.5	7.5	6	6.5	12.5	56	1	1	2	0	2	2	4	0	0	0	0.5
input	input_consensus	2021	824	230.5	307	658.5	0.3	X12_sc1.27_475054_475387_-/1-334	334	127	37	49	121	25.7	2059	0	1696	1836	4	17.5	21.5	12.5	12.5	25	46.5	0	2	2	23.5	23.5	47	4	6.5	10.5	8	9.5	17.5	77	1	0	1	0	1	1	2	0	0	0	0.5
input	input_consensus	2021	824	230.5	307	658.5	0.3	X12_sc1.11_723434_725241_+/1-1808	1808	751	203	277	577	26.5	2059	0	215	389	37.5	25.5	63	33.8333333333333	32.5	66.3333333333333	129.333333333333	3	0	3	8	9.83333333333333	17.8333333333333	4	4.5	8.5	3	2	5	34.3333333333333	3.83333333333333	15	18.8333333333333	1	8	9	27.8333333333333	3.5	0	3.5	4.25
input	input_consensus	2021	824	230.5	307	658.5	0.3	X12_sc1.41_157200_159212_+/1-2013	2013	795	293	330	595	30.9	2059	0	8	196	26.5	46	72.5	9.5	64.3333333333333	73.8333333333333	146.333333333333	1	0	1	3.5	6	9.5	0.5	7	7.5	1.5	7.83333333333333	9.33333333333333	27.3333333333333	0.5	41.8333333333333	42.3333333333333	3	15	18	60.3333333333333	2	0.5	2.5	3
input	input_consensus	2021	824	230.5	307	658.5	0.3	X12_sc1.22_573301_573570_-/1-270	270	106	34	47	83	30	2059	0	1751	1847	5	16	21	5.5	6.5	12	33	0	1	1	14	12.5	26.5	2	10	12	6	10.5	16.5	56	1	3	4	1	1.25	2.25	6.25	0	0	0	0.5
[truncated: 17 more columns]
