# Supplementary material for: In silico reversal of repeat-induced point mutation (RIP) identifies the origins of repeat families and uncovers obscured duplicated genes
Source: BMC Genomics. 2010 Nov 24;11:655. doi: 10.1186/1471-2164-11-655 (PMC3017866; doi:10.1186/1471-2164-11-655)
Supplement: Additional file 6 — List of predicted functional RecQ helicases in the S. nodorum genome. [file 1471-2164-11-655-S6.ZIP › consensus/x15_aln_2009_8_19_15_30_58_ripalign.txt]

input	input_consensus	6317	2481	818.5	914.5	2103	0.3	X15_sc1.43_16047_18382_+/1-2336	2336	925	286	319	806	25.9	6437	0	3981	4131	53	26	79	39.5	16	55.5	134.5	0	0	0	2	1	3	0	0	0	0	0.5	0.5	3.5	9.5	8	17.5	8	8.5	16.5	34	2	0	2	4.5
input	input_consensus	6317	2481	818.5	914.5	2103	0.3	X15_sc1.2_5588_9251_-/1-3664	3664	1460	453	521	1230	26.6	6437	0	2686	4543	178.5	205	383.5	141	132.5	273.5	657	60	52	112	294	288	582	128	112	240	121.5	99	220.5	1154.5	16	9	25	8	4	12	37	2.5	3	5.5	3.75
input	input_consensus	6317	2481	818.5	914.5	2103	0.3	X15_sc1.15_1004122_1005965_-/1-1844	1844	799	207	229	609	23.6	6437	0	4474	4597	43.5	13	56.5	37.5	18	55.5	112	0	1	1	1	1	2	0	0	0	0	1	1	4	8.5	7.5	16	7.5	5	12.5	28.5	7	1	8	5.5
input	input_consensus	6317	2481	818.5	914.5	2103	0.3	X15_sc1.35_11031_11648_+/1-618	618	232	78	96	212	28.2	6437	0	5699	5744	10.5	8.5	19	10.5	7	17.5	36.5	0	0	0	2	1	3	1	0	1	0	0	0	4	0	3.5	3.5	1.5	1.5	3	6.5	0	1	1	1
input	input_consensus	6317	2481	818.5	914.5	2103	0.3	X15_sc1.29_8083_11391_+/1-3309	3309	1328	402	435	1144	25.3	6437	0	3015	3280	78	40.5	118.5	63.5	31	94.5	213	2	0	2	7	12	19	2	3	5	0	2.5	2.5	28.5	16.5	10	26.5	12	9.5	21.5	48	6	1	7	9.5
input	input_consensus	6317	2481	818.5	914.5	2103	0.3	X15_sc1.44_217052_219825_-/1-2774	2774	1150	297	330	997	22.6	6437	0	3544	3838	102.5	33	135.5	90	27.5	117.5	253	1	0	1	7	11	18	4	0	4	3	0.5	3.5	26.5	18	5.5	23.5	14	3	17	40.5	8	0	8	9.5
input	input_consensus	6317	2481	818.5	914.5	2103	0.3	X15_sc1.29_1_1156_+/1-1156	1156	483	129	156	388	24.7	6437	0	5163	5234	22	11.5	33.5	21	6	27	60.5	0	0	0	4	0	4	0	0	0	1	0	1	5	8	3	11	1.5	1.5	3	14	6	1	7	2
input	input_consensus	6317	2481	818.5	914.5	2103	0.3	X15_sc1.35_851_1306_+/1-456	456	185	57	64	150	26.5	6437	0	5861	5895	7	7	14	7.5	7	14.5	28.5	0	1	1	1	1	2	0	0	0	0	0	0	3	2	4	6	0	3	3	9	2	0	2	0
input	input_consensus	6317	2481	818.5	914.5	2103	0.3	X15_sc1.63_14784_15593_+/1-810	810	333	101	114	262	26.5	6437	0	5507	5886	46	45.5	91.5	35	28	63	154.5	13	9	22	65	43.5	108.5	23.5	22	45.5	23	20	43	219	5	4	9	1.5	5	6.5	15.5	0	1	1	2.75
input	input_consensus	6317	2481	818.5	914.5	2103	0.3	X15_sc1.15_993647_994618_-/1-972	972	379	116	129	348	25.2	6437	0	5345	5409	24.5	11	35.5	15	5.5	20.5	56	0	0	0	0	1	1	0	0	0	0	0	0	1	4.5	2.5	7	1.5	2.5	4	11	0	0	0	1.5
input	input_consensus	6317	2481	818.5	914.5	2103	0.3	X15_sc1.35_3720_5780_+/1-2061	2061	830	249	263	719	24.8	6437	0	4258	4423	48	25.5	73.5	40.5	18.5	59	132.5	2	1	3	6	5	11	3	0	3	0	4.5	4.5	21.5	5.5	5.5	11	7	4	11	22	3	0	3	3.5
input	input_consensus	6317	2481	818.5	914.5	2103	0.3	X15_sc1.37_317751_320110_-/1-2360	2360	907	308	344	801	27.6	6437	0	3971	4151	43.5	37.5	81	30.5	26	56.5	137.5	0	0	0	3	7	10	2	2	4	1	1.5	2.5	16.5	7	12.5	19.5	3	13	16	35.5	2	2	4	3.5
input	input_consensus	6317	2481	818.5	914.5	2103	0.3	X15_sc1.3_1110644_1115180_-/1-4537	4537	1764	642	676	1455	29.1	6437	0	1785	2036	40	66	106	32	84	116	222	0	0	0	1	0	1	2	0	2	1.5	0	1.5	4.5	6.5	44	50.5	5	19.5	24.5	75	4	8	12	7.25
input	input_consensus	6317	2481	818.5	914.5	2103	0.3	X15_sc1.38_302453_303341_+/1-889	889	369	109	119	292	25.6	6437	0	5428	5853	55	49.5	104.5	37	33	70	174.5	14	10	24	69	52.5	121.5	27.5	28	55.5	25	19	44	245	4	4	8	2.5	3	5.5	13.5	0	0	0	1.75
input	input_consensus	6317	2481	818.5	914.5	2103	0.3	X15_sc1.43_1327_4293_+/1-2967	2967	1224	312	386	1045	23.5	6437	0	3354	3567	70.5	19.5	90	78	13	91	181	1	0	1	4	6	10	0	0	0	2	1	3	14	22	4	26	10	3.5	13.5	39.5	9	0	9	10
input	input_consensus	6317	2481	818.5	914.5	2103	0.3	X15_sc1.38_300667_302304_+/1-1638	1638	663	199	217	559	25.4	6437	0	4682	5524	88	94.5	182.5	61.5	55.5	117	299.5	27	22	49	133.5	144.5	278	54.5	45	99.5	61	47	108	534.5	4	4	8	4.5	2	6.5	14.5	1.5	1	2.5	2
input	input_consensus	6317	2481	818.5	914.5	2103	0.3	X15_sc1.48_8318_14545_-/1-6228	6228	2447	739	844	2098	25.8	6437	0	103	679	119.5	73.5	193	124.5	75.5	200	393	0	1	1	9	17	26	4	4	8	4	1.5	5.5	40.5	30.5	27	57.5	11.5	18.5	30	87.5	13	4	17	13.25
input	input_consensus	6317	2481	818.5	914.5	2103	0.3	X15_sc1.67_7880_8248_+/1-369	369	143	52	45	129	26.3	6437	0	5952	6146	24	22	46	11	18	29	75	4	4	8	25	28.5	53.5	15.5	10	25.5	10	17	27	114	0.5	3	3.5	0	3	3	6.5	0	0	0	0
input	input_consensus	6317	2481	818.5	914.5	2103	0.3	X15_sc1.38_310011_311658_+/1-1648	1648	662	190	213	583	24.5	6437	0	4693	4891	48.5	18	66.5	49	23	72	138.5	1	1	2	6	8.5	14.5	4.5	2	6.5	1	4	5	28	8.5	3	11.5	2.5	0	2.5	14	2	2	4	8.25
input	input_consensus	6317	2481	818.5	914.5	2103	0.3	X15_sc1.41_160771_167005_-/1-6235	6235	2386	867	972	2010	29.5	6437	0	84	478	56	122.5	178.5	56.5	119.5	176	354.5	0	0	0	3	1	4	1	1	2	1.5	0	1.5	7.5	11	68.5	79.5	2.5	53	55.5	135	8.5	10	18.5	7.25
input	input_consensus	6317	2481	818.5	914.5	2103	0.3	X15_sc1.8_1388263_1389972_-/1-1710	1710	687	194	234	595	25	6437	0	4611	4730	34.5	12	46.5	34.5	12.5	47	93.5	0	0	0	3	6	9	0	0	0	2	0	2	11	8.75	6.25	15	3.25	4	7.25	22.25	2	0	2	4.25
input	input_consensus	6317	2481	818.5	914.5	2103	0.3	X15_sc1.43_13234_14191_+/1-958	958	398	106	113	341	22.9	6437	0	5362	5440	22	10.5	32.5	25	11.5	36.5	69	0	0	0	0	1	1	1	0	1	0	0	0	2	6.5	3.5	10	3	2.5	5.5	15.5	4	1	5	0.5
input	input_consensus	6317	2481	818.5	914.5	2103	0.3	X15_sc1.4_4174_10405_+/1-6232	6232	2412	909	942	1969	29.7	6437	0	85	484	66.5	103	169.5	43.5	149.5	193	362.5	0	0	0	0	1	1	1	1	2	2.5	1	3.5	6.5	12	88.5	100.5	5	42	47	147.5	2	15	17	10.25
input	input_consensus	6317	2481	818.5	914.5	2103	0.3	X15_sc1.8_1387093_1388159_-/1-1067	1067	447	124	136	360	24.4	6437	0	5251	5324	25.5	7	32.5	19.5	6	25.5	58	0	3	3	1	3	4	1	2	3	0	1	1	11	7.5	3	10.5	3	2	5	15.5	2	1	3	3
input	input_consensus	6317	2481	818.5	914.5	2103	0.3	X15_sc1.16_729_1795_+/1-1067	1067	393	146	173	355	29.9	6437	0	5252	5360	16.5	24.5	41	7.5	19	26.5	67.5	1.5	5	6.5	8	5	13	3	4	7	1	4.5	5.5	32	3	5.5	8.5	0	6.5	6.5	15	1	2	3	1.75
input	input_consensus	6317	2481	818.5	914.5	2103	0.3	X15_sc1.3_1114182_1116884_-/1-2703	2703	1069	364	392	878	28	6437	0	3621	3763	29	26	55	25.5	40.5	66	121	0	0	0	0	0	0	1	0	1	0	0	0	1	6.5	20	26.5	3.5	7	10.5	37	6	5	11	4.5
input	input_consensus	6317	2481	818.5	914.5	2103	0.3	X15_sc1.61_9907_16145_-/1-6239	6239	2410	836	952	2041	28.7	6437	0	83	432	53	96.5	149.5	61.5	93.5	155	304.5	0	0	0	2	1	3	2	3	5	1.5	0	1.5	9.5	14.75	49.5	64.25	5.75	34.5	40.25	104.5	8	9	17	6.75
input	input_consensus	6317	2481	818.5	914.5	2103	0.3	X15_sc1.1_1_846_-/1-846	846	346	102	103	295	24.2	6437	0	5472	5536	24	2.5	26.5	24	7	31	57.5	0	0	0	0	4	4	0	0	0	0	1	1	5	5	3	8	2	0	2	10	4	0	4	4
input	input_consensus	6317	2481	818.5	914.5	2103	0.3	X15_sc1.38_311654_312090_+/1-437	437	172	56	66	143	27.9	6437	0	5880	5918	5	5	10	9.5	7	16.5	26.5	0	0	0	1	1	2	0	0	0	1	4	5	7	3.5	3	6.5	1.5	2.5	4	10.5	0	0	0	0
input	input_consensus	6317	2481	818.5	914.5	2103	0.3	X15_sc1.45_200613_206849_-/1-6237	6237	2363	938	994	1942	31	6437	0	84	561	54	141.5	195.5	52.5	186.5	239	434.5	0	0	0	2	2	4	1	1	2	1.5	1	2.5	8.5	8.5	100.5	109	5	59.25	64.25	173.25	5	21.5	26.5	5.5
input	input_consensus	6317	2481	818.5	914.5	2103	0.3	X15_sc1.39_1651_2657_+/1-1007	1007	399	116	140	352	25.4	6437	0	5315	5453	30.5	17	47.5	23.5	17	40.5	88	0	0	0	10	13	23	6	5	11	3	1	4	38	5	3	8	1.5	1	2.5	10.5	1	0	1	2.5
input	input_consensus	6317	2481	818.5	914.5	2103	0.3	X15_sc1.32_373988_380223_-/1-6236	6236	2456	824	896	2060	27.6	6437	0	87	452	83	75.5	158.5	74.5	91.5	166	324.5	0	0	0	0	0	0	1	1	2	1	1.5	2.5	4.5	20.25	50	70.25	11.25	26.5	37.75	108	10	4	14	16
input	input_consensus	6317	2481	818.5	914.5	2103	0.3	X15_sc1.38_299102_300234_+/1-1133	1133	463	131	156	383	25.3	6437	0	5200	5812	66.5	58	124.5	43.5	43	86.5	211	20	16	36	101	85	186	44	40	84	42	33	75	381	2.5	6	8.5	0.5	4	4.5	13	2	0	2	2
input	input_consensus	6317	2481	818.5	914.5	2103	0.3	X15_sc1.15_1001219_1002250_-/1-1032	1032	389	134	141	368	26.6	6437	0	5285	5348	20	7.5	27.5	24	6	30	57.5	0	0	0	1	0	1	0	0	0	0	0.5	0.5	1.5	5	3	8	4	1	5	13	2	1	3	3
input	input_consensus	6317	2481	818.5	914.5	2103	0.3	X15_sc1.37_293269_296939_+/1-3671	3671	1493	431	490	1257	25.1	6437	0	2676	4500	179	184.5	363.5	142.5	117	259.5	623	57	46.5	103.5	300.5	294	594.5	132	106.5	238.5	126	96	222	1158.5	12.5	13	25.5	7.5	6	13.5	39	2.5	3	5.5	5.75
input	input_consensus	6317	2481	818.5	914.5	2103	0.3	X15_sc1.67_6393_7027_+/1-635	635	273	77	74	211	23.8	6437	0	5683	5993	31.5	29.5	61	26	34	60	121	13.5	11	24.5	51	44	95	21	12	33	19	14.5	33.5	186	0	11	11	0	2	2	13	0	0	0	0.5
input	input_consensus	6317	2481	818.5	914.5	2103	0.3	X15_sc1.44_221820_222864_-/1-1045	1045	447	117	123	358	23	6437	0	5274	5375	35	11	46	25.5	8.5	34	80	0	0	0	6	5	11	1	0	1	2	1	3	15	7	3.5	10.5	3.5	1	4.5	15	5	1	6	3
[truncated: 17 more columns]
