# Supplementary material for: In silico reversal of repeat-induced point mutation (RIP) identifies the origins of repeat families and uncovers obscured duplicated genes
Source: BMC Genomics. 2010 Nov 24;11:655. doi: 10.1186/1471-2164-11-655 (PMC3017866; doi:10.1186/1471-2164-11-655)
Supplement: Additional file 6 — List of predicted functional RecQ helicases in the S. nodorum genome. [file 1471-2164-11-655-S6.ZIP › consensus/x23_aln_2009_8_19_15_31_32_ripalign.txt]

input	input_consensus	515	221	42	90.5	161.5	0.3	X23_sc1.75_6705_6989_+/1-285	285	120	29	49	87	27.4	613	0	230	261	5.5	8	13.5	2	4.5	6.5	20	1	0	1	4	1	5	0	0.5	0.5	1	2	3	9.5	1	2.5	3.5	2	0	2	5.5	0	0	0	0
input	input_consensus	515	221	42	90.5	161.5	0.3	X23_sc1.46_79469_79753_-/1-285	285	120	28	50	87	27.4	613	0	230	259	4.5	8	12.5	2	4.5	6.5	19	1	0	1	4	1	5	0	0.5	0.5	1	1	2	8.5	1	2.5	3.5	1	0	1	4.5	0	0	0	0
input	input_consensus	515	221	42	90.5	161.5	0.3	X23_sc1.44_1134_1526_-/1-393	393	154	38	81	120	30.3	613	0	122	165	4.5	14.5	19	2.5	7.5	10	29	1	1	2	4	1	5	1	2.5	3.5	0	1	1	11.5	1.5	4	5.5	1	3	4	9.5	0	1	1	0
input	input_consensus	515	221	42	90.5	161.5	0.3	X23_sc1.7_209646_210107_+/1-462	462	210	44	74	134	25.5	613	0	53	199	20.5	22	42.5	13.5	13.5	27	69.5	4	1	5	24	12	36	11.5	8	19.5	6	8	14	74.5	1.5	5	6.5	0	1	1	7.5	2	0	2	2
input	input_consensus	515	221	42	90.5	161.5	0.3	X23_sc1.44_11485_11925_-/1-441	441	200	53	75	113	29	613	0	77	213	17.5	22	39.5	11.5	15.5	27	66.5	8	1	9	21	6	27	6.5	8	14.5	4	10	14	64.5	1.5	10	11.5	0	2	2	13.5	1	1	2	1
input	input_consensus	515	221	42	90.5	161.5	0.3	X23_sc1.45_195263_195777_-/1-515	515	221	33	89	172	23.7	613	0	23	169	18	21	39	10	5	15	54	1	1	2	20	22	42	6	4	10	8	5	13	67	3	1	4	1	2	3	7	0	0	0	2.5
input	input_consensus	515	221	42	90.5	161.5	0.3	X23_sc1.9_101609_102007_+/1-399	399	150	46	90	113	34.1	613	0	116	167	3	19	22	1.5	13.5	15	37	1	1	2	2	0	2	1	4.5	5.5	0	2	2	11.5	0.5	10	10.5	2	5	7	17.5	0	0	0	0
input	input_consensus	515	221	42	90.5	161.5	0.3	X23_sc1.8_1384936_1385364_-/1-429	429	201	38	68	122	24.7	613	0	86	208	22.5	20	42.5	10.5	5.5	16	58.5	5	2	7	19	8	27	8.5	8	16.5	3	8	11	61.5	1.5	1	2.5	1	0	1	3.5	1	0	1	1
input	input_consensus	515	221	42	90.5	161.5	0.3	X23_sc1.32_380429_380870_+/1-442	442	203	45	76	118	27.4	613	0	76	207	17.5	20	37.5	11.5	9.5	21	58.5	6	2	8	22	7	29	8.5	9	17.5	3	10	13	67.5	2.5	6	8.5	0	1	1	9.5	1	0	1	1
input	input_consensus	515	221	42	90.5	161.5	0.3	X23_sc1.24_3586_3979_+/1-394	394	163	31	69	131	25.4	613	0	123	169	8	6	14	7	2	9	23	2	0	2	4	3	7	2	3.5	5.5	1	3	4	18.5	2	1	3	1	0	1	4	0	0	0	2
input	input_consensus	515	221	42	90.5	161.5	0.3	X23_sc1.6_789921_790483_-/1-563	563	254	65	87	157	27	613	0	14	250	30	23	53	12.5	16.5	29	82	8	4	12	25	11	36	11.5	14	25.5	4	12	16	89.5	2.5	7	9.5	1	2	3	12.5	2	0	2	1
input	input_consensus	515	221	42	90.5	161.5	0.3	X23_sc1.6_779662_780065_-/1-404	404	155	48	81	120	31.9	613	0	112	170	4	15	19	2.5	12.5	15	34	2	1	3	4	3	7	3	3	6	0	5	5	21	0.5	8.5	9	0	4	4	13	0	0	0	0
input	input_consensus	515	221	42	90.5	161.5	0.3	X23_sc1.37_299366_299702_-/1-337	337	141	23	64	109	25.8	613	0	178	214	7.5	7.5	15	4	2	6	21	0	0	0	5	3	8	3	1	4	1	0	1	13	2	1	3	1	1	2	5	0	0	0	0
input	input_consensus	515	221	42	90.5	161.5	0.3	X23_sc1.32_390903_391296_+/1-394	394	162	47	74	111	30.7	613	0	121	168	6.5	9.5	16	2	15	17	33	1	1	2	4	0	4	1	2.5	3.5	0	2	2	11.5	0	11	11	0	2	2	13	0	0	0	0
input	input_consensus	515	221	42	90.5	161.5	0.3	X23_sc1.7_220350_220746_+/1-397	397	148	46	90	113	34.3	613	0	120	174	3	18	21	1.5	13.5	15	36	1	2	3	3	1	4	1	3.5	4.5	0	2	2	13.5	0.5	8	8.5	0	5	5	13.5	0	0	0	1
input	input_consensus	515	221	42	90.5	161.5	0.3	X23_sc1.32_142959_143395_+/1-437	437	200	47	73	117	27.5	613	0	78	204	20.5	21	41.5	9.5	8.5	18	59.5	7	2	9	20	6	26	7.5	9	16.5	3	10	13	64.5	1.5	5	6.5	1	1	2	8.5	3	0	3	2
input	input_consensus	515	221	42	90.5	161.5	0.3	X23_sc1.32_137288_137680_-/1-393	393	152	37	81	123	30	613	0	122	160	2	12	14	2	6	8	22	0	0	0	3	2	5	2	3.5	5.5	1	2	3	13.5	1	3	4	1	2	3	7	0	1	1	0
input	input_consensus	515	221	42	90.5	161.5	0.3	X23_sc1.19_821068_821462_-/1-395	395	157	35	80	123	29.1	613	0	120	171	9	17	26	2	6	8	34	0	1	1	6	4	10	2	1.5	3.5	0	0	0	14.5	1	4	5	1	3	4	9	0	0	0	1
input	input_consensus	515	221	42	90.5	161.5	0.3	X23_sc1.9_51323_51835_+/1-513	513	231	59	103	120	31.6	613	0	13	213	27	31	58	9.5	19.5	29	87	6	3	9	29	11	40	9.5	22	31.5	7	12	19	99.5	0.5	11	11.5	0	1	1	12.5	3	0	3	2
input	input_consensus	515	221	42	90.5	161.5	0.3	X23_sc1.49_20466_20862_+/1-397	397	160	37	76	124	28.5	613	0	118	158	4	11.5	15.5	2.5	4.5	7	22.5	2	0	2	6.5	3	9.5	0	1	1	1	2	3	15.5	1.5	2.5	4	1	2	3	7	0	0	0	1
input	input_consensus	515	221	42	90.5	161.5	0.3	X23_sc1.32_159117_159549_-/1-433	433	197	49	73	114	28.2	613	0	82	209	19.5	22	41.5	10	10	20	61.5	8	2	10	20	6	26	6.5	8	14.5	3	10	13	63.5	1	2.5	3.5	1	1	2	5.5	3	0	3	2
input	input_consensus	515	221	42	90.5	161.5	0.3	X23_sc1.51_29421_29873_+/1-453	453	212	45	67	129	24.7	613	0	63	198	20.5	17	37.5	12.5	9.5	22	59.5	9	2	11	24	11	35	7.5	6	13.5	5	8	13	72.5	3.5	4	7.5	1	0	1	8.5	2	0	2	2
input	input_consensus	515	221	42	90.5	161.5	0.3	X23_sc1.32_153791_154186_+/1-396	396	154	44	83	115	32.1	613	0	119	167	5	14	19	1.5	12.5	14	33	1	1	2	3	2	5	1	3.5	4.5	0	1	1	12.5	0.5	7	7.5	1	2	3	10.5	0	0	0	0.5
input	input_consensus	515	221	42	90.5	161.5	0.3	X23_sc1.38_53036_53476_+/1-441	441	208	37	63	133	22.7	613	0	74	206	24.5	18	42.5	14.5	6.5	21	63.5	5	2	7	21	10	31	10.5	6	16.5	3	9	12	66.5	2.5	2	4.5	0	0	0	4.5	2	0	2	1
input	input_consensus	515	221	42	90.5	161.5	0.3	X23_sc1.44_216666_217084_+/1-419	419	202	26	63	128	21.2	613	0	101	260	28.5	17	45.5	14.5	5.5	20	65.5	3	1	4	25	19	44	14.5	12	26.5	6	6	12	86.5	3.5	1	4.5	1	1	2	6.5	2	0	2	3
input	input_consensus	515	221	42	90.5	161.5	0.3	X23_sc1.25_490032_490307_-/1-276	276	110	28	53	85	29.3	613	0	239	287	8	13.5	21.5	4	6.5	10.5	32	1	0	1	4	2	6	2	2	4	1	3	4	15	0	4.5	4.5	0	3	3	7.5	0	0	0	1
input	input_consensus	515	221	42	90.5	161.5	0.3	X23_sc1.8_1359265_1359658_-/1-394	394	164	36	70	124	26.9	613	0	123	164	8.5	6.5	15	3.5	4.5	8	23	2	1	3	3	2	5	0	2.5	2.5	1	2	3	13.5	1.5	3.5	5	3	1	4	9	0	0	0	0
input	input_consensus	515	221	42	90.5	161.5	0.3	X23_sc1.25_27459_27850_+/1-392	392	163	40	69	120	27.8	613	0	123	167	7	9	16	3.5	8.5	12	28	2	0	2	5	1	6	2	1	3	1	2	3	14	1.5	5	6.5	0	3	3	9.5	0	0	0	3.5
input	input_consensus	515	221	42	90.5	161.5	0.3	X23_sc1.7_220258_220457_+/1-200	200	70	22	48	60	35	613	0	317	367	4	14	18	3.5	9	12.5	30.5	0	0	0	5	1.5	6.5	3.5	4	7.5	0	3	3	17	0.5	4	4.5	0	4	4	8.5	0	0	0	0
[truncated: 17 more columns]
