# Supplementary material for: In silico reversal of repeat-induced point mutation (RIP) identifies the origins of repeat families and uncovers obscured duplicated genes
Source: BMC Genomics. 2010 Nov 24;11:655. doi: 10.1186/1471-2164-11-655 (PMC3017866; doi:10.1186/1471-2164-11-655)
Supplement: Additional file 6 — List of predicted functional RecQ helicases in the S. nodorum genome. [file 1471-2164-11-655-S6.ZIP › consensus/x26_aln_2009_8_19_15_31_34_ripalign.txt]

input	input_consensus	4675	1671	589.5	726	1688.5	0.3	X26_sc1.38_9048_13503_+/1-4456	4456	1594	573	716	1573	28.9	5034	0	235	507	59.5	63.5	123	37.5	58.5	96	219	3	1	4	4	6	10	0	4	4	0	3	3	21	15	31	46	17	33.5	50.5	96.5	2.25	6	8.25	12.25
input	input_consensus	4675	1671	589.5	726	1688.5	0.3	X26_sc1.2_1637353_1637658_-/1-306	306	98	61	21	126	26.8	5034	0	4369	4391	6	2	8	3.5	5	8.5	16.5	0	0	0	3	1	4	0	0	0	0	1	1	5	0	0	0	5	2	7	7	0	0	0	0
input	input_consensus	4675	1671	589.5	726	1688.5	0.3	X26_sc1.8_5644_10274_+/1-4631	4631	1657	609	722	1643	28.7	5034	0	47	310	56	53	109	46.5	72	118.5	227.5	0	1	1	6	4	10	1	3	4	0	1	1	16	14.5	44.5	59	20	30.5	50.5	109.5	1.5	4	5.5	3.75
input	input_consensus	4675	1671	589.5	726	1688.5	0.3	X26_sc1.30_1_4144_+/1-4144	4144	1545	472	603	1524	25.9	5034	0	539	759	82.5	33.5	116	53.5	21.5	75	191	0	0	0	4	3	7	2	0	2	0	0	0	9	29.5	11.5	41	30	17	47	88	2.5	1	3.5	16.5
input	input_consensus	4675	1671	589.5	726	1688.5	0.3	X26_sc1.43_204382_205653_-/1-1272	1272	482	139	191	460	25.9	5034	0	3404	4085	67	65	132	47	39	86	218	30	23	53	107	123.5	230.5	45.5	55	100.5	42	33	75	459	7.5	4	11.5	10	8	18	29.5	0	0	0	1
input	input_consensus	4675	1671	589.5	726	1688.5	0.3	X26_sc1.20_726823_731450_-/1-4628	4628	1631	586	744	1667	28.7	5034	0	47	288	48	70	118	50	53.5	103.5	221.5	0	0	0	2	1	3	0	0	0	0	0	0	3	26.5	24.5	51	18.5	39.5	58	109	2	2.5	4.5	7
input	input_consensus	4675	1671	589.5	726	1688.5	0.3	X26_sc1.5_6219_6759_+/1-541	541	216	61	50	214	20.5	5034	0	4134	4185	16.5	6.5	23	12.5	5	17.5	40.5	0	0	0	7	1	8	1	0	1	0	0	0	9	2.5	3	5.5	10	3	13	18.5	2	0	2	0
input	input_consensus	4675	1671	589.5	726	1688.5	0.3	X26_sc1.10_1318658_1318899_-/1-242	242	83	44	22	93	27.3	5034	0	4433	4466	3	6	9	2	7.5	9.5	18.5	0	1	1	4	5	9	1	1	2	1	1	2	14	0	1.5	1.5	1	2	3	4.5	0	0	0	0
input	input_consensus	4675	1671	589.5	726	1688.5	0.3	X26_sc1.17_960494_960790_-/1-297	297	88	66	28	115	31.6	5034	0	4380	4416	2	6	8	3	14	17	25	0	0	0	4	5	9	0	0	0	0	0	0	9	0	0	0	1	4	5	5	0	0	0	0
input	input_consensus	4675	1671	589.5	726	1688.5	0.3	X26_sc1.36_3123_6434_+/1-3312	3312	1168	418	521	1205	28.4	5034	0	1367	1560	36.5	53.5	90	39.5	41.5	81	171	1	1	2	3	3	6	0	0	0	0	1	1	9	16.5	21	37.5	11	31	42	79.5	2	2	4	5
input	input_consensus	4675	1671	589.5	726	1688.5	0.3	X26_sc1.22_1438_3177_+/1-1740	1740	634	218	277	611	28.4	5034	0	3225	4332	70	85	155	62	59	121	276	34	29	63	134.5	134.5	269	48.5	59	107.5	54.5	44	98.5	538	4.5	12	16.5	10	8	18	34.5	1	0	1	0
input	input_consensus	4675	1671	589.5	726	1688.5	0.3	X26_sc1.3_8905_9405_+/1-501	501	203	57	41	200	19.6	5034	0	4174	4216	17.5	2	19.5	10.5	3	13.5	33	0	1	1	6	0	6	0	0	0	0	0	0	7	4.5	1	5.5	7	1	8	13.5	0	0	0	0
input	input_consensus	4675	1671	589.5	726	1688.5	0.3	X26_sc1.25_20722_24268_+/1-3547	3547	1373	372	465	1337	23.6	5034	0	1131	1384	115.5	25	140.5	74	15	89	229.5	1	1	2	4	2	6	3	0	3	0	0	0	11	30.5	6	36.5	31.5	7	38.5	75	6	0	6	18.5
input	input_consensus	4675	1671	589.5	726	1688.5	0.3	X26_sc1.24_545007_549633_-/1-4627	4627	1630	642	746	1609	30	5034	0	48	294	47	71.5	118.5	23.5	83	106.5	225	0	0	0	4	1	5	0	0	0	0	0	0	5	7.5	52.5	60	20.5	39	59.5	119.5	1	4.75	5.75	7
input	input_consensus	4675	1671	589.5	726	1688.5	0.3	X26_sc1.35_354373_354716_-/1-344	344	128	51	23	142	21.5	5034	0	4332	4415	10	4	14	10	11.5	21.5	35.5	0	2	2	13	12	25	4	2	6	10	3	13	46	1	2.5	3.5	9	1	10	13.5	0	0	0	0
input	input_consensus	4675	1671	589.5	726	1688.5	0.3	X26_sc1.25_11271_11770_+/1-500	500	191	54	64	191	23.6	5034	0	4178	4441	24.5	21.5	46	25	22	47	93	2	3	5	45.5	44.5	90	12.5	23	35.5	20.5	15	35.5	166	2	2	4	5	1	6	10	0	0	0	0
input	input_consensus	4675	1671	589.5	726	1688.5	0.3	X26_sc1.49_11127_15762_+/1-4636	4636	1672	615	709	1640	28.6	5034	0	44	311	70	55.5	125.5	30	58.5	88.5	214	1	0	1	14	7	21	0	3	3	2	5	7	32	17.5	34.5	52	25.5	27.5	53	105	1.75	3.5	5.25	10
input	input_consensus	4675	1671	589.5	726	1688.5	0.3	X26_sc1.9_4294_4818_+/1-525	525	196	72	51	206	23.4	5034	0	4150	4186	13.5	8.5	22	5	4.5	9.5	31.5	0	0	0	3	0	3	0	0	0	0	0	0	3	1	2.5	3.5	9	3	12	15.5	0	0	0	0
input	input_consensus	4675	1671	589.5	726	1688.5	0.3	X26_sc1.7_7661_8016_+/1-356	356	145	39	28	144	18.8	5034	0	4319	4356	14.5	4	18.5	8.5	3	11.5	30	0	0	0	2	1	3	1	0	1	0	1	1	5	3.5	1	4.5	5	2	7	11.5	1	0	1	0
input	input_consensus	4675	1671	589.5	726	1688.5	0.3	X26_sc1.41_295243_299810_-/1-4568	4568	1669	576	681	1642	27.5	5034	0	110	401	83	50.5	133.5	51	53	104	237.5	2	1	3	14	8	22	4	2	6	0	4	4	35	22.5	33.5	56	28.5	25	53.5	109.5	4.5	2	6.5	8
input	input_consensus	4675	1671	589.5	726	1688.5	0.3	X26_sc1.19_5621_6198_+/1-578	578	227	67	54	230	20.9	5034	0	4097	4132	14	3.5	17.5	9.5	2	11.5	29	0	0	0	4	0.5	4.5	0.5	0	0.5	0	0	0	5	2.5	0	2.5	8	2	10	12.5	2	0	2	1
input	input_consensus	4675	1671	589.5	726	1688.5	0.3	X26_sc1.36_1757_3021_+/1-1265	1265	448	152	201	464	27.9	5034	0	3410	3479	20	14.5	34.5	17.5	5.5	23	57.5	0	0	0	2	2	4	0	0	0	0	1	1	5	9.5	4.5	14	8	6.5	14.5	28.5	2.5	0	2.5	2
input	input_consensus	4675	1671	589.5	726	1688.5	0.3	X26_sc1.37_25422_30057_+/1-4636	4636	1690	549	697	1700	26.9	5034	0	44	295	64.5	34.5	99	65.5	32	97.5	196.5	0	0	0	16	10	26	1	4	5	1	1	2	33	30	18.5	48.5	25	16	41	89.5	3.5	4	7.5	9.5
input	input_consensus	4675	1671	589.5	726	1688.5	0.3	X26_sc1.22_4529_4768_+/1-240	240	95	32	41	72	30.4	5034	0	4439	4576	9	14	23	11	11	22	45	1	5.5	6.5	26	13	39	4	17.5	21.5	12	9	21	88	0	3	3	1	2	3	6	0	1	1	0
input	input_consensus	4675	1671	589.5	726	1688.5	0.3	X26_sc1.38_13569_13885_+/1-317	317	126	30	54	107	26.5	5034	0	4365	4541	9.5	18.5	28	16.5	14	30.5	58.5	1	5	6	30	21.5	51.5	11.5	18	29.5	14	8	22	109	2.5	3	5.5	3	0	3	8.5	0	0	0	0.5
input	input_consensus	4675	1671	589.5	726	1688.5	0.3	X26_sc1.37_14256_15530_+/1-1275	1275	473	151	201	450	27.6	5034	0	3406	4109	67	72	139	51	50	101	240	30	26	56	108	118.5	226.5	43.5	51	94.5	39	38	77	454	7.5	10	17.5	11	6	17	34.5	0	0	0	1
input	input_consensus	4675	1671	589.5	726	1688.5	0.3	X26_sc1.34_8851_9190_+/1-340	340	130	41	40	129	23.8	5034	0	4335	4358	4.5	5	9.5	5	5.5	10.5	20	0	0	0	0	1	1	0	0	0	0	0	0	1	1	2.5	3.5	0	3	3	6.5	1	0	1	0
input	input_consensus	4675	1671	589.5	726	1688.5	0.3	X26_sc1.9_1_4233_+/1-4233	4233	1498	559	680	1496	29.3	5034	0	459	758	47.5	64	111.5	39	72	111	222.5	0	2	2	19	13	32	6	3	9	1	3	4	47	17.5	40	57.5	15	30.5	45.5	103	2	4.5	6.5	0
input	input_consensus	4675	1671	589.5	726	1688.5	0.3	X26_sc1.37_29837_30141_+/1-305	305	103	53	24	125	25.2	5034	0	4370	4402	4	3	7	10	4.5	14.5	21.5	0	0	0	10	0	10	0	0	0	0	0	0	10	0	0	0	4	3	7	7	0	0	0	0
input	input_consensus	4675	1671	589.5	726	1688.5	0.3	X26_sc1.34_6954_8398_+/1-1445	1445	547	163	199	536	25.1	5034	0	3230	3316	27.5	13.5	41	28	10.5	38.5	79.5	0	0	0	0	1	1	0	0	0	0	0	0	1	14.5	4	18.5	11.5	7	18.5	37	2	0	2	3
input	input_consensus	4675	1671	589.5	726	1688.5	0.3	X26_sc1.38_13986_17064_+/1-3079	3079	1206	309	393	1171	22.8	5034	0	1597	1812	102.5	14.5	117	71	10	81	198	1	1	2	1.5	2	3.5	1	0	1	1.5	0	1.5	8	32.5	5	37.5	37.5	6.5	44	81.5	10	0	10	12.25
input	input_consensus	4675	1671	589.5	726	1688.5	0.3	X26_sc1.30_7328_8058_+/1-731	731	287	85	66	293	20.7	5034	0	3944	3989	21	3	24	14	2.5	16.5	40.5	0	0	0	2	0	2	0	0	0	0	1	1	3	3	1.5	4.5	12	0	12	16.5	2	0	2	2
input	input_consensus	4675	1671	589.5	726	1688.5	0.3	X26_sc1.17_960536_965174_-/1-4639	4639	1570	640	811	1618	31.3	5034	0	46	387	40.5	125	165.5	31	84.5	115.5	281	1	3	4	11	10	21	1	3	4	2	3	5	34	13	38.5	51.5	12.5	70	82.5	134	3.75	6	9.75	6.5
input	input_consensus	4675	1671	589.5	726	1688.5	0.3	X26_sc1.7_6296_7314_+/1-1019	1019	398	101	140	380	23.7	5034	0	3656	3713	20.5	7	27.5	18	6.5	24.5	52	0	0	0	0	1	1	0	0	0	0	0	0	1	11.5	2.5	14	7.5	3.5	11	25	0	0	0	0
input	input_consensus	4675	1671	589.5	726	1688.5	0.3	X26_sc1.2_1637437_1642092_-/1-4656	4656	1695	562	693	1706	27	5034	0	34	293	72.5	44	116.5	58.5	34	92.5	209	0	0	0	8	6	14	2	0	2	2	1	3	19	27.5	15.5	43	33	29	62	105	5.75	2	7.75	6.5
input	input_consensus	4675	1671	589.5	726	1688.5	0.3	X26_sc1.7_4998_6195_+/1-1198	1198	459	127	166	446	24.5	5034	0	3478	3561	33	13.5	46.5	26.5	5.5	32	78.5	0	1	1	0	1	1	0	0	0	0	0	0	2	8	4.5	12.5	12	10.5	22.5	35	2	0	2	3
input	input_consensus	4675	1671	589.5	726	1688.5	0.3	X26_sc1.35_357880_359454_-/1-1575	1575	579	193	257	546	28.6	5034	0	3224	4168	68	84	152	61	58	119	271	33	31.5	64.5	135	132.5	267.5	50.5	63.5	114	51	49	100	546	4.5	9	13.5	11	10	21	34.5	0	0	0	1
input	input_consensus	4675	1671	589.5	726	1688.5	0.3	X26_sc1.36_6203_6518_+/1-316	316	102	60	24	130	26.6	5034	0	4359	4395	6	4	10	5.5	7	12.5	22.5	0	0	0	7	6	13	0	0	0	0	0	0	13	0	0	0	2.5	4	6.5	6.5	0	0	0	0
[truncated: 17 more columns]
