# Supplementary material for: In silico reversal of repeat-induced point mutation (RIP) identifies the origins of repeat families and uncovers obscured duplicated genes
Source: BMC Genomics. 2010 Nov 24;11:655. doi: 10.1186/1471-2164-11-655 (PMC3017866; doi:10.1186/1471-2164-11-655)
Supplement: Additional file 6 — List of predicted functional RecQ helicases in the S. nodorum genome. [file 1471-2164-11-655-S6.ZIP › consensus/x28_aln_2009_8_19_15_32_00_ripalign.txt]

input	input_consensus	1930	605	331.5	239	754.5	0.3	X28_sc1.32_137549_139331_+/1-1783	1783	558	328	227	670	31.1	1975	0	147	245	19	21	40	13.5	37	50.5	90.5	0	0	0	0	0	0	0	0	0	0	0.5	0.5	0.5	1.5	14	15.5	8	15.5	23.5	39	4	6	10	2.5
input	input_consensus	1930	605	331.5	239	754.5	0.3	X28_sc1.37_311351_311952_+/1-602	602	215	87	71	229	26.2	1975	0	1330	1427	21	11.5	32.5	33.5	11	44.5	77	0	0	0	6.5	2	8.5	1	3	4	2	2	4	16.5	1	0	1	4	0	4	5	3	1	4	0
input	input_consensus	1930	605	331.5	239	754.5	0.3	X28_sc1.37_311481_312029_+/1-549	549	201	79	60	209	25.3	1975	0	1387	1468	18	10.5	28.5	22.5	8	30.5	59	0	0	0	5.5	1	6.5	1	2	3	3	2	5	14.5	0	0	0	2	0	2	2	1	2	3	1
input	input_consensus	1930	605	331.5	239	754.5	0.3	X28_sc1.32_389052_390836_-/1-1785	1785	551	326	235	673	31.4	1975	0	145	253	17	27	44	17.5	39	56.5	100.5	0	0	0	0	0	0	0	0	0	0	0.5	0.5	0.5	1	19.5	20.5	5.5	20	25.5	46	0.5	1.5	2	2
input	input_consensus	1930	605	331.5	239	754.5	0.3	X28_sc1.46_112960_113261_+/1-302	302	98	45	29	130	24.5	1975	0	1628	1651	5.5	3	8.5	3.5	2.5	6	14.5	0	0	0	0	3	3	1	0	1	1	0	1	5	1	0	1	1.5	2	3.5	4.5	1	0	1	0
input	input_consensus	1930	605	331.5	239	754.5	0.3	X28_sc1.32_390435_390928_-/1-494	494	154	99	65	176	33.2	1975	0	1440	1473	5	9	14	4.5	8	12.5	26.5	0	0	0	1	0	1	0	0	0	0	0.5	0.5	1.5	0	6	6	4	5	9	15	0	0	0	0
input	input_consensus	1930	605	331.5	239	754.5	0.3	X28_sc1.32_153232_153725_-/1-494	494	153	98	65	178	33	1975	0	1441	1474	5	10	15	6	5.5	11.5	26.5	0	0	0	0	0	0	0	0	0	0	0.5	0.5	0.5	2	4	6	2	7	9	15	1	0	1	0
input	input_consensus	1930	605	331.5	239	754.5	0.3	X28_sc1.8_1359525_1360715_+/1-1191	1191	404	201	135	451	28.2	1975	0	748	857	30.5	11	41.5	27	18.5	45.5	87	0	0	0	4	1	5	0	2	2	2.5	1	3.5	10.5	3	3	6	8	4	12	18	0	1	1	3
input	input_consensus	1930	605	331.5	239	754.5	0.3	X28_sc1.75_5263_6729_-/1-1467	1467	474	240	180	573	28.6	1975	0	468	668	39	21.5	60.5	42	23.5	65.5	126	2	5	7	16	15	31	4	7	11	3	13.5	16.5	65.5	5	3.5	8.5	15	7	22	30.5	7	1	8	2.75
input	input_consensus	1930	605	331.5	239	754.5	0.3	X28_sc1.25_25882_27670_-/1-1789	1789	592	287	194	716	26.9	1975	0	142	380	57	25	82	51	36	87	169	4	3	7	11.5	17	28.5	2	4	6	12.5	6	18.5	60	2.5	2	4.5	12	5	17	21.5	4.5	1	5.5	4
input	input_consensus	1930	605	331.5	239	754.5	0.3	X28_sc1.46_79973_81197_+/1-1225	1225	390	203	148	484	28.7	1975	0	707	793	25	10.5	35.5	24.5	15.5	40	75.5	0	0	0	2	3	5	0	0	0	0	1	1	6	3	4.5	7.5	12	6	18	25.5	6	1	7	2.75
input	input_consensus	1930	605	331.5	239	754.5	0.3	X28_sc1.51_69369_69670_-/1-302	302	98	45	29	130	24.5	1975	0	1628	1651	5.5	3	8.5	3.5	2.5	6	14.5	0	0	0	0	3	3	1	0	1	1	0	1	5	1	0	1	1.5	2	3.5	4.5	1	0	1	0
input	input_consensus	1930	605	331.5	239	754.5	0.3	X28_sc1.25_490202_491712_+/1-1511	1511	487	233	182	609	27.5	1975	0	425	663	46	30.5	76.5	58	37	95	171.5	2	5	7	12	14.5	26.5	2	6	8	6.5	7	13.5	55	4.5	5	9.5	7.5	7.5	15	24.5	8	2	10	2
input	input_consensus	1930	605	331.5	239	754.5	0.3	X28_sc1.44_1395_3019_+/1-1625	1625	497	313	213	602	32.4	1975	0	306	431	18	25.5	43.5	20	51.5	71.5	115	0	0	0	0	3	3	0	0	0	0	0.5	0.5	3.5	2.5	20	22.5	3.5	13	16.5	39	4	8.5	12.5	6.25
input	input_consensus	1930	605	331.5	239	754.5	0.3	X28_sc1.46_79650_80111_+/1-462	462	155	79	56	172	29.2	1975	0	1469	1520	11.5	7.5	19	15	5.5	20.5	39.5	0	0	0	5	2	7	0	1	1	0.5	0	0.5	8.5	2	0	2	7	1	8	10	2	0	2	0.25
input	input_consensus	1930	605	331.5	239	754.5	0.3	X28_sc1.9_99668_101450_-/1-1783	1783	520	348	265	650	34.4	1975	0	147	279	7.5	47.5	55	13	56.5	69.5	124.5	0	0	0	0	0	0	0	0	0	0	0.5	0.5	0.5	2	25.5	27.5	1	33	34	61.5	2.5	6	8.5	0
input	input_consensus	1930	605	331.5	239	754.5	0.3	X28_sc1.8_1359716_1361322_+/1-1607	1607	530	259	182	636	27.4	1975	0	327	453	37	9	46	35.5	23.5	59	105	0	0	0	4	2	6	0	2	2	1.5	1	2.5	10.5	4.5	6	10.5	8.5	4	12.5	23	1.5	0	1.5	4
input	input_consensus	1930	605	331.5	239	754.5	0.3	X28_sc1.6_780334_781470_+/1-1137	1137	342	196	147	452	30.2	1975	0	795	904	20	22.5	42.5	17.5	29.5	47	89.5	0	1	1	4	2	6	0	2	2	3	1	4	13	0.5	8	8.5	4	12.5	16.5	25	0	3	3	3
input	input_consensus	1930	605	331.5	239	754.5	0.3	X28_sc1.7_218404_220190_-/1-1787	1787	542	352	245	648	33.4	1975	0	146	281	14.5	33.5	48	15	61.5	76.5	124.5	0	0	0	0	0	0	0	0	0	0	0.5	0.5	0.5	2	25.5	27.5	4.5	22	26.5	54	4	7.5	11.5	2.5
input	input_consensus	1930	605	331.5	239	754.5	0.3	X28_sc1.32_151850_153632_-/1-1783	1783	546	334	239	664	32.1	1975	0	147	279	22	36	58	18.5	48	66.5	124.5	0	0	0	0	0	0	0	0	0	0	0.5	0.5	0.5	4	23.5	27.5	5.5	20.5	26	53.5	5	3	8	1.25
input	input_consensus	1930	605	331.5	239	754.5	0.3	X28_sc1.75_6348_6816_-/1-469	469	157	81	56	175	29.2	1975	0	1461	1511	11.5	6.5	18	15	5.5	20.5	38.5	0	0	0	5	2	7	0	1	1	0.5	1	1.5	9.5	2	0	2	7	1	8	10	2	0	2	0.25
input	input_consensus	1930	605	331.5	239	754.5	0.3	X28_sc1.45_195645_196705_+/1-1061	1061	384	138	103	436	22.7	1975	0	875	1067	49.5	17	66.5	58.5	19.5	78	144.5	0	2	2	13	8.5	21.5	3	4	7	6.5	2	8.5	39	6	3	9	12	1	13	22	7.5	1	8.5	6.5
input	input_consensus	1930	605	331.5	239	754.5	0.3	X28_sc1.9_101050_101543_-/1-494	494	145	105	73	171	36	1975	0	1441	1478	1	13	14	4.5	12	16.5	30.5	0	0	0	0	0	0	0	0	0	0	0.5	0.5	0.5	1	8	9	0	9	9	18	2	1	3	0
input	input_consensus	1930	605	331.5	239	754.5	0.3	X28_sc1.6_780037_780283_+/1-247	247	86	45	34	82	32	1975	0	1683	1723	2.5	7	9.5	8	9	17	26.5	0	0	0	4	4	8	1	0	1	1	2	3	12	1	2	3	0	2	2	5	0	1	1	0
input	input_consensus	1930	605	331.5	239	754.5	0.3	X28_sc1.24_1882_3380_-/1-1499	1499	511	200	150	638	23.3	1975	0	433	649	61	18	79	71.5	27	98.5	177.5	0	2	2	8	8.5	16.5	1	3	4	4	3	7	29.5	6.5	0	6.5	15.5	2.5	18	24.5	8	1	9	6.75
input	input_consensus	1930	605	331.5	239	754.5	0.3	X28_sc1.24_3067_3719_-/1-653	653	243	95	71	244	25.4	1975	0	1281	1396	26	14.5	40.5	35	14	49	89.5	1	0.5	1.5	9	3	12	1	1.5	2.5	3.5	0	3.5	19.5	2	1	3	7	3	10	13	5	2	7	0.75
input	input_consensus	1930	605	331.5	239	754.5	0.3	X28_sc1.49_19209_20597_-/1-1389	1389	464	231	159	535	28.1	1975	0	546	679	32	9.5	41.5	40.5	31	71.5	113	1	0	1	3	0	3	0	2	2	4.5	2	6.5	12.5	4	8	12	13	3	16	28	6	0	6	7.75
input	input_consensus	1930	605	331.5	239	754.5	0.3	X28_sc1.7_219789_220284_-/1-496	496	152	104	66	174	34.3	1975	0	1440	1474	4	8	12	4	10.5	14.5	26.5	0	0	0	0	0	0	0	0	0	0	0.5	0.5	0.5	1	5	6	4	5	9	15	1	2	3	0
input	input_consensus	1930	605	331.5	239	754.5	0.3	X28_sc1.37_299571_299801_+/1-231	231	84	34	22	91	24.2	1975	0	1699	1725	4	3	7	9.5	4	13.5	20.5	0	0	0	3	0	3	0	0	0	1.5	0	1.5	4.5	2	2	4	0	1	1	5	0	1	1	1
input	input_consensus	1930	605	331.5	239	754.5	0.3	X28_sc1.19_821436_823220_+/1-1785	1785	577	297	209	702	28.3	1975	0	146	289	34.5	17.5	52	38.5	33	71.5	123.5	0	0	0	2	6	8	0	1	1	2.5	0	2.5	11.5	4	12.5	16.5	11.5	7	18.5	35	8.5	2	10.5	2.5
[truncated: 17 more columns]
