# Supplementary material for: In silico reversal of repeat-induced point mutation (RIP) identifies the origins of repeat families and uncovers obscured duplicated genes
Source: BMC Genomics. 2010 Nov 24;11:655. doi: 10.1186/1471-2164-11-655 (PMC3017866; doi:10.1186/1471-2164-11-655)
Supplement: Additional file 6 — List of predicted functional RecQ helicases in the S. nodorum genome. [file 1471-2164-11-655-S6.ZIP › consensus/x35_aln_2009_8_19_15_32_08_ripalign.txt]

input	input_consensus	1157	437.5	150	187	382.5	0.3	X35_sc1.14_5810_6966_-/1-1157	1157	456	135	170	396	26.4	1185	0	0	115	28.5	11	39.5	28	16	44	83.5	0	1	1	4.5	5.5	10	1.5	1	2.5	3	1	4	17.5	15	11	26	10	6	16	42	0	0	0	2
input	input_consensus	1157	437.5	150	187	382.5	0.3	X35_sc1.25_9751_10159_-/1-409	409	150	49	64	146	27.6	1185	0	748	779	2	5.5	7.5	8.5	7	15.5	23	0	1	1	1.5	1.5	3	0.5	1	1.5	0.5	1	1.5	7	2.5	2	4.5	1	2	3	7.5	1	0	1	0
input	input_consensus	1157	437.5	150	187	382.5	0.3	X35_sc1.44_11918_12322_-/1-405	405	162	46	52	145	24.2	1185	0	760	796	13	4	17	7.5	3	10.5	27.5	0	0	0	0	0	0	0	0	0	0	0	0	0	4.5	2	6.5	7	3	10	16.5	0	0	0	1
input	input_consensus	1157	437.5	150	187	382.5	0.3	X35_sc1.105_1824_2149_+/1-326	326	127	41	41	117	25.2	1185	0	831	856	7	3	10	5.5	6	11.5	21.5	0	0	0	0	0	0	0	1	1	0	2	2	3	2.5	2	4.5	3	3	6	10.5	0	1	1	2
input	input_consensus	1157	437.5	150	187	382.5	0.3	X35_sc1.40_305155_305747_+/1-593	593	222	75	83	213	26.6	1185	0	564	604	11	5.5	16.5	9	10	19	35.5	0	0	0	0	1	1	0	0	0	0	0	0	1	5	5.75	10.75	4.5	4	8.5	19.25	1	1	2	1
input	input_consensus	1157	437.5	150	187	382.5	0.3	X35_sc1.35_350600_350856_+/1-257	257	109	25	26	97	19.8	1185	0	905	1004	14	8	22	10	9.5	19.5	41.5	0	1	1	19	15	34	4	1	5	6	6	12	52	2	3	5	2	1	3	8	0	0	0	1
input	input_consensus	1157	437.5	150	187	382.5	0.3	X35_sc1.26_482194_483353_+/1-1160	1160	446	155	177	382	28.6	1185	0	0	239	43.5	34.5	78	25.5	32.5	58	136	7	7	14	19.5	23	42.5	9	8	17	7	5	12	85.5	8.75	12.5	21.25	8.75	10	18.75	40	1	1	2	2
input	input_consensus	1157	437.5	150	187	382.5	0.3	X35_sc1.20_744040_745196_+/1-1157	1157	423	171	198	365	31.9	1185	0	0	107	12.5	23.5	36	14.5	34.5	49	85	0	0	0	2	4.5	6.5	0	0	0	0	1	1	7.5	4	21	25	5.5	12	17.5	42.5	1.5	5	6.5	1
input	input_consensus	1157	437.5	150	187	382.5	0.3	X35_sc1.7_3541_4697_-/1-1157	1157	404	179	217	357	34.2	1185	0	0	127	10.5	40.5	51	13	41	54	105	0	0	0	2	4.5	6.5	0	0	0	0	1	1	7.5	5	28	33	2	20.5	22.5	55.5	1	1.5	2.5	1
input	input_consensus	1157	437.5	150	187	382.5	0.3	X35_sc1.12_2990_4146_-/1-1157	1157	389	182	232	354	35.8	1185	0	0	132	5	49	54	12.5	43.5	56	110	0	0	0	1	4.5	5.5	0	1	1	0	1	1	7.5	4.5	26.5	31	2.5	26	28.5	59.5	1	4.5	5.5	0
input	input_consensus	1157	437.5	150	187	382.5	0.3	X35_sc1.25_28092_28382_-/1-291	291	116	31	36	108	23	1185	0	866	928	11	7	18	10	8.5	18.5	36.5	2	2	4	6	8	14	1	2	3	2	2	4	25	1	4.5	5.5	2	2	4	9.5	1	1	2	1
input	input_consensus	1157	437.5	150	187	382.5	0.3	X35_sc1.44_375_1137_-/1-763	763	300	81	120	262	26.3	1185	0	398	501	19	11	30	23	8.5	31.5	61.5	1	0	1	4.5	8	12.5	3	2	5	5	0	5	23.5	9.5	3.5	13	7	1.5	8.5	21.5	1	0	1	1
input	input_consensus	1157	437.5	150	187	382.5	0.3	X35_sc1.43_175627_176786_+/1-1160	1160	451	140	174	395	27.1	1185	0	0	96	26.5	11.5	38	23.5	13.5	37	75	0	0	0	1	2.5	3.5	0	0	0	0	0	0	3.5	11.25	9	20.25	13.25	3.5	16.75	37	1.5	0	1.5	3
input	input_consensus	1157	437.5	150	187	382.5	0.3	X35_sc1.25_2727_3501_-/1-775	775	300	92	123	260	27.7	1185	0	382	455	17.5	7.5	25	20	8.5	28.5	53.5	0	0	0	2	2.5	4.5	1	0	1	0	0	0	5.5	12.75	5.5	18.25	8.25	2.5	10.75	29	1	1.5	2.5	3
input	input_consensus	1157	437.5	150	187	382.5	0.3	X35_sc1.14_8105_8527_-/1-423	423	168	47	53	155	23.6	1185	0	734	764	9	2	11	11	5	16	27	0	0	0	0	0	0	0	0	0	1	0	1	1	4.75	2	6.75	4.25	1	5.25	12	0	0	0	0
input	input_consensus	1157	437.5	150	187	382.5	0.3	X35_sc1.5_178_1335_-/1-1158	1158	431	154	194	379	30.1	1185	0	0	127	18.5	26.5	45	18	26	44	89	0	0	0	4.5	7	11.5	3	2	5	5	1	6	22.5	4.75	15.5	20.25	4.75	12.5	17.25	37.5	0	2	2	0.5
input	input_consensus	1157	437.5	150	187	382.5	0.3	X35_sc1.9_6803_7250_-/1-448	448	183	40	66	159	23.7	1185	0	718	953	25.5	24.5	50	22.5	15.5	38	88	4	4	8	31.5	33.5	65	16.5	20	36.5	18.5	8	26.5	136	1.5	4	5.5	1.5	1	2.5	8	0	0	0	0
input	input_consensus	1157	437.5	150	187	382.5	0.3	X35_sc1.15_104_546_-/1-443	443	169	53	55	166	24.4	1185	0	716	766	16	3.5	19.5	8.5	4	12.5	32	0	0	0	5	5	10	1	0	1	0	2	2	13	4.25	1	5.25	5.25	1.5	6.75	12	1	0	1	2
input	input_consensus	1157	437.5	150	187	382.5	0.3	X35_sc1.36_8684_9837_-/1-1154	1154	425	162	200	367	31.4	1185	0	7	238	25.5	41.5	67	25	41	66	133	4	7	11	22.5	19	41.5	6	4	10	9	8	17	79.5	5.5	24.5	30	2	13.75	15.75	45.75	1	1	2	1
[truncated: 17 more columns]
