# Supplementary material for: In silico reversal of repeat-induced point mutation (RIP) identifies the origins of repeat families and uncovers obscured duplicated genes
Source: BMC Genomics. 2010 Nov 24;11:655. doi: 10.1186/1471-2164-11-655 (PMC3017866; doi:10.1186/1471-2164-11-655)
Supplement: Additional file 6 — List of predicted functional RecQ helicases in the S. nodorum genome. [file 1471-2164-11-655-S6.ZIP › consensus/x36_aln_2009_8_19_15_32_11_ripalign.txt]

input	input_consensus	512	161	79.5	68	203.5	0.3	X36_sc1.19_825595_826106_+/1-512	512	166	69	63	214	25.8	516	0	1	39	10	4	14	11.5	2	13.5	27.5	0	0	0	0	1	1	0	0	0	0	0	0	1	2.75	0.5	3.25	2.75	3.5	6.25	9.5	2.5	0.5	3	1
input	input_consensus	512	161	79.5	68	203.5	0.3	X36_sc1.7_215661_216121_-/1-461	461	145	68	60	188	27.8	516	0	52	87	8.5	9.5	18	4.5	3	7.5	25.5	0	0	0	0	0	0	0	0	0	0	0	0	0	2	1.5	3.5	2	5.5	7.5	11	0.5	0.5	1	0
input	input_consensus	512	161	79.5	68	203.5	0.3	X36_sc1.32_386341_386853_-/1-513	513	160	78	69	206	28.7	516	0	0	34	7	8	15	6	3.5	9.5	24.5	0	0	0	0	0	0	0	0	0	0	0	0	0	2.25	1.5	3.75	0.75	5.5	6.25	10	0	2	2	1
input	input_consensus	512	161	79.5	68	203.5	0.3	X36_sc1.44_5313_5824_+/1-512	512	166	77	63	206	27.3	516	0	0	39	13	8	21	6	3.5	9.5	30.5	0	0	0	0	0	0	0	0	0	0	0	0	0	1.25	1.5	2.75	3.25	4	7.25	10	2.5	0	2.5	0.5
input	input_consensus	512	161	79.5	68	203.5	0.3	X36_sc1.32_149056_149568_-/1-513	513	163	83	67	200	29.2	516	0	0	32	7	5	12	3.5	7	10.5	22.5	0	0	0	0	0	0	0	0	0	0	0	0	0	0	1.5	1.5	3.5	1.5	5	6.5	0.5	1.5	2	2
input	input_consensus	512	161	79.5	68	203.5	0.3	X36_sc1.8_1363703_1364212_+/1-510	510	165	68	63	214	25.7	516	0	2	33	8	4	12	10.5	0	10.5	22.5	0	0	0	0	0	0	0	0	0	0	0	0	0	3.25	0	3.25	2.75	2.5	5.25	8.5	1	0	1	2.5
input	input_consensus	512	161	79.5	68	203.5	0.3	X36_sc1.6_783736_784246_+/1-511	511	165	73	63	210	26.6	516	0	1	43	10.5	5.5	16	11	5.5	16.5	32.5	0	0	0	0	1	1	0	0	0	0	0	0	1	2	0.5	2.5	1	2.5	3.5	6	1.5	2.5	4	1.5
input	input_consensus	512	161	79.5	68	203.5	0.3	X36_sc1.32_141614_142125_+/1-512	512	162	77	67	206	28.1	516	0	0	29	6.5	5.5	12	5.5	3	8.5	20.5	0	0	0	0	0	0	0	0	0	0	0	0	0	2	0.75	2.75	2	4	6	8.75	0.5	0.5	1	2
input	input_consensus	512	161	79.5	68	203.5	0.3	X36_sc1.51_43062_43573_-/1-512	512	175	72	53	212	24.4	516	0	0	52	19	4	23	13.5	6	19.5	42.5	0	0	0	0	1	1	0	0	0	0	0	0	1	2	1.5	3.5	5.5	3.25	8.75	12.25	1	0	1	3.5
input	input_consensus	512	161	79.5	68	203.5	0.3	X36_sc1.9_96877_97387_-/1-511	511	150	79	79	203	30.9	516	0	1	37	5.5	16.5	22	2.5	3	5.5	27.5	0	0	0	0	0	0	0	0	0	0	0	0	0	0	1.5	1.5	1.5	10	11.5	13	1	1	2	0
[truncated: 17 more columns]
