# Supplementary material for: In silico reversal of repeat-induced point mutation (RIP) identifies the origins of repeat families and uncovers obscured duplicated genes
Source: BMC Genomics. 2010 Nov 24;11:655. doi: 10.1186/1471-2164-11-655 (PMC3017866; doi:10.1186/1471-2164-11-655)
Supplement: Additional file 6 — List of predicted functional RecQ helicases in the S. nodorum genome. [file 1471-2164-11-655-S6.ZIP › consensus/x3_aln_2009_8_19_15_32_13_ripalign.txt]

input	input_consensus	9995	2920	1698	1731	3645	0.3	X3_sc1.43_188630_189858_+/1-1229	1229	330	249	220	430	38.2	10673	0	8766	9267	25.5	65.5	91	17.5	84.5	102	193	21.5	13	34.5	62	68	130	31	46.5	77.5	17.5	41	58.5	300.5	3	11	14	9.5	22.5	32	46	1	3.5	4.5	0
input	input_consensus	9995	2920	1698	1731	3645	0.3	X3_sc1.46_97167_98810_+/1-1644	1644	613	231	223	577	27.6	10673	0	8351	8903	67	39.5	106.5	63.5	71	134.5	241	12	19	31	111.5	53.5	165	20.5	33	53.5	19	31.5	50.5	300	20	10	30	25.5	5	30.5	60.5	0.5	0	0.5	6.5
input	input_consensus	9995	2920	1698	1731	3645	0.3	X3_sc1.10_21942_29809_-/1-7868	7868	2314	1474	1319	2761	35.5	10673	0	2137	2656	170.5	67.5	238	84.5	124.5	209	447	3.5	4	7.5	5	8.5	13.5	3	6.5	9.5	3	7.5	10.5	41	27.5	60	87.5	89.5	37.5	127	214.5	13.5	5	18.5	18
input	input_consensus	9995	2920	1698	1731	3645	0.3	X3_sc1.54_29316_37855_-/1-8540	8540	2588	1486	1454	3012	34.4	10673	0	1463	2431	193.5	93.5	287	159.5	160.5	320	607	16	20.5	36.5	105	52	157	22	49	71	17.5	45	62.5	327	51	45	96	85.5	33	118.5	214.5	24	6.5	30.5	23
input	input_consensus	9995	2920	1698	1731	3645	0.3	X3_sc1.56_23245_23904_+/1-660	660	244	76	81	259	23.8	10673	0	9335	9729	32	32.5	64.5	35	32	67	131.5	11.5	5	16.5	92.5	64.5	157	15.5	26	41.5	24.5	19	43.5	258.5	3.5	2	5.5	7	4	11	16.5	0	0	0	1
input	input_consensus	9995	2920	1698	1731	3645	0.3	X3_sc1.16_960665_962232_+/1-1568	1568	423	284	275	586	35.7	10673	0	8427	9120	37.5	82.5	120	53.5	94.5	148	268	20	21	41	91.5	93.5	185	35.5	55.5	91	26.5	69.5	96	413	8	10	18	8	29.5	37.5	55.5	1	6	7	1
input	input_consensus	9995	2920	1698	1731	3645	0.3	X3_sc1.1_934489_936498_+/1-2010	2010	637	260	353	760	30.5	10673	0	7992	9213	89.5	136.5	226	98	111	209	435	33.5	40.5	74	179.5	172.5	352	92	106.5	198.5	79	58	137	761.5	11	8.5	19.5	19	17.5	36.5	56	2	1.5	3.5	3
input	input_consensus	9995	2920	1698	1731	3645	0.3	X3_sc1.2_576349_577919_+/1-1571	1571	309	393	391	478	49.9	10673	0	8424	9220	25.5	155.5	181	36.5	153	189.5	370.5	28	30	58	70	69	139	27.5	78.5	106	16	94.5	110.5	413.5	0	28.5	28.5	1.5	58.5	60	88.5	1	8	9	1.5
input	input_consensus	9995	2920	1698	1731	3645	0.3	X3_sc1.43_189884_190572_+/1-689	689	194	137	121	237	37.4	10673	0	9306	9597	25	33	58	18.5	42	60.5	118.5	6	5	11	34	25.5	59.5	10	42.5	52.5	9.5	35	44.5	167.5	5	10	15	4	11	15	30	1	1	2	0
input	input_consensus	9995	2920	1698	1731	3645	0.3	X3_sc1.71_9407_10099_+/1-693	693	205	140	114	234	36.7	10673	0	9302	9604	25.5	33	58.5	16.5	46	62.5	121	8	6	14	46	33.5	79.5	8	34.5	42.5	9.5	30	39.5	175.5	3	8	11	5	8	13	24	1	4	5	0.5
input	input_consensus	9995	2920	1698	1731	3645	0.3	X3_sc1.3_1126919_1128154_+/1-1236	1236	360	236	192	448	34.6	10673	0	8759	9277	42.5	55.5	98	26.5	82.5	109	207	22.5	13	35.5	63	72	135	32	45.5	77.5	17.5	38	55.5	303.5	3	10	13	14.5	12	26.5	39.5	4	2	6	0
input	input_consensus	9995	2920	1698	1731	3645	0.3	X3_sc1.20_2_1054_-/1-1053	1053	359	144	94	456	22.6	10673	0	8942	9535	51	29.5	80.5	53.5	57.5	111	191.5	18	10	28	109.5	109	218.5	45.5	32	77.5	32.5	42	74.5	398.5	8.5	3	11.5	10	8	18	29.5	1	0	1	0
input	input_consensus	9995	2920	1698	1731	3645	0.3	X3_sc1.56_23974_25414_+/1-1441	1441	487	166	218	570	26.6	10673	0	8568	9385	60	71	131	61	64.5	125.5	256.5	25	32	57	141.5	128.5	270	55	66	121	49	40.5	89.5	537.5	14	4	18	11.5	3	14.5	32.5	0	1	1	2.5
input	input_consensus	9995	2920	1698	1731	3645	0.3	X3_sc1.93_13_837_-/1-825	825	268	128	106	323	28.4	10673	0	9170	9488	27.5	23.5	51	21	46	67	118	13	7	20	49	49.5	98.5	22	30.5	52.5	12	14	26	197	5	5	10	10.5	3	13.5	23.5	2	0	2	0
input	input_consensus	9995	2920	1698	1731	3645	0.3	X3_sc1.51_45301_54677_+/1-9377	9377	2875	1664	1541	3297	34.2	10673	0	624	1600	218.5	97	315.5	144.5	174.5	319	634.5	15	16.5	31.5	103.5	46	149.5	19.5	44.5	64	20.5	40.5	61	306	61	59.5	120.5	108.5	35	143.5	264	14.5	7.5	22	22
input	input_consensus	9995	2920	1698	1731	3645	0.3	X3_sc1.20_112087_119955_+/1-7869	7869	2304	1483	1449	2633	37.3	10673	0	2131	3127	125.5	153.5	279	105	235	340	619	18	19	37	114	51.5	165.5	24.5	46	70.5	26	47.5	73.5	346.5	33	82.5	115.5	55.5	64	119.5	235	9.5	14	23.5	11
input	input_consensus	9995	2920	1698	1731	3645	0.3	X3_sc1.54_27258_27947_-/1-690	690	208	123	107	252	33.3	10673	0	9305	9590	24	31	55	19.5	36	55.5	110.5	6	5	11	46	31.5	77.5	11	30.5	41.5	10.5	29	39.5	169.5	6	6	12	4	9	13	25	1	2	3	0
input	input_consensus	9995	2920	1698	1731	3645	0.3	X3_sc1.11_9407_10600_-/1-1194	1194	402	153	182	457	28.1	10673	0	8801	9414	48.5	59	107.5	51	49	100	207.5	22.5	18	40.5	112.5	90	202.5	35	51.5	86.5	31	37.5	68.5	398	10	7	17	12.5	4	16.5	33.5	0	2	2	1
input	input_consensus	9995	2920	1698	1731	3645	0.3	X3_sc1.71_6972_8040_+/1-1069	1069	391	190	181	307	34.7	10673	0	8926	9291	28.5	33.5	62	21	82	103	165	6	7	13	74	20	94	13.5	31.5	45	15.5	25	40.5	192.5	5.5	24.5	30	7.5	4	11.5	41.5	0.5	1	1.5	4
input	input_consensus	9995	2920	1698	1731	3645	0.3	X3_sc1.16_958640_958945_+/1-306	306	87	57	50	112	35	10673	0	9689	9780	3	11	14	4	10.5	14.5	28.5	3	2	5	12.5	12.5	25	6.5	12	18.5	5.5	7	12.5	61	1	1	2	2	3	5	7	1	0	1	0
input	input_consensus	9995	2920	1698	1731	3645	0.3	X3_sc1.54_23830_25248_-/1-1419	1419	428	229	267	495	35	10673	0	8576	9236	51	91.5	142.5	44.5	89.5	134	276.5	16	23	39	100.5	79.5	180	28	51	79	29	49	78	376	7	18.5	25.5	15	10.5	25.5	51	0	5	5	1
input	input_consensus	9995	2920	1698	1731	3645	0.3	X3_sc1.46_102865_104287_+/1-1423	1423	463	188	233	539	29.6	10673	0	8572	9290	60	76	136	51.5	62	113.5	249.5	23.5	25	48.5	117.5	107	224.5	45	60.5	105.5	38.5	43.5	82	460.5	11	10	21	14.5	8	22.5	43.5	0	1	1	0
input	input_consensus	9995	2920	1698	1731	3645	0.3	X3_sc1.46_81201_81614_+/1-414	414	142	53	38	181	22	10673	0	9581	9804	16.5	12	28.5	27	20	47	75.5	6.5	9	15.5	45.5	33.5	79	16	11	27	11.5	13.5	25	146.5	4.5	1	5.5	3.5	4	7.5	13	0	1	1	0
input	input_consensus	9995	2920	1698	1731	3645	0.3	X3_sc1.11_712011_712699_-/1-689	689	207	122	108	252	33.4	10673	0	9306	9590	24	33	57	22.5	35	57.5	114.5	7	5	12	46	29.5	75.5	9	28.5	37.5	9.5	30	39.5	164.5	6	7	13	3	13	16	29	1	1	2	0
input	input_consensus	9995	2920	1698	1731	3645	0.3	X3_sc1.54_12605_15158_+/1-2554	2554	876	331	265	1082	23.3	10673	0	7441	9016	133.5	87	220.5	171	117.5	288.5	509	45.5	38	83.5	279	269.5	548.5	132	84	216	110	94	204	1052	20	3	23	31	8	39	62	3	1	4	2.5
input	input_consensus	9995	2920	1698	1731	3645	0.3	X3_sc1.46_127684_127964_-/1-281	281	85	48	42	106	32	10673	0	9714	9787	7	7	14	4	4.5	8.5	22.5	1	2	3	12	9	21	4	11	15	2.5	8	10.5	49.5	0	0	0	4	1	5	5	0	0	0	0
input	input_consensus	9995	2920	1698	1731	3645	0.3	X3_sc1.11_14660_19005_-/1-4346	4346	1541	587	589	1629	27.1	10673	0	5649	6585	210.5	50	260.5	199.5	101	300.5	561	14	15	29	126	67.5	193.5	34.5	41	75.5	28	33	61	359	75	17.5	92.5	95.5	4.5	100	192.5	20	0	20	20
input	input_consensus	9995	2920	1698	1731	3645	0.3	X3_sc1.40_13152_13447_+/1-296	296	82	60	49	105	36.8	10673	0	9699	9788	3	10	13	5	12.5	17.5	30.5	4	2	6	11	9	20	5	12	17	4.5	10	14.5	57.5	0	1	1	1	4	5	6	2	0	2	0
input	input_consensus	9995	2920	1698	1731	3645	0.3	X3_sc1.9_70065_77138_-/1-7074	7074	1708	1335	1683	2348	42.7	10673	0	2921	4023	52.5	421	473.5	86	213	299	772.5	18.5	22	40.5	80.5	44.5	125	17	67	84	17	40	57	306.5	31	52	83	11.5	238.5	250	333	11	7.5	18.5	6
input	input_consensus	9995	2920	1698	1731	3645	0.3	X3_sc1.2_575668_576356_+/1-689	689	139	189	176	185	53	10673	0	9306	9651	18.5	65.5	84	10.5	78	88.5	172.5	8	8	16	21	19.5	40.5	8	55.5	63.5	6.5	41	47.5	167.5	1	23	24	1	28	29	53	1	4	5	0.5
input	input_consensus	9995	2920	1698	1731	3645	0.3	X3_sc1.90_1868_2796_-/1-929	929	309	125	106	389	24.9	10673	0	9066	9475	49.5	24.5	74	32	44.5	76.5	150.5	16.5	8.5	25	55	74.5	129.5	30.5	29.5	60	17.5	20.5	38	252.5	6	1	7	17	3	20	27	1	0.5	1.5	1
input	input_consensus	9995	2920	1698	1731	3645	0.3	X3_sc1.53_24393_25628_-/1-1236	1236	347	220	205	464	34.4	10673	0	8759	9253	32.5	56.5	89	27.5	67	94.5	183.5	22	12	34	60	71	131	32.5	48.5	81	18.5	39	57.5	303.5	4	5	9	11.5	16.5	28	37	2	1	3	0
input	input_consensus	9995	2920	1698	1731	3645	0.3	X3_sc1.20_124012_125432_+/1-1421	1421	394	256	303	468	39.3	10673	0	8574	9252	40	103	143	38.5	107.5	146	289	18	26.5	44.5	92.5	79.5	172	26	61	87	27.5	51	78.5	382	4	22.5	26.5	10	16.5	26.5	53	1	4	5	0
input	input_consensus	9995	2920	1698	1731	3645	0.3	X3_sc1.56_5743_6014_+/1-272	272	92	41	30	109	26.1	10673	0	9723	9802	13	4	17	9	6.5	15.5	32.5	2	2	4	12	12	24	3	8	11	1.5	5	6.5	45.5	2	1	3	7	0	7	10	0	0	0	0
input	input_consensus	9995	2920	1698	1731	3645	0.3	X3_sc1.10_18524_19212_-/1-689	689	207	139	108	235	35.8	10673	0	9306	9587	25	29	54	15.5	39	54.5	108.5	8	5	13	43	25.5	68.5	8	33.5	41.5	9.5	35	44.5	167.5	2	9	11	3	7	10	21	1	1	2	0
input	input_consensus	9995	2920	1698	1731	3645	0.3	X3_sc1.7_624185_624874_+/1-690	690	204	138	111	237	36.1	10673	0	9305	9598	23	32	55	18.5	45	63.5	118.5	9	5	14	44	29.5	73.5	8	32.5	40.5	10.5	31	41.5	169.5	3	10	13	3	6	9	22	1	2	3	0
input	input_consensus	9995	2920	1698	1731	3645	0.3	X3_sc1.20_191313_191585_-/1-273	273	70	50	53	100	37.7	10673	0	9722	9805	3	14	17	4	8.5	12.5	29.5	3	3	6	12	11	23	4	11	15	1.5	7	8.5	52.5	1	1	2	1	6	7	9	0	0	0	0
input	input_consensus	9995	2920	1698	1731	3645	0.3	X3_sc1.9_69749_70044_-/1-296	296	74	57	57	108	38.5	10673	0	9699	9786	3	12	15	6	12.5	18.5	33.5	4	2	6	7	11	18	3	16	19	2.5	7	9.5	52.5	1	2	3	1	6	7	10	1	0	1	0
input	input_consensus	9995	2920	1698	1731	3645	0.3	X3_sc1.3_1091792_1092482_-/1-691	691	192	125	123	251	35.9	10673	0	9304	9596	25	37	62	20.5	39	59.5	121.5	7	6	13	35	32.5	67.5	8	39.5	47.5	9.5	28	37.5	165.5	4	7	11	5	12	17	28	1	0	1	0
input	input_consensus	9995	2920	1698	1731	3645	0.3	X3_sc1.1_930422_935488_+/1-5067	5067	1544	771	750	2002	30	10673	0	4940	8213	288	224.5	512.5	334.5	284	618.5	1131	132.5	97	229.5	455.833333333333	532	987.833333333333	275	243.5	518.5	182.333333333333	195.5	377.833333333333	2113.66666666667	38	24	62	53	35.5	88.5	150.5	6.5	2	8.5	9
input	input_consensus	9995	2920	1698	1731	3645	0.3	X3_sc1.20_187985_189560_-/1-1576	1576	398	289	303	586	37.6	10673	0	8419	9120	31.5	98	129.5	50.5	94.5	145	274.5	19	22.5	41.5	86.5	91.5	178	36.5	61.5	98	26	71.5	97.5	415	7	8	15	5	36.5	41.5	56.5	1	5	6	1.5
input	input_consensus	9995	2920	1698	1731	3645	0.3	X3_sc1.11_679232_680650_+/1-1419	1419	368	281	327	443	42.8	10673	0	8576	9276	34	113.5	147.5	38.5	122.5	161	308.5	18	27	45	84	72.5	156.5	28	70	98	25	59	84	383.5	6	23.5	29.5	7	20.5	27.5	57	0	6	6	0
input	input_consensus	9995	2920	1698	1731	3645	0.3	X3_sc1.30_417513_423622_+/1-6110	6110	2089	732	714	2575	23.7	10673	0	3905	7784	346.5	220	566.5	391.333333333333	259.5	650.833333333333	1217.33333333333	113.5	117.5	231	626	626.333333333333	1252.33333333333	432	203	635	301	205	506	2624.33333333333	46.5	13	59.5	67.5	13	80.5	140	2.5	0	2.5	5
input	input_consensus	9995	2920	1698	1731	3645	0.3	X3_sc1.9_86033_86304_-/1-272	272	86	52	35	99	32	10673	0	9723	9806	7	7	14	5	11.5	16.5	30.5	3	1	4	13	11	24	4	8	12	4.5	7	11.5	51.5	0	1	1	4	2	6	7	0	0	0	0
input	input_consensus	9995	2920	1698	1731	3645	0.3	X3_sc1.1_943792_945235_+/1-1444	1444	454	205	253	532	31.7	10673	0	8551	9319	56	91	147	54.5	66.5	121	268	27.5	30.5	58	128	101	229	52	65	117	34	53.5	87.5	491.5	9	12	21	15.5	11	26.5	47.5	1	1	2	0
input	input_consensus	9995	2920	1698	1731	3645	0.3	X3_sc1.7_626877_628299_+/1-1423	1423	400	256	295	472	38.7	10673	0	8572	9260	45	104.5	149.5	36.5	103.5	140	289.5	17	23	40	95.5	83	178.5	27.5	61	88.5	30	54	84	391	6	21.5	27.5	10	15.5	25.5	53	0	4	4	0
input	input_consensus	9995	2920	1698	1731	3645	0.3	X3_sc1.51_56040_56728_+/1-689	689	206	131	109	243	34.8	10673	0	9306	9587	25	32	57	14.5	37	51.5	108.5	6	4	10	44	30.5	74.5	10	32.5	42.5	10.5	30	40.5	167.5	3	6	9	4	11	15	24	1	2	3	0
input	input_consensus	9995	2920	1698	1731	3645	0.3	X3_sc1.1_941781_943730_+/1-1950	1950	613	308	266	763	29.4	10673	0	8045	8837	69	63.5	132.5	81.5	92	173.5	306	28	21.5	49.5	117	111	228	47.5	43	90.5	36.5	68	104.5	472.5	16	10	26	21.5	17	38.5	64.5	2	4	6	2
input	input_consensus	9995	2920	1698	1731	3645	0.3	X3_sc1.56_1_1412_+/1-1412	1412	498	151	213	550	25.8	10673	0	8595	9343	65	64	129	65	57	122	251	19.5	20	39.5	125	111	236	47	68.5	115.5	48	34.5	82.5	473.5	13.5	8	21.5	15	3	18	39.5	0	0	0	0
input	input_consensus	9995	2920	1698	1731	3645	0.3	X3_sc1.2_573303_574305_+/1-1003	1003	278	264	256	205	51.8	10673	0	8992	9422	18	88.5	106.5	8.5	140	148.5	255	9.5	9.5	19	45.5	9	54.5	9	44	53	9	33	42	168.5	0	45.5	45.5	2	19.5	21.5	67	0.5	4	4.5	4
input	input_consensus	9995	2920	1698	1731	3645	0.3	X3_sc1.7_613451_622821_+/1-9371	9371	2761	1755	1650	3205	36.3	10673	0	626	1644	170	154.5	324.5	120.5	238.5	359	683.5	14	18.5	32.5	99.5	41	140.5	18.5	45.5	64	19.5	46.5	66	303	35	101	136	81	66.5	147.5	283.5	13	14	27	21
input	input_consensus	9995	2920	1698	1731	3645	0.3	X3_sc1.61_3078_7479_-/1-4402	4402	1172	860	768	1602	37	10673	0	5593	8363	178.5	228.5	407	243	309	552	959	118.5	96.5	215	352.5	400.5	753	218	228	446	149.5	230	379.5	1793.5	21.5	29	50.5	28	39	67	117.5	4	11	15	5
input	input_consensus	9995	2920	1698	1731	3645	0.3	X3_sc1.46_127985_137360_-/1-9376	9376	2901	1598	1511	3366	33.2	10673	0	620	1635	231	81.5	312.5	197.5	167	364.5	677	15	19	34	106	51.5	157.5	18.5	41	59.5	19	37	56	307	78	51	129	112.5	19	131.5	260.5	21	8.5	29.5	20
input	input_consensus	9995	2920	1698	1731	3645	0.3	X3_sc1.11_677221_678789_+/1-1569	1569	404	330	292	543	39.6	10673	0	8426	9148	36.5	99	135.5	47.5	120	167.5	303	24	21.5	45.5	88	80.5	168.5	32.5	56.5	89	24.5	79.5	104	407	5	20.5	25.5	5	31	36	61.5	1	9.5	10.5	2
input	input_consensus	9995	2920	1698	1731	3645	0.3	X3_sc1.20_122003_123950_+/1-1948	1948	548	364	332	704	35.7	10673	0	8047	8843	45.5	91.5	137	60.5	111	171.5	308.5	32	23.5	55.5	105.5	100.5	206	43.5	56.5	100	34.5	79	113.5	475	9	14	23	10	32.5	42.5	65.5	2	6	8	3
input	input_consensus	9995	2920	1698	1731	3645	0.3	X3_sc1.56_7770_9038_+/1-1269	1269	421	166	123	559	22.8	10673	0	8726	9246	53	28	81	63	47.5	110.5	191.5	10	10	20	83	86	169	35.5	22.5	58	30.5	41.5	72	319	12	2	14	20	1	21	35	1	2	3	2
input	input_consensus	9995	2920	1698	1731	3645	0.3	X3_sc1.40_15177_17126_+/1-1950	1950	552	351	326	721	34.7	10673	0	8045	8843	47.5	87.5	135	66.5	102	168.5	303.5	31	23	54	104	99.5	203.5	45.5	58	103.5	36	84	120	481	9	16	25	14	28	42	67	2	4	6	2
input	input_consensus	9995	2920	1698	1731	3645	0.3	X3_sc1.9_80853_82271_-/1-1419	1419	429	227	266	497	34.7	10673	0	8576	9228	52	83.5	135.5	42.5	84.5	127	262.5	15	22	37	94.5	80.5	175	29	59	88	31	51	82	382	9	15.5	24.5	14	11.5	25.5	50	0	5	5	2
input	input_consensus	9995	2920	1698	1731	3645	0.3	X3_sc1.7_622808_623137_+/1-330	330	105	67	48	110	34.8	10673	0	9665	9771	5	9	14	4	14.5	18.5	32.5	5	2	7	17.5	10	27.5	8	11	19	7.5	11	18.5	72	0	4	4	2	2	4	8	1	0	1	1
input	input_consensus	9995	2920	1698	1731	3645	0.3	X3_sc1.9_68014_68702_-/1-689	689	174	136	141	238	40.2	10673	0	9306	9602	20	43	63	18.5	45	63.5	126.5	8	7	15	29	30.5	59.5	8	45.5	53.5	7.5	29	36.5	164.5	5	10	15	2	17	19	34	1	2	3	0
input	input_consensus	9995	2920	1698	1731	3645	0.3	X3_sc1.3_1128855_1130799_+/1-1945	1945	575	353	302	715	33.7	10673	0	8050	8845	55	76	131	70.5	105	175.5	306.5	32	21	53	108	95.5	203.5	43.5	54	97.5	37	84	121	475	13	14.5	27.5	17	21	38	65.5	3	6	9	2
input	input_consensus	9995	2920	1698	1731	3645	0.3	X3_sc1.2_578365_579779_+/1-1415	1415	262	363	430	360	56	10673	0	8580	9371	25	168.5	193.5	29.5	176.5	206	399.5	17	36.5	53.5	56.5	55.5	112	28	99.5	127.5	14	78.5	92.5	385.5	1.5	32.5	34	2	38	40	74	0	9.5	9.5	0
input	input_consensus	9995	2920	1698	1731	3645	0.3	X3_sc1.10_20261_20558_-/1-298	298	88	56	45	109	33.9	10673	0	9697	9783	5	9	14	6	10.5	16.5	30.5	3	1	4	14	10	24	4	10	14	3.5	9	12.5	54.5	0	2	2	3	2	5	7	1	0	1	0
input	input_consensus	9995	2920	1698	1731	3645	0.3	X3_sc1.9_76139_79442_-/1-3304	3304	757	655	682	1210	40.5	10673	0	6691	8890	117	241.5	358.5	198.833333333333	254.5	453.333333333333	811.833333333333	82.5	89	171.5	248	312.833333333333	560.833333333333	161	205.5	366.5	87.5	188.5	276	1374.83333333333	17	13.5	30.5	16.5	59.8333333333333	76.3333333333333	106.833333333333	4.25	7	11.25	1.5
input	input_consensus	9995	2920	1698	1731	3645	0.3	X3_sc1.56_5522_5722_+/1-201	201	80	23	31	67	26.9	10673	0	9794	9859	12.5	2	14.5	10.5	8	18.5	33	1	2	3	9	5	14	3	5	8	4.5	1	5.5	30.5	6	3	9	5	1	6	15	0.5	0	0.5	1
input	input_consensus	9995	2920	1698	1731	3645	0.3	X3_sc1.56_7088_7776_+/1-689	689	234	91	82	282	25.1	10673	0	9307	9584	32	21	53	30.5	26	56.5	109.5	3	5	8	52	36.5	88.5	11	20.5	31.5	11.5	22	33.5	161.5	8	2	10	5	2	7	17	0	0	0	0
input	input_consensus	9995	2920	1698	1731	3645	0.3	X3_sc1.20_171656_171927_-/1-272	272	72	52	50	98	37.5	10673	0	9723	9802	3	12	15	2	9.5	11.5	26.5	2	2	4	9	11	20	5	12	17	3.5	7	10.5	51.5	0	1	1	1	4	5	6	0	0	0	0
input	input_consensus	9995	2920	1698	1731	3645	0.3	X3_sc1.40_14494_15184_+/1-691	691	199	132	117	243	36	10673	0	9304	9592	22	32	54	21.5	44	65.5	119.5	7	6	13	39	28.5	67.5	8	34.5	42.5	9.5	31	40.5	163.5	6	9	15	3	8	11	26	1	4	5	0
input	input_consensus	9995	2920	1698	1731	3645	0.3	X3_sc1.69_1_4556_-/1-4556	4556	855	1168	1151	1382	50.9	10673	0	5487	8521	121	400.5	521.5	198.5	437.333333333333	635.833333333333	1157.33333333333	157	126	283	256.5	331.5	588	197.5	331	528.5	112.5	298.833333333333	411.333333333333	1810.83333333333	5	60.3333333333333	65.3333333333333	7.5	98.5	106	171.333333333333	4	17	21	6
input	input_consensus	9995	2920	1698	1731	3645	0.3	X3_sc1.75_1_4247_-/1-4247	4247	1301	620	653	1673	30	10673	0	6332	8997	155.5	169	324.5	214.333333333333	188.5	402.833333333333	727.333333333333	68.5	63	131.5	274	327.333333333333	601.333333333333	179.5	151	330.5	125	145.5	270.5	1333.83333333333	25.8333333333333	9	34.8333333333333	31.5	28	59.5	94.3333333333333	7.5	2.5	10	1
input	input_consensus	9995	2920	1698	1731	3645	0.3	X3_sc1.20_120064_121302_+/1-1239	1239	338	255	217	429	38.1	10673	0	8756	9273	32	65	97	18	88	106	203	23.5	13	36.5	63	70	133	29	48.5	77.5	17.5	42	59.5	306.5	1	14	15	8.5	20.5	29	44	1.5	1	2.5	0
input	input_consensus	9995	2920	1698	1731	3645	0.3	X3_sc1.20_186118_187551_-/1-1434	1434	361	249	344	480	41.4	10673	0	8561	9254	37	120	157	39.5	101.5	141	298	15	35	50	81	75.5	156.5	31	72.5	103.5	23	55	78	388	5.5	17.5	23	9	25.5	34.5	57.5	0	4	4	0
input	input_consensus	9995	2920	1698	1731	3645	0.3	X3_sc1.51_54786_56021_+/1-1236	1236	357	236	195	448	34.9	10673	0	8759	9252	37.5	51.5	89	19	75	94	183	21	12	33	60	70.5	130.5	33.5	48.5	82	18.5	39.5	58	303.5	3	8	11	11.5	11	22.5	33.5	1	1.5	2.5	1
input	input_consensus	9995	2920	1698	1731	3645	0.3	X3_sc1.11_710073_712017_-/1-1945	1945	574	328	303	740	32.4	10673	0	8050	8833	53	75.5	128.5	69.5	93	162.5	291	31	21	52	108.5	108.5	217	46.5	54.5	101	37	72	109	479	9	9	18	15.5	22.5	38	56	2	4	6	2
input	input_consensus	9995	2920	1698	1731	3645	0.3	X3_sc1.20_171948_177499_-/1-5552	5552	1637	971	1098	1846	37.3	10673	0	4443	5272	82.5	160.5	243	93.5	165.5	259	502	16	20.5	36.5	93	47	140	18.5	55	73.5	16.5	39.5	56	306	38.5	47	85.5	29	78	107	192.5	7.5	4.5	12	10
input	input_consensus	9995	2920	1698	1731	3645	0.3	X3_sc1.11_10671_12610_-/1-1940	1940	651	264	222	803	25.1	10673	0	8055	8843	84	47	131	92	70	162	293	26	13	39	120	123	243	50.5	44	94.5	45	60	105	481.5	22	4	26	30.5	8	38.5	64.5	4	4	8	4
input	input_consensus	9995	2920	1698	1731	3645	0.3	X3_sc1.11_708590_710008_-/1-1419	1419	421	228	274	496	35.4	10673	0	8576	9237	50	89	139	43.5	88.5	132	271	15	23	38	95	82.5	177.5	29	58.5	87.5	30	49	79	382	10	18.5	28.5	13	12	25	53.5	0	4	4	1
input	input_consensus	9995	2920	1698	1731	3645	0.3	X3_sc1.30_427420_427806_+/1-387	387	121	60	48	158	27.9	10673	0	9608	9780	25	10	35	16.5	14	30.5	65.5	9.5	3	12.5	15	29	44	10	13	23	8.5	15	23.5	103	1	0	1	7.5	2	9.5	10.5	1.5	0	1.5	0
input	input_consensus	9995	2920	1698	1731	3645	0.3	X3_sc1.55_1148_4079_-/1-2932	2932	997	370	397	1168	26.2	10673	0	7067	8877	135	133.5	268.5	180.5	136.5	317	585.5	56.5	59	115.5	309.5	279.5	589	150	124.5	274.5	129.5	91	220.5	1199.5	30	8.5	38.5	38	5.5	43.5	82	2.25	0.5	2.75	6
input	input_consensus	9995	2920	1698	1731	3645	0.3	X3_sc1.71_3007_5401_+/1-2395	2395	746	373	469	807	35.2	10673	0	7617	9124	107	137.5	244.5	113.5	147.5	261	505.5	38.5	67	105.5	241.5	215	456.5	81	143.5	224.5	81	97.5	178.5	965	16.5	12.5	29	23	25	48	77	2	2	4	3.5
input	input_consensus	9995	2920	1698	1731	3645	0.3	X3_sc1.28_421974_429852_+/1-7879	7879	2312	1495	1441	2631	37.3	10673	0	2121	3118	141.5	146.5	288	82	224	306	594	20	25	45	112.5	62	174.5	24.5	56.5	81	26	47.5	73.5	374	30	73.5	103.5	54.5	53	107.5	211	6.5	13.5	20	14.5
input	input_consensus	9995	2920	1698	1731	3645	0.3	X3_sc1.9_64825_66005_-/1-1181	1181	264	215	313	389	44.7	10673	0	8814	9382	23	119	142	29	86.5	115.5	257.5	11	24	35	55	55.5	110.5	23	68.5	91.5	18.5	49	67.5	304.5	3	14.5	17.5	5	33.5	38.5	56	0	3	3	0
input	input_consensus	9995	2920	1698	1731	3645	0.3	X3_sc1.24_5478_5757_-/1-280	280	95	37	17	131	19.3	10673	0	9715	9878	14	6	20	18.5	16	34.5	54.5	2	1	3	29	29	58	16	8	24	14	9	23	108	3	1	4	4	2	6	10	1	0	1	0
input	input_consensus	9995	2920	1698	1731	3645	0.3	X3_sc1.7_624868_626812_+/1-1945	1945	556	362	321	706	35.1	10673	0	8050	8830	48.5	87	135.5	54.5	102	156.5	292	31	22	53	105.5	98.5	204	44.5	55.5	100	36	82	118	475	6	11	17	13	22.5	35.5	52.5	2	6	8	3
input	input_consensus	9995	2920	1698	1731	3645	0.3	X3_sc1.11_675197_675468_+/1-272	272	71	62	51	88	41.5	10673	0	9723	9811	2	14	16	3	16.5	19.5	35.5	3	2	5	11	8	19	4	10	14	3.5	10	13.5	51.5	0	5	5	1	5	6	11	0	0	0	0
input	input_consensus	9995	2920	1698	1731	3645	0.3	X3_sc1.3_1117284_1125290_+/1-8007	8007	2340	1443	1359	2865	35	10673	0	1989	2520	152	69	221	115.5	96	211.5	432.5	5	2	7	16.5	11.5	28	7	14.5	21.5	5	14	19	75.5	37	42.5	79.5	89.75	38.5	128.25	207.75	19.5	7	26.5	17
input	input_consensus	9995	2920	1698	1731	3645	0.3	X3_sc1.56_347_4285_+/1-3939	3939	1403	503	514	1519	25.8	10673	0	6056	6958	199.5	49.5	249	203.5	86.5	290	539	13	15	28	123	73.5	196.5	33	36	69	24.5	30	54.5	348	75.5	7	82.5	85.5	4	89.5	172	16.5	2	18.5	18.5
input	input_consensus	9995	2920	1698	1731	3645	0.3	X3_sc1.30_422543_426632_+/1-4090	4090	1481	534	523	1552	25.8	10673	0	5905	6872	224.5	48.5	273	200.5	93.5	294	567	11.5	18	29.5	133.5	82.5	216	36.5	42	78.5	28.5	32	60.5	384.5	79.5	14	93.5	102	4.5	106.5	200	19.5	0	19.5	23
input	input_consensus	9995	2920	1698	1731	3645	0.3	X3_sc1.3_1130864_1132284_+/1-1421	1421	426	244	269	482	36.1	10673	0	8574	9244	53	96.5	149.5	38.5	98.5	137	286.5	16	20	36	98.5	79.5	178	28	53	81	32	49	81	376	7	19.5	26.5	15	12.5	27.5	54	0	5	5	0
input	input_consensus	9995	2920	1698	1731	3645	0.3	X3_sc1.49_113929_118469_-/1-4541	4541	1283	825	746	1687	34.6	10673	0	5459	7865	170.5	210	380.5	220	257.833333333333	477.833333333333	858.333333333333	100	70	170	297.5	331	628.5	201.5	179	380.5	151	192.333333333333	343.333333333333	1522.33333333333	24.5	27.3333333333333	51.8333333333333	29.5	52.5	82	133.833333333333	7	10.5	17.5	3
input	input_consensus	9995	2920	1698	1731	3645	0.3	X3_sc1.53_25421_25716_-/1-296	296	85	53	46	112	33.4	10673	0	9699	9783	6	8	14	8	9.5	17.5	31.5	3	2	5	10	9	19	4	12	16	2.5	9	11.5	51.5	2	1	3	3	2	5	8	1	0	1	0
input	input_consensus	9995	2920	1698	1731	3645	0.3	X3_sc1.90_1157_1846_-/1-690	690	229	94	87	280	26.2	10673	0	9305	9580	29	21	50	26.5	27	53.5	103.5	2	6	8	50	37.5	87.5	12	23.5	35.5	12.5	23	35.5	166.5	8	3	11	5	2	7	18	0	0	0	0
input	input_consensus	9995	2920	1698	1731	3645	0.3	X3_sc1.28_429839_430193_+/1-355	355	115	67	51	122	33.2	10673	0	9640	9757	6	13	19	5	12.5	17.5	36.5	7	2	9	20.5	12.5	33	7.5	11	18.5	9.5	9	18.5	79	0	2	2	4	2	6	8	1	0	1	1
input	input_consensus	9995	2920	1698	1731	3645	0.3	X3_sc1.3_1093531_1093826_-/1-296	296	83	54	48	111	34.5	10673	0	9699	9781	4	9	13	7	9.5	16.5	29.5	4	2	6	11	10	21	3	11	14	2.5	8	10.5	51.5	2	1	3	2	3	5	8	1	0	1	0
input	input_consensus	9995	2920	1698	1731	3645	0.3	X3_sc1.93_619_959_-/1-341	341	116	54	43	128	28.4	10673	0	9654	9765	9	5	14	12	10.5	22.5	36.5	6	3	9	17	13.5	30.5	6.5	11	17.5	7.5	8	15.5	72.5	3	2	5	4	0	4	9	2	0	2	1
input	input_consensus	9995	2920	1698	1731	3645	0.3	X3_sc1.20_189554_190242_-/1-689	689	181	135	134	239	39	10673	0	9306	9599	22	41.5	63.5	18.5	42	60.5	124	7	5	12	30.5	27.5	58	9	44	53	9.5	32	41.5	164.5	4	9	13	4.5	15	19.5	32.5	1	1	2	0.5
input	input_consensus	9995	2920	1698	1731	3645	0.3	X3_sc1.9_86325_88309_-/1-1985	1985	685	359	296	645	33	10673	0	8010	8632	65	54	119	61	111.5	172.5	291.5	17	18	35	110.5	49	159.5	20.5	41	61.5	21	40	61	317	22.5	29.5	52	23.25	11.5	34.75	86.75	2.5	1	3.5	7.5
input	input_consensus	9995	2920	1698	1731	3645	0.3	X3_sc1.9_84273_84960_-/1-688	688	212	128	102	246	33.4	10673	0	9307	9587	24.5	26	50.5	20.5	38	58.5	109	7	5	12	45.5	29.5	75	9	30	39	9.5	31	40.5	166.5	3	8	11	4.5	5	9.5	20.5	1	2	3	0
input	input_consensus	9995	2920	1698	1731	3645	0.3	X3_sc1.11_713771_714042_-/1-272	272	82	50	40	100	33.1	10673	0	9723	9796	7	7	14	5	7.5	12.5	26.5	3	2	5	11	9	20	2	9	11	1.5	8	9.5	45.5	1	2	3	5	3	8	11	0	0	0	0
input	input_consensus	9995	2920	1698	1731	3645	0.3	X3_sc1.10_19231_20470_-/1-1240	1240	355	239	200	446	35.4	10673	0	8755	9268	34.5	58.5	93	25	80	105	198	25	12	37	68	71.5	139.5	30.5	43.5	74	18.5	39.5	58	308.5	4	10	14	12.5	15.5	28	42	2	1.5	3.5	0
input	input_consensus	9995	2920	1698	1731	3645	0.3	X3_sc1.14_445081_446916_+/1-1836	1836	465	542	460	369	54.6	10673	0	8159	8938	28	155	183	12.5	252.5	265	448	23.5	29	52.5	78	26.5	104.5	12	74.5	86.5	12	62.5	74.5	318	1	80	81	3	37	40	121	0.5	11	11.5	5
input	input_consensus	9995	2920	1698	1731	3645	0.3	X3_sc1.20_119976_120247_+/1-272	272	78	51	44	99	34.9	10673	0	9723	9796	2	7	9	3	8.5	11.5	20.5	3	2	5	11	11	22	4	10	14	3.5	7	10.5	51.5	0	1	1	1	3	4	5	0	0	0	0
input	input_consensus	9995	2920	1698	1731	3645	0.3	X3_sc1.51_54698_54993_+/1-296	296	89	56	42	109	33.1	10673	0	9699	9784	5	7	12	4	10.5	14.5	26.5	2	2	4	13	10	23	7	10	17	4.5	9	13.5	57.5	1	1	2	3	2	5	7	1	0	1	0
input	input_consensus	9995	2920	1698	1731	3645	0.3	X3_sc1.93_946_2574_-/1-1629	1629	608	228	224	569	27.7	10673	0	8366	8916	67	39.5	106.5	63	71	134	240.5	12	19	31	109.5	53.5	163	20.5	34	54.5	19	31.5	50.5	299	19.5	10	29.5	24.5	5	29.5	59	0.5	0	0.5	6.5
input	input_consensus	9995	2920	1698	1731	3645	0.3	X3_sc1.11_714063_723431_-/1-9369	9369	2865	1567	1545	3392	33.2	10673	0	628	1609	223.5	108	331.5	191	130.5	321.5	653	11	17	28	102	45.5	147.5	20.5	41	61.5	20	39	59	296	77	31	108	103.5	37.5	141	249	31	5	36	27
input	input_consensus	9995	2920	1698	1731	3645	0.3	X3_sc1.14_437841_443708_+/1-5868	5868	1100	1470	1577	1721	51.9	10673	0	4133	5098	3	508.5	511.5	3	400	403	914.5	3	2.5	5.5	5	5	10	4	7.5	11.5	1	3	4	31	0	197	197	0	315	315	512	0	30	30	1
input	input_consensus	9995	2920	1698	1731	3645	0.3	X3_sc1.16_962686_963861_+/1-1176	1176	310	199	263	404	39.3	10673	0	8819	9371	34	92	126	36	80	116	242	13	24.5	37.5	69	62.5	131.5	18	53	71	18.5	45	63.5	303.5	9	13.5	22.5	6	20.5	26.5	49	0	2	2	1
input	input_consensus	9995	2920	1698	1731	3645	0.3	X3_sc1.53_23685_24374_-/1-690	690	207	117	108	258	32.6	10673	0	9305	9586	24	29	53	21.5	33	54.5	107.5	7	5	12	42	32.5	74.5	9	33.5	42.5	11.5	28	39.5	168.5	4	5	9	5	8	13	22	1	2	3	0
input	input_consensus	9995	2920	1698	1731	3645	0.3	X3_sc1.20_121321_122009_+/1-689	689	195	139	120	235	37.6	10673	0	9306	9596	22	33	55	18.5	44	62.5	117.5	7	5	12	38	26.5	64.5	9	38.5	47.5	9.5	34	43.5	167.5	2	12	14	3	10	13	27	1	1	2	0
input	input_consensus	9995	2920	1698	1731	3645	0.3	X3_sc1.71_8061_8356_+/1-296	296	89	57	42	108	33.4	10673	0	9699	9785	5	7	12	4	11.5	15.5	27.5	2	2	4	13	10	23	7	10	17	4.5	9	13.5	57.5	1	2	3	3	2	5	8	1	0	1	0
input	input_consensus	9995	2920	1698	1731	3645	0.3	X3_sc1.9_68721_69956_-/1-1236	1236	299	245	253	439	40.3	10673	0	8759	9276	21.5	82.5	104	20.5	82	102.5	206.5	23	16	39	53	69	122	31.5	55.5	87	14.5	41	55.5	303.5	2	8	10	7.5	27.5	35	45	1	1.5	2.5	0
input	input_consensus	9995	2920	1698	1731	3645	0.3	X3_sc1.20_191606_200975_-/1-9370	9370	2460	1754	1952	3204	39.6	10673	0	630	1762	83.5	360	443.5	109	230	339	782.5	16	20.5	36.5	93.5	48	141.5	19.5	57.5	77	18.5	41.5	60	315	34	53.5	87.5	21	202	223	310.5	16	14.5	30.5	10
input	input_consensus	9995	2920	1698	1731	3645	0.3	X3_sc1.43_188630_189122_+/1-493	493	142	104	77	170	36.7	10673	0	9502	9667	8	24	32	4	31	35	67	6	2	8	27	20	47	9	15.5	24.5	5	12	17	96.5	1	4	5	3	8.5	11.5	16.5	1	2	3	0
input	input_consensus	9995	2920	1698	1731	3645	0.3	X3_sc1.9_82334_84279_-/1-1946	1946	591	344	287	724	32.4	10673	0	8049	8831	56.5	67	123.5	67.5	103.5	171	294.5	30	20.5	50.5	111	103	214	45.5	50	95.5	37.5	76.5	114	474	12	12	24	15	18.5	33.5	57.5	4	4	8	2
input	input_consensus	9995	2920	1698	1731	3645	0.3	X3_sc1.14_444353_445579_+/1-1227	1227	278	344	297	308	52.2	10673	0	8768	9583	40.5	124.5	165	34	159	193	358	39	29	68	86.5	70.5	157	30	93	123	20	83	103	451	0.5	22.5	23	1	23	24	47	2	5	7	0
input	input_consensus	9995	2920	1698	1731	3645	0.3	X3_sc1.28_461195_462430_-/1-1236	1236	314	255	238	429	39.9	10673	0	8759	9276	24.5	75.5	100	19	88	107	207	26	14	40	56	69.5	125.5	28.5	52.5	81	16.5	40.5	57	303.5	3	9	12	7.5	22.5	30	42	1	2.5	3.5	0
input	input_consensus	9995	2920	1698	1731	3645	0.3	X3_sc1.9_87689_95553_-/1-7865	7865	2385	1360	1248	2872	33.2	10673	0	2136	2670	215	41	256	142.5	73	215.5	471.5	3	4	7	6	8.5	14.5	3.5	5.5	9	1	4.5	5.5	36	47.5	34	81.5	116.5	23	139.5	221	28.5	7	35.5	22
input	input_consensus	9995	2920	1698	1731	3645	0.3	X3_sc1.30_427825_428514_+/1-690	690	225	99	88	278	27.1	10673	0	9305	9588	27	23	50	31.5	28	59.5	109.5	5	5	10	52	34.5	86.5	11	22.5	33.5	11.5	27	38.5	168.5	8	3	11	5	4	9	20	0	0	0	0
input	input_consensus	9995	2920	1698	1731	3645	0.3	X3_sc1.40_13240_14475_+/1-1236	1236	342	246	210	438	36.9	10673	0	8759	9266	31.5	59.5	91	21	85	106	197	22	13.5	35.5	60.5	69.5	130	32.5	48	80.5	17	40.5	57.5	303.5	2	12	14	11.5	16	27.5	41.5	3	2.5	5.5	0
input	input_consensus	9995	2920	1698	1731	3645	0.3	X3_sc1.9_66454_68020_-/1-1567	1567	372	286	324	585	38.9	10673	0	8428	9138	29.5	114.5	144	50.5	89.5	140	284	21	24	45	86.5	93.5	180	33.5	61.5	95	22.5	72.5	95	415	4	6	10	3.5	47	50.5	60.5	2	4	6	0
input	input_consensus	9995	2920	1698	1731	3645	0.3	X3_sc1.11_17944_24281_-/1-6338	6338	2107	816	798	2617	25.5	10673	0	3680	7630	366	222	588	444.5	285.5	730	1318	129.5	109.5	239	599.833333333333	599	1198.83333333333	393.5	244	637.5	291.833333333333	219.5	511.333333333333	2586.66666666667	52	20	72	73.5	18	91.5	163.5	6	3	9	5
input	input_consensus	9995	2920	1698	1731	3645	0.3	X3_sc1.46_98831_99126_+/1-296	296	95	49	36	116	28.7	10673	0	9699	9778	7	2	9	9	8.5	17.5	26.5	4	2	6	13	12	25	3	9	12	2.5	6	8.5	51.5	2	0	2	4	0	4	6	2	0	2	0
input	input_consensus	9995	2920	1698	1731	3645	0.3	X3_sc1.3_1088371_1089789_-/1-1419	1419	394	222	301	502	36.9	10673	0	8576	9241	45	104	149	48	90	138	287	13	25.5	38.5	84.5	80.5	165	32	59	91	28	47.5	75.5	370	6.5	15	21.5	11	13.5	24.5	46	1	4	5	1
input	input_consensus	9995	2920	1698	1731	3645	0.3	X3_sc1.3_1128173_1128852_+/1-680	680	208	126	106	240	34.1	10673	0	9315	9593	28	28	56	17.5	36	53.5	109.5	7	5	12	40	27.5	67.5	8	35.5	43.5	9.5	31	40.5	163.5	5	8	13	4	6	10	23	1	3	4	0
input	input_consensus	9995	2920	1698	1731	3645	0.3	X3_sc1.53_21745_23691_-/1-1947	1947	554	329	325	739	33.6	10673	0	8048	8838	50	93	143	66.5	94	160.5	303.5	29	20.5	49.5	105.5	108.5	214	46.5	55.5	102	37.5	71	108.5	474	8	9	17	12.5	35.5	48	65	1	5	6	2
input	input_consensus	9995	2920	1698	1731	3645	0.3	X3_sc1.3_1092501_1093738_-/1-1238	1238	342	224	211	461	35.1	10673	0	8757	9260	30.5	61.5	92	27	70	97	189	22	11	33	62	72.5	134.5	32.5	48.5	81	19.5	39.5	59	307.5	4	5	9	10.5	20	30.5	39.5	2	1.5	3.5	0
input	input_consensus	9995	2920	1698	1731	3645	0.3	X3_sc1.26_31070_32571_-/1-1502	1502	397	432	376	297	53.8	10673	0	8493	9187	29	131.5	160.5	13.5	218.5	232	392.5	18.5	26.5	45	77.5	26	103.5	11	63.5	74.5	12	57.5	69.5	292.5	2	64.5	66.5	3	30.5	33.5	100	0.5	7	7.5	5
input	input_consensus	9995	2920	1698	1731	3645	0.3	X3_sc1.28_420564_421773_+/1-1210	1210	333	232	197	448	35.5	10673	0	8785	9542	41	68	109	52	105.5	157.5	266.5	22	22	44	108.5	111.5	220	57.5	67.5	125	31	64	95	484	5.5	5	10.5	5	10	15	25.5	0	3.5	3.5	0
input	input_consensus	9995	2920	1698	1731	3645	0.3	X3_sc1.2_1630977_1632856_+/1-1880	1880	635	229	195	821	22.6	10673	0	8115	9228	100.5	67	167.5	117.5	86.5	204	371.5	35.5	19.5	55	195.5	210	405.5	87	63	150	62	57	119	729.5	16	1	17	25.5	8	33.5	50.5	1	0	1	0
input	input_consensus	9995	2920	1698	1731	3645	0.3	X3_sc1.2_574414_575649_+/1-1236	1236	251	322	301	362	50.4	10673	0	8759	9346	17.5	115.5	133	11.5	132	143.5	276.5	29	20	49	46	57	103	25.5	62.5	88	10.5	53	63.5	303.5	1	23	24	3.5	37.5	41	65	1	3.5	4.5	0
input	input_consensus	9995	2920	1698	1731	3645	0.3	X3_sc1.28_433905_435095_+/1-1191	1191	346	203	235	407	36.8	10673	0	8804	9349	35	78.5	113.5	34	80	114	227.5	9.5	18.5	28	80	61	141	24	46.5	70.5	24	45	69	308.5	4	16	20	10	12	22	42	0	2	2	1
input	input_consensus	9995	2920	1698	1731	3645	0.3	X3_sc1.40_17188_18608_+/1-1421	1421	391	243	306	481	38.6	10673	0	8574	9243	40	106	146	38.5	95.5	134	280	15	25.5	40.5	92.5	78.5	171	28	62	90	27.5	53	80.5	382	6	18.5	24.5	8	20.5	28.5	53	0	4	4	0
input	input_consensus	9995	2920	1698	1731	3645	0.3	X3_sc1.46_100857_102800_+/1-1944	1944	625	282	251	786	27.4	10673	0	8051	8823	71	53	124	83.5	73	156.5	280.5	25	16	41	113	114.5	227.5	50.5	48	98.5	44	67	111	478	18	3	21	23.5	9	32.5	53.5	2	3	5	2
input	input_consensus	9995	2920	1698	1731	3645	0.3	X3_sc1.20_186811_187551_-/1-741	741	190	129	175	247	41	10673	0	9254	9632	17.5	67.5	85	26	56.5	82.5	167.5	9	17.5	26.5	47	40	87	15	36.5	51.5	16.5	25	41.5	206.5	2.5	10.5	13	5	11.5	16.5	29.5	0	1	1	0
input	input_consensus	9995	2920	1698	1731	3645	0.3	X3_sc1.3_1093847_1103224_-/1-9378	9378	2711	1591	1703	3373	35.1	10673	0	621	1686	154	186.5	340.5	203	165	368	708.5	14	25	39	102.5	52	154.5	21.5	47.5	69	18	42.5	60.5	323	71	34.5	105.5	69	81	150	255.5	25.5	7.5	33	11.5
input	input_consensus	9995	2920	1698	1731	3645	0.3	X3_sc1.20_168336_169903_-/1-1568	1568	404	286	294	584	37	10673	0	8427	9122	29.5	92	121.5	52.5	96.5	149	270.5	20	23.5	43.5	91.5	94.5	186	35.5	55.5	91	24	68.5	92.5	413	6	12	18	3.5	34	37.5	55.5	2	6	8	1.5
input	input_consensus	9995	2920	1698	1731	3645	0.3	X3_sc1.3_1089851_1091797_-/1-1947	1947	542	317	336	752	33.5	10673	0	8048	8835	47.5	92.5	140	72.5	86	158.5	298.5	29	24.5	53.5	101.5	108	209.5	45.5	59.5	105	33.5	74	107.5	475.5	12	9	21	12	33.5	45.5	66.5	2	4	6	1
input	input_consensus	9995	2920	1698	1731	3645	0.3	X3_sc1.11_676540_677228_+/1-689	689	184	154	131	220	41.4	10673	0	9306	9604	20.5	39.5	60	13.5	52	65.5	125.5	8	5	13	35	25.5	60.5	8	41.5	49.5	9.5	35	44.5	167.5	3	13	16	3	11	14	30	1	3	4	0.5
input	input_consensus	9995	2920	1698	1731	3645	0.3	X3_sc1.46_100173_100862_+/1-690	690	222	100	94	274	28.1	10673	0	9305	9588	28	27	55	27.5	26	53.5	108.5	4	5	9	51	34.5	85.5	11	24.5	35.5	11.5	28	39.5	169.5	6	3	9	6	6	12	21	0	0	0	0
input	input_consensus	9995	2920	1698	1731	3645	0.3	X3_sc1.43_179148_188520_+/1-9373	9373	2668	1812	1744	3149	37.9	10673	0	625	1689	128.5	207	335.5	103	279	382	717.5	18	21	39	102.5	45	147.5	19	47.5	66.5	18	42.5	60.5	313.5	29.5	98	127.5	50.5	100.5	151	278.5	14	18.5	32.5	10
input	input_consensus	9995	2920	1698	1731	3645	0.3	X3_sc1.16_949242_958619_+/1-9378	9378	2542	1772	1871	3193	38.8	10673	0	619	1705	88	290.5	378.5	112	251.5	363.5	742	16.5	23.5	40	97.5	46	143.5	20	47.5	67.5	19.5	42.5	62	313	32	84	116	27	148.5	175.5	291.5	16.5	11	27.5	14
input	input_consensus	9995	2920	1698	1731	3645	0.3	X3_sc1.20_166479_167892_-/1-1414	1414	383	241	308	482	38.8	10673	0	8581	9240	38	106.5	144.5	40.5	91.5	132	276.5	16	27	43	89.5	74.5	164	28	61	89	25	54	79	375	8	19	27	10	22.5	32.5	59.5	0	3	3	0
input	input_consensus	9995	2920	1698	1731	3645	0.3	X3_sc1.53_20262_21679_-/1-1418	1418	402	210	291	515	35.3	10673	0	8577	9242	37	98	135	55	83	138	273	18	21.5	39.5	89.5	82	171.5	31	58	89	35.5	49	84.5	384.5	7.5	14.5	22	6	15.5	21.5	43.5	2.5	2	4.5	1
input	input_consensus	9995	2920	1698	1731	3645	0.3	X3_sc1.11_14341_14639_-/1-299	299	98	50	34	117	28.1	10673	0	9696	9780	10	3	13	10	10.5	20.5	33.5	3	1	4	13	11	24	4	9	13	2.5	6	8.5	49.5	4	1	5	6	0	6	11	1	0	1	0
input	input_consensus	9995	2920	1698	1731	3645	0.3	X3_sc1.75_4348_5259_-/1-912	912	300	135	96	381	25.3	10673	0	9083	9593	42	31	73	40	57.5	97.5	170.5	16	13.5	29.5	93	88	181	36	30.5	66.5	25.5	35	60.5	337.5	6.5	4	10.5	8	10	18	28.5	0	2	2	0
input	input_consensus	9995	2920	1698	1731	3645	0.3	X3_sc1.43_188541_188837_+/1-297	297	88	62	44	103	35.7	10673	0	9698	9788	7	9	16	7	13.5	20.5	36.5	3	1	4	14	8	22	3	10	13	2.5	11	13.5	52.5	1	1	2	2	3	5	7	1	0	1	0
input	input_consensus	9995	2920	1698	1731	3645	0.3	X3_sc1.94_1126_2560_-/1-1435	1435	423	286	253	473	37.6	10673	0	8560	9431	59	97	156	58	112.5	170.5	326.5	35	23.5	58.5	135.5	102.5	238	50.5	75	125.5	36.5	77.5	114	536	10.5	12.5	23	6	17.5	23.5	46.5	2	0	2	2
input	input_consensus	9995	2920	1698	1731	3645	0.3	X3_sc1.1_936916_939736_+/1-2821	2821	972	445	406	998	30.2	10673	0	7174	7826	95.5	53.5	149	94.5	87.5	182	331	14	17	31	107	51.5	158.5	20.5	39.5	60	20	37	57	306.5	36.5	19	55.5	35.5	11	46.5	102	4.5	0	4.5	8
input	input_consensus	9995	2920	1698	1731	3645	0.3	X3_sc1.3_1126831_1127126_+/1-296	296	90	55	41	110	32.4	10673	0	9699	9786	5	7	12	5	11.5	16.5	28.5	3	2	5	14	12	26	6	9	15	4.5	7	11.5	57.5	0	1	1	2	1	3	4	2	0	2	0
input	input_consensus	9995	2920	1698	1731	3645	0.3	X3_sc1.28_458551_460495_-/1-1945	1945	507	379	369	690	38.5	10673	0	8050	8868	40.5	113	153.5	54.5	121	175.5	329	29	25.5	54.5	96	98.5	194.5	47.5	66	113.5	32.5	81	113.5	476	5	21	26	7	39	46	72	2	7	9	2
input	input_consensus	9995	2920	1698	1731	3645	0.3	X3_sc1.46_122494_123924_-/1-1431	1431	431	233	271	496	35.2	10673	0	8564	9244	52.5	93.5	146	43.5	91.5	135	281	18	21	39	92	81	173	34	57.5	91.5	35.5	50.5	86	389.5	8	13.5	21.5	13	10.5	23.5	45	1	5	6	1
input	input_consensus	9995	2920	1698	1731	3645	0.3	X3_sc1.11_12604_13289_-/1-686	686	235	91	78	282	24.6	10673	0	9309	9586	30	19	49	33.5	25	58.5	107.5	5	4	9	53	35.5	88.5	10	20.5	30.5	12.5	24	36.5	164.5	8	4	12	5	2	7	19	0	0	0	0
input	input_consensus	9995	2920	1698	1731	3645	0.3	X3_sc1.43_192583_193994_+/1-1412	1412	392	248	299	473	38.7	10673	0	8583	9246	42	100.5	142.5	40.5	101.5	142	284.5	16	28.5	44.5	90	76.5	166.5	27	59.5	86.5	21.5	52	73.5	371	7	23.5	30.5	10	16.5	26.5	57	0	5	5	1
input	input_consensus	9995	2920	1698	1731	3645	0.3	X3_sc1.46_137363_141105_+/1-3743	3743	1266	453	488	1536	25.1	10673	0	6349	8696	196.5	161.5	358	220	156	376	734	67	62	129	347.333333333333	368	715.333333333333	208	149	357	173.333333333333	116.5	289.833333333333	1491.16666666667	34	4	38	39.5	9.5	49	87	2	0.5	2.5	6
input	input_consensus	9995	2920	1698	1731	3645	0.3	X3_sc1.7_622930_624166_+/1-1237	1237	349	254	203	431	36.9	10673	0	8758	9264	33.5	56.5	90	17.5	88	105.5	195.5	24	14	38	63	70	133	30.5	45.5	76	16.5	40	56.5	303.5	2	12	14	10.5	10.5	21	35	2	2.5	4.5	1
input	input_consensus	9995	2920	1698	1731	3645	0.3	X3_sc1.20_200980_204827_-/1-3848	3848	982	736	704	1426	37.4	10673	0	6147	8661	159	239.833333333333	398.833333333333	216.5	263	479.5	878.333333333333	101.5	73.8333333333333	175.333333333333	297	372.5	669.5	191.5	224.833333333333	416.333333333333	141.5	214	355.5	1616.66666666667	18	18	36	26.5	40.5	67	103	11.5	2	13.5	2.5
input	input_consensus	9995	2920	1698	1731	3645	0.3	X3_sc1.28_462247_462518_-/1-272	272	75	55	47	95	37.5	10673	0	9723	9801	2	10	12	3	10.5	13.5	25.5	3	1	4	10	9	19	4	11	15	4.5	9	13.5	51.5	0	2	2	1	3	4	6	0	0	0	0
input	input_consensus	9995	2920	1698	1731	3645	0.3	X3_sc1.1_939845_941081_+/1-1237	1237	377	207	175	478	30.9	10673	0	8758	9252	44.5	46.5	91	30	63.5	93.5	184.5	21	10	31	65	77	142	33.5	42.5	76	20.5	33	53.5	302.5	5	6	11	15.5	9	24.5	35.5	2.5	1	3.5	1
input	input_consensus	9995	2920	1698	1731	3645	0.3	X3_sc1.28_431215_431903_+/1-689	689	202	140	113	234	36.7	10673	0	9306	9595	24	31	55	16.5	45	61.5	116.5	8	5	13	41	29.5	70.5	8	35.5	43.5	9.5	31	40.5	167.5	3	9	12	4	8	12	24	1	4	5	0
input	input_consensus	9995	2920	1698	1731	3645	0.3	X3_sc1.54_29000_29295_-/1-296	296	88	57	43	108	33.8	10673	0	9699	9782	6	8	14	5	11.5	16.5	30.5	3	1	4	12	10	22	4	10	14	3.5	8	11.5	51.5	1	2	3	3	1	4	7	1	0	1	0
input	input_consensus	9995	2920	1698	1731	3645	0.3	X3_sc1.11_13311_14551_-/1-1241	1241	411	183	144	503	26.3	10673	0	8754	9267	56.5	38.5	95	40.5	57.5	98	193	20	8	28	81	87.5	168.5	34.5	33.5	68	21.5	27.5	49	313.5	8	3	11	20	3	23	34	2.5	0	2.5	1
input	input_consensus	9995	2920	1698	1731	3645	0.3	X3_sc1.20_110571_113086_+/1-2516	2516	717	483	404	912	35.3	10673	0	7479	9109	99	128	227	141	201	342	569	69.5	71.5	141	234	245.5	479.5	103.5	118.5	222	85	120.5	205.5	1048	8	19	27	23	19	42	69	2.5	6	8.5	1
input	input_consensus	9995	2920	1698	1731	3645	0.3	X3_sc1.2_565089_572943_+/1-7855	7855	1533	2020	2094	2208	52.4	10673	0	2145	7862	277	628	905	381	728	1109	2014	315.5	336.5	652	536	575.5	1111.5	380.5	709.5	1090	236	590.5	826.5	3680	12.5	71	83.5	15.75	120	135.75	219.25	9	26	35	11
input	input_consensus	9995	2920	1698	1731	3645	0.3	X3_sc1.94_1_1752_-/1-1752	1752	569	356	282	545	36.4	10673	0	8243	8796	43	58.5	101.5	40.5	112.5	153	254.5	16	13	29	92.5	38.5	131	20.5	44	64.5	18.5	43	61.5	286	10.5	26.5	37	12.75	10.5	23.25	60.25	2	3	5	4.5
input	input_consensus	9995	2920	1698	1731	3645	0.3	X3_sc1.43_188126_188520_+/1-395	395	130	77	80	108	39.7	10673	0	9600	9728	10.5	14.5	25	9	31.5	40.5	65.5	3	4	7	11.5	7	18.5	5	12.5	17.5	6.5	10	16.5	59.5	1	8	9	2.5	2.5	5	14	0	2	2	1
input	input_consensus	9995	2920	1698	1731	3645	0.3	X3_sc1.46_98919_100154_+/1-1236	1236	394	192	158	492	28.3	10673	0	8759	9254	51.5	37.5	89	36.5	59	95.5	184.5	21.5	9	30.5	66	80.5	146.5	33	42.5	75.5	21.5	29.5	51	303.5	7	3	10	18	8	26	36	3.5	0	3.5	0
input	input_consensus	9995	2920	1698	1731	3645	0.3	X3_sc1.71_8149_9368_+/1-1220	1220	357	240	189	434	35.2	10673	0	8775	9267	38.5	49.5	88	17.5	80	97.5	185.5	19.5	13	32.5	61	68	129	32.5	47.5	80	18.5	40	58.5	300	3	11	14	12	10	22	36	1	1.5	2.5	1
input	input_consensus	9995	2920	1698	1731	3645	0.3	X3_sc1.11_675285_676521_+/1-1237	1237	317	270	236	414	40.9	10673	0	8758	9289	27.5	77.5	105	15.5	100	115.5	220.5	25	15	40	59	69	128	29.5	49.5	79	15.5	41	56.5	303.5	2	12	14	7.5	25	32.5	46.5	1	3.5	4.5	0
input	input_consensus	9995	2920	1698	1731	3645	0.3	X3_sc1.28_460488_461176_-/1-689	689	183	145	132	229	40.2	10673	0	9306	9599	21.5	40.5	62	14.5	44	58.5	120.5	8	5	13	34	25.5	59.5	8	42.5	50.5	9.5	35	44.5	167.5	4	8	12	2	12	14	26	1	3	4	0.5
input	input_consensus	9995	2920	1698	1731	3645	0.3	X3_sc1.28_462539_471283_-/1-8745	8745	2389	1718	1751	2887	39.7	10673	0	1256	2381	95.5	258.5	354	98	279.5	377.5	731.5	25	23	48	106	46	152	24.5	62	86.5	20.5	52.5	73	359.5	30.5	103	133.5	38.5	126	164.5	298	12	15.5	27.5	12
input	input_consensus	9995	2920	1698	1731	3645	0.3	X3_sc1.43_190566_192514_+/1-1949	1949	532	367	348	702	36.7	10673	0	8046	8841	40.5	93.5	134	57.5	112	169.5	303.5	33	25.5	58.5	98	102.5	200.5	42.5	63.5	106	34.5	79	113.5	478.5	7	16	23	11	32.5	43.5	66.5	2	6	8	1
input	input_consensus	9995	2920	1698	1731	3645	0.3	X3_sc1.3_1158907_1163877_-/1-4971	4971	954	1236	1295	1486	50.9	10673	0	5483	8935	125	407.5	532.5	201.5	448.333333333333	649.833333333333	1182.33333333333	156	121	277	251.5	336	587.5	200	328	528	111.5	288.833333333333	400.333333333333	1792.83333333333	6	69.3333333333333	75.3333333333333	5.5	99.5	105	180.333333333333	4	18	22	6
input	input_consensus	9995	2920	1698	1731	3645	0.3	X3_sc1.46_125927_126617_-/1-691	691	210	121	106	254	32.9	10673	0	9305	9593	22	31	53	21.5	40	61.5	114.5	6	6	12	49	34.5	83.5	10	25.5	35.5	10.5	26	36.5	167.5	6	8	14	3	8	11	25	1	1	2	0
input	input_consensus	9995	2920	1698	1731	3645	0.3	X3_sc1.20_169897_170585_-/1-689	689	184	136	131	238	38.8	10673	0	9306	9601	20	39	59	20.5	43	63.5	122.5	8	5	13	35	27.5	62.5	8	41.5	49.5	9.5	33	42.5	167.5	5	9	14	2	14	16	30	1	0	1	0
input	input_consensus	9995	2920	1698	1731	3645	0.3	X3_sc1.40_4211_11801_+/1-7591	7591	2141	1415	1371	2664	36.7	10673	0	2410	2899	103.5	94	197.5	80	126	206	403.5	6	5	11	9	11	20	4.5	11	15.5	7	7.5	14.5	61	25	66	91	51	52	103	194	17	11	28	10
input	input_consensus	9995	2920	1698	1731	3645	0.3	X3_sc1.28_434101_435095_+/1-995	995	282	172	200	341	37.4	10673	0	9000	9463	28.5	65.5	94	31.5	70.5	102	196	7.5	15	22.5	66.5	47.5	114	20	44	64	19	40.5	59.5	260	3.5	14	17.5	8	10	18	35.5	0	1	1	1
input	input_consensus	9995	2920	1698	1731	3645	0.3	X3_sc1.16_959983_960671_+/1-689	689	191	127	124	247	36.4	10673	0	9306	9587	22	33	55	18.5	35	53.5	108.5	7	4	11	33	29.5	62.5	9	43.5	52.5	10.5	31	41.5	167.5	4	7	11	1	12	13	24	1	3	4	0
input	input_consensus	9995	2920	1698	1731	3645	0.3	X3_sc1.40_11490_13131_+/1-1642	1642	559	311	276	496	35.7	10673	0	8353	8938	46.5	62	108.5	45.5	119.5	165	273.5	17	18	35	99	43.5	142.5	16.5	45	61.5	20	40	60	299	13.5	26.5	40	11.5	9	20.5	60.5	0.5	6	6.5	5
input	input_consensus	9995	2920	1698	1731	3645	0.3	X3_sc1.46_123986_125934_-/1-1949	1949	582	332	298	737	32.3	10673	0	8046	8821	54	72	126	66.5	92.5	159	285	30	23.5	53.5	110.5	105	215.5	46.5	51.5	98	35.5	74.5	110	477	8	7	15	16	19.5	35.5	50.5	2	5	7	1
input	input_consensus	9995	2920	1698	1731	3645	0.3	X3_sc1.28_431896_433837_+/1-1942	1942	558	366	317	701	35.2	10673	0	8053	8834	50.5	83	133.5	54.5	105	159.5	293	33	21.5	54.5	103	98.5	201.5	42.5	59	101.5	36.5	81	117.5	475	7	14	21	10.5	29.5	40	61	1	8	9	1
input	input_consensus	9995	2920	1698	1731	3645	0.3	X3_sc1.2_572321_574300_+/1-1980	1980	492	602	485	401	54.9	10673	0	8015	8843	31.5	168.5	200	15.5	279.5	295	495	22.5	27	49.5	77.5	25	102.5	14	73	87	14	67	81	320	1	88.5	89.5	3	40	43	132.5	0.5	11	11.5	5
input	input_consensus	9995	2920	1698	1731	3645	0.3	X3_sc1.46_126636_127876_-/1-1241	1241	359	232	197	453	34.6	10673	0	8754	9250	35.5	56.5	92	19	73	92	184	21	10	31	66	73.5	139.5	33.5	44.5	78	20.5	36.5	57	305.5	4	7	11	12.5	12	24.5	35.5	2	1.5	3.5	1
input	input_consensus	9995	2920	1698	1731	3645	0.3	X3_sc1.90_10_1163_-/1-1154	1154	358	162	140	494	26.2	10673	0	8841	9338	41	37	78	55	53.5	108.5	186.5	9	15.5	24.5	72	78	150	32.5	27	59.5	27.5	39.5	67	301	9	2	11	15	4.5	19.5	30.5	2	3	5	1
input	input_consensus	9995	2920	1698	1731	3645	0.3	X3_sc1.56_5831_7052_+/1-1222	1222	413	169	134	506	24.8	10673	0	8773	9272	62.5	34.5	97	42	52.5	94.5	191.5	16	9	25	74.5	84.5	159	36	34.5	70.5	21.5	24.5	46	300.5	7	2	9	21	3	24	33	1	1.5	2.5	2
input	input_consensus	9995	2920	1698	1731	3645	0.3	X3_sc1.10_16586_18530_-/1-1945	1945	571	342	307	725	33.4	10673	0	8050	8833	55	75	130	65.5	98	163.5	293.5	31	23.5	54.5	103.5	103.5	207	44.5	58.5	103	35.5	77	112.5	477	10	8	18	15.5	19.5	35	53	2	8	10	2
input	input_consensus	9995	2920	1698	1731	3645	0.3	X3_sc1.71_1_2389_+/1-2389	2389	647	452	400	890	35.7	10673	0	7720	9216	92	132	224	112	147	259	483	54.5	30	84.5	177.5	198	375.5	89	112.5	201.5	81.5	139	220.5	882	10	9	19	19	20.5	39.5	58.5	1.25	3	4.25	0
input	input_consensus	9995	2920	1698	1731	3645	0.3	X3_sc1.28_457299_458486_-/1-1188	1188	306	224	277	381	42.2	10673	0	8807	9390	32	105	137	31	96.5	127.5	264.5	13	20.5	33.5	69.5	59.5	129	21	58	79	24	47	71	312.5	4.5	16.5	21	11	19.5	30.5	51.5	0	4	4	0
input	input_consensus	9995	2920	1698	1731	3645	0.3	X3_sc1.16_958728_959957_+/1-1230	1230	320	240	230	440	38.2	10673	0	8765	9262	25.5	69.5	95	18	77	95	190	23	12	35	55	70.5	125.5	29.5	53.5	83	18.5	38.5	57	300.5	3	7	10	8.5	21.5	30	40	2	1.5	3.5	1
input	input_consensus	9995	2920	1698	1731	3645	0.3	X3_sc1.61_1_2172_-/1-2172	2172	658	388	394	732	36	10673	0	7823	7949	34.5	25	59.5	17	43	60	119.5	0	0	0	0	0	0	0	0	0	0	2	2	2	7.5	21.5	29	14.5	13	27.5	56.5	2.5	5	7.5	3
input	input_consensus	9995	2920	1698	1731	3645	0.3	X3_sc1.14_450790_451616_+/1-827	827	188	183	203	253	46.7	10673	0	9168	9574	15.5	78	93.5	18.5	68.5	87	180.5	16	11	27	48.5	34.5	83	13	41.5	54.5	5	51.5	56.5	221	0	16	16	1	27	28	44	0	3	3	1.5
input	input_consensus	9995	2920	1698	1731	3645	0.3	X3_sc1.9_84980_86216_-/1-1237	1237	373	228	179	457	32.9	10673	0	8758	9263	45	48	93	27	75	102	195	23	12	35	65	72.5	137.5	31.5	43.5	75	18.5	37.5	56	303.5	4	4	8	14.5	11.5	26	34	2	1.5	3.5	1
input	input_consensus	9995	2920	1698	1731	3645	0.3	X3_sc1.1_941100_941788_+/1-689	689	214	109	101	265	30.5	10673	0	9306	9583	26	25	51	24.5	30	54.5	105.5	7	6	13	44	34.5	78.5	8	30.5	38.5	10.5	26	36.5	166.5	7	5	12	6	5	11	23	0	0	0	0
input	input_consensus	9995	2920	1698	1731	3645	0.3	X3_sc1.46_90299_97478_+/1-7180	7180	2308	1018	1027	2827	28.5	10673	0	2820	3611	316.5	20	336.5	291	22.5	313.5	650	12	12	24	23	27.5	50.5	16	13	29	12	4.5	16.5	120	115.5	1	116.5	165.5	4.5	170	286.5	46.5	1	47.5	36
input	input_consensus	9995	2920	1698	1731	3645	0.3	X3_sc1.11_712736_713954_-/1-1219	1219	358	227	187	447	34	10673	0	8776	9266	36.5	47.5	84	23.5	77	100.5	184.5	20.5	13	33.5	63	73	136	31.5	45.5	77	17.5	35	52.5	299	4	8	12	12	10	22	34	2	2.5	4.5	2
input	input_consensus	9995	2920	1698	1731	3645	0.3	X3_sc1.20_170611_171839_-/1-1229	1229	319	237	231	442	38.1	10673	0	8766	9273	28.5	71.5	100	20.5	78.5	99	199	22.5	14	36.5	55	72	127	30	53.5	83.5	16.5	37	53.5	300.5	2	8	10	9.5	24.5	34	44	1	1.5	2.5	0
input	input_consensus	9995	2920	1698	1731	3645	0.3	X3_sc1.51_58730_60151_+/1-1422	1422	428	231	268	495	35.1	10673	0	8573	9227	53	87.5	140.5	41	90.5	131.5	272	10	19.5	29.5	88	77	165	35	56.5	91.5	34.5	53.5	88	374	8	16.5	24.5	16	10.5	26.5	51	1	3	4	2
input	input_consensus	9995	2920	1698	1731	3645	0.3	X3_sc1.3_1124679_1126810_+/1-2132	2132	720	427	326	659	35.3	10673	0	7863	8459	63	55	118	42	124.5	166.5	284.5	14	16	30	102	41	143	19.5	42	61.5	21	42.5	63.5	298	8.5	29.5	38	20.5	9	29.5	67.5	2.5	6	8.5	7
input	input_consensus	9995	2920	1698	1731	3645	0.3	X3_sc1.1_935373_936741_+/1-1369	1369	432	175	249	513	31	10673	0	8634	9352	53	79.5	132.5	60.5	59	119.5	252	18	20.5	38.5	118.5	99.5	218	45	75	120	32	41	73	449.5	13.5	8	21.5	11	10	21	42.5	0	0	0	3.5
input	input_consensus	9995	2920	1698	1731	3645	0.3	X3_sc1.11_665807_675176_+/1-9370	9370	2570	1956	1841	3003	40.5	10673	0	627	1778	100	265	365	63	381	444	809	20	21	41	90.5	43	133.5	16.5	59.5	76	17	42.5	59.5	310	17.5	150	167.5	33.5	107.5	141	308.5	8.5	28.5	37	12
input	input_consensus	9995	2920	1698	1731	3645	0.3	X3_sc1.10_15100_16521_-/1-1422	1422	415	237	280	490	36.4	10673	0	8573	9259	50	101	151	47	90.5	137.5	288.5	23	24	47	103.5	84	187.5	24	52.5	76.5	28.5	49	77.5	388.5	6	18.5	24.5	13	16	29	53.5	0	4	4	1
input	input_consensus	9995	2920	1698	1731	3645	0.3	X3_sc1.28_429961_431196_+/1-1236	1236	346	242	206	442	36.2	10673	0	8759	9266	35.5	59.5	95	18.5	83	101.5	196.5	21	15	36	62	73	135	33.5	46.5	80	15.5	37	52.5	303.5	3	10	13	13.5	12	25.5	38.5	1	1.5	2.5	0
input	input_consensus	9995	2920	1698	1731	3645	0.3	X3_sc1.26_32416_32855_-/1-440	440	103	125	103	109	51.8	10673	0	9555	9839	18.5	40	58.5	4	62	66	124.5	13	13	26	30.5	23	53.5	11	36	47	2.5	29	31.5	158	0	11	11	2	6	8	19	0	4	4	0
input	input_consensus	9995	2920	1698	1731	3645	0.3	X3_sc1.54_25313_27265_-/1-1953	1953	581	341	303	728	33	10673	0	8042	8839	56.5	75	131.5	69.5	101	170.5	302	29	21.5	50.5	111.5	107.5	219	43.5	54	97.5	37.5	78	115.5	482.5	10	15	25	14	23.5	37.5	62.5	2	3	5	1
input	input_consensus	9995	2920	1698	1731	3645	0.3	X3_sc1.20_190261_191497_-/1-1237	1237	308	244	245	440	39.5	10673	0	8758	9278	25.5	81.5	107	19.5	80	99.5	206.5	25	17	42	58	71	129	29.5	51.5	81	14.5	40	54.5	306.5	3	7	10	9.5	29.5	39	49	1	2.5	3.5	0
input	input_consensus	9995	2920	1698	1731	3645	0.3	X3_sc1.49_112677_113864_-/1-1188	1188	346	206	235	401	37.1	10673	0	8807	9349	32	78.5	110.5	30	85.5	115.5	226	11	17	28	78.5	62.5	141	24	47	71	27.5	42	69.5	309.5	3	16.5	19.5	8	13.5	21.5	41	0	2	2	0
input	input_consensus	9995	2920	1698	1731	3645	0.3	X3_sc1.53_25737_35107_-/1-9371	9371	2759	1527	1651	3434	33.9	10673	0	629	1622	159	144	303	225	125	350	653	14	22.5	36.5	100	52	152	18.5	44	62.5	17.5	36.5	54	305	87	23.5	110.5	78.5	73	151.5	262	33.5	3	36.5	21
input	input_consensus	9995	2920	1698	1731	3645	0.3	X3_sc1.8_1377165_1383476_-/1-6312	6312	1899	1063	999	2351	32.7	10673	0	3689	4098	186	30.5	216.5	113.5	33.5	147	363.5	3	2	5	6	5	11	2	3	5	2	2	4	25	40	14	54	93	14.5	107.5	161.5	21	3	24	26
input	input_consensus	9995	2920	1698	1731	3645	0.3	X3_sc1.54_27966_29207_-/1-1242	1242	353	237	203	449	35.4	10673	0	8753	9253	33.5	57.5	91	19.5	75	94.5	185.5	24	12	36	65	73	138	30.5	46.5	77	18.5	38	56.5	307.5	4	7	11	12.5	14	26.5	37.5	1	1.5	2.5	0
input	input_consensus	9995	2920	1698	1731	3645	0.3	X3_sc1.1_939757_940028_+/1-272	272	87	44	35	106	29	10673	0	9723	9798	10	6	16	7	5.5	12.5	28.5	2	2	4	12	10	22	3	8	11	1.5	7	8.5	45.5	2	1	3	4	0	4	7	0	0	0	0
input	input_consensus	9995	2920	1698	1731	3645	0.3	X3_sc1.10_20579_22565_-/1-1987	1987	677	403	304	603	35.6	10673	0	8008	8637	61.5	55	116.5	45	135.5	180.5	297	17	18.5	35.5	107.5	46	153.5	20.5	43	63.5	20.5	44	64.5	317	13	37.5	50.5	19.75	10	29.75	80.25	1.5	5	6.5	8
input	input_consensus	9995	2920	1698	1731	3645	0.3	X3_sc1.30_428508_429568_+/1-1061	1061	334	140	112	475	23.8	10673	0	8934	9384	38	31	69	55	44.5	99.5	168.5	7	10	17	68	73	141	32.5	22.5	55	26.5	33.5	60	273	9	2	11	14	3	17	28	2	1	3	1
input	input_consensus	9995	2920	1698	1731	3645	0.3	X3_sc1.14_452062_453495_+/1-1434	1434	269	363	436	366	55.7	10673	0	8561	9366	25	169.5	194.5	31.5	176.5	208	402.5	17	37.5	54.5	61.5	55.5	117	30	102.5	132.5	14	78.5	92.5	396.5	1.5	32.5	34	2	38	40	74	0	9.5	9.5	0
input	input_consensus	9995	2920	1698	1731	3645	0.3	X3_sc1.51_56722_58668_+/1-1947	1947	580	344	299	724	33	10673	0	8048	8827	57.5	76.5	134	60	98	158	292	32	19	51	107	107	214	43.5	55	98.5	38.5	72	110.5	474	9	14	23	13	21.5	34.5	57.5	1	6	7	3
[truncated: 17 more columns]
