# Supplementary material for: In silico reversal of repeat-induced point mutation (RIP) identifies the origins of repeat families and uncovers obscured duplicated genes
Source: BMC Genomics. 2010 Nov 24;11:655. doi: 10.1186/1471-2164-11-655 (PMC3017866; doi:10.1186/1471-2164-11-655)
Supplement: Additional file 6 — List of predicted functional RecQ helicases in the S. nodorum genome. [file 1471-2164-11-655-S6.ZIP › consensus/x48_aln_2009_8_19_15_37_16_ripalign.txt]

input	input_consensus	269	85	55.5	39.5	89	0.4	X48_sc1.78_5651_5904_+/1-254	254	79	52	36	87	34.6	275	0	15	36	2.5	3.5	6	3	2	5	11	0	0	0	1	1.5	2.5	0	0.5	0.5	0.5	0	0.5	3.5	1	0	1	0	3	3	4	2	0.25	2.25	0
input	input_consensus	269	85	55.5	39.5	89	0.4	X48_sc1.19_4498_4751_+/1-254	254	83	46	33	92	31.1	275	0	15	48	4.5	2.5	7	11	4	15	22	0	0	0	2	1.5	3.5	0	0.5	0.5	0.5	0	0.5	4.5	4.5	0	4.5	1	2	3	7.5	4	1.25	5.25	0
input	input_consensus	269	85	55.5	39.5	89	0.4	X48_sc1.7_4727_4991_+/1-265	265	85	55	38	87	35.1	275	0	4	32	3.5	2.5	6	4	3	7	13	1	0	1	2.5	1	3.5	0.5	1	1.5	1	1.5	2.5	8.5	1	2	3	0.5	1	1.5	4.5	1	0	1	0
input	input_consensus	269	85	55.5	39.5	89	0.4	X48_sc1.34_6693_6947_+/1-255	255	80	55	36	84	35.7	275	0	14	37	1.5	1.5	3	4	6	10	13	0	0	0	1	1.5	2.5	0	0.5	0.5	0.5	0	0.5	3.5	2	3	5	0	1	1	6	1	1.25	2.25	0
input	input_consensus	269	85	55.5	39.5	89	0.4	X48_sc1.16_451_719_+/1-269	269	78	62	47	82	40.5	275	0	3	39	0.5	6.5	7	2	8	10	17	1	0	1	2.5	1	3.5	0.5	2	2.5	1	1.5	2.5	9.5	0	6	6	0	5	5	11	0	0	0	0
input	input_consensus	269	85	55.5	39.5	89	0.4	X48_sc1.17_956194_956447_-/1-254	254	81	51	34	88	33.5	275	0	15	35	2.5	1.5	4	4	2	6	10	0	0	0	1	1.5	2.5	0	0.5	0.5	0.5	0	0.5	3.5	2.5	0	2.5	1	1	2	4.5	1	0.25	1.25	0
input	input_consensus	269	85	55.5	39.5	89	0.4	X48_sc1.34_8579_8843_+/1-265	265	82	51	41	91	34.7	275	0	4	48	3.5	4.5	8	12	7	19	27	1	0	1	2.5	2	4.5	0.5	2	2.5	1	1.5	2.5	10.5	5	2	7	1	1	2	9	3	0	3	0
input	input_consensus	269	85	55.5	39.5	89	0.4	X48_sc1.5_1338_1602_+/1-265	265	80	53	43	89	36.2	275	0	4	48	3.5	4.5	8	8	7	15	23	1	2	3	2.5	4	6.5	0.5	2	2.5	1	1.5	2.5	14.5	3	1	4	2	2	4	8	0	1	1	0
input	input_consensus	269	85	55.5	39.5	89	0.4	X48_sc1.40_305755_306019_-/1-265	265	76	61	47	81	40.8	275	0	4	36	0.5	7.5	8	2	7	9	17	1	0	1	1.5	1	2.5	0.5	2	2.5	1	1.5	2.5	8.5	0	6	6	0	6	6	12	0	0	0	0
input	input_consensus	269	85	55.5	39.5	89	0.4	X48_sc1.19_3627_3882_+/1-256	256	79	51	36	90	34	275	0	13	39	2.5	3.5	6	6	3	9	15	1	0	1	1	1.5	2.5	0	0.5	0.5	0.5	0	0.5	4.5	3	1	4	1	3	4	8	3	0.25	3.25	0
input	input_consensus	269	85	55.5	39.5	89	0.4	X48_sc1.45_7226_7431_+/1-206	206	66	36	30	74	32	275	0	64	78	1	1	2	7	0	7	9	0	0	0	1	0.5	1.5	0	0	0	0	0	0	1.5	4	0	4	0	0	0	4	3	0	3	0
input	input_consensus	269	85	55.5	39.5	89	0.4	X48_sc1.47_10189_10443_+/1-255	255	74	63	42	76	41.2	275	0	14	43	1.5	7.5	9	0	10	10	19	0	0	0	1	1.5	2.5	0	0.5	0.5	0.5	0	0.5	3.5	0	6.5	6.5	0	7	7	13.5	0	1.25	1.25	0
input	input_consensus	269	85	55.5	39.5	89	0.4	X48_sc1.33_15137_15361_+/1-225	225	73	42	26	84	30.2	275	0	44	93	9	2	11	11	5	16	27	1	2	3	4.5	8	12.5	1	1	2	1	1	2	19.5	5.5	0	5.5	4	1	5	10.5	3	0	3	0
input	input_consensus	269	85	55.5	39.5	89	0.4	X48_sc1.20_726222_726486_-/1-265	265	79	58	44	84	38.5	275	0	4	34	0.5	4.5	5	4	6	10	15	1	0	1	1.5	1	2.5	0.5	2	2.5	1	1.5	2.5	8.5	0	3	3	0	3	3	6	0	1	1	0
input	input_consensus	269	85	55.5	39.5	89	0.4	X48_sc1.30_7069_7322_+/1-254	254	81	44	32	97	29.9	275	0	15	76	9.5	4.5	14	13	6	19	33	0	2	2	4	8.5	12.5	2	2.5	4.5	1.5	1	2.5	21.5	6.5	0	6.5	2	1	3	9.5	4	0.25	4.25	1
input	input_consensus	269	85	55.5	39.5	89	0.4	X48_sc1.3_8644_8897_+/1-254	254	84	49	31	90	31.5	275	0	15	42	4.5	0.5	5	8	4	12	17	0	0	0	1	1.5	2.5	0	0.5	0.5	0.5	0	0.5	3.5	4.5	2	6.5	3	0	3	9.5	2	0.25	2.25	0
input	input_consensus	269	85	55.5	39.5	89	0.4	X48_sc1.35_350306_350570_-/1-265	265	86	47	38	94	32.1	275	0	4	48	7.5	2.5	10	9	3	12	22	1	3	4	2.5	4	6.5	0.5	2	2.5	1	1.5	2.5	15.5	4	0	4	4	0	4	8	1	1	2	1
input	input_consensus	269	85	55.5	39.5	89	0.4	X48_sc1.24_544364_544628_-/1-265	265	85	58	39	83	36.6	275	0	4	36	4.5	3.5	8	3	5	8	16	1	0	1	2.5	1	3.5	0.5	2	2.5	1	1.5	2.5	9.5	1	4	5	4	2	6	11	0	1	1	0
input	input_consensus	269	85	55.5	39.5	89	0.4	X48_sc1.33_10947_11200_+/1-254	254	81	51	34	88	33.5	275	0	15	37	1.5	0.5	2	6	4	10	12	0	0	0	1	1.5	2.5	0	0.5	0.5	0.5	0	0.5	3.5	3	2	5	0	0	0	5	2	0.25	2.25	0
input	input_consensus	269	85	55.5	39.5	89	0.4	X48_sc1.49_15947_16213_+/1-267	267	92	52	32	91	31.5	275	0	4	46	10.5	3.5	14	8	3	11	25	1	0	1	2.5	1	3.5	0.5	1	1.5	1	1.5	2.5	8.5	3	2	5	4.5	1	5.5	10.5	2	0	2	1
input	input_consensus	269	85	55.5	39.5	89	0.4	X48_sc1.13_3749_4002_+/1-254	254	78	51	34	91	33.5	275	0	15	62	6.5	3.5	10	5	5	10	20	0	2	2	3	8.5	11.5	2	2.5	4.5	1.5	1	2.5	20.5	2.5	0	2.5	2	1	3	5.5	1	0.25	1.25	0
input	input_consensus	269	85	55.5	39.5	89	0.4	X48_sc1.8_10611_10875_+/1-265	265	83	53	40	89	35.1	275	0	4	35	2.5	2.5	5	7	4	11	16	1	0	1	1.5	1	2.5	0.5	2	2.5	1	1.5	2.5	8.5	3	3	6	1	1	2	8	1	1	2	0
[truncated: 17 more columns]
