# Supplementary material for: In silico reversal of repeat-induced point mutation (RIP) identifies the origins of repeat families and uncovers obscured duplicated genes
Source: BMC Genomics. 2010 Nov 24;11:655. doi: 10.1186/1471-2164-11-655 (PMC3017866; doi:10.1186/1471-2164-11-655)
Supplement: Additional file 6 — List of predicted functional RecQ helicases in the S. nodorum genome. [file 1471-2164-11-655-S6.ZIP › consensus/x96_aln_2009_8_19_15_37_17_ripalign.txt]

input	input_consensus	308	89.5	57	27.5	134	0.3	X96_sc1.20_1755_2065_+/1-311	311	84	60	37	130	31.2	319	0	0	30	1	8.5	9.5	5	8	13	22.5	0	0	0	1	0	1	0	1	1	0	0	0	2	1	1	2	1	5.5	6.5	8.5	0	0	0	0
input	input_consensus	308	89.5	57	27.5	134	0.3	X96_sc1.39_3821_4126_-/1-306	306	94	45	25	142	22.9	319	0	2	39	6.5	4	10.5	15.5	5.5	21	31.5	0	0	0	1	0	1	0	1	1	1	0	1	3	0.5	0	0.5	2.5	2	4.5	5	1	0	1	0
input	input_consensus	308	89.5	57	27.5	134	0.3	X96_sc1.56_30607_30914_-/1-308	308	86	61	31	130	29.9	319	0	0	32	3.5	7	10.5	5.5	9.5	15	25.5	0	0	0	1	1	2	0	0	0	1	1	2	4	0.5	3	3.5	1.5	7	8.5	12	0	2.5	2.5	0
input	input_consensus	308	89.5	57	27.5	134	0.3	X96_sc1.49_89759_90066_-/1-308	308	88	57	30	133	28.2	319	0	0	22	3	5.5	8.5	5	5	10	18.5	0	0	0	1	0	1	0	0	0	0	0	0	1	0.5	0	0.5	1	3.5	4.5	5	1	0.5	1.5	0
input	input_consensus	308	89.5	57	27.5	134	0.3	X96_sc1.49_124262_124569_-/1-308	308	90	59	28	131	28.2	319	0	0	23	4	3.5	7.5	5	7	12	19.5	0	0	0	0	0	0	0	1	1	0	0	0	1	1.5	3	4.5	3	2.5	5.5	10	0.5	1	1.5	0
input	input_consensus	308	89.5	57	27.5	134	0.3	X96_sc1.43_14245_14552_+/1-308	308	88	55	30	135	27.6	319	0	0	24	3	5.5	8.5	6	4	10	18.5	0	0	0	1	0	1	0	0	0	1	1	2	3	1	2.5	3.5	2	5.5	7.5	11	0.5	1	1.5	0
input	input_consensus	308	89.5	57	27.5	134	0.3	X96_sc1.45_10755_11062_-/1-308	308	87	55	30	136	27.6	319	0	0	33	4	6.5	10.5	9.5	6.5	16	26.5	0	0	0	1	0	1	0	0	0	1	2	3	4	0	2.5	2.5	2	4.5	6.5	9	1	0	1	0
input	input_consensus	308	89.5	57	27.5	134	0.3	X96_sc1.20_209734_210043_+/1-310	310	92	56	27	135	26.8	319	0	0	27	3.5	3	6.5	7	4	11	17.5	0	0	0	2	0	2	0	0	0	1	2	3	5	2	1.5	3.5	1.5	3	4.5	8	0.5	0	0.5	0
input	input_consensus	308	89.5	57	27.5	134	0.3	X96_sc1.2_964_1271_+/1-308	308	90	53	28	137	26.3	319	0	0	24	3	3.5	6.5	9	5	14	20.5	0	0	0	1	0	1	0	0	0	0	0	0	1	1.5	1	2.5	3	2.5	5.5	8	0.5	0	0.5	0
input	input_consensus	308	89.5	57	27.5	134	0.3	X96_sc1.57_27559_27866_+/1-308	308	92	49	26	141	24.4	319	0	0	25	4.5	2	6.5	11.5	3.5	15	21.5	0	0	0	0	0	0	0	1	1	0	0	0	1	1.5	0	1.5	1.5	2	3.5	5	0	0	0	0
input	input_consensus	308	89.5	57	27.5	134	0.3	X96_sc1.58_3491_3803_-/1-313	313	87	62	32	132	30	319	0	0	24	0.5	5	5.5	4.5	6.5	11	16.5	0	0	0	0	0	0	0	0	0	0	0	0	0	0	2.5	2.5	0.5	5	5.5	8	0.5	0.5	1	0
input	input_consensus	308	89.5	57	27.5	134	0.3	X96_sc1.57_9844_10151_+/1-308	308	91	57	27	133	27.3	319	0	0	38	6.5	5	11.5	11.5	11.5	23	34.5	0	0	0	0	0	0	0	1	1	0	0	0	1	0.5	3	3.5	2.5	3	5.5	9	1.5	0	1.5	0
input	input_consensus	308	89.5	57	27.5	134	0.3	X96_sc1.22_14716_15023_+/1-308	308	86	58	32	132	29.2	319	0	0	25	1.5	6	7.5	5.5	6.5	12	19.5	0	0	0	1	0	1	0	0	0	1	1	2	3	1	1.5	2.5	0.5	5	5.5	8	0.5	1	1.5	0
input	input_consensus	308	89.5	57	27.5	134	0.3	X96_sc1.28_445196_445504_-/1-309	309	89	53	28	139	26.2	319	0	0	36	4	4.5	8.5	12.5	7.5	20	28.5	0	0	0	1	1	2	0	0	0	1	1	2	4	2	1.5	3.5	1	3.5	4.5	8	0.5	0	0.5	0
[truncated: 17 more columns]
