# Supplementary material for: In silico reversal of repeat-induced point mutation (RIP) identifies the origins of repeat families and uncovers obscured duplicated genes
Source: BMC Genomics. 2010 Nov 24;11:655. doi: 10.1186/1471-2164-11-655 (PMC3017866; doi:10.1186/1471-2164-11-655)
Supplement: Additional file 6 — List of predicted functional RecQ helicases in the S. nodorum genome. [file 1471-2164-11-655-S6.ZIP › consensus/y1_aln_2009_8_19_15_37_18_ripalign.txt]

input	input_consensus	9640	2623.5	2478.5	1740.5	2797.5	0.4	Y1_sc1.5_1508874_1517319_-/1-8446	8446	2355	2141	1627	2323	44.6	9938	0	1198	1425	27.5	14	41.5	29	25	54	95.5	14	26	40	13	13	26	11	18	29	11	20	31	126	0	2.5	2.5	0	0	0	2.5	2	5	7	2.5
input	input_consensus	9640	2623.5	2478.5	1740.5	2797.5	0.4	Y1_sc1.60_10963_18561_-/1-7599	7599	2293	1543	1186	2577	35.9	9938	0	2041	3112	341	17	358	534	23	557	915	16	13	29	22	27	49	19.5	14	33.5	29.5	12	41.5	153	291.5	0	291.5	167	1	168	459.5	68	1	69	18
input	input_consensus	9640	2623.5	2478.5	1740.5	2797.5	0.4	Y1_sc1.60_17845_20941_-/1-3097	3097	1061	540	402	1094	30.4	9938	0	6551	6793	67.5	3	70.5	122	4	126	196.5	3	2	5	9	8	17	3	3	6	6	3	9	37	60	0	60	29	0	29	89	12	0	12	4.5
input	input_consensus	9640	2623.5	2478.5	1740.5	2797.5	0.4	Y1_sc1.43_217729_217964_-/1-236	236	96	26	54	60	33.9	9938	0	9404	9446	1	23.5	24.5	1	5	6	30.5	1	0	1	3	5	8	0	0	0	1	1	2	11	0	1	1	0	0	0	1	0	0	0	0
input	input_consensus	9640	2623.5	2478.5	1740.5	2797.5	0.4	Y1_sc1.5_1467128_1468039_-/1-912	912	208	233	56	415	31.7	9938	0	8728	8794	6	1	7	29	7	36	43	0	1	1	4	6	10	0.5	2	2.5	3	4	7	20.5	14.5	0	14.5	5	1	6	20.5	1	0	1	0
input	input_consensus	9640	2623.5	2478.5	1740.5	2797.5	0.4	Y1_sc1.38_296827_297055_+/1-229	229	103	22	47	57	30.1	9938	0	9411	9441	2	16.5	18.5	2	3	5	23.5	0	0	0	2	2	4	0	1	1	0	1	1	6	0	1	1	0	1	1	2	0	0	0	0
input	input_consensus	9640	2623.5	2478.5	1740.5	2797.5	0.4	Y1_sc1.5_1426677_1436036_-/1-9360	9360	2571	2397	1678	2714	43.5	9938	0	300	1938	95	90	185	201.5	204	405.5	590.5	88.5	100	188.5	175.5	157.5	333	112.5	93	205.5	144	152.5	296.5	1023.5	9.5	9	18.5	5	8	13	31.5	12	12	24	5.5
input	input_consensus	9640	2623.5	2478.5	1740.5	2797.5	0.4	Y1_sc1.62_10880_11115_-/1-236	236	99	26	51	60	32.6	9938	0	9404	9445	2	21.5	23.5	1	5	6	29.5	1	0	1	3	5	8	0	0	0	1	1	2	11	0	2	2	0	1	1	3	0	0	0	0
input	input_consensus	9640	2623.5	2478.5	1740.5	2797.5	0.4	Y1_sc1.5_1321989_1328710_-/1-6722	6722	1696	1855	1309	1862	47.1	9938	0	2918	3184	17	18	35	29.5	38.5	68	103	17	18	35	22	16	38	17.5	18	35.5	24.5	27	51.5	160	0	2	2	2	1	3	5	4	2	6	1
input	input_consensus	9640	2623.5	2478.5	1740.5	2797.5	0.4	Y1_sc1.5_1495608_1500970_-/1-5363	5363	1333	1496	1043	1491	47.3	9938	0	4279	4606	29.5	21.5	51	32	50	82	133	17	26.5	43.5	28	24	52	18	17.5	35.5	32	25	57	188	1.5	1.5	3	8	2	10	13	4	7	11	1
input	input_consensus	9640	2623.5	2478.5	1740.5	2797.5	0.4	Y1_sc1.7_1443422_1443662_+/1-241	241	105	25	49	62	30.7	9938	0	9399	9444	2	18.5	20.5	2	6	8	28.5	0	0	0	4	8	12	1	1	2	1	1	2	16	0	2	2	0	3	3	5	0	0	0	0
input	input_consensus	9640	2623.5	2478.5	1740.5	2797.5	0.4	Y1_sc1.4_145_613_+/1-469	469	190	53	64	162	24.9	9938	0	9178	9357	17	26.5	43.5	7	16	23	66.5	1	0	1	19	44.5	63.5	10	5	15	11	14	25	104.5	0	1	1	0	0	0	1	0	0	0	0
input	input_consensus	9640	2623.5	2478.5	1740.5	2797.5	0.4	Y1_sc1.87_2064_2902_+/1-839	839	185	244	56	354	35.8	9938	0	8806	8848	1	2	3	3.5	7.5	11	14	0	1	1	5	4	9	0.5	3	3.5	3	4	7	20.5	0	0.5	0.5	0	1	1	1.5	0	0	0	0
input	input_consensus	9640	2623.5	2478.5	1740.5	2797.5	0.4	Y1_sc1.5_1300369_1300597_-/1-229	229	96	25	53	55	34.1	9938	0	9412	9460	2	23.5	25.5	1	5	6	31.5	1	0	1	5	5	10	0	0	0	2	2	4	15	0	2	2	0	0	0	2	0	0	0	0
input	input_consensus	9640	2623.5	2478.5	1740.5	2797.5	0.4	Y1_sc1.5_1399753_1402719_-/1-2967	2967	723	842	507	895	45.5	9938	0	6673	6880	15	14	29	20.5	32.5	53	82	12	16	28	16	12	28	13.5	13	26.5	18.5	21	39.5	122	0	2	2	2	1	3	5	2	2	4	1
input	input_consensus	9640	2623.5	2478.5	1740.5	2797.5	0.4	Y1_sc1.5_1343991_1353385_-/1-9395	9395	2583	2397	1682	2733	43.4	9938	0	245	339	10.5	4	14.5	19	9	28	42.5	2	2	4	10	8	18	1	6.5	7.5	9	9.5	18.5	48	6	2.5	8.5	4	0	4	12.5	2	1	3	0.5
input	input_consensus	9640	2623.5	2478.5	1740.5	2797.5	0.4	Y1_sc1.5_1435348_1439634_-/1-4287	4287	1318	974	725	1270	39.6	9938	0	5353	5416	7.5	8	15.5	7	6	13	28.5	1	4	5	8	7	15	3	5	8	2	4	6	34	0	1	1	1	1	2	3	0	0	0	0.5
input	input_consensus	9640	2623.5	2478.5	1740.5	2797.5	0.4	Y1_sc1.5_1402004_1411364_-/1-9361	9361	2572	2397	1678	2714	43.5	9938	0	279	341	5.5	1	6.5	8	9.5	17.5	24	2.5	3	5.5	4	9	13	2	5	7	7	2.5	9.5	35	0	1.5	1.5	1	0	1	2.5	2	1	3	0.5
input	input_consensus	9640	2623.5	2478.5	1740.5	2797.5	0.4	Y1_sc1.5_1517584_1526782_-/1-9199	9199	2546	2346	1687	2620	43.8	9938	0	442	768	23.5	17.5	41	41.5	47.5	89	130	12	16.5	28.5	38	35.5	73.5	11	20.5	31.5	31.5	25.5	57	190.5	1.5	3	4.5	8	4	12	16.5	5	4	9	0.5
input	input_consensus	9640	2623.5	2478.5	1740.5	2797.5	0.4	Y1_sc1.43_4365_4600_-/1-236	236	97	26	53	60	33.5	9938	0	9404	9444	1	22.5	23.5	1	4	5	28.5	1	0	1	3	4	7	0	0	0	1	2	3	11	0	1	1	0	3	3	4	0	0	0	0
input	input_consensus	9640	2623.5	2478.5	1740.5	2797.5	0.4	Y1_sc1.5_1451347_1460706_-/1-9360	9360	2571	2397	1678	2714	43.5	9938	0	280	325	5.5	1	6.5	7	3	10	16.5	2	1	3	5	6	11	1	5.5	6.5	2	2.5	4.5	25	0	1.5	1.5	1	0	1	2.5	2	1	3	0.5
input	input_consensus	9640	2623.5	2478.5	1740.5	2797.5	0.4	Y1_sc1.25_11857_12092_-/1-236	236	98	26	52	60	33.1	9938	0	9404	9442	0	20.5	20.5	1	5	6	26.5	1	0	1	3	5	8	0	0	0	1	1	2	11	0	2	2	0	0	0	2	0	0	0	0
input	input_consensus	9640	2623.5	2478.5	1740.5	2797.5	0.4	Y1_sc1.19_794366_794566_+/1-201	201	90	25	37	49	30.8	9938	0	9439	9469	3	10.5	13.5	0	7	7	20.5	0	0	0	1	6	7	1	0	1	0	1	1	9	0	2	2	0	0	0	2	0	0	0	0
input	input_consensus	9640	2623.5	2478.5	1740.5	2797.5	0.4	Y1_sc1.1_234428_234648_+/1-221	221	99	26	46	50	32.6	9938	0	9419	9448	2	16.5	18.5	0	7	7	25.5	0	0	0	0	3	3	0	0	0	0	0	0	3	0	5	5	0	1	1	6	0	0	0	0
input	input_consensus	9640	2623.5	2478.5	1740.5	2797.5	0.4	Y1_sc1.19_5400_5623_-/1-224	224	97	22	49	56	31.7	9938	0	9416	9445	2	19.5	21.5	1	3	4	25.5	0	0	0	0	2	2	0	0	0	0	1	1	3	0	2	2	0	2	2	4	0	0	0	0
input	input_consensus	9640	2623.5	2478.5	1740.5	2797.5	0.4	Y1_sc1.5_1476001_1478516_-/1-2516	2516	825	508	340	843	33.7	9938	0	7124	7237	8.5	7	15.5	21	11	32	47.5	7	5	12	16	11	27	6	7	13	6	7	13	65	0	0	0	0	0	0	0	0	1	1	1.5
input	input_consensus	9640	2623.5	2478.5	1740.5	2797.5	0.4	Y1_sc1.5_1477517_1485377_-/1-7861	7861	2061	2119	1570	2111	46.9	9938	0	1784	2173	26	34	60	39	44	83	143	20	21	41	46.5	33.5	80	20	35.5	55.5	28.5	33	61.5	238	0.5	1.5	2	3	4	7	9	3	3	6	1
input	input_consensus	9640	2623.5	2478.5	1740.5	2797.5	0.4	Y1_sc1.5_1393132_1394043_-/1-912	912	209	233	56	414	31.7	9938	0	8728	8795	6	1	7	29	7	36	43	0	0	0	4	6	10	0.5	3	3.5	4	4	8	21.5	14.5	0	14.5	5	1	6	20.5	1	0	1	0
input	input_consensus	9640	2623.5	2478.5	1740.5	2797.5	0.4	Y1_sc1.5_1327995_1337354_-/1-9360	9360	2570	2397	1679	2714	43.5	9938	0	280	326	5.5	2	7.5	7	3	10	17.5	2	1	3	5	6	11	1	5.5	6.5	2	2.5	4.5	25	0	1.5	1.5	1	1	2	3.5	2	1	3	0.5
input	input_consensus	9640	2623.5	2478.5	1740.5	2797.5	0.4	Y1_sc1.59_12971_22319_+/1-9349	9349	2899	1738	1350	3362	33	9938	0	298	1374	338.5	3	341.5	667	8.5	675.5	1017	6	7	13	11	9.5	20.5	4	6.5	10.5	2	3	5	49	370	0	370	169	0	169	539	68	0	68	22.5
input	input_consensus	9640	2623.5	2478.5	1740.5	2797.5	0.4	Y1_sc1.5_1569074_1578429_-/1-9356	9356	2578	2392	1699	2687	43.7	9938	0	285	581	24.5	18.5	43	34.5	34.5	69	112	11	15.5	26.5	38	29.5	67.5	10	18.5	28.5	28.5	27.5	56	178.5	1.5	1	2.5	7	3	10	12.5	6	4	10	0.5
input	input_consensus	9640	2623.5	2478.5	1740.5	2797.5	0.4	Y1_sc1.5_1543229_1552599_-/1-9371	9371	2584	2385	1727	2675	43.9	9938	0	281	731	35.5	29.5	65	58.5	63.5	122	187	12	31.5	43.5	50	41.5	91.5	11	32.5	43.5	34.5	33.5	68	246.5	1.5	7	8.5	11	7	18	26.5	6	6	12	1.5
input	input_consensus	9640	2623.5	2478.5	1740.5	2797.5	0.4	Y1_sc1.5_1310757_1310977_-/1-221	221	93	27	52	49	35.7	9938	0	9419	9452	1	21.5	22.5	0	7	7	29.5	0	0	0	0	2	2	0	0	0	0	1	1	3	0	3	3	0	1	1	4	0	0	0	0
input	input_consensus	9640	2623.5	2478.5	1740.5	2797.5	0.4	Y1_sc1.59_21601_23504_+/1-1904	1904	553	408	187	756	31.3	9938	0	7739	8074	79	9	88	130.5	17.5	148	236	7.5	6	13.5	21	19.5	40.5	8	5	13	18	9	27	94	62	0	62	41	3	44	106	13	1	14	6
input	input_consensus	9640	2623.5	2478.5	1740.5	2797.5	0.4	Y1_sc1.5_1442668_1452062_-/1-9395	9395	2582	2393	1682	2738	43.4	9938	0	256	1617	73.5	76	149.5	174.5	143.5	318	467.5	47	36	83	242.5	219	461.5	66.5	71	137.5	93.5	103	196.5	878.5	1	2	3	5	3	8	11	6	3	9	1
input	input_consensus	9640	2623.5	2478.5	1740.5	2797.5	0.4	Y1_sc1.26_12951_13242_-/1-292	292	123	30	63	76	31.8	9938	0	9348	9435	5	26.5	31.5	4	10	14	45.5	0	2	2	12	14	26	5	3	8	2	3	5	41	0	3	3	0	4	4	7	0	0	0	0
input	input_consensus	9640	2623.5	2478.5	1740.5	2797.5	0.4	Y1_sc1.25_20504_20724_-/1-221	221	93	26	52	50	35.3	9938	0	9419	9450	1	21.5	22.5	0	5	5	27.5	0	0	0	0	1	1	0	0	0	0	2	2	3	0	1	1	0	0	0	1	0	0	0	0
input	input_consensus	9640	2623.5	2478.5	1740.5	2797.5	0.4	Y1_sc1.50_9526_9743_-/1-218	218	97	22	48	51	32.1	9938	0	9422	9459	2	18.5	20.5	3	7	10	30.5	0	0	0	1	3	4	0	0	0	1	1	2	6	0	4	4	0	1	1	5	0	0	0	0
input	input_consensus	9640	2623.5	2478.5	1740.5	2797.5	0.4	Y1_sc1.5_1500154_1509535_-/1-9382	9382	2579	2411	1684	2708	43.6	9938	0	258	503	23.5	16	39.5	42	30	72	111.5	15	10	25	26	13.5	39.5	8	15	23	17	26.5	43.5	131	0	3.5	3.5	1	1	2	5.5	5	3	8	3.5
input	input_consensus	9640	2623.5	2478.5	1740.5	2797.5	0.4	Y1_sc1.5_1442502_1443386_-/1-885	885	201	225	54	405	31.5	9938	0	8755	8823	6	2	8	30	7	37	45	0	1	1	6	5	11	0.5	2	2.5	3	3	6	20.5	14.5	0	14.5	5	1	6	20.5	1	0	1	0
input	input_consensus	9640	2623.5	2478.5	1740.5	2797.5	0.4	Y1_sc1.2_1633230_1633461_-/1-232	232	95	27	54	56	34.9	9938	0	9408	9450	0	22.5	22.5	1	7	8	30.5	1	0	1	3	5	8	0	0	0	1	1	2	11	0	3	3	0	1	1	4	0	0	0	0
input	input_consensus	9640	2623.5	2478.5	1740.5	2797.5	0.4	Y1_sc1.89_1_2874_-/1-2874	2874	691	834	548	801	48.1	9938	0	6776	7000	17	14	31	23	35	58	89	15	17	32	14.5	12	26.5	14	16	30	15.5	19	34.5	123	0	1.5	1.5	2	0	2	3.5	3	4	7	1
input	input_consensus	9640	2623.5	2478.5	1740.5	2797.5	0.4	Y1_sc1.49_101390_101625_+/1-236	236	99	28	51	58	33.5	9938	0	9404	9443	1	20.5	21.5	1	5	6	27.5	1	0	1	3	3	6	0	0	0	1	3	4	11	0	2	2	0	1	1	3	0	0	0	0
input	input_consensus	9640	2623.5	2478.5	1740.5	2797.5	0.4	Y1_sc1.5_1551780_1556280_-/1-4501	4501	1379	1040	752	1330	39.8	9938	0	5140	5257	6.5	3	9.5	18	18	36	45.5	5	2	7	18	14	32	4	5	9	13	9	22	70	0	1	1	0	1	1	2	1	0	1	0.5
input	input_consensus	9640	2623.5	2478.5	1740.5	2797.5	0.4	Y1_sc1.66_6_2425_+/1-2420	2420	695	583	470	672	43.5	9938	0	7230	7620	74	35	109	51	20	71	180	17	22	39	28	37	65	30	17	47	26	23	49	200	8	2	10	6	3	9	19	12	2	14	8
input	input_consensus	9640	2623.5	2478.5	1740.5	2797.5	0.4	Y1_sc1.8_12665_12900_+/1-236	236	95	28	55	58	35.2	9938	0	9404	9445	0	23.5	23.5	1	5	6	29.5	1	0	1	3	3	6	0	0	0	1	3	4	11	0	2	2	0	1	1	3	0	0	0	0
input	input_consensus	9640	2623.5	2478.5	1740.5	2797.5	0.4	Y1_sc1.5_1467323_1476716_-/1-9394	9394	2581	2393	1681	2739	43.4	9938	0	246	331	10.5	4	14.5	23	5	28	42.5	2	2	4	9	6	15	1	5.5	6.5	5	8.5	13.5	39	7	2.5	9.5	4	0	4	13.5	2	1	3	0.5
input	input_consensus	9640	2623.5	2478.5	1740.5	2797.5	0.4	Y1_sc1.54_11633_11869_+/1-237	237	96	27	55	59	34.6	9938	0	9403	9445	0	23.5	23.5	1	6	7	30.5	1	0	1	3	5	8	0	0	0	1	1	2	11	0	1	1	0	0	0	1	0	0	0	0
input	input_consensus	9640	2623.5	2478.5	1740.5	2797.5	0.4	Y1_sc1.3_1104027_1104262_-/1-236	236	103	25	47	61	30.5	9938	0	9404	9444	4	19.5	23.5	1	4	5	28.5	1	0	1	3	5	8	0	0	0	1	1	2	11	0	2	2	0	2	2	4	0	0	0	0
input	input_consensus	9640	2623.5	2478.5	1740.5	2797.5	0.4	Y1_sc1.59_1_5001_+/1-5001	5001	1643	1018	766	1574	35.7	9938	0	4666	5079	133.5	11	144.5	144	6	150	294.5	8	9	17	11	11	22	10	17	27	10	15	25	91	75	0	75	59	0	59	134	18	1	19	9.5
input	input_consensus	9640	2623.5	2478.5	1740.5	2797.5	0.4	Y1_sc1.5_1484671_1491805_-/1-7135	7135	2005	1785	1359	1986	44.1	9938	0	2510	2769	16.5	22	38.5	28	30	58	96.5	12	18	30	24	24	48	17	27	44	15	19.5	34.5	156.5	0	0	0	1	5	6	6	1	0	1	0.5
input	input_consensus	9640	2623.5	2478.5	1740.5	2797.5	0.4	Y1_sc1.31_512_731_+/1-220	220	94	23	51	52	33.6	9938	0	9420	9451	2	21.5	23.5	0	4	4	27.5	0	0	0	0	2	2	0	0	0	0	1	1	3	0	1	1	0	2	2	3	0	0	0	0
input	input_consensus	9640	2623.5	2478.5	1740.5	2797.5	0.4	Y1_sc1.3_1166696_1166915_-/1-220	220	94	25	51	50	34.5	9938	0	9420	9451	0	19.5	19.5	1	7	8	27.5	0	0	0	0	2	2	0	0	0	0	1	1	3	0	3	3	0	2	2	5	0	0	0	0
input	input_consensus	9640	2623.5	2478.5	1740.5	2797.5	0.4	Y1_sc1.5_1299887_1300119_+/1-233	233	93	33	30	77	27	9938	0	9419	9536	12.5	9	21.5	5	5	10	31.5	4	3	7	11	30	41	6	5	11	1	13	14	73	0	2	2	0	0	0	2	0	0	0	0
input	input_consensus	9640	2623.5	2478.5	1740.5	2797.5	0.4	Y1_sc1.20_521350_521561_+/1-212	212	73	30	62	47	43.4	9938	0	9428	9484	1	35.5	36.5	1	11	12	48.5	0	0	0	1	3	4	1	0	1	0	2	2	7	0	6	6	0	9	9	15	0	0	0	0
input	input_consensus	9640	2623.5	2478.5	1740.5	2797.5	0.4	Y1_sc1.5_1491910_1498930_-/1-7021	7021	2003	1730	1386	1902	44.4	9938	0	2623	2829	16.5	17.5	34	16	19	35	69	14	20.5	34.5	17	16	33	6	17.5	23.5	23.5	16	39.5	130.5	0	1	1	2	1	3	4	1	2	3	0.5
input	input_consensus	9640	2623.5	2478.5	1740.5	2797.5	0.4	Y1_sc1.9_110980_111215_+/1-236	236	98	29	52	57	34.3	9938	0	9404	9448	2	22.5	24.5	1	7	8	32.5	1	0	1	3	4	7	0	0	0	1	2	3	11	0	4	4	0	1	1	5	0	0	0	0
input	input_consensus	9640	2623.5	2478.5	1740.5	2797.5	0.4	Y1_sc1.5_1386017_1393138_-/1-7122	7122	2007	1774	1350	1991	43.9	9938	0	2520	2938	30	28	58	51	40	91	149	26.5	35	61.5	45	33	78	28.5	31	59.5	26	39.5	65.5	264.5	5	1	6	0	2	2	8	2	3	5	2.5
input	input_consensus	9640	2623.5	2478.5	1740.5	2797.5	0.4	Y1_sc1.54_2957_3215_+/1-259	259	108	28	56	67	32.4	9938	0	9381	9435	2	22.5	24.5	1	7	8	32.5	0	0	0	3	7	10	3	2	5	3	3	6	21	0	4	4	0	4	4	8	0	0	0	0
input	input_consensus	9640	2623.5	2478.5	1740.5	2797.5	0.4	Y1_sc1.60_416_9812_-/1-9397	9397	2901	1901	1363	3232	34.7	9938	0	249	1148	329.5	3	332.5	514	2.5	516.5	849	4	4	8	9	10.5	19.5	1	7.5	8.5	2	3	5	41	292	0	292	175	0	175	467	62	0	62	24.5
input	input_consensus	9640	2623.5	2478.5	1740.5	2797.5	0.4	Y1_sc1.49_92751_92975_+/1-225	225	92	27	55	51	36.4	9938	0	9415	9453	0	23.5	23.5	0	8	8	31.5	0	0	0	1	3	4	0	0	0	1	1	2	6	0	5	5	0	2	2	7	0	0	0	0
input	input_consensus	9640	2623.5	2478.5	1740.5	2797.5	0.4	Y1_sc1.5_1586331_1594765_-/1-8435	8435	2351	2137	1631	2316	44.7	9938	0	1210	1467	27.5	17	44.5	30	27	57	101.5	16	28	44	17	16	33	15	23	38	14	20	34	149	0	0.5	0.5	1	0	1	1.5	2	5	7	1.5
input	input_consensus	9640	2623.5	2478.5	1740.5	2797.5	0.4	Y1_sc1.5_1352670_1361870_-/1-9201	9201	2534	2346	1674	2647	43.7	9938	0	439	506	8.5	2	10.5	14	6	20	30.5	3	6	9	4	5.5	9.5	2	8	10	3	2.5	5.5	34	4	1.5	5.5	1	0	1	6.5	2	1	3	0.5
input	input_consensus	9640	2623.5	2478.5	1740.5	2797.5	0.4	Y1_sc1.26_4298_4536_-/1-239	239	97	30	56	56	36	9938	0	9402	9448	1	23.5	24.5	1	8	9	33.5	1	0	1	3	4	7	0	0	0	1	2	3	11	0	4	4	0	2	2	6	0	0	0	0
input	input_consensus	9640	2623.5	2478.5	1740.5	2797.5	0.4	Y1_sc1.5_1377346_1386708_-/1-9363	9363	2574	2390	1689	2710	43.6	9938	0	279	352	7.5	3	10.5	11.5	5.5	17	27.5	2	5	7	7	7	14	1	12.5	13.5	3	2.5	5.5	40	1.5	1	2.5	2	0	2	4.5	3	1	4	0.5
input	input_consensus	9640	2623.5	2478.5	1740.5	2797.5	0.4	Y1_sc1.72_1_7904_-/1-7904	7904	2571	1426	1240	2667	33.7	9938	0	1749	2768	360.5	2	362.5	601	5	606	968.5	1	2	3	4	10	14	2	7	9	4.5	6	10.5	36.5	332	1	333	187	0	187	520	67	0	67	20.5
input	input_consensus	9640	2623.5	2478.5	1740.5	2797.5	0.4	Y1_sc1.5_1410675_1418016_-/1-7342	7342	2055	1834	1394	2059	44	9938	0	2298	2489	14.5	13	27.5	23	19	42	69.5	11	15	26	18	15	33	16	18	34	10	17.5	27.5	120.5	0	1	1	1	1	2	3	1	1	2	0.5
input	input_consensus	9640	2623.5	2478.5	1740.5	2797.5	0.4	Y1_sc1.55_16208_16443_-/1-236	236	101	22	49	64	30.1	9938	0	9404	9437	0	17.5	17.5	2	2	4	21.5	1	0	1	3	5	8	0	0	0	1	1	2	11	0	0	0	0	1	1	1	0	0	0	0
input	input_consensus	9640	2623.5	2478.5	1740.5	2797.5	0.4	Y1_sc1.5_1560503_1568616_-/1-8114	8114	2264	2044	1562	2244	44.4	9938	0	1529	1901	37	24	61	35	32	67	128	23.5	39	62.5	32	27	59	23.5	24	47.5	28	41	69	238	1	0.5	1.5	1	0	1	2.5	1	5	6	2.5
input	input_consensus	9640	2623.5	2478.5	1740.5	2797.5	0.4	Y1_sc1.5_1283022_1283242_+/1-221	221	91	28	54	48	37.1	9938	0	9419	9453	0	22.5	22.5	0	8	8	30.5	0	0	0	0	2	2	0	0	0	0	1	1	3	0	5	5	0	4	4	9	0	0	0	0
input	input_consensus	9640	2623.5	2478.5	1740.5	2797.5	0.4	Y1_sc1.1_519953_520173_+/1-221	221	95	25	51	50	34.4	9938	0	9420	9454	2	21.5	23.5	0	6	6	29.5	0	0	0	0	2	2	0	0	0	0	1	1	3	0	4	4	0	3	3	7	0	0	0	0
input	input_consensus	9640	2623.5	2478.5	1740.5	2797.5	0.4	Y1_sc1.7_1442498_1442717_+/1-220	220	94	24	54	48	35.5	9938	0	9420	9464	3	23.5	26.5	1	8	9	35.5	0	1	1	1	3	4	0	1	1	1	1	2	8	0	6	6	0	3	3	9	0	0	0	0
input	input_consensus	9640	2623.5	2478.5	1740.5	2797.5	0.4	Y1_sc1.23_559664_559899_-/1-236	236	95	30	55	56	36	9938	0	9404	9451	1	24.5	25.5	1	9	10	35.5	1	0	1	3	5	8	0	0	0	1	1	2	11	0	5	5	0	2	2	7	0	0	0	0
input	input_consensus	9640	2623.5	2478.5	1740.5	2797.5	0.4	Y1_sc1.1_528551_528786_+/1-236	236	98	27	52	59	33.5	9938	0	9404	9451	4	24.5	28.5	1	6	7	35.5	1	0	1	3	5	8	0	0	0	1	1	2	11	0	3	3	0	2	2	5	0	0	0	0
input	input_consensus	9640	2623.5	2478.5	1740.5	2797.5	0.4	Y1_sc1.1_251777_251995_+/1-219	219	92	26	46	55	32.9	9938	0	9422	9463	2	18.5	20.5	2	5	7	27.5	2	0	2	4	3	7	0	0	0	1	2	3	12	0	1	1	0	1	1	2	0	0	0	0
input	input_consensus	9640	2623.5	2478.5	1740.5	2797.5	0.4	Y1_sc1.59_4285_13689_+/1-9405	9405	2935	1844	1332	3294	33.8	9938	0	243	1423	359.5	14	373.5	589	37	626	999.5	14.5	17	31.5	32.5	37	69.5	19	9	28	27	13.5	40.5	169.5	325.5	0.5	326	174	1	175	501	69	2	71	25.5
input	input_consensus	9640	2623.5	2478.5	1740.5	2797.5	0.4	Y1_sc1.5_1298997_1299237_+/1-241	241	101	26	53	61	32.8	9938	0	9399	9445	2	22.5	24.5	1	5	6	30.5	1	0	1	4	7	11	0	0	0	2	1	3	15	0	2	2	0	0	0	2	0	0	0	0
input	input_consensus	9640	2623.5	2478.5	1740.5	2797.5	0.4	Y1_sc1.5_1361341_1368684_-/1-7344	7344	2063	1820	1395	2066	43.8	9938	0	2297	2798	37	34	71	67	47	114	185	30.5	38	68.5	52	38	90	41.5	35	76.5	34	43.5	77.5	312.5	3	0	3	2	2	4	7	1	5	6	2.5
input	input_consensus	9640	2623.5	2478.5	1740.5	2797.5	0.4	Y1_sc1.5_1336667_1343931_-/1-7265	7265	2042	1815	1374	2034	43.9	9938	0	2375	2557	14.5	13	27.5	21	19	40	67.5	9	15	24	16	14	30	16	18	34	9	16.5	25.5	113.5	0	1	1	1	1	2	3	1	1	2	0.5
input	input_consensus	9640	2623.5	2478.5	1740.5	2797.5	0.4	Y1_sc1.23_569315_569546_-/1-232	232	91	29	56	56	36.6	9938	0	9408	9454	0	24.5	24.5	1	11	12	36.5	0	0	0	1	7	8	0	0	0	1	0	1	9	0	4	4	0	2	2	6	0	0	0	0
input	input_consensus	9640	2623.5	2478.5	1740.5	2797.5	0.4	Y1_sc1.4_300_769_+/1-470	470	200	47	78	145	26.6	9938	0	9175	9370	17	29.5	46.5	8	11	19	65.5	3	3	6	36.5	36	72.5	8	15	23	11	11	22	123.5	1	1	2	0	0	0	2	0	0	0	0
input	input_consensus	9640	2623.5	2478.5	1740.5	2797.5	0.4	Y1_sc1.33_8_628_+/1-621	621	232	111	38	240	24	9938	0	9040	9368	26.5	16	42.5	22	32	54	96.5	18	4	22	42.5	75	117.5	18	5	23	12	35	47	209.5	0	5	5	1	9	10	15	0	3	3	0
input	input_consensus	9640	2623.5	2478.5	1740.5	2797.5	0.4	Y1_sc1.66_8857_12210_+/1-3354	3354	870	927	644	913	46.8	9938	0	6303	6852	97	59	156	76	54	130	286	38	23	61	26	30	56	45	12	57	49.5	22	71.5	245.5	12	10	22	14	8	22	44	16	9	25	13
input	input_consensus	9640	2623.5	2478.5	1740.5	2797.5	0.4	Y1_sc1.5_1577612_1586992_-/1-9381	9381	2579	2410	1684	2708	43.6	9938	0	259	485	20.5	15	35.5	41	28	69	104.5	15	9	24	25	11.5	36.5	6	13	19	15	24.5	39.5	119	0	2.5	2.5	1	1	2	4.5	5	2	7	1.5
input	input_consensus	9640	2623.5	2478.5	1740.5	2797.5	0.4	Y1_sc1.60_9096_10862_-/1-1767	1767	607	314	159	687	26.8	9938	0	7875	7971	5.5	7	12.5	21	7	28	40.5	5	3	8	14	10.5	24.5	4	5	9	4	7	11	52.5	2	0	2	1	0	1	3	1	0	1	0.5
input	input_consensus	9640	2623.5	2478.5	1740.5	2797.5	0.4	Y1_sc1.104_6_2160_+/1-2155	2155	760	418	406	571	38.2	9938	0	7497	7649	18.5	13	31.5	17	14	31	62.5	6	9	15	14	14	28	8	8	16	11	7	18	77	1	0	1	1	1	2	3	0	1	1	4.5
input	input_consensus	9640	2623.5	2478.5	1740.5	2797.5	0.4	Y1_sc1.97_1_2487_-/1-2487	2487	672	648	547	620	48	9938	0	7203	7375	10	9	19	12	8	20	39	10	7	17	10	11	21	7	10	17	16	12	28	83	1	0	1	0	0	0	1	1	3	4	2
input	input_consensus	9640	2623.5	2478.5	1740.5	2797.5	0.4	Y1_sc1.2_682566_682801_-/1-236	236	99	26	51	60	32.6	9938	0	9404	9442	1	20.5	21.5	1	4	5	26.5	1	0	1	3	4	7	0	0	0	1	2	3	11	0	1	1	0	1	1	2	0	0	0	0
input	input_consensus	9640	2623.5	2478.5	1740.5	2797.5	0.4	Y1_sc1.5_1516399_1518202_-/1-1804	1804	463	476	295	570	42.7	9938	0	7842	8167	17.5	26	43.5	37	47	84	127.5	9	24	33	34.5	29	63.5	11	29	40	33.5	19	52.5	189	1.5	3.5	5	5	3	8	13	4	5	9	1
input	input_consensus	9640	2623.5	2478.5	1740.5	2797.5	0.4	Y1_sc1.5_1438635_1442510_-/1-3876	3876	971	1085	836	984	49.6	9938	0	5771	5899	8	5	13	16	12	28	41	7	10	17	7	7	14	15	11	26	7	15.5	22.5	79.5	1	0	1	0	0	0	1	0	1	1	0
input	input_consensus	9640	2623.5	2478.5	1740.5	2797.5	0.4	Y1_sc1.5_1393327_1400752_-/1-7426	7426	2090	1843	1398	2095	43.6	9938	0	2214	2259	9.5	1	10.5	19	1	20	30.5	1	0	1	3	4	7	0	4	4	1	1	2	14	8	0	8	5	0	5	13	1	1	2	0.5
input	input_consensus	9640	2623.5	2478.5	1740.5	2797.5	0.4	Y1_sc1.43_226378_226597_-/1-220	220	95	22	50	53	32.7	9938	0	9420	9446	0	18.5	18.5	0	4	4	22.5	0	0	0	0	3	3	0	0	0	0	0	0	3	0	0	0	0	1	1	1	0	0	0	0
input	input_consensus	9640	2623.5	2478.5	1740.5	2797.5	0.4	Y1_sc1.2_691247_691478_-/1-232	232	95	28	54	55	35.3	9938	0	9409	9453	0	22.5	22.5	2	7	9	31.5	0	0	0	4	5	9	0	0	0	0	2	2	11	0	1	1	0	0	0	1	0	0	0	0
input	input_consensus	9640	2623.5	2478.5	1740.5	2797.5	0.4	Y1_sc1.55_24864_25083_-/1-220	220	92	24	53	51	35	9938	0	9420	9450	0	21.5	21.5	0	5	5	26.5	0	0	0	0	2	2	0	0	0	0	1	1	3	0	1	1	0	1	1	2	0	0	0	0
input	input_consensus	9640	2623.5	2478.5	1740.5	2797.5	0.4	Y1_sc1.43_13034_13235_-/1-202	202	84	20	49	49	34.2	9938	0	9438	9461	0	18.5	18.5	0	2	2	20.5	0	0	0	0	1	1	0	0	0	0	1	1	2	0	0	0	0	2	2	2	0	0	0	0
input	input_consensus	9640	2623.5	2478.5	1740.5	2797.5	0.4	Y1_sc1.5_1360871_1362033_-/1-1163	1163	282	326	110	445	37.5	9938	0	8478	8571	4	5	9	11.5	14.5	26	35	1	6	7	10	5	15	4.5	8	12.5	9	11	20	54.5	0	1.5	1.5	1	1	2	3.5	1	0	1	0
input	input_consensus	9640	2623.5	2478.5	1740.5	2797.5	0.4	Y1_sc1.5_1319317_1322988_-/1-3672	3672	1156	793	577	1146	37.3	9938	0	5968	6012	8.5	3	11.5	17	1	18	29.5	1	0	1	3	5	8	0	3	3	1	1	2	14	7	0	7	4	0	4	11	1	0	1	0.5
input	input_consensus	9640	2623.5	2478.5	1740.5	2797.5	0.4	Y1_sc1.58_5874_6109_-/1-236	236	102	26	48	60	31.4	9938	0	9404	9437	0	16.5	16.5	1	4	5	21.5	1	0	1	3	4	7	0	0	0	1	2	3	11	0	2	2	0	1	1	3	0	0	0	0
input	input_consensus	9640	2623.5	2478.5	1740.5	2797.5	0.4	Y1_sc1.5_1368668_1378061_-/1-9394	9394	2582	2393	1682	2737	43.4	9938	0	246	345	13.5	6	19.5	26	9	35	54.5	2	3	5	9	6	15	1	6.5	7.5	5	8.5	13.5	41	8	3.5	11.5	7	0	7	18.5	2	1	3	0.5
input	input_consensus	9640	2623.5	2478.5	1740.5	2797.5	0.4	Y1_sc1.5_1534687_1542801_-/1-8115	8115	2265	2043	1565	2242	44.5	9938	0	1528	2164	57	41	98	67	60	127	225	42.5	63	105.5	55	45	100	46.5	42	88.5	47	64	111	405	2	0.5	2.5	2	1	3	5.5	2	7	9	3.5
input	input_consensus	9640	2623.5	2478.5	1740.5	2797.5	0.4	Y1_sc1.5_1460018_1467134_-/1-7117	7117	2007	1776	1341	1993	43.8	9938	0	2523	2704	14.5	13	27.5	22	18	40	67.5	9	14	23	17	14	31	16	17	33	9	16.5	25.5	112.5	0	1	1	1	1	2	3	1	0	1	0.5
input	input_consensus	9640	2623.5	2478.5	1740.5	2797.5	0.4	Y1_sc1.5_1525965_1535348_-/1-9384	9384	2579	2413	1684	2708	43.7	9938	0	256	502	23.5	16	39.5	42	30	72	111.5	15	10	25	26	13.5	39.5	8	15	23	17	27.5	44.5	132	0	3.5	3.5	1	1	2	5.5	5	3	8	3.5
input	input_consensus	9640	2623.5	2478.5	1740.5	2797.5	0.4	Y1_sc1.9_51148_51367_+/1-220	220	95	25	50	50	34.1	9938	0	9420	9449	0	18.5	18.5	0	7	7	25.5	0	0	0	0	3	3	0	0	0	0	0	0	3	0	4	4	0	1	1	5	0	0	0	0
input	input_consensus	9640	2623.5	2478.5	1740.5	2797.5	0.4	Y1_sc1.5_1310974_1319930_-/1-8957	8957	2957	1552	1153	3195	30.5	9938	0	768	2224	501.5	8	509.5	701	11.5	712.5	1222	3	6	9	12	16.5	28.5	1	4	5	5	3	8	50.5	357	0	357	227	1	228	585	89.5	0	89.5	47.5
input	input_consensus	9640	2623.5	2478.5	1740.5	2797.5	0.4	Y1_sc1.5_1418009_1427392_-/1-9384	9384	2575	2393	1682	2734	43.4	9938	0	256	336	10.5	5	15.5	21	6	27	42.5	2	1	3	7	6	13	1	6.5	7.5	4	6.5	10.5	34	6	1.5	7.5	4	0	4	11.5	2	1	3	0.5
input	input_consensus	9640	2623.5	2478.5	1740.5	2797.5	0.4	Y1_sc1.87_79_2789_+/1-2711	2711	890	567	383	871	35	9938	0	6936	7089	12.5	9	21.5	23	17	40	61.5	9	8	17	18	15	33	8	8	16	8	10	18	84	0	1	1	0	0	0	1	0	1	1	1.5
input	input_consensus	9640	2623.5	2478.5	1740.5	2797.5	0.4	Y1_sc1.5_1288459_1288682_+/1-224	224	97	22	52	53	33	9938	0	9416	9448	1	20.5	21.5	0	4	4	25.5	0	0	0	1	4	5	0	0	0	1	0	1	6	0	2	2	0	1	1	3	0	0	0	0
input	input_consensus	9640	2623.5	2478.5	1740.5	2797.5	0.4	Y1_sc1.5_1555281_1561164_-/1-5884	5884	1469	1647	1138	1630	47.3	9938	0	3757	4090	30	27	57	40.5	44.5	85	142	23	23	46	22.5	13	35.5	20	21	41	29.5	36	65.5	188	0	3	3	2	1	3	6	5	3	8	4
input	input_consensus	9640	2623.5	2478.5	1740.5	2797.5	0.4	Y1_sc1.66_14911_18822_+/1-3912	3912	1080	1010	741	1081	44.8	9938	0	5746	6403	126	61	187	84	41	125	312	37	32	69	43	55	98	48	23	71	53	36	89	327	15	6	21	14	5	19	40	18	2	20	14
input	input_consensus	9640	2623.5	2478.5	1740.5	2797.5	0.4	Y1_sc1.60_1_1131_-/1-1131	1131	253	313	121	444	38.4	9938	0	8514	8644	5	16	21	19	14	33	54	1	9	10	12	5	17	3.5	14	17.5	8	16	24	68.5	4.5	0	4.5	1	4	5	9.5	2	0	2	0
[truncated: 17 more columns]
