# Supplementary material for: In silico reversal of repeat-induced point mutation (RIP) identifies the origins of repeat families and uncovers obscured duplicated genes
Source: BMC Genomics. 2010 Nov 24;11:655. doi: 10.1186/1471-2164-11-655 (PMC3017866; doi:10.1186/1471-2164-11-655)
Supplement: Additional file 6 — List of predicted functional RecQ helicases in the S. nodorum genome. [file 1471-2164-11-655-S6.ZIP › derip/elsa_aln_derip_2009_8_19_15_39_44_ripalign.txt]

input	deRIP_consensus	5176	2168	838.5	687.5	1482	0.3	deRIP_consensus	5176	2163	837	684	1479	29.5	5273	0	0	0	0	0	0	0	0	0	0	0	0	0	0	0	0	0	0	0	0	0	0	0	0	0	0	0	0	0	0	0	0	0	0
input	deRIP_consensus	5176	2168	838.5	687.5	1482	0.3	1_ELSASN_sc1.29_6583_7194_+/1-612	612	255	75	94	188	27.6	5273	0	4565	4634	18	20	38	27.5	1	28.5	66.5	0	0	0	0	0	0	0	0	0	0	0	0	0	14	0	14	12	0	12	26	3	0	3	5
input	deRIP_consensus	5176	2168	838.5	687.5	1482	0.3	2_ELSASN_sc1.37_302790_303967_-/1-1178	1178	481	146	165	386	26.4	5273	0	3998	4125	37	33	70	54	1.5	55.5	125.5	0	0	0	0	0	0	0	0	0	0	0	0	0	29	0	29	24	0	24	53	5	0	5	8
input	deRIP_consensus	5176	2168	838.5	687.5	1482	0.3	3_ELSASN_sc1.48_138664_139817_-/1-1154	1154	479	130	158	387	25	5273	0	4022	4164	41	32	73	65.5	2	67.5	140.5	0	0	0	0	0	0	0	0	0	0	0	0	0	36	0	36	26	0	26	62	5	0	5	8
input	deRIP_consensus	5176	2168	838.5	687.5	1482	0.3	4_ELSASN_sc1.32_132309_137291_-/1-4983	4983	2027	694	722	1540	28.4	5273	0	193	665	78.5	145.5	224	145	34	179	403	2	2	4	17	19	36	5	5	10	9	6	15	65	76	0	76	47	0	47	123	11	1	12	16
input	deRIP_consensus	5176	2168	838.5	687.5	1482	0.3	5_ELSASN_sc1.16_946114_949239_+/1-3126	3126	1345	354	386	1041	23.7	5273	0	2050	2351	84.5	58	142.5	147	4	151	293.5	0	0	0	2.5	0	2.5	0	0	0	0	0	0	2.5	87	0	87	51	0	51	138	14.5	0	14.5	16.25
input	deRIP_consensus	5176	2168	838.5	687.5	1482	0.3	6_ELSASN_sc1.22_6304_6877_-/1-574	574	261	60	72	181	23	5273	0	4602	4655	16	13	29	20	3	23	52	0	0	0	1	0	1	0	0	0	0	0	0	1	11	0	11	9	0	9	20	2	0	2	3
input	deRIP_consensus	5176	2168	838.5	687.5	1482	0.3	7_ELSASN_sc1.37_305806_309795_-/1-3990	3990	1696	503	501	1290	25.2	5273	0	1203	1577	103.5	85	188.5	146.5	6.5	153	341.5	0	0	0	1	4.5	5.5	1	1	2	1	2	3	10.5	97	0	97	63	0	63	160	15	0	15	20
input	deRIP_consensus	5176	2168	838.5	687.5	1482	0.3	8_ELSASN_sc1.31_216_511_-/1-296	296	132	33	32	99	22	5273	0	4880	4906	6	4	10	14	0	14	24	0	0	0	0	2	2	0	0	0	0	0	0	2	12	0	12	4	0	4	16	1	0	1	0
input	deRIP_consensus	5176	2168	838.5	687.5	1482	0.3	9_ELSASN_sc1.26_324580_329718_-/1-5139	5139	2106	697	729	1607	27.7	5273	0	37	451	94	138.5	232.5	154.5	18	172.5	405	0	0	0	1.5	1	2.5	0	0	0	0	0	0	2.5	93	0	93	62	0	62	155	11.5	3.5	15	17.25
input	deRIP_consensus	5176	2168	838.5	687.5	1482	0.3	10_ELSASN_sc1.16_972516_974535_+/1-2020	2020	850	244	258	668	24.9	5273	0	3158	3379	66	52	118	97	2.5	99.5	217.5	0	0	0	0	0	0	0	0	0	0	0	0	0	55	0	55	40	0	40	95	9	0	9	10
input	deRIP_consensus	5176	2168	838.5	687.5	1482	0.3	11_ELSASN_sc1.22_8117_8582_-/1-466	466	189	61	52	164	24.2	5273	0	4713	4773	21.5	4	25.5	23	1.5	24.5	50	0	0	0	2	2.5	4.5	0	0	0	0	0	0	4.5	14	0	14	11	0	11	25	3	0	3	4
input	deRIP_consensus	5176	2168	838.5	687.5	1482	0.3	12_ELSASN_sc1.14_1014765_1017064_/1-2300	2300	969	290	294	747	25.4	5273	0	2884	3118	59	61.5	120.5	90.5	5	95.5	216	0	1	1	0	0	0	0	5	5	0	3	3	9	57	0	57	37	0	37	94	8.5	1	9.5	11
input	deRIP_consensus	5176	2168	838.5	687.5	1482	0.3	13_ELSASN_sc1.14_1_3062_+/1-3062	3062	1244	401	446	971	27.7	5273	0	2164	2528	59	101	160	114.5	14	128.5	288.5	0	1	1	5	10	15	0	2	2	4	2	6	24	67	0	67	32	0	32	99	6	1	7	15
input	deRIP_consensus	5176	2168	838.5	687.5	1482	0.3	14_ELSASN_sc1.25_28380_28624_+/1-245	245	108	31	36	70	27.3	5273	0	4986	5084	14.5	7	21.5	7	1	8	29.5	0	1	1	2	4	6	0	2	2	2	2	4	13	5	0	5	6	0	6	11	0	0	0	4
input	deRIP_consensus	5176	2168	838.5	687.5	1482	0.3	15_ELSASN_sc1.45_196879_199882_-/1-3004	3004	1274	330	371	1029	23.3	5273	0	2176	2816	114.5	104	218.5	184.5	30	214.5	433	8	8	16	58	71	129	17	9	26	20	11	31	202	86	0	86	54	0	54	140	14	0	14	14
input	deRIP_consensus	5176	2168	838.5	687.5	1482	0.3	16_ELSASN_sc1.9_1329649_1331433_-/1-1785	1785	767	203	208	607	23	5273	0	3399	3657	64.5	54	118.5	94	6.5	100.5	219	1	0	1	9	13	22	0	1	1	5	1	6	30	53	0	53	37	0	37	90	9	1	10	9
input	deRIP_consensus	5176	2168	838.5	687.5	1482	0.3	17_ELSASN_sc1.38_48952_49304_+/1-353	353	117	87	76	73	46.2	5273	0	4824	4942	6	26	32	8	24	32	64	0	4	4	6	13	19	4	11	15	4	11	15	53	1	0	1	0	0	0	1	3	3	6	0
[truncated: 17 more columns]
