# Supplementary material for: In silico reversal of repeat-induced point mutation (RIP) identifies the origins of repeat families and uncovers obscured duplicated genes
Source: BMC Genomics. 2010 Nov 24;11:655. doi: 10.1186/1471-2164-11-655 (PMC3017866; doi:10.1186/1471-2164-11-655)
Supplement: Additional file 6 — List of predicted functional RecQ helicases in the S. nodorum genome. [file 1471-2164-11-655-S6.ZIP › derip/molly_aln_derip_2009_8_19_15_39_59_ripalign.txt]

input	deRIP_consensus	1899	670	411.5	336	481.5	0.4	deRIP_consensus	1899	670	411	336	481	39.4	1946	0	0	0	0	0	0	0	0	0	0	0	0	0	0	0	0	0	0	0	0	0	0	0	0	0	0	0	0	0	0	0	0	0	0
input	deRIP_consensus	1899	670	411.5	336	481.5	0.4	1_MOLLYSN_sc1.34_371255_371589_+/1-335	335	119	60	44	112	31	1946	0	1564	1633	14	14	28	32	2	34	62	1	0	1	1	1	2	0	0	0	1	3	4	7	20	0	20	10	1	11	31	1	0	1	0
input	deRIP_consensus	1899	670	411.5	336	481.5	0.4	2_MOLLYSN_sc1.40_34597_36460_-/1-1864	1864	691	267	295	611	30.2	1946	0	37	392	114	77	191	150	12	162	353	0	0	0	0	0	0	0	0	0	0	0	0	0	119	0	119	97	0	97	216	5	3	8	7
input	deRIP_consensus	1899	670	411.5	336	481.5	0.4	3_MOLLYSN_sc1.32_370148_372013_+/1-1866	1866	706	259	280	621	28.9	1946	0	35	396	123	72	195	154.5	8	162.5	357.5	0	0	0	0	0	0	0	0	0	1	0	1	1	120	0	120	97	0	97	217	9	0	9	7
input	deRIP_consensus	1899	670	411.5	336	481.5	0.4	4_MOLLYSN_sc1.8_685525_685959_-/1-435	435	192	39	68	136	24.6	1946	0	1464	1557	35	16	51	35	0	35	86	0	0	0	2	0	2	3	0	3	1	1	2	7	26	0	26	22	0	22	48	1	0	1	2
input	deRIP_consensus	1899	670	411.5	336	481.5	0.4	5_MOLLYSN_sc1.4_894_1093_-/1-200	200	81	20	31	68	25.5	1946	0	1699	1743	26	5	31	13	0	13	44	0	0	0	0	0	0	0	0	0	0	0	0	0	10	0	10	19	0	19	29	1	0	1	3
input	deRIP_consensus	1899	670	411.5	336	481.5	0.4	6_MOLLYSN_sc1.9_1331434_1331867_/1-434	434	157	66	52	159	27.2	1946	0	1465	1558	28	12	40	49	3	52	92	0	0	0	0	0	0	0	0	0	0	1	1	1	24	0	24	19	0	19	43	3	0	3	0
input	deRIP_consensus	1899	670	411.5	336	481.5	0.4	7_MOLLYSN_sc1.45_207938_209809_-/1-1872	1872	743	241	250	638	26.2	1946	0	32	432	150	69	219	169	5	174	393	0	0	0	0	0	0	0	0	0	2	0	2	2	129	0	129	109	0	109	238	8	0	8	11
input	deRIP_consensus	1899	670	411.5	336	481.5	0.4	8_MOLLYSN_sc1.36_327417_327871_-/1-455	455	203	41	60	151	22.2	1946	0	1445	1555	35	22	57	50	1	51	108	0	0	0	0	1	1	0	0	0	0	0	0	1	40	0	40	21	0	21	61	1	1	2	3
input	deRIP_consensus	1899	670	411.5	336	481.5	0.4	9_MOLLYSN_sc1.4_46_392_-/1-347	347	156	27	48	116	21.6	1946	0	1552	1645	27	22	49	39	0	39	88	0	1	1	1	2	3	0	0	0	0	1	1	5	29	0	29	14	0	14	43	0	0	0	1
input	deRIP_consensus	1899	670	411.5	336	481.5	0.4	10_MOLLYSN_sc1.58_25648_25899_+/1-252	252	100	25	32	95	22.6	1946	0	1647	1713	20	11	31	32	0	32	63	0	1	1	1	1	2	0	0	0	0	0	0	3	26	0	26	13	0	13	39	0	0	0	1
input	deRIP_consensus	1899	670	411.5	336	481.5	0.4	11_MOLLYSN_sc1.29_7264_8132_+/1-869	869	349	98	123	299	25.4	1946	0	1030	1222	71	35	106	83	1	84	190	0	0	0	1	1	2	0	0	0	0	0	0	2	65	0	65	49	0	49	114	2	0	2	5
input	deRIP_consensus	1899	670	411.5	336	481.5	0.4	12_MOLLYSN_sc1.50_7375_9245_-/1-1871	1871	752	204	236	679	23.5	1946	0	34	510	158	68	226	209	4	213	439	4	2	6	10	6	16	4	0	4	2	3	5	31	140	0	140	108	0	108	248	7	0	7	10
input	deRIP_consensus	1899	670	411.5	336	481.5	0.4	13_MOLLYSN_sc1.48_7086_8174_+/1-1089	1089	437	128	153	371	25.8	1946	0	811	1069	95	42	137	97	8	105	242	0	2	2	4	6	10	3	0	3	0	0	0	15	78	0	78	67	0	67	145	0	0	0	7
input	deRIP_consensus	1899	670	411.5	336	481.5	0.4	14_MOLLYSN_sc1.4_10448_11356_-/1-909	909	346	117	123	323	26.4	1946	0	990	1187	62	32	94	89	3	92	186	0	0	0	0	4	4	2	0	2	4	1	5	11	58	0	58	49	0	49	107	5	0	5	5
input	deRIP_consensus	1899	670	411.5	336	481.5	0.4	15_MOLLYSN_sc1.11_24270_25054_-/1-785	785	292	114	112	267	28.8	1946	0	1114	1282	47	29	76	73	4	77	153	0	3	3	2	4	6	0	0	0	2	4	6	15	49	0	49	35	0	35	84	5	0	5	2
input	deRIP_consensus	1899	670	411.5	336	481.5	0.4	16_MOLLYSN_sc1.29_1157_2010_+/1-854	854	315	116	119	304	27.5	1946	0	1047	1232	53	33	86	86	2.5	88.5	174.5	0	0	0	1	5	6	0	0	0	0	2	2	8	57	0	57	44	0	44	101	9	0	9	4
input	deRIP_consensus	1899	670	411.5	336	481.5	0.4	17_MOLLYSN_sc1.67_1632_2956_+/1-1325	1325	483	205	179	458	29	1946	0	576	846	85	44	129	111	8	119	248	1	2	3	2	5	7	3	1	4	5	1	6	20	84	0	84	69	1	70	154	7	0	7	4
input	deRIP_consensus	1899	670	411.5	336	481.5	0.4	18_MOLLYSN_sc1.67_9984_10558_+/1-575	575	230	66	109	170	30.4	1946	0	1324	1433	37	30	67	40	2	42	109	0	0	0	0	0	0	0	0	0	0	0	0	0	35	0	35	28	0	28	63	0	0	0	6
input	deRIP_consensus	1899	670	411.5	336	481.5	0.4	19_MOLLYSN_sc1.7_207534_209401_-/1-1868	1868	707	272	281	608	29.6	1946	0	33	397	124	73	197	149	13	162	359	0	0	0	1	1	2	0	0	0	0	1	1	3	117	0	117	97	0	97	214	7	1	8	9
input	deRIP_consensus	1899	670	411.5	336	481.5	0.4	20_MOLLYSN_sc1.32_129308_131171_+/1-1864	1864	732	234	253	645	26.1	1946	0	35	437	147	68	215	179	7	186	401	0	0	0	0	0	0	0	0	0	0	1	1	1	130	0	130	110	0	110	240	7	0	7	11
input	deRIP_consensus	1899	670	411.5	336	481.5	0.4	21_MOLLYSN_sc1.14_435933_437795_+/1-1863	1863	693	252	292	626	29.2	1946	0	37	397	118	78	196	158	5	163	359	0	0	0	0	0	0	0	0	0	0	0	0	0	120	0	120	99	0	99	219	4	0	4	5
input	deRIP_consensus	1899	670	411.5	336	481.5	0.4	22_MOLLYSN_sc1.6_1228321_1230159_/1-1839	1839	679	263	295	602	30.3	1946	0	63	400	105	73	178	146	9	155	333	0	0	0	0	0	0	0	1	1	0	0	0	1	111	0	111	89	0	89	200	6	1	7	5
input	deRIP_consensus	1899	670	411.5	336	481.5	0.4	23_MOLLYSN_sc1.33_377978_379845_-/1-1868	1868	704	250	281	633	28.4	1946	0	32	431	115	71	186	167	15	182	368	0	0	0	6	5	11	7	0	7	8	4	12	30	119	1	120	93	0	93	213	7	1	8	6
input	deRIP_consensus	1899	670	411.5	336	481.5	0.4	24_MOLLYSN_sc1.4_2328_3097_-/1-770	770	314	78	96	282	22.6	1946	0	1129	1315	59	28	87	91	1	92	179	1	0	1	2	1	3	1	1	2	1	0	1	7	70	0	70	42	0	42	112	1	0	1	4
input	deRIP_consensus	1899	670	411.5	336	481.5	0.4	25_MOLLYSN_sc1.26_2616_3301_-/1-686	686	281	71	84	250	22.6	1946	0	1215	1387	60	21	81	72.5	1	73.5	154.5	1	1	2	5	0	5	1	1	2	4	2	6	15	40	0	40	41	0	41	81	3	0	3	3
input	deRIP_consensus	1899	670	411.5	336	481.5	0.4	26_MOLLYSN_sc1.18_882207_884071_+/1-1865	1865	729	238	258	640	26.6	1946	0	34	422	144	70	214	170	3	173	387	0	0	0	0	0	0	0	0	0	1	0	1	1	127	0	127	107	0	107	234	5	0	5	11
input	deRIP_consensus	1899	670	411.5	336	481.5	0.4	27_MOLLYSN_sc1.15_1002251_1004122/1-1872	1872	724	245	269	634	27.5	1946	0	33	427	132	68	200	166	6	172	372	4	2	6	1	4	5	1	1	2	3	0	3	16	126	0	126	104	0	104	230	8	0	8	8
input	deRIP_consensus	1899	670	411.5	336	481.5	0.4	28_MOLLYSN_sc1.5_1294426_1296293_/1-1868	1868	709	241	281	637	27.9	1946	0	37	429	132	79	211	163	3	166	377	0	2	2	1	2	3	2	1	3	1	0	1	9	132	0	132	106	0	106	238	7	0	7	9
input	deRIP_consensus	1899	670	411.5	336	481.5	0.4	29_MOLLYSN_sc1.63_10527_12396_+/1-1870	1870	718	250	272	630	27.9	1946	0	35	433	136	73	209	166	8	174	383	0	1	1	3	3	6	0	0	0	0	2	2	9	128	0	128	102	0	102	230	7	0	7	11
input	deRIP_consensus	1899	670	411.5	336	481.5	0.4	30_MOLLYSN_sc1.11_1270542_1272406/1-1865	1865	702	254	283	626	28.8	1946	0	34	410	124	76	200	159	8	167	367	2	1	3	0	1	1	2	0	2	2	1	3	9	121	0	121	99	0	99	220	7	0	7	7
input	deRIP_consensus	1899	670	411.5	336	481.5	0.4	31_MOLLYSN_sc1.7_204043_205906_-/1-1864	1864	697	258	290	619	29.4	1946	0	35	403	122	78	200	154	7	161	361	0	1	1	1	0	1	2	2	4	0	1	1	7	120	0	120	95	0	95	215	7	2	9	8
input	deRIP_consensus	1899	670	411.5	336	481.5	0.4	32_MOLLYSN_sc1.11_1274684_1275933/1-1250	1250	485	141	194	430	26.8	1946	0	652	929	96	53	149	120	3	123	272	0	0	0	0	0	0	0	1	1	0	1	1	2	98	0	98	72	0	72	170	3	0	3	7
input	deRIP_consensus	1899	670	411.5	336	481.5	0.4	33_MOLLYSN_sc1.5_1303299_1305158_/1-1860	1860	705	241	274	640	27.7	1946	0	39	427	131	76	207	169	3	172	379	2	1	3	1	0	1	2	0	2	0	3	3	9	134	0	134	104	0	104	238	8	0	8	9
input	deRIP_consensus	1899	670	411.5	336	481.5	0.4	34_MOLLYSN_sc1.1_2264_4019_+/1-1756	1756	672	232	251	601	27.5	1946	0	143	516	113	72	185	157	4	161	346	3	0	3	4	5	9	4	0	4	8	3	11	27	120	0	120	91	0	91	211	5	0	5	8
input	deRIP_consensus	1899	670	411.5	336	481.5	0.4	35_MOLLYSN_sc1.8_243088_243482_-/1-395	395	129	87	114	65	50.9	1946	0	1504	1627	10	54	64	9	16	25	89	4	0	4	4	3	7	4	7	11	4	8	12	34	3	0	3	1	1	2	5	0	1	1	1
input	deRIP_consensus	1899	670	411.5	336	481.5	0.4	36_MOLLYSN_sc1.1_17177_19039_-/1-1863	1863	683	278	301	601	31.1	1946	0	36	435	110	85	195	147	23.5	170.5	365.5	1	0	1	6	6	12	6	1	7	9	4	13	33	111	0	111	88	0	88	199	5	3	8	6
input	deRIP_consensus	1899	670	411.5	336	481.5	0.4	37_MOLLYSN_sc1.28_413823_414835_+/1-1013	1013	421	114	97	381	20.8	1946	0	886	1159	101	25	126	119	6	125	251	0	1	1	4	8	12	2	1	3	4	2	6	22	72	0	72	63	0	63	135	9	0	9	5
input	deRIP_consensus	1899	670	411.5	336	481.5	0.4	38_MOLLYSN_sc1.19_25973_27181_+/1-1209	1209	360	281	304	264	48.4	1946	0	696	1131	38	97	135	38	53	91	226	12	27.5	39.5	46	21	67	11	25.5	36.5	22	38	60	203	8	1	9	10	2	12	21	3	12	15	2
input	deRIP_consensus	1899	670	411.5	336	481.5	0.4	39_MOLLYSN_sc1.34_367968_369250_-/1-1283	1283	533	114	160	476	21.4	1946	0	619	943	118	39	157	149	2	151	308	0	0	0	2	3	5	4	1	5	2	1	3	13	103	0	103	79	0	79	182	5	0	5	5
input	deRIP_consensus	1899	670	411.5	336	481.5	0.4	40_MOLLYSN_sc1.12_767912_769436_+/1-1525	1525	426	386	375	338	49.9	1946	0	381	1033	43	122	165	59	88	147	312	23	38	61	50	55	105	22	47	69	38	60	98	333	14	5	19	5	1	6	25	6	15	21	1
[truncated: 17 more columns]
