# Supplementary material for: In silico reversal of repeat-induced point mutation (RIP) identifies the origins of repeat families and uncovers obscured duplicated genes
Source: BMC Genomics. 2010 Nov 24;11:655. doi: 10.1186/1471-2164-11-655 (PMC3017866; doi:10.1186/1471-2164-11-655)
Supplement: Additional file 6 — List of predicted functional RecQ helicases in the S. nodorum genome. [file 1471-2164-11-655-S6.ZIP › derip/pixie_aln_derip_2009_8_19_15_40_09_ripalign.txt]

input	deRIP_consensus	1856	715	362.5	273.5	505	0.3	deRIP_consensus	1856	714	361	273	503	34.3	1918	0	0	0	0	0	0	0	0	0	0	0	0	0	0	0	0	0	0	0	0	0	0	0	0	0	0	0	0	0	0	0	0	0	0
input	deRIP_consensus	1856	715	362.5	273.5	505	0.3	1_PixieSN_sc1.25_485958_486159_+/1-202	202	86	36	17	63	26.2	1918	0	1654	1714	10	3	13	21	2	23	36	2	0	2	7	6	13	2	0	2	6	1	7	24	9	0	9	4	0	4	13	0	0	0	1
input	deRIP_consensus	1856	715	362.5	273.5	505	0.3	2_PixieSN_sc1.8_359693_361537_+/1-1845	1845	703	266	286	590	29.9	1918	0	11	339	73	88	161	106	21	127	288	6	6.5	12.5	7.5	8	15.5	1	0	1	8	1.5	9.5	38.5	64	0	64	56	0	56	120	3	1	4	4
input	deRIP_consensus	1856	715	362.5	273.5	505	0.3	3_PixieSN_sc1.21_715828_716151_+/1-324	324	133	45	35	111	24.7	1918	0	1532	1602	18	9	27	36	0	36	63	0.5	0	0.5	2	3	5	0	1	1	0	0	0	6.5	22	0	22	14	0	14	36	0	0	0	1
input	deRIP_consensus	1856	715	362.5	273.5	505	0.3	4_PixieSN_sc1.1_19893_21245_-/1-1353	1353	550	162	140	501	22.3	1918	0	508	766	77	40	117	119.5	2.5	122	239	1.5	0	1.5	3.5	5	8.5	0	1	1	1	0	1	12	61	0	61	51	0	51	112	8.5	0	8.5	2
input	deRIP_consensus	1856	715	362.5	273.5	505	0.3	5_PixieSN_sc1.7_559251_559483_+/1-233	233	50	72	54	57	54.1	1918	0	1640	1774	5	21	26	15	15	30	56	3	6	9	4	15	19	5	9	14	7	12	19	61	1	1	2	0	0	0	2	1	0	1	0
input	deRIP_consensus	1856	715	362.5	273.5	505	0.3	6_PixieSN_sc1.17_4265_5965_-/1-1701	1701	701	202	222	576	24.9	1918	0	157	527	97	75	172	134	12.5	146.5	318.5	2	4.5	6.5	8	8.5	16.5	4	3	7	13	5	18	48	80	0	80	67	0	67	147	3	0	3	6
input	deRIP_consensus	1856	715	362.5	273.5	505	0.3	7_PixieSN_sc1.35_10207_11032_-/1-826	826	336	90	99	301	22.9	1918	0	1030	1212	42	33	75	84.5	5	89.5	164.5	0.5	3	3.5	4	3	7	2	1	3	2	1	3	16.5	41	0	41	25	0	25	66	3	0	3	2
input	deRIP_consensus	1856	715	362.5	273.5	505	0.3	8_PixieSN_sc1.41_143753_145499_-/1-1747	1747	704	190	235	618	24.3	1918	0	109	470	92.5	77	169.5	145.5	11.5	157	326.5	2	1	3	10	13	23	1	0	1	6.5	0.5	7	34	80	0	80	63	0	63	143	8	0	8	5.5
input	deRIP_consensus	1856	715	362.5	273.5	505	0.3	9_PixieSN_sc1.41_150727_152481_-/1-1755	1755	713	197	230	615	24.3	1918	0	106	466	93.5	73	166.5	138	8	146	312.5	2	0	2	13	14.5	27.5	1	1	2	7.5	2	9.5	41	77	0	77	68	0	68	145	8	0	8	6.5
input	deRIP_consensus	1856	715	362.5	273.5	505	0.3	10_PixieSN_sc1.8_1357388_1359138_/1-1751	1751	701	198	242	610	25.1	1918	0	108	448	85	74	159	138	12	150	309	0	0.5	0.5	6.5	9	15.5	1	1	2	6	2	8	26	80	0	80	63	0	63	143	11.5	1	12.5	6
input	deRIP_consensus	1856	715	362.5	273.5	505	0.3	11_PixieSN_sc1.18_886227_888073_+/1-1847	1847	744	212	240	651	24.5	1918	0	11	348	99	65	164	148	2.5	150.5	314.5	3.5	3	6.5	2.5	5.5	8	0	1	1	3	0	3	18.5	93	0	93	82	0	82	175	7	0	7	5
input	deRIP_consensus	1856	715	362.5	273.5	505	0.3	12_PixieSN_sc1.23_554824_556570_+/1-1747	1747	704	194	237	612	24.7	1918	0	109	453	93	78.5	171.5	140.5	10	150.5	322	0	0.5	0.5	6	7	13	1	0.5	1.5	5	1	6	21	83	0	83	69	0.5	69.5	152.5	6	0	6	6
input	deRIP_consensus	1856	715	362.5	273.5	505	0.3	13_PixieSN_sc1.28_445813_447559_+/1-1747	1747	706	206	232	603	25.1	1918	0	109	448	88.5	72	160.5	131	12	143	303.5	2	0	2	10	12	22	2	0	2	7.5	1.5	9	35	79	0	79	63	0	63	142	7	0	7	7.5
input	deRIP_consensus	1856	715	362.5	273.5	505	0.3	14_PixieSN_sc1.33_15625_17370_+/1-1746	1746	686	203	254	603	26.2	1918	0	110	456	88	92	180	131.5	12	143.5	323.5	1	0.5	1.5	5	7.5	12.5	1	0	1	6	0	6	21	81	0	81	65	0	65	146	6	0	6	8
input	deRIP_consensus	1856	715	362.5	273.5	505	0.3	15_PixieSN_sc1.10_36744_38478_-/1-1735	1735	708	211	223	593	25	1918	0	122	427	88	66	154	134.5	5	139.5	293.5	0.5	1	1.5	2.5	3	5.5	1	1	2	0	0	0	9	87	0	87	69	0	69	156	8	1	9	3
input	deRIP_consensus	1856	715	362.5	273.5	505	0.3	16_PixieSN_sc1.13_691727_693522_+/1-1796	1796	707	223	255	611	26.6	1918	0	60	408	87	84	171	131	11.5	142.5	313.5	5	3.5	8.5	7	10.5	17.5	1	0	1	6	0	6	33	78	0	78	70	0	70	148	5	0	5	3
input	deRIP_consensus	1856	715	362.5	273.5	505	0.3	17_PixieSN_sc1.51_11452_12085_-/1-634	634	251	80	86	217	26.2	1918	0	1222	1357	28	27	55	57	3	60	115	0.5	4	4.5	4	3	7	2	1	3	3	2	5	19.5	34	0	34	19	0	19	53	4	0	4	3
input	deRIP_consensus	1856	715	362.5	273.5	505	0.3	18_PixieSN_sc1.37_313407_315257_-/1-1851	1851	726	235	261	629	26.8	1918	0	11	372	97	84	181	135	9.5	144.5	325.5	3.5	5	8.5	6	5	11	1	1	2	4	2	6	27.5	80	0	80	74	0	74	154	7	1	8	5
input	deRIP_consensus	1856	715	362.5	273.5	505	0.3	19_PixieSN_sc1.9_44701_46546_+/1-1846	1846	721	245	265	615	27.6	1918	0	11	326	85	76	161	121.5	11	132.5	293.5	3.5	4	7.5	2.5	4.5	7	0	1	1	3	0	3	18.5	81	0	81	69	0	69	150	10	0	10	5
input	deRIP_consensus	1856	715	362.5	273.5	505	0.3	20_PixieSN_sc1.64_3359_5201_+/1-1843	1843	681	275	312	575	31.9	1918	0	13	360	64	99	163	102	26.5	128.5	291.5	2	6.5	8.5	10.5	9.5	20	3	5	8	10	7	17	53.5	62	0	62	45	0	45	107	4	2	6	3
input	deRIP_consensus	1856	715	362.5	273.5	505	0.3	21_PixieSN_sc1.33_381264_382375_-/1-1112	1112	418	172	155	367	29.4	1918	0	745	920	39	51	90	65	8.5	73.5	163.5	0.5	1	1.5	3	1.5	4.5	0	1	1	2	0	2	9	42	1	43	31	0	31	74	0	0	0	3
input	deRIP_consensus	1856	715	362.5	273.5	505	0.3	22_PixieSN_sc1.37_303966_305821_-/1-1856	1856	720	276	288	572	30.4	1918	0	9	582	92.5	111	203.5	109	38.5	147.5	351	12	8	20	51	45	96	18	16	34	39.5	22	61.5	211.5	55	0	55	52	0	52	107	8	1	9	1
input	deRIP_consensus	1856	715	362.5	273.5	505	0.3	23_PixieSN_sc1.23_556986_558832_+/1-1847	1847	752	196	244	655	23.8	1918	0	11	420	107	71	178	158.5	5	163.5	341.5	3	7.5	10.5	11.5	13	24.5	4	7	11	12	6	18	64	91	0	91	75	0	75	166	3	0	3	7
input	deRIP_consensus	1856	715	362.5	273.5	505	0.3	24_PixieSN_sc1.24_75_1831_+/1-1757	1757	688	210	248	611	26.1	1918	0	107	479	85.5	83	168.5	133.5	10	143.5	312	3	1	4	13	14	27	2	1	3	8.5	8.5	17	51	75	0	75	62	0	62	137	9	0.5	9.5	6.5
input	deRIP_consensus	1856	715	362.5	273.5	505	0.3	25_PixieSN_sc1.67_574_1631_+/1-1058	1058	402	142	143	371	26.9	1918	0	806	1016	42.5	50	92.5	69.5	7	76.5	169	0	1	1	9	12.5	21.5	1	1	2	6.5	1	7.5	32	39	0	39	34	1	35	74	1	0	1	0.5
input	deRIP_consensus	1856	715	362.5	273.5	505	0.3	26_PixieSN_sc1.56_26809_28652_-/1-1844	1844	712	245	282	605	28.6	1918	0	13	381	88	91	179	118.5	15	133.5	312.5	2	6.5	8.5	9	11.5	20.5	3	6	9	10	5	15	53	72	0	72	62	0	62	134	3	0	3	5
input	deRIP_consensus	1856	715	362.5	273.5	505	0.3	27_PixieSN_sc1.12_496592_497151_+/1-560	560	169	119	157	115	49.3	1918	0	1296	1488	14	56	70	13	20	33	103	7	7	14	13	11.5	24.5	5	12	17	8	25	33	88.5	3	0	3	4	0	4	7	1	1	2	1
input	deRIP_consensus	1856	715	362.5	273.5	505	0.3	28_PixieSN_sc1.33_380578_381162_-/1-585	585	227	76	109	173	31.6	1918	0	1274	1412	30	31	61	35	7	42	103	6	3	9	4	6.5	10.5	3	1	4	4	4	8	31.5	28	0	28	23	0	23	51	3	0	3	3
[truncated: 17 more columns]
