# Supplementary material for: In silico reversal of repeat-induced point mutation (RIP) identifies the origins of repeat families and uncovers obscured duplicated genes
Source: BMC Genomics. 2010 Nov 24;11:655. doi: 10.1186/1471-2164-11-655 (PMC3017866; doi:10.1186/1471-2164-11-655)
Supplement: Additional file 6 — List of predicted functional RecQ helicases in the S. nodorum genome. [file 1471-2164-11-655-S6.ZIP › derip/r10_aln_derip_2009_8_19_15_40_16_ripalign.txt]

input	deRIP_consensus	1325	358	277	282	408	0.4	deRIP_consensus	1325	357	276	281	405	42.2	1360	0	0	0	0	0	0	0	0	0	0	0	0	0	0	0	0	0	0	0	0	0	0	0	0	0	0	0	0	0	0	0	0	0	0
input	deRIP_consensus	1325	358	277	282	408	0.4	1_R10_sc1.42_76143_76342_-/1-200	200	41	64	48	47	56	1360	0	1125	1165	4	11	15	3	16.5	19.5	34.5	1	0	1	0	2	2	0	1	1	1	0	1	5	1	3	4	2	0	2	6	1	6	7	0
input	deRIP_consensus	1325	358	277	282	408	0.4	2_R10_sc1.63_461_1706_+/1-1246	1246	271	293	334	348	50.3	1360	0	80	241	10	70	80	27	51.5	78.5	158.5	1	0	1	0	0	0	0	0	0	0	0	0	1	12	0	12	9	1	10	22	2	10	12	0
input	deRIP_consensus	1325	358	277	282	408	0.4	3_R10_sc1.18_885028_886228_-/1-1201	1201	257	280	320	344	50	1360	0	124	268	8	63	71	26	45.5	71.5	142.5	1	0	1	0	0	0	0	0	0	0	0	0	1	13	1	14	7	1	8	22	2	10	12	0
input	deRIP_consensus	1325	358	277	282	408	0.4	4_R10_sc1.24_542651_543891_+/1-1241	1241	367	238	235	401	38.1	1360	0	84	269	77	39	116	48	19.5	67.5	183.5	0	0	0	0	0	0	1	0	1	0	0	0	1	30	0	30	71	0	71	101	2	5	7	4
input	deRIP_consensus	1325	358	277	282	408	0.4	5_R10_sc1.33_15390_15618_-/1-229	229	86	31	21	91	22.7	1360	0	1096	1175	27	5	32	26	2	28	60	0	0	0	6	6	12	1	2	3	2	2	4	19	11	0	11	18	0	18	29	0	0	0	4
input	deRIP_consensus	1325	358	277	282	408	0.4	6_R10_sc1.22_44087_44326_+/1-240	240	89	33	22	96	22.9	1360	0	1085	1164	25	6	31	35	5	40	71	0	0	0	4	1	5	1	0	1	1	1	2	8	14	1	15	17	0	17	32	3	1	4	1
input	deRIP_consensus	1325	358	277	282	408	0.4	7_R10_sc1.105_1_1184_+/1-1184	1184	417	169	167	431	28.4	1360	0	146	433	134	29	163	89	7.5	96.5	259.5	0	4	4	0	3.5	3.5	4	7	11	0	3	3	21.5	56	0	56	102	0	102	158	8	0	8	14
input	deRIP_consensus	1325	358	277	282	408	0.4	8_R10_sc1.49_124714_125958_+/1-1245	1245	395	234	211	405	35.7	1360	0	80	290	99	35	134	52.5	20	72.5	206.5	0	1	1	0	0	0	1	0	1	0	1	1	3	35	0	35	89	0	89	124	4	5	9	7
input	deRIP_consensus	1325	358	277	282	408	0.4	9_R10_sc1.56_4280_5523_+/1-1244	1244	431	193	174	446	29.5	1360	0	81	329	127	27	154	83	9.5	92.5	246.5	0	0	0	0	0	0	1	0	1	0	0	0	1	55	0	55	107	0	107	162	10	2	12	9
input	deRIP_consensus	1325	358	277	282	408	0.4	10_R10_sc1.42_245698_245930_+/1-233	233	79	41	23	90	27.5	1360	0	1092	1134	20	4	24	18	0	18	42	0	0	0	0	0	0	0	0	0	0	0	0	0	11	0	11	19	0	19	30	2	0	2	0
input	deRIP_consensus	1325	358	277	282	408	0.4	11_R10_sc1.38_305727_306923_-/1-1197	1197	409	197	165	426	30.2	1360	0	128	350	120	19	139	71.5	9	80.5	219.5	0	0	0	0	0	0	1	1	2	0	0	0	2	48	0	48	101	0	101	149	7	3	10	10
input	deRIP_consensus	1325	358	277	282	408	0.4	12_R10_sc1.46_64020_65268_+/1-1249	1249	412	204	197	436	32.1	1360	0	77	295	107	29	136	71.5	8	79.5	215.5	0	0	0	0	0	0	1	0	1	0	0	0	1	50	0	50	95	0	95	145	4	1	5	6
input	deRIP_consensus	1325	358	277	282	408	0.4	13_R10_sc1.7_1445151_1445539_+/1-389	389	133	69	36	151	27	1360	0	936	1025	41	7	48	37	3	40	88	0	0	0	0	0	0	1	0	1	0	0	0	1	21	0	21	34	0	34	55	4	1	5	3
input	deRIP_consensus	1325	358	277	282	408	0.4	14_R10_sc1.7_221080_222319_-/1-1240	1240	424	186	177	453	29.3	1360	0	85	323	120	24	144	86.5	6	92.5	236.5	0	0	0	0	0	0	1	0	1	0	0	0	1	55	0	55	104	0	104	159	9	2	11	7
input	deRIP_consensus	1325	358	277	282	408	0.4	15_R10_sc1.51_1_799_-/1-799	799	281	125	105	288	28.8	1360	0	526	697	80	18	98	66.5	5	71.5	169.5	1	0	1	0	0	0	0	0	0	0	0	0	1	44	0	44	69	0	69	113	8	1	9	5
input	deRIP_consensus	1325	358	277	282	408	0.4	16_R10_sc1.11_4901_6122_+/1-1222	1222	416	186	177	443	29.7	1360	0	104	344	120	28	148	82.5	7	89.5	237.5	0	0	0	0	0	0	1	0	1	0	0	0	1	53	0	53	103	0	103	156	8	0	8	12
input	deRIP_consensus	1325	358	277	282	408	0.4	17_R10_sc1.45_209792_210019_+/1-228	228	94	23	28	83	22.4	1360	0	1097	1228	22	8	30	26	2	28	58	3	6	9	25	13.5	38.5	7	5.5	12.5	9	3	12	72	9	1	10	9	0	9	19	0	0	0	1
input	deRIP_consensus	1325	358	277	282	408	0.4	18_R10_sc1.8_1385917_1386701_+/1-785	785	274	116	94	301	26.8	1360	0	542	829	79	19	98	77	17.5	94.5	192.5	4	7	11	19	18	37	23	7	30	9	5	14	92	28	0	28	52	0	52	80	2	0	2	6
input	deRIP_consensus	1325	358	277	282	408	0.4	19_R10_sc1.42_244726_245481_-/1-756	756	286	96	84	290	23.8	1360	0	572	875	85	18	103	75	11.5	86.5	189.5	5	6	11	26	23	49	24	7	31	13	6	19	110	32	0	32	55	0	55	87	1	0	1	6
input	deRIP_consensus	1325	358	277	282	408	0.4	20_R10_sc1.44_221226_221823_-/1-598	598	207	88	56	247	24.1	1360	0	727	938	65	13	78	68.5	11	79.5	157.5	3	0	3	10	11	21	15	4	19	6	4	10	53	28	0	28	44	0	44	72	3	0	3	5
input	deRIP_consensus	1325	358	277	282	408	0.4	21_R10_sc1.40_60703_60994_-/1-292	292	100	40	35	117	25.7	1360	0	1033	1152	24	7	31	28	9	37	68	3	10	13	7.5	8	15.5	7	2	9	12	1	13	50.5	13	0	13	15	0	15	28	1	0	1	0
input	deRIP_consensus	1325	358	277	282	408	0.4	22_R10_sc1.32_366772_367070_-/1-299	299	105	44	28	122	24.1	1360	0	1026	1115	29	5.5	34.5	36	5	41	75.5	1	0	1	4	3	7	1	1.5	2.5	3	0	3	13.5	16	0	16	22	0.5	22.5	38.5	1	0	1	3
input	deRIP_consensus	1325	358	277	282	408	0.4	23_R10_sc1.57_25956_26889_-/1-934	934	362	90	92	390	19.5	1360	0	393	731	130	19	149	105	7.5	112.5	261.5	7	3	10	15	18	33	14	7	21	8	2	10	74	48	0	48	88	0	88	136	6	0	6	5
input	deRIP_consensus	1325	358	277	282	408	0.4	24_R10_sc1.32_364701_365204_+/1-504	504	179	63	37	225	19.8	1360	0	821	995	59	9	68	69	5.5	74.5	142.5	1	1	2	7	9	16	7	0	7	3	3	6	31	27	0	27	45	0	45	72	6	0	6	3
input	deRIP_consensus	1325	358	277	282	408	0.4	25_R10_sc1.22_575982_577218_+/1-1237	1237	434	174	154	475	26.5	1360	0	90	468	136	32	168	105	13.5	118.5	286.5	8	5	13	20	18	38	17	7	24	8	6	14	89	52	0	52	98	0	98	150	7	0.5	7.5	9
input	deRIP_consensus	1325	358	277	282	408	0.4	26_R10_sc1.23_553552_553844_+/1-293	293	111	36	27	119	21.5	1360	0	1032	1119	29	3	32	33	2	35	67	1	2	3	5	4.5	9.5	0	1	1	6	0	6	19.5	14	0	14	24.5	0	24.5	38.5	2	0	2	1
input	deRIP_consensus	1325	358	277	282	408	0.4	27_R10_sc1.45_200033_200572_+/1-540	540	190	79	58	213	25.4	1360	0	785	980	58	14	72	63	9.5	72.5	144.5	3	1	4	9	8	17	13	5	18	7	4	11	50	27	0	27	39	0	39	66	7	0	7	5
input	deRIP_consensus	1325	358	277	282	408	0.4	28_R10_sc1.50_16069_16986_-/1-918	918	361	107	82	368	20.6	1360	0	410	738	118	18	136	102.5	10	112.5	248.5	6	2	8	16	19	35	14	6	20	9	4	13	76	51	0	51	82	0	82	133	4	0	4	6
input	deRIP_consensus	1325	358	277	282	408	0.4	29_R10_sc1.50_15333_15669_-/1-337	337	118	36	34	149	20.8	1360	0	988	1166	25	11	36	44	8	52	88	3	2	5	16.5	20	36.5	13	3	16	26	6	32	89.5	10	0	10	15	1	16	26	1	1	2	3
input	deRIP_consensus	1325	358	277	282	408	0.4	30_R10_sc1.1_516541_516817_+/1-277	277	76	42	47	112	32.1	1360	0	1048	1187	13	14	27	26	8	34	61	6	8	14	11	14	25	10	10	20	13	6	19	78	6	0	6	9	0	9	15	1	0	1	0
input	deRIP_consensus	1325	358	277	282	408	0.4	31_R10_sc1.49_73320_74541_-/1-1222	1222	462	152	131	477	23.2	1360	0	110	425	157	23	180	111	2.5	113.5	293.5	0	0	0	2	4	6	4	0	4	4	0	4	14	65	0	65	123	0	123	188	8	0	8	14
input	deRIP_consensus	1325	358	277	282	408	0.4	32_R10_sc1.49_120971_121389_+/1-419	419	161	42	44	172	20.5	1360	0	908	1150	38	14	52	43	11	54	106	4	9	13	25	23.5	48.5	22.5	6	28.5	33	9	42	132	14	0	14	19	0	19	33	2	0	2	1
input	deRIP_consensus	1325	358	277	282	408	0.4	33_R10_sc1.4_1090_2328_+/1-1239	1239	469	153	133	484	23.1	1360	0	86	383	159	19	178	115	1.5	116.5	294.5	0	0	0	1	0	1	1	0	1	0	0	0	2	73	0	73	130	0	130	203	11	0	11	13
input	deRIP_consensus	1325	358	277	282	408	0.4	34_R10_sc1.73_3808_5045_-/1-1238	1238	451	172	151	464	26.1	1360	0	87	354	144	22	166	96	2.5	98.5	264.5	0	0	0	0	0	0	1	0	1	1	0	1	2	64	0	64	115	0	115	179	9	0	9	10
input	deRIP_consensus	1325	358	277	282	408	0.4	35_R10_sc1.49_119961_120797_+/1-837	837	314	115	92	316	24.7	1360	0	488	693	102	17	119	76.5	2	78.5	197.5	0	0	0	1	2	3	3	1	4	0	0	0	7	50	0	50	80	0	80	130	8	1	9	8
input	deRIP_consensus	1325	358	277	282	408	0.4	36_R10_sc1.46_72473_73714_-/1-1242	1242	461	164	141	476	24.6	1360	0	84	364	150	19	169	103.5	1	104.5	273.5	0	0	0	2	1	3	2	0	2	0	0	0	5	65	0	65	125	0	125	190	8	0	8	10
input	deRIP_consensus	1325	358	277	282	408	0.4	37_R10_sc1.2_1632841_1633138_-/1-298	298	97	40	36	125	25.5	1360	0	1027	1201	27	12	39	42.5	8	50.5	89.5	4	5	9	16.5	15	31.5	12	7	19	15	9	24	83.5	10	0	10	14	0	14	24	0	1	1	3
input	deRIP_consensus	1325	358	277	282	408	0.4	38_R10_sc1.23_563196_564445_-/1-1250	1250	432	186	179	453	29.2	1360	0	77	327	125	28	153	83.5	4	87.5	240.5	2	1	3	0	1	1	1	0	1	2	0	2	7	54	0	54	108	0	108	162	5	1	6	6
input	deRIP_consensus	1325	358	277	282	408	0.4	39_R10_sc1.9_108943_109592_+/1-650	650	244	80	87	239	25.7	1360	0	675	822	81	14	95	44	2	46	141	0	1	1	2	1	3	1	0	1	0	1	1	6	30	0	30	64	0	64	94	3	0	3	6
input	deRIP_consensus	1325	358	277	282	408	0.4	40_R10_sc1.18_1070_2311_-/1-1242	1242	436	189	167	450	28.7	1360	0	83	325	129	23	152	83	5.5	88.5	240.5	0	0	0	0	0	0	1	0	1	0	0	0	1	55	0	55	109	0	109	164	7	1	8	11
input	deRIP_consensus	1325	358	277	282	408	0.4	41_R10_sc1.35_6631_7867_+/1-1237	1237	445	169	155	468	26.2	1360	0	88	353	138.5	21	159.5	100.5	3	103.5	263	0	0	0	0.5	0	0.5	1	0	1	0	0	0	1.5	65	0	65	114	0	114	179	10	1	11	10
input	deRIP_consensus	1325	358	277	282	408	0.4	42_R10_sc1.44_222851_223098_-/1-248	248	69	39	39	101	31.5	1360	0	1077	1209	11	13	24	27	8.5	35.5	59.5	5	7	12	12	13	25	10	4.5	14.5	13	7	20	71.5	5	0	5	7	0	7	12	0	1	1	0
input	deRIP_consensus	1325	358	277	282	408	0.4	43_R10_sc1.20_713134_714374_+/1-1241	1241	439	180	165	457	27.8	1360	0	84	344	132	24	156	94.5	8	102.5	258.5	0	0	0	0	0	0	1	0	1	0	0	0	1	62	0	62	111	0	111	173	4	3	7	10
input	deRIP_consensus	1325	358	277	282	408	0.4	44_R10_sc1.41_146819_148063_-/1-1245	1245	425	189	183	448	29.9	1360	0	81	323	117	27	144	84.5	6	90.5	234.5	2	0	2	1	0	1	1	1	2	1	0	1	6	58	0	58	103	0	103	161	7	1	8	9
input	deRIP_consensus	1325	358	277	282	408	0.4	45_R10_sc1.64_12430_13673_+/1-1244	1244	440	179	164	461	27.6	1360	0	82	357	133	26	159	95.5	9	104.5	263.5	0	1	1	1	1	2	4	0	4	2	1	3	10	61	0	61	111	0	111	172	5	3	8	10
input	deRIP_consensus	1325	358	277	282	408	0.4	46_R10_sc1.49_78101_79257_+/1-1157	1157	409	164	157	427	27.7	1360	0	171	426	127	25	152	89.5	4	93.5	245.5	2	0	2	2	2	4	0	0	0	0	0	0	6	59	0	59	106	0	106	165	9	0	9	11
input	deRIP_consensus	1325	358	277	282	408	0.4	47_R10_sc1.22_6880_8117_-/1-1238	1238	443	172	157	466	26.6	1360	0	87	343	135	20	155	96	0.5	96.5	251.5	0	0	0	2	0	2	1	0	1	0	1	1	4	66	0	66	114	0	114	180	11	0	11	11
input	deRIP_consensus	1325	358	277	282	408	0.4	48_R10_sc1.83_2825_3157_-/1-333	333	107	47	41	138	26.4	1360	0	994	1057	37	2	39	21	1	22	61	0	0	0	0	0	0	0	0	0	0	0	0	0	11	0	11	28	0	28	39	5	1	6	4
input	deRIP_consensus	1325	358	277	282	408	0.4	49_R10_sc1.23_554007_554522_+/1-516	516	186	59	65	206	24	1360	0	817	1134	42.5	20	62.5	53	17	70	132.5	7	17	24	40	31	71	26.5	9	35.5	32	13	45	175.5	12	1	13	24	0	24	37	1	0	1	2
input	deRIP_consensus	1325	358	277	282	408	0.4	50_R10_sc1.7_236278_236548_+/1-271	271	84	54	27	106	29.9	1360	0	1054	1149	32	7	39	27	6	33	72	2	0	2	3	6	9	4	3	7	2	3	5	23	12	0	12	22	0	22	34	0	0	0	2
input	deRIP_consensus	1325	358	277	282	408	0.4	51_R10_sc1.32_365325_365738_-/1-414	414	151	42	47	174	21.5	1360	0	913	1155	28	10	38	51	11	62	100	6	10.5	16.5	36	24	60	20.5	12.5	33	23	7	30	139.5	13	0	13	17	0	17	30	1	0	1	1
input	deRIP_consensus	1325	358	277	282	408	0.4	52_R10_sc1.33_374416_374829_-/1-414	414	148	40	48	178	21.3	1360	0	911	1145	27	15	42	53	12	65	107	7	10	17	27	20	47	19.5	8	27.5	29	6	35	126.5	12	0	12	16	0	16	28	1	0	1	2
input	deRIP_consensus	1325	358	277	282	408	0.4	53_R10_sc1.42_244400_244823_-/1-424	424	156	48	49	171	22.9	1360	0	901	1133	31	15	46	49	13	62	108	9	9	18	24	16	40	16	7.5	23.5	34	8	42	123.5	13	0	13	19	1	20	33	2	1	3	1
input	deRIP_consensus	1325	358	277	282	408	0.4	54_R10_sc1.2_1630405_1630827_-/1-423	423	152	43	53	175	22.7	1360	0	902	1128	27	14	41	46	10	56	97	6	10	16	27	19	46	19	7.5	26.5	33	7	40	128.5	12	0	12	16	0	16	28	2	0	2	1
input	deRIP_consensus	1325	358	277	282	408	0.4	55_R10_sc1.8_1386679_1387096_+/1-418	418	142	57	59	160	27.8	1360	0	909	1142	24	15	39	45	18	63	102	6	11	17	27.5	18	45.5	16.5	10	26.5	28	11	39	128	12	0	12	14	0	14	26	1	1	2	1
input	deRIP_consensus	1325	358	277	282	408	0.4	56_R10_sc1.45_209968_210377_+/1-410	410	144	51	53	162	25.4	1360	0	915	1137	25	12	37	47	16	63	100	8	12	20	23	17	40	16	8.5	24.5	29	8	37	121.5	12	1	13	16	0	16	29	1	0	1	2
input	deRIP_consensus	1325	358	277	282	408	0.4	57_R10_sc1.40_50910_51173_-/1-264	264	87	30	30	117	22.7	1360	0	1061	1218	20	10	30	33	8	41	71	6	5	11	16	25.5	41.5	11	6	17	14	2	16	85.5	11	0	11	8	0	8	19	0	0	0	0
input	deRIP_consensus	1325	358	277	282	408	0.4	58_R10_sc1.16_1841_2122_-/1-282	282	106	42	31	103	25.9	1360	0	1047	1218	24.5	11	35.5	32	6	38	73.5	6	3	9	25	17	42	4	7	11	19	11.5	30.5	92.5	7	0	7	10	0	10	17	1	0	1	0
input	deRIP_consensus	1325	358	277	282	408	0.4	59_R10_sc1.46_27440_27684_-/1-245	245	73	36	35	101	29	1360	0	1080	1226	18	8	26	29	11	40	66	6	6	12	10	22.5	32.5	10	10	20	11	4	15	79.5	11	0	11	9.5	0	9.5	20.5	0	0	0	0
[truncated: 17 more columns]
