# Supplementary material for: In silico reversal of repeat-induced point mutation (RIP) identifies the origins of repeat families and uncovers obscured duplicated genes
Source: BMC Genomics. 2010 Nov 24;11:655. doi: 10.1186/1471-2164-11-655 (PMC3017866; doi:10.1186/1471-2164-11-655)
Supplement: Additional file 6 — List of predicted functional RecQ helicases in the S. nodorum genome. [file 1471-2164-11-655-S6.ZIP › derip/r22_aln_derip_2009_8_19_15_40_27_ripalign.txt]

input	deRIP_consensus	680	284	104	87.5	204.5	0.3	deRIP_consensus	680	284	104	87	204	28.1	710	0	0	0	0	0	0	0	0	0	0	0	0	0	0	0	0	0	0	0	0	0	0	0	0	0	0	0	0	0	0	0	0	0	0
input	deRIP_consensus	680	284	104	87.5	204.5	0.3	1_R22_sc1.32_367064_367386_-/1-323	323	139	44	40	100	26	710	0	357	386	7	5	12	13	2	15	27	0	0	0	1	1	2	0	0	0	0	0	0	2	10	0	10	4	0	4	14	0	0	0	2
input	deRIP_consensus	680	284	104	87.5	204.5	0.3	2_R22_sc1.38_299992_300670_+/1-679	679	288	83	82	226	24.3	710	0	1	44	12	7	19	20	0	20	39	0	0	0	0	2	2	0	0.5	0.5	1	0	1	3.5	13	0	13	10	0	10	23	2	0	2	2
input	deRIP_consensus	680	284	104	87.5	204.5	0.3	3_R22_sc1.41_1406_2083_+/1-678	678	283	88	87	220	25.8	710	0	2	44	9	11	20	17	2	19	39	0	0	0	0	0	0	1.5	0	1.5	1	0	1	2.5	10	0	10	6	0	6	16	1	0	1	3
input	deRIP_consensus	680	284	104	87.5	204.5	0.3	4_R22_sc1.37_312026_312703_-/1-678	678	291	83	81	223	24.2	710	0	2	49	13	7	20	22	1	23	43	0	0	0	1	0	1	0	0.5	0.5	1	1	2	3.5	16	0	16	9	0	9	25	2	0	2	3
input	deRIP_consensus	680	284	104	87.5	204.5	0.3	5_R22_sc1.5_1287878_1288489_+/1-612	612	263	75	79	195	25.2	710	0	68	115	12	7	19	19	0	19	38	0	2	2	2	3	5	0.5	0	0.5	1	0	1	8.5	11	0	11	6	0	6	17	1	0	1	4
input	deRIP_consensus	680	284	104	87.5	204.5	0.3	6_R22_sc1.31_1943_2620_-/1-678	678	292	83	78	225	23.7	710	0	2	47	15	7	22	20	0	20	42	0	0	0	0	1	1	0.5	0	0.5	1	0	1	2.5	13	0	13	9	0	9	22	3	0	3	4
input	deRIP_consensus	680	284	104	87.5	204.5	0.3	7_R22_sc1.85_2707_3153_-/1-447	447	183	58	56	150	25.5	710	0	236	284	11	8	19	18	2	20	39	1	2	3	0	1	1	0.5	1	1.5	0	0	0	5.5	11	0	11	5	0	5	16	2	0	2	5
input	deRIP_consensus	680	284	104	87.5	204.5	0.3	8_R22_sc1.50_3702_4349_+/1-648	648	271	76	78	223	23.8	710	0	33	97	13	10	23	29	1	30	53	1	0	1	1	2	3	0	1.5	1.5	3	1	4	9.5	17	0	17	7	0	7	24	4	0	4	4
input	deRIP_consensus	680	284	104	87.5	204.5	0.3	9_R22_sc1.74_1_232_+/1-232	232	102	27	28	75	23.7	710	0	448	465	4	3	7	10	0	10	17	0	0	0	0	0	0	0	0	0	0	0	0	0	8	0	8	2	0	2	10	0	0	0	2
input	deRIP_consensus	680	284	104	87.5	204.5	0.3	10_R22_sc1.12_1250022_1250700_-/1-679	679	293	80	79	227	23.4	710	0	2	55	17	10	27	23	0	23	50	0	0	0	0	0	0	0.5	0	0.5	1	0	1	1.5	16	0	16	10	0	10	26	2	0	2	4
input	deRIP_consensus	680	284	104	87.5	204.5	0.3	11_R22_sc1.32_365916_366148_+/1-233	233	101	28	33	71	26.2	710	0	447	456	3	5	8	1	0	1	9	0	0	0	0	0	0	0	0	0	0	0	0	0	1	0	1	3	0	3	4	0	0	0	0
input	deRIP_consensus	680	284	104	87.5	204.5	0.3	12_R22_sc1.29_441104_441516_+/1-413	413	169	51	53	140	25.2	710	0	267	292	5	6	11	11	1	12	23	0	0	0	0	1	1	0.5	0	0.5	0	0	0	1.5	6	0	6	4	0	4	10	1	0	1	0
input	deRIP_consensus	680	284	104	87.5	204.5	0.3	13_R22_sc1.21_714958_715637_-/1-680	680	288	89	85	218	25.6	710	0	2	48	13	11	24	16	2	18	42	0	0	0	0	0	0	0.5	0	0.5	1	0	1	1.5	11	0	11	8	0	8	19	1	0	1	4
input	deRIP_consensus	680	284	104	87.5	204.5	0.3	14_R22_sc1.70_10219_10534_+/1-316	316	138	38	38	102	24.1	710	0	364	377	5	4	9	2	1	3	12	0	0	0	0	0	0	0	0	0	1	0	1	1	2	0	2	5	0	5	7	0	0	0	0
input	deRIP_consensus	680	284	104	87.5	204.5	0.3	15_R22_sc1.8_683130_683810_-/1-681	681	297	76	87	221	23.9	710	0	2	115	14	11	25	23	2	25	50	2	4	6	16	11	27	4	5.5	9.5	11	6	17	59.5	12	0	12	8	0	8	20	2	0	2	3
input	deRIP_consensus	680	284	104	87.5	204.5	0.3	16_R22_sc1.58_319_999_+/1-681	681	292	84	80	225	24.1	710	0	1	50	14	6	20	20	0	20	40	0	1	1	0	1	1	0.5	0	0.5	2	2	4	6.5	12	0	12	9	0	9	21	3	0	3	3
input	deRIP_consensus	680	284	104	87.5	204.5	0.3	17_R22_sc1.17_6041_6718_-/1-678	678	293	80	79	226	23.5	710	0	2	52	16	8	24	22	0	22	46	0	0	0	0	1	1	0	0.5	0.5	2	0	2	3.5	15	0	15	11	0	11	26	2	0	2	4
input	deRIP_consensus	680	284	104	87.5	204.5	0.3	18_R22_sc1.19_820140_820712_+/1-573	573	241	68	67	197	23.6	710	0	108	178	19	9	28	25	1	26	54	0	1	1	3	3	6	0	1.5	1.5	4	2	6	14.5	13	0	13	8	0	8	21	3	0	3	3
input	deRIP_consensus	680	284	104	87.5	204.5	0.3	19_R22_sc1.7_239718_240134_+/1-417	417	175	55	46	141	24.2	710	0	265	300	10	5	15	16	1	17	32	0	0	0	0	0	0	0.5	0	0.5	0	0	0	0.5	11	0	11	6	0	6	17	0	0	0	3
input	deRIP_consensus	680	284	104	87.5	204.5	0.3	20_R22_sc1.37_299795_300473_+/1-679	679	292	78	79	230	23.1	710	0	2	62	19	9	28	25	0	25	53	0	0	0	0	2	2	0	0.5	0.5	2	1	3	5.5	18	0	18	11	0	11	29	4	0	4	6
input	deRIP_consensus	680	284	104	87.5	204.5	0.3	21_R22_sc1.85_675_1356_+/1-682	682	298	81	76	227	23	710	0	2	66	19	7	26	26	2	28	54	0	0	0	1	1	2	0	1.5	1.5	1	1	2	5.5	18	0	18	11	0	11	29	3	0	3	5
input	deRIP_consensus	680	284	104	87.5	204.5	0.3	22_R22_sc1.18_888858_889530_+/1-673	673	296	78	76	223	22.9	710	0	10	63	17	6	23	24	1	25	48	0	0	0	0	0	0	0	0.5	0.5	1	0	1	1.5	17	0	17	10	0	10	27	2	0	2	5
input	deRIP_consensus	680	284	104	87.5	204.5	0.3	23_R22_sc1.12_1271466_1271670_-/1-205	205	82	26	36	61	30.2	710	0	486	523	2	5	7	8	1	9	16	0	1	1	1	3	4	1	1	2	0	3	3	10	5	0	5	0	0	0	5	0	0	0	1
[truncated: 17 more columns]
