# Supplementary material for: In silico reversal of repeat-induced point mutation (RIP) identifies the origins of repeat families and uncovers obscured duplicated genes
Source: BMC Genomics. 2010 Nov 24;11:655. doi: 10.1186/1471-2164-11-655 (PMC3017866; doi:10.1186/1471-2164-11-655)
Supplement: Additional file 6 — List of predicted functional RecQ helicases in the S. nodorum genome. [file 1471-2164-11-655-S6.ZIP › derip/r25_aln_derip_2009_8_19_15_40_29_ripalign.txt]

input	deRIP_consensus	3335	1309.5	526	432.5	1067	0.3	deRIP_consensus	3335	1309	525	432	1066	28.7	3407	0	0	0	0	0	0	0	0	0	0	0	0	0	0	0	0	0	0	0	0	0	0	0	0	0	0	0	0	0	0	0	0	0	0
input	deRIP_consensus	3335	1309.5	526	432.5	1067	0.3	1_R25_sc1.15_994618_997945_+/1-3293	3293	1193	447	521	1132	29.4	3407	0	74	2406	129	191	320	153.5	130	283.5	603.5	52	76.5	128.5	398	448.5	846.5	153.5	162.5	316	177	154	331	1622	11	0	11	13	0	13	24	1	4	5	1
input	deRIP_consensus	3335	1309.5	526	432.5	1067	0.3	2_R25_sc1.50_81722_85042_+/1-3321	3321	1267	400	468	1186	26.1	3407	0	15	371	89.5	128	217.5	129	7	136	353.5	0	0	0	0	0	0	0	0	0	0	0	0	0	66	0	66	62	0	62	128	7	2	9	10
input	deRIP_consensus	3335	1309.5	526	432.5	1067	0.3	3_R25_sc1.19_797718_801039_+/1-3322	3322	1300	379	443	1200	24.7	3407	0	16	456	107	118.5	225.5	151	11	162	387.5	4	3	7	14	13	27	1	4	5	7	2	9	48	68	0	68	69	0	69	137	12.5	1	13.5	13
input	deRIP_consensus	3335	1309.5	526	432.5	1067	0.3	4_R25_sc1.20_204832_207844_+/1-3013	3013	1194	333	382	1104	23.7	3407	0	323	677	100.5	99	199.5	149.5	1	150.5	350	1	0	1	0	0	0	0	0	0	1	0	1	2	74	0	74	68	0	68	142	8.5	0	8.5	9
input	deRIP_consensus	3335	1309.5	526	432.5	1067	0.3	5_R25_sc1.17_50_2832_-/1-2783	2783	1072	359	397	955	27.2	3407	0	557	849	70.5	111	181.5	95.5	7	102.5	284	0	1	1	0	1	1	0	0	0	0	0	0	2	52	0	52	46	0	46	98	5.5	2	7.5	6
input	deRIP_consensus	3335	1309.5	526	432.5	1067	0.3	6_R25_sc1.7_608455_611527_+/1-3073	3073	1185	374	417	1097	25.7	3407	0	266	614	88	110.5	198.5	129	7	136	334.5	1	0	1	3	2	5	0	1	1	0	1	1	8	67	0	67	63	0	63	130	11.5	1	12.5	9
input	deRIP_consensus	3335	1309.5	526	432.5	1067	0.3	7_R25_sc1.46_6794_10119_-/1-3326	3326	1241	421	496	1168	27.6	3407	0	11	336	66.5	130	196.5	111.5	8.5	120	316.5	0	0	0	0	0	0	0	2	2	1	2	3	5	57	0	57	49	0	49	106	8	2.5	10.5	8
input	deRIP_consensus	3335	1309.5	526	432.5	1067	0.3	8_R25_sc1.7_593159_596480_+/1-3322	3322	1285	394	450	1193	25.4	3407	0	15	364	91	110.5	201.5	134.5	5.5	140	341.5	1	0	1	2	1	3	0	0	0	0	0	0	4	71	0	71	62	0	62	133	8.5	0	8.5	8
input	deRIP_consensus	3335	1309.5	526	432.5	1067	0.3	9_R25_sc1.11_692575_695431_-/1-2857	2857	1131	336	370	1020	24.7	3407	0	479	807	91.5	103	194.5	125	3.5	128.5	323	1	0	1	0	0	0	1	0	1	1	0	1	3	71	0	71	57	0	57	128	8	0	8	9
input	deRIP_consensus	3335	1309.5	526	432.5	1067	0.3	10_R25_sc1.58_10577_13562_+/1-2986	2986	1130	359	406	1091	25.6	3407	0	351	669	87	110.5	197.5	113.5	1.5	115	312.5	2	0	2	0	0	0	0	0	0	0	0	0	2	61	0	61	67	0	67	128	11	0.5	11.5	10
input	deRIP_consensus	3335	1309.5	526	432.5	1067	0.3	11_R25_sc1.53_4474_7089_+/1-2616	2616	907	351	419	939	29.4	3407	0	723	976	36	116.5	152.5	79.5	10	89.5	242	0	0	0	3	1	4	1	0	1	0	1	1	6	34	0	34	25	0	25	59	6	0	6	6
input	deRIP_consensus	3335	1309.5	526	432.5	1067	0.3	12_R25_sc1.21_712890_715044_+/1-2155	2155	798	266	273	818	25	3407	0	1184	1470	72.5	74	146.5	99	3.5	102.5	249	1	1	2	9	12	21	3	1	4	2	3	5	32	47	0	47	51	0	51	98	7	0	7	7
input	deRIP_consensus	3335	1309.5	526	432.5	1067	0.3	13_R25_sc1.74_230_1818_-/1-1589	1589	561	192	221	615	26	3407	0	1749	1920	43	58	101	64	0.5	64.5	165.5	1	0	1	0	0	0	0	0	0	0	1	1	2	30	0	30	32	0	32	62	4	0	4	4
input	deRIP_consensus	3335	1309.5	526	432.5	1067	0.3	14_R25_sc1.25_7776_9758_-/1-1983	1983	671	264	295	753	28.2	3407	0	1353	1554	41	80.5	121.5	69	6.5	75.5	197	0	0	0	0	1	1	0	0	0	0	1	1	2	34	0	34	31	0	31	65	3	0	3	7
input	deRIP_consensus	3335	1309.5	526	432.5	1067	0.3	15_R25_sc1.70_3648_5149_+/1-1502	1502	527	193	215	567	27.2	3407	0	1836	1987	37	55	92	51.5	4	55.5	147.5	0	0	0	0	0	0	0	0	0	0	0	0	0	27	0	27	28	0	28	55	4	1	5	2
input	deRIP_consensus	3335	1309.5	526	432.5	1067	0.3	16_R25_sc1.7_1443168_1443367_+/1-200	200	84	11	28	77	19.5	3407	0	3136	3182	11	6	17	9	0	9	26	0	1	1	6	6	12	1	3	4	1	1	2	19	2	0	2	5	0	5	7	2	0	2	3
input	deRIP_consensus	3335	1309.5	526	432.5	1067	0.3	17_R25_sc1.23_570257_570547_+/1-291	291	114	30	35	112	22.3	3407	0	3045	3085	8	9	17	14	1	15	32	0	0	0	3	0	3	0	2	2	1	1	2	7	7	0	7	5	0	5	12	0	0	0	0
input	deRIP_consensus	3335	1309.5	526	432.5	1067	0.3	18_R25_sc1.23_556618_556915_+/1-298	298	115	24	31	128	18.5	3407	0	3037	3081	10	5	15	20	2.5	22.5	37.5	1	0	1	2	1	3	1	0	1	1	0	1	6	8	0	8	6	0	6	14	2.5	0	2.5	1
input	deRIP_consensus	3335	1309.5	526	432.5	1067	0.3	19_R25_sc1.25_6731_7623_-/1-893	893	367	111	150	265	29.2	3407	0	2443	2529	9	40	49	28	4.5	32.5	81.5	0	0	0	1	1	2	0	1	1	0	0	0	3	12	0	12	6	0	6	18	1	0	1	2
input	deRIP_consensus	3335	1309.5	526	432.5	1067	0.3	20_R25_sc1.7_608432_609224_+/1-793	793	284	104	100	305	25.7	3407	0	2543	2646	27	21	48	37.5	4	41.5	89.5	2	0	2	3	4	7	1	1	2	0	1	1	12	20	0	20	19	0	19	39	2	0	2	1
input	deRIP_consensus	3335	1309.5	526	432.5	1067	0.3	21_R25_sc1.20_157510_157819_+/1-310	310	118	23	43	126	21.3	3407	0	3025	3058	10	5	15	17	0.5	17.5	32.5	0	0	0	0	0	0	0	0	0	0	0	0	0	6	0	6	6	0	6	12	2	0	2	3
input	deRIP_consensus	3335	1309.5	526	432.5	1067	0.3	22_R25_sc1.11_725433_725912_-/1-480	480	165	45	75	195	25	3407	0	2855	2902	9	14	23	23	0.5	23.5	46.5	0	0	0	0	0	0	0	0	0	0	0	0	0	9	0	9	7	0	7	16	1	0	1	1
input	deRIP_consensus	3335	1309.5	526	432.5	1067	0.3	23_R25_sc1.70_6338_6756_+/1-419	419	187	41	64	127	25.1	3407	0	2917	2960	6	15	21	20	0	20	41	0	0	0	0	0	0	0	0	0	1	0	1	1	12	0	12	3	0	3	15	1	0	1	1
[truncated: 17 more columns]
