# Supplementary material for: In silico reversal of repeat-induced point mutation (RIP) identifies the origins of repeat families and uncovers obscured duplicated genes
Source: BMC Genomics. 2010 Nov 24;11:655. doi: 10.1186/1471-2164-11-655 (PMC3017866; doi:10.1186/1471-2164-11-655)
Supplement: Additional file 6 — List of predicted functional RecQ helicases in the S. nodorum genome. [file 1471-2164-11-655-S6.ZIP › derip/r31_aln_derip_2009_8_19_15_40_40_ripalign.txt]

input	deRIP_consensus	3041	1097.5	460.5	404.5	1078.5	0.3	deRIP_consensus	3041	1097	460	404	1078	28.4	3119	0	0	0	0	0	0	0	0	0	0	0	0	0	0	0	0	0	0	0	0	0	0	0	0	0	0	0	0	0	0	0	0	0	0
input	deRIP_consensus	3041	1097.5	460.5	404.5	1078.5	0.3	1_R31_sc1.15_999642_1000955_-/1-1314	1314	414	189	167	444	29.3	3119	0	1763	1957	21	39.5	60.5	20	12	32	92.5	0	0	0	0	0	0	0	0	0	0	1	1	1	10	0	10	12	0	12	22	1	2	3	3
input	deRIP_consensus	3041	1097.5	460.5	404.5	1078.5	0.3	2_R31_sc1.15_997882_1000751_-/1-2870	2870	977	398	407	988	29.1	3119	0	208	531	57	90	147	47	23.5	70.5	217.5	0	0	0	1	1	2	0	0	0	0	2	2	4	27	0	27	38	0	38	65	2	3.5	5.5	8
input	deRIP_consensus	3041	1097.5	460.5	404.5	1078.5	0.3	3_R31_sc1.7_607981_608207_-/1-227	227	86	19	22	100	18.1	3119	0	2850	2966	11	6	17	10	4	14	31	1	4	5	12	16	28	6	3	9	5	2	7	49	0	0	0	4	0	4	4	0	0	0	0
input	deRIP_consensus	3041	1097.5	460.5	404.5	1078.5	0.3	4_R31_sc1.25_3759_6794_+/1-3036	3036	1088	408	409	1131	26.9	3119	0	8	295	85	87.5	172.5	72	20.5	92.5	265	0	2	2	4	5	9	2	1	3	0	4	4	18	46	0	46	60	0	60	106	8	2.5	10.5	9
input	deRIP_consensus	3041	1097.5	460.5	404.5	1078.5	0.3	5_R31_sc1.7_636976_638088_-/1-1113	1113	406	128	115	464	21.8	3119	0	1929	2054	42.5	28	70.5	52	1	53	123.5	0	0	0	0	0	0	0	0	0	0	0	0	0	30	0	30	28	0	28	58	4	0	4	5
input	deRIP_consensus	3041	1097.5	460.5	404.5	1078.5	0.3	6_R31_sc1.17_6719_7945_-/1-1227	1227	451	138	123	515	21.3	3119	0	1815	1977	53	32.5	85.5	63	5	68	153.5	0	1	1	1	4	5	0	0	0	1	0	1	7	30	0	30	32	0	32	62	5	0	5	4
input	deRIP_consensus	3041	1097.5	460.5	404.5	1078.5	0.3	7_R31_sc1.20_211538_212717_-/1-1180	1180	435	127	119	499	20.8	3119	0	1861	2002	46.5	28	74.5	65	1	66	140.5	0	0	0	0	0	0	0	0	0	0	0	0	0	34	0	34	31	0	31	65	9	1	10	6
input	deRIP_consensus	3041	1097.5	460.5	404.5	1078.5	0.3	8_R31_sc1.11_689475_692513_+/1-3039	3039	1148	336	353	1202	22.7	3119	0	10	367	122	72.5	194.5	126.5	7	133.5	328	0	1	1	6	6	12	4	2	6	1	0	1	20	70	0	70	84	0	84	154	14.5	0	14.5	11
input	deRIP_consensus	3041	1097.5	460.5	404.5	1078.5	0.3	9_R31_sc1.46_3577_5030_+/1-1454	1454	496	198	180	580	26	3119	0	1588	1731	38	45.5	83.5	49	8	57	140.5	0	0	0	0	1	1	0	0	0	0	0	0	1	26	0	26	24	0	24	50	3	0	3	7
input	deRIP_consensus	3041	1097.5	460.5	404.5	1078.5	0.3	10_R31_sc1.45_7439_9271_-/1-1833	1833	677	206	193	757	21.8	3119	0	1210	1430	78.5	45	123.5	89.5	2	91.5	215	0	1	1	0	0	0	1	0	1	0	0	0	2	45	0	45	49	0	49	94	9.5	0	9.5	9
input	deRIP_consensus	3041	1097.5	460.5	404.5	1078.5	0.3	11_R31_sc1.103_610_1805_+/1-1196	1196	425	151	134	486	23.8	3119	0	1849	1991	40	36	76	50	7	57	133	0	1	1	1	1.5	2.5	1.5	0	1.5	0	0	0	5	29	0	29	29	0	29	58	7	1	8	5
input	deRIP_consensus	3041	1097.5	460.5	404.5	1078.5	0.3	12_R31_sc1.50_84979_88010_-/1-3032	3032	1104	363	390	1175	24.8	3119	0	13	312	95.5	83	178.5	105	8.5	113.5	292	0	0	0	0	1	1	0	0	0	0	1	1	2	60	0	60	67	0	67	127	14	0	14	12
input	deRIP_consensus	3041	1097.5	460.5	404.5	1078.5	0.3	13_R31_sc1.53_7473_10450_-/1-2978	2978	1051	406	414	1107	27.5	3119	0	67	313	68.5	88	156.5	64	16.5	80.5	237	1	0	1	0	0	0	0	0	0	0	3	3	4	35	0	35	53	0	53	88	8	5.5	13.5	4
input	deRIP_consensus	3041	1097.5	460.5	404.5	1078.5	0.3	14_R31_sc1.7_596478_599293_-/1-2816	2816	1032	333	365	1086	24.8	3119	0	226	504	90	78	168	101.5	5	106.5	274.5	0	0	0	2	0	2	0	0	0	0	0	0	2	53	0	53	64	0	64	117	7.5	0	7.5	7
input	deRIP_consensus	3041	1097.5	460.5	404.5	1078.5	0.3	15_R31_sc1.19_800976_802481_-/1-1506	1506	586	159	198	563	23.7	3119	0	1535	1704	59	36	95	53	4.5	57.5	152.5	1	0	1	4	7	11	0	1	1	3	0	3	16	34	0	34	41	0	41	75	5	0	5	7
input	deRIP_consensus	3041	1097.5	460.5	404.5	1078.5	0.3	16_R31_sc1.46_5212_6796_+/1-1585	1585	601	175	222	587	25	3119	0	1457	1599	50	42	92	45.5	2	47.5	139.5	0	0	0	0	0	0	0	0	0	1	0	1	1	26	0	26	38	0	38	64	3.5	1	4.5	3
input	deRIP_consensus	3041	1097.5	460.5	404.5	1078.5	0.3	17_R31_sc1.70_6818_9857_-/1-3040	3040	1110	364	391	1175	24.8	3119	0	9	329	99	85.5	184.5	111.5	13	124.5	309	0	0	0	1	0	1	0	0	0	0	1	1	2	62	0	62	69	0	69	131	11.5	1	12.5	10
input	deRIP_consensus	3041	1097.5	460.5	404.5	1078.5	0.3	18_R31_sc1.7_611525_613448_-/1-1924	1924	732	205	247	740	23.5	3119	0	1119	1325	74	46	120	78.5	4	82.5	202.5	0	0	0	0	0	0	0	0	0	1	0	1	1	42	0	42	54	0	54	96	7.5	0	7.5	11
input	deRIP_consensus	3041	1097.5	460.5	404.5	1078.5	0.3	19_R31_sc1.20_207842_209685_-/1-1844	1844	701	189	239	715	23.2	3119	0	1198	1403	72	46	118	80	2.5	82.5	200.5	0	0	0	1	1	2	0	0	0	0	1	1	3	45	0	45	47	0	47	92	4	0	4	8
input	deRIP_consensus	3041	1097.5	460.5	404.5	1078.5	0.3	20_R31_sc1.20_1159_1705_-/1-547	547	204	56	45	242	18.5	3119	0	2495	2572	30.5	11	41.5	31	1	32	73.5	0	0	0	0	0	0	0	1	1	1	0	1	2	14	0	14	22	0	22	36	2	0	2	1
input	deRIP_consensus	3041	1097.5	460.5	404.5	1078.5	0.3	21_R31_sc1.19_818673_819873_-/1-1201	1201	440	147	128	486	22.9	3119	0	1840	1980	41.5	28	69.5	54	9	63	132.5	0	1	1	3	1	4	0	1	1	1	0	1	7	28	0	28	26	0	26	54	6	2	8	5
input	deRIP_consensus	3041	1097.5	460.5	404.5	1078.5	0.3	22_R31_sc1.19_816728_817072_-/1-345	345	120	41	44	140	24.6	3119	0	2697	2742	14	12	26	16	1	17	43	0	0	0	1	0	1	0	0	0	0	0	0	1	8	0	8	8	0	8	16	2	0	2	2
input	deRIP_consensus	3041	1097.5	460.5	404.5	1078.5	0.3	23_R31_sc1.58_15767_16726_-/1-960	960	350	107	107	396	22.3	3119	0	2084	2195	38	28.5	66.5	40	1	41	107.5	0	0	0	0	0	0	0	0	0	0	0	0	0	22	0	22	27	0	27	49	4	0	4	5
[truncated: 17 more columns]
