# Supplementary material for: In silico reversal of repeat-induced point mutation (RIP) identifies the origins of repeat families and uncovers obscured duplicated genes
Source: BMC Genomics. 2010 Nov 24;11:655. doi: 10.1186/1471-2164-11-655 (PMC3017866; doi:10.1186/1471-2164-11-655)
Supplement: Additional file 6 — List of predicted functional RecQ helicases in the S. nodorum genome. [file 1471-2164-11-655-S6.ZIP › derip/r37_aln_derip_2009_8_19_15_40_50_ripalign.txt]

input	deRIP_consensus	2157	898	353.5	288.5	609	0.3	deRIP_consensus	2157	881	346	283	593	29.9	2264	0	0	0	0	0	0	0	0	0	0	0	0	0	0	0	0	0	0	0	0	0	0	0	0	0	0	0	0	0	0	0	0	0	0
input	deRIP_consensus	2157	898	353.5	288.5	609	0.3	1_R37_sc1.56_26809_28411_-/1-1603	1603	614	206	248	535	28.3	2264	0	554	1054	92	119.5	211.5	121	26	147	358.5	10.5	10.5	21	27	38	65	14	8.5	22.5	11	19	30	138.5	63	0	63	76	0	76	139	0	0.5	0.5	0
input	deRIP_consensus	2157	898	353.5	288.5	609	0.3	2_R37_sc1.41_143704_145304_-/1-1601	1601	641	172	224	564	24.7	2264	0	556	1079	100	107.5	207.5	141	20.5	161.5	369	10	10.5	20.5	30.5	40.5	71	19.5	9.5	29	14.5	16.5	31	151.5	74	0	74	82	0	82	156	3	0	3	0
input	deRIP_consensus	2157	898	353.5	288.5	609	0.3	3_R37_sc1.23_557226_558832_+/1-1607	1607	654	163	211	579	23.3	2264	0	550	1082	112	102	214	152	15	167	381	9.5	8.5	18	26.5	41	67.5	15	11	26	15	21	36	147.5	79	0	79	90	0	90	169	1	0	1	1
input	deRIP_consensus	2157	898	353.5	288.5	609	0.3	4_R37_sc1.64_3599_5201_+/1-1603	1603	585	231	277	510	31.7	2264	0	554	1048	77	131.5	208.5	109	36	145	353.5	11	9.5	20.5	24	34.5	58.5	13.5	11.5	25	12	21.5	33.5	137.5	53	2	55	64	0	64	119	0	0	0	0
input	deRIP_consensus	2157	898	353.5	288.5	609	0.3	5_R37_sc1.9_44942_46546_+/1-1605	1605	628	202	237	538	27.4	2264	0	552	1052	97	111.5	208.5	122	25.5	147.5	356	8.5	11	19.5	28	38	66	17	11	28	10	18	28	141.5	65	0	65	83	0	83	148	0	0.5	0.5	0
input	deRIP_consensus	2157	898	353.5	288.5	609	0.3	6_R37_sc1.41_150678_152289_-/1-1612	1612	652	178	217	565	24.5	2264	0	545	1070	107	107.5	214.5	137	20.5	157.5	372	7	9	16	31	42	73	20.5	9	29.5	14	17	31	149.5	67	0	67	88	0	88	155	1	0	1	1
input	deRIP_consensus	2157	898	353.5	288.5	609	0.3	7_R37_sc1.10_36736_38237_-/1-1502	1502	616	174	198	514	24.8	2264	0	655	1109	99	99.5	198.5	122	16.5	138.5	337	8.5	7.5	16	22	37	59	10	7.5	17.5	9	13	22	114.5	66	0	66	83	0	83	149	1	0.5	1.5	0
input	deRIP_consensus	2157	898	353.5	288.5	609	0.3	8_R37_sc1.37_313407_315013_-/1-1607	1607	633	185	231	558	25.9	2264	0	550	1067	105	115.5	220.5	134	17.5	151.5	372	10	10.5	20.5	29	39	68	13.5	7.5	21	12	20	32	141.5	66	0	66	89	1	90	156	1	0	1	1
input	deRIP_consensus	2157	898	353.5	288.5	609	0.3	9_R37_sc1.25_489041_489309_+/1-269	269	111	31	30	97	22.7	2264	0	1888	2003	25	12	37	21	10.5	31.5	68.5	2	3	5	7.33333333333333	16	23.3333333333333	4	3	7	7.83333333333333	2	9.83333333333333	45.1666666666667	5	0	5	19	0	19	24	1	0	1	0
input	deRIP_consensus	2157	898	353.5	288.5	609	0.3	10_R37_sc1.21_710855_711304_-/1-450	450	196	32	75	147	23.8	2264	0	1707	1908	44	34	78	37.5	3.5	41	119	1.5	9.5	11	15	19	34	9	8	17	11	7	18	80	21	0	21	21	0	21	42	1	0	1	1
input	deRIP_consensus	2157	898	353.5	288.5	609	0.3	11_R37_sc1.24_3990_4460_-/1-471	471	194	42	61	174	21.9	2264	0	1686	1853	28	34	62	41	2	43	105	6	4	10	8	20.5	28.5	3	5	8	10	5	15	61.5	21	0	21	22	1	23	44	1	0	1	0
input	deRIP_consensus	2157	898	353.5	288.5	609	0.3	12_R37_sc1.35_2968_3488_-/1-521	521	210	57	72	182	24.8	2264	0	1636	1830	30	39	69	44	9.5	53.5	122.5	5	6	11	9	22.5	31.5	4	6	10	11	7.5	18.5	71	23	0	23	21	0	21	44	1	0	1	0
input	deRIP_consensus	2157	898	353.5	288.5	609	0.3	13_R37_sc1.58_26144_26944_+/1-801	801	300	106	114	281	27.5	2264	0	1356	1695	37	61	98	62	23	85	183	10	7	17	26.5	43	69.5	15	15	30	23	15	38	154.5	29	0	29	25	1	26	55	1	1	2	0
input	deRIP_consensus	2157	898	353.5	288.5	609	0.3	14_R37_sc1.57_20700_21747_+/1-1048	1048	410	133	140	365	26	2264	0	1109	1569	57	64	121	87	40	127	248	9	10	19	42	63.5	105.5	21	20	41	28	17	45	210.5	31	0	31	37	1	38	69	1	2	3	0
input	deRIP_consensus	2157	898	353.5	288.5	609	0.3	15_R37_sc1.36_325809_327417_+/1-1609	1609	625	196	251	537	27.8	2264	0	548	1234	108	127	235	118.5	30.5	149	384	14.5	24.5	39	57	71.5	128.5	31	24	55	35	41	76	298.5	45	0	45	64	0	64	109	2	1.5	3.5	1
input	deRIP_consensus	2157	898	353.5	288.5	609	0.3	16_R37_sc1.40_43321_44927_-/1-1607	1607	642	173	231	561	25.1	2264	0	550	1262	109	117	226	133.5	26	159.5	385.5	15	20.5	35.5	64	84.5	148.5	30.5	24	54.5	42	42	84	322.5	51	1	52	65	0	65	117	4	0	4	1
input	deRIP_consensus	2157	898	353.5	288.5	609	0.3	17_R37_sc1.50_2094_3711_+/1-1618	1618	635	188	248	547	26.9	2264	0	540	1231	112	123	235	121.5	29	150.5	385.5	11	24.5	35.5	55	71.5	126.5	34.5	26	60.5	36	42	78	300.5	48	0	48	64	0	64	112	2	1	3	1
input	deRIP_consensus	2157	898	353.5	288.5	609	0.3	18_R37_sc1.25_491981_492864_+/1-884	884	327	122	136	299	29.2	2264	0	1273	1652	40	69	109	72.3333333333333	27	99.3333333333333	208.333333333333	13	13	26	25.5	38.8333333333333	64.3333333333333	15	21	36	21	20	41	167.333333333333	32	0	32	25	1	26	58	0	1	1	0
input	deRIP_consensus	2157	898	353.5	288.5	609	0.3	19_R37_sc1.37_300763_301804_+/1-1042	1042	416	121	122	383	23.3	2264	0	1115	1483	70	65	135	86	17	103	238	12	9	21	22.5	37.5	60	10	10	20	18	10	28	129	41	0	41	54	0	54	95	3	0	3	0
input	deRIP_consensus	2157	898	353.5	288.5	609	0.3	20_R37_sc1.25_486306_487874_-/1-1569	1569	641	167	209	552	24	2264	0	588	1260	115	106	221	127	30	157	378	17.5	18	35.5	53.5	81.5	135	27.5	22	49.5	45	26	71	291	67	0	67	72	0	72	139	3	0	3	0
input	deRIP_consensus	2157	898	353.5	288.5	609	0.3	21_R37_sc1.6_791479_793047_-/1-1569	1569	626	176	226	541	25.6	2264	0	588	1257	102	108	210	125	36.5	161.5	371.5	19	18	37	51.5	80.5	132	27	25	52	47	27	74	295	62	0	62	64	0	64	126	4	0	4	0
input	deRIP_consensus	2157	898	353.5	288.5	609	0.3	22_R37_sc1.61_7563_8807_-/1-1245	1245	508	139	157	441	23.8	2264	0	912	1385	80	85	165	94	22	116	281	13	10	23	35.5	54	89.5	18	10	28	33	17	50	190.5	47	0	47	57	0	57	104	2	0	2	0
input	deRIP_consensus	2157	898	353.5	288.5	609	0.3	23_R37_sc1.19_794995_796564_+/1-1570	1570	665	152	189	564	21.7	2264	0	587	1269	127	102	229	132	31	163	392	13.5	15	28.5	55.5	84.5	140	31.5	20	51.5	48	19	67	287	69	0	69	80	0	80	149	2	0	2	0
input	deRIP_consensus	2157	898	353.5	288.5	609	0.3	24_R37_sc1.2_12212_13783_-/1-1572	1572	657	173	199	543	23.7	2264	0	585	1248	119	99.5	218.5	123	33	156	374.5	17.5	18	35.5	51.5	79.5	131	27.5	22.5	50	44	25	69	285.5	62	0	62	76	0	76	138	2	1	3	0
input	deRIP_consensus	2157	898	353.5	288.5	609	0.3	25_R37_sc1.50_4877_6414_-/1-1538	1538	634	161	208	535	24	2264	0	619	1268	113	107	220	117	29.5	146.5	366.5	18	17	35	53.5	82.5	136	25	21	46	44	19	63	280	59	0	59	78	0	78	137	3	0	3	0
input	deRIP_consensus	2157	898	353.5	288.5	609	0.3	26_R37_sc1.37_302510_302722_-/1-213	213	83	32	23	75	25.8	2264	0	1944	2052	9	14	23	12	8	20	43	4	2	6	7.5	24.5	32	3	1	4	11	11	22	64	3	0	3	4	0	4	7	0	0	0	0
input	deRIP_consensus	2157	898	353.5	288.5	609	0.3	27_R37_sc1.56_29367_30435_+/1-1069	1069	377	155	175	362	30.9	2264	0	1088	1483	45	89	134	76	38.5	114.5	248.5	6	11	17	25	39.5	64.5	19	12	31	18.5	14.5	33	145.5	29	0	29	30	1	31	60	1	0	1	0
input	deRIP_consensus	2157	898	353.5	288.5	609	0.3	28_R37_sc1.18_890058_891126_-/1-1069	1069	390	160	162	357	30.1	2264	0	1088	1491	51	86	137	79	34.5	113.5	250.5	11	10	21	27	36	63	18	14	32	17	18.5	35.5	151.5	34	3	37	38	0	38	75	2	0	2	0
input	deRIP_consensus	2157	898	353.5	288.5	609	0.3	29_R37_sc1.8_1385360_1385867_+/1-508	508	200	61	50	197	21.9	2264	0	1649	1849	39	28	67	47.8333333333333	11	58.8333333333333	125.833333333333	5	0	5	21	16.8333333333333	37.8333333333333	10	3	13	10	6	16	71.8333333333333	15	0	15	29	0	29	44	1	0	1	0
input	deRIP_consensus	2157	898	353.5	288.5	609	0.3	30_R37_sc1.44_14165_15787_+/1-1623	1623	592	180	236	515	27.3	2264	0	538	1313	83	122	205	124	31.3333333333333	155.333333333333	360.333333333333	23.5	20.5	44	62	73.5	135.5	39	20	59	34.5	32.8333333333333	67.3333333333333	305.833333333333	52	4	56	46	0	46	102	3	1	4	0
input	deRIP_consensus	2157	898	353.5	288.5	609	0.3	31_R37_sc1.68_4646_5461_+/1-816	816	294	118	125	279	29.8	2264	0	1341	1725	43	75.5	118.5	54	25	79	197.5	6	6	12	31.5	50	81.5	17	18.5	35.5	29	28	57	186	21	0	21	28	0	28	49	0	0	0	0
input	deRIP_consensus	2157	898	353.5	288.5	609	0.3	32_R37_sc1.20_1705_3286_-/1-1582	1582	617	182	225	558	25.7	2264	0	575	1275	103	113	216	120	33.5	153.5	369.5	16.5	23	39.5	65.5	94.5	160	42.5	23	65.5	36	26.5	62.5	327.5	54	1	55	65	0	65	120	1	0	1	0
input	deRIP_consensus	2157	898	353.5	288.5	609	0.3	33_R37_sc1.37_309920_310717_-/1-798	798	295	108	122	273	28.8	2264	0	1359	1697	36	66	102	62	26	88	190	10	9	19	26	38.5	64.5	16	15	31	19	13	32	146.5	29	0	29	24	1	25	54	1	0	1	0
input	deRIP_consensus	2157	898	353.5	288.5	609	0.3	34_R37_sc1.49_126224_126930_+/1-707	707	282	88	103	234	27	2264	0	1450	1717	40	58	98	48	13.5	61.5	159.5	6	10	16	19	30.5	49.5	8	11	19	10	11.5	21.5	106	23	0	23	26	0	26	49	2	0	2	0
input	deRIP_consensus	2157	898	353.5	288.5	609	0.3	35_R37_sc1.69_9289_9547_-/1-259	259	119	23	29	88	20.1	2264	0	1898	2025	15	14	29	16	6.5	22.5	51.5	2	3	5	22	26	48	1	3	4	14	4.5	18.5	75.5	9	0	9	8	0	8	17	0	1	1	0
input	deRIP_consensus	2157	898	353.5	288.5	609	0.3	36_R37_sc1.28_414980_416415_-/1-1436	1436	565	163	207	501	25.8	2264	0	721	1324	92	112	204	109	29.5	138.5	342.5	8.5	15	23.5	43.5	72.5	116	35.5	22	57.5	35	25.5	60.5	257.5	50	0	50	59	1	60	110	2	0	2	0
input	deRIP_consensus	2157	898	353.5	288.5	609	0.3	37_R37_sc1.49_123039_124033_+/1-995	995	357	121	156	361	27.8	2264	0	1162	1529	44.3333333333333	83	127.333333333333	79	23.5	102.5	229.833333333333	4	10	14	23.8333333333333	33	56.8333333333333	19	10	29	17	18.5	35.5	135.333333333333	33	0	33	34	0	34	67	2	0	2	0
input	deRIP_consensus	2157	898	353.5	288.5	609	0.3	38_R37_sc1.29_11422_12345_+/1-924	924	349	127	134	314	28.2	2264	0	1236	1756	38.3333333333333	58	96.3333333333333	71.5	36.3333333333333	107.833333333333	204.166666666667	15	22.5	37.5	69.1666666666667	75.5	144.666666666667	26	28	54	33.8333333333333	36.8333333333333	70.6666666666667	306.833333333333	25	2	27	14	0	14	41	0.333333333333333	2	2.33333333333333	0
input	deRIP_consensus	2157	898	353.5	288.5	609	0.3	39_R37_sc1.49_88538_89587_+/1-1050	1050	400	136	140	374	26.3	2264	0	1111	1521	55	75.3333333333333	130.333333333333	82.3333333333333	27.5	109.833333333333	240.166666666667	11	13	24	26.8333333333333	38.3333333333333	65.1666666666667	23	13.3333333333333	36.3333333333333	19.3333333333333	17.5	36.8333333333333	162.333333333333	35	1	36	43	1	44	80	2	0	2	0
input	deRIP_consensus	2157	898	353.5	288.5	609	0.3	40_R37_sc1.23_570951_571405_+/1-455	455	169	61	82	143	31.4	2264	0	1702	1864	14	39	53	28	13.5	41.5	94.5	3	9	12	7	16.5	23.5	9	7	16	6	9.5	15.5	67	16	1	17	12	0	12	29	0	0	0	0
input	deRIP_consensus	2157	898	353.5	288.5	609	0.3	41_R37_sc1.45_9533_10942_+/1-1410	1410	534	177	218	481	28	2264	0	747	1346	83	118	201	101	36.5	137.5	338.5	12.5	15	27.5	44.5	71.5	116	33	21	54	33	27.5	60.5	258	48	0	48	53	0	53	101	0	0	0	0
input	deRIP_consensus	2157	898	353.5	288.5	609	0.3	42_R37_sc1.39_304_1808_+/1-1505	1505	605	164	205	531	24.5	2264	0	655	1319	106	98	204	120	39	159	363	16	20.5	36.5	54.5	81	135.5	31	23.5	54.5	35	30.5	65.5	292	57	2.5	59.5	56	0	56	115.5	1	0	1	0.5
input	deRIP_consensus	2157	898	353.5	288.5	609	0.3	43_R37_sc1.43_14814_15765_-/1-952	952	360	115	139	338	26.7	2264	0	1205	1535	46	71	117	76	24	100	217	6	11	17	19.5	29.5	49	14	7	21	15	10	25	112	36	0	36	31	0	31	67	0	0	0	0
input	deRIP_consensus	2157	898	353.5	288.5	609	0.3	44_R37_sc1.63_4425_5623_-/1-1199	1199	463	142	193	401	27.9	2264	0	962	1497	75	105	180	88.5	29.5	118	298	15	15	30	45	61.5	106.5	22.5	20	42.5	24	26.5	50.5	229.5	33	0	33	45	0	45	78	0	0	0	1.5
input	deRIP_consensus	2157	898	353.5	288.5	609	0.3	45_R37_sc1.2_14197_14549_-/1-353	353	154	31	48	120	22.4	2264	0	1804	1929	26	25	51	25	2	27	78	4	6	10	7	16.5	23.5	1	6	7	5	1	6	46.5	13	0	13	17	0	17	30	0	0	0	0
input	deRIP_consensus	2157	898	353.5	288.5	609	0.3	46_R37_sc1.58_2243_3312_+/1-1070	1070	397	135	149	389	26.5	2264	0	1087	1480	55	75	130	87	29.5	116.5	246.5	6.5	14	20.5	23	36.5	59.5	21	9	30	19	16	35	145	38	1	39	41	0	41	80	2	0	2	0
input	deRIP_consensus	2157	898	353.5	288.5	609	0.3	47_R37_sc1.57_28038_29087_-/1-1050	1050	406	120	134	390	24.2	2264	0	1107	1481	60	66	126	89	23.5	112.5	238.5	6	13	19	22.5	33.5	56	19.5	10	29.5	17	12.5	29.5	134	40	0	40	42	0	42	82	2	0	2	0
input	deRIP_consensus	2157	898	353.5	288.5	609	0.3	48_R37_sc1.49_72721_73311_-/1-591	591	261	44	84	202	21.7	2264	0	1569	1874	39.5	39	78.5	39	15	54	132.5	4	16	20	35.5	46.3333333333333	81.8333333333333	9.33333333333333	15	24.3333333333333	31.5	8	39.5	165.666666666667	14	1	15	20.3333333333333	0	20.3333333333333	35.3333333333333	0	0	0	0
input	deRIP_consensus	2157	898	353.5	288.5	609	0.3	49_R37_sc1.28_443971_445022_+/1-1052	1052	394	139	149	370	27.4	2264	0	1105	1480	55	75	130	78	27	105	235	9.5	13	22.5	22.5	30.5	53	16	11	27	19	17.5	36.5	139	32	0	32	38	0	38	70	2	0	2	0
input	deRIP_consensus	2157	898	353.5	288.5	609	0.3	50_R37_sc1.8_686248_687293_+/1-1046	1046	409	112	135	390	23.6	2264	0	1111	1513	65	70	135	92	19	111	246	7	10	17	25.5	43.5	69	15	16.5	31.5	22	15	37	154.5	45	0	45	45	0	45	90	2	0	2	0
input	deRIP_consensus	2157	898	353.5	288.5	609	0.3	51_R37_sc1.35_3_607_-/1-605	605	247	66	85	207	25	2264	0	1552	1800	29	53	82	51	13	64	146	3	5	8	21	23.5	44.5	14	6	20	17	11	28	100.5	23	0	23	20	0	20	43	1	0	1	0
input	deRIP_consensus	2157	898	353.5	288.5	609	0.3	52_R37_sc1.38_306920_307905_-/1-986	986	382	110	133	361	24.6	2264	0	1173	1540	56	63	119	82.5	21	103.5	222.5	9	10	19	26.5	39.5	66	12	13	25	20	11	31	141	37	0	37	38	0	38	75	1	0	1	0
input	deRIP_consensus	2157	898	353.5	288.5	609	0.3	53_R37_sc1.107_506_1587_-/1-1082	1082	427	126	129	400	23.6	2264	0	1075	1504	74	73.5	147.5	94	27	121	268.5	11	11	22	26.5	49.5	76	14	12.5	26.5	22	13	35	159.5	43	0	43	47	0	47	90	1	1	2	0
input	deRIP_consensus	2157	898	353.5	288.5	609	0.3	54_R37_sc1.20_210272_211266_-/1-995	995	381	122	137	355	26	2264	0	1162	1513	51.5	68	119.5	82	27.5	109.5	229	7	9	16	21.5	29.5	51	14	8	22	19	12.5	31.5	120.5	39.5	0	39.5	40	0	40	79.5	2	0	2	0
input	deRIP_consensus	2157	898	353.5	288.5	609	0.3	55_R37_sc1.4_1596505_1597453_-/1-949	949	386	98	113	352	22.2	2264	0	1208	1596	56.5	70	126.5	88	15.5	103.5	230	7	5	12	35.5	42	77.5	17	11	28	24.5	13	37.5	155	37	0	37	37	1	38	75	2	0	2	0
input	deRIP_consensus	2157	898	353.5	288.5	609	0.3	56_R37_sc1.2_1444_2415_-/1-972	972	370	118	130	354	25.5	2264	0	1185	1539	59	68	127	81	22	103	230	6	11	17	20.5	28.5	49	16.5	12	28.5	15	13	28	122.5	37	0	37	42	0	42	79	1	0	1	0
input	deRIP_consensus	2157	898	353.5	288.5	609	0.3	57_R37_sc1.22_15195_16236_-/1-1042	1042	403	133	137	369	25.9	2264	0	1115	1490	60	73	133	79	29	108	241	8	11	19	23.5	32.5	56	17.5	9	26.5	20	11	31	132.5	35	0	35	40	0	40	75	3	0	3	0
input	deRIP_consensus	2157	898	353.5	288.5	609	0.3	58_R37_sc1.43_19173_20023_-/1-851	851	349	89	103	310	22.6	2264	0	1306	1644	50	57.3333333333333	107.333333333333	81	18.5	99.5	206.833333333333	6	6.33333333333333	12.3333333333333	28.5	34.8333333333333	63.3333333333333	13.3333333333333	6.33333333333333	19.6666666666667	21	13.5	34.5	129.833333333333	35	0	35	33	0	33	68	2	1	3	0
input	deRIP_consensus	2157	898	353.5	288.5	609	0.3	59_R37_sc1.37_303966_305570_-/1-1605	1605	620	230	257	498	30.3	2264	0	553	1193	93	125	218	114	56	170	388	17	13.5	30.5	53.5	62	115.5	20.5	18	38.5	30	32	62	246.5	54	1	55	63	0	63	118	0	2	2	0
input	deRIP_consensus	2157	898	353.5	288.5	609	0.3	60_R37_sc1.49_79303_80321_-/1-1019	1019	401	111	129	378	23.6	2264	0	1138	1549	53	68.5	121.5	94.8333333333333	21.3333333333333	116.166666666667	237.666666666667	9.5	10	19.5	32.3333333333333	37.8333333333333	70.1666666666667	22	16.5	38.5	20.8333333333333	16.8333333333333	37.6666666666667	165.833333333333	40.5	0	40.5	39	0	39	79.5	1	0	1	0
input	deRIP_consensus	2157	898	353.5	288.5	609	0.3	61_R37_sc1.25_493160_494012_-/1-853	853	343	93	105	312	23.2	2264	0	1304	1644	47.5	54.3333333333333	101.833333333333	71	20	91	192.833333333333	7	9	16	23	42.3333333333333	65.3333333333333	18.3333333333333	12.3333333333333	30.6666666666667	20	12	32	144	29	0	29	35	0	35	64	1	1	2	0.333333333333333
input	deRIP_consensus	2157	898	353.5	288.5	609	0.3	62_R37_sc1.10_2693_4301_+/1-1609	1609	669	172	215	553	24.1	2264	0	554	1250	105	110.5	215.5	127.5	38.5	166	381.5	11.5	16.5	28	68	81	149	36	21	57	45.5	26	71.5	305.5	59	0	59	62	0	62	121	4	0	4	1
input	deRIP_consensus	2157	898	353.5	288.5	609	0.3	63_R37_sc1.15_993196_993694_+/1-499	499	214	47	71	167	23.6	2264	0	1658	1867	21	31.5	52.5	37.5	11	48.5	101	8.5	5.5	14	16	30.5	46.5	7	13	20	21	5.5	26.5	107	15	1	16	12	0	12	28	1	0	1	0
input	deRIP_consensus	2157	898	353.5	288.5	609	0.3	64_R37_sc1.57_10413_11374_-/1-962	962	379	113	120	350	24.2	2264	0	1195	1535	55	62.5	117.5	82	23.5	105.5	223	5	10.5	15.5	21.8333333333333	32.5	54.3333333333333	15	8	23	13.3333333333333	9.5	22.8333333333333	115.666666666667	40	0	40	41	0	41	81	1	0	1	0
input	deRIP_consensus	2157	898	353.5	288.5	609	0.3	65_R37_sc1.14_8624_9979_+/1-1356	1356	530	156	200	470	26.3	2264	0	819	1582	82.8333333333333	78.1666666666667	161	94.3333333333333	44	138.333333333333	299.333333333333	11.5	29.3333333333333	40.8333333333333	89	134	223	22.1666666666667	45.1666666666667	67.3333333333333	55.6666666666667	45	100.666666666667	431.833333333333	35.3333333333333	0	35.3333333333333	41.5	2	43.5	78.8333333333333	2	2	4	1
input	deRIP_consensus	2157	898	353.5	288.5	609	0.3	66_R37_sc1.2_2456_3285_-/1-830	830	331	95	123	281	26.3	2264	0	1329	1779	41.6666666666667	64	105.666666666667	56	20	76	181.666666666667	12	18.5	30.5	59.6666666666667	62.5	122.166666666667	24	24	48	30.5	31	61.5	262.166666666667	24	1	25	24	0	24	49	1	1	2	0
input	deRIP_consensus	2157	898	353.5	288.5	609	0.3	67_R37_sc1.1_16317_17176_-/1-860	860	347	100	134	279	27.2	2264	0	1305	1761	47	64	111	51	25	76	187	7.5	15	22.5	58	67.6666666666667	125.666666666667	21.6666666666667	26.5	48.1666666666667	32.5	26.5	59	255.333333333333	22	2	24	29	0	29	53	0	0	0	0
input	deRIP_consensus	2157	898	353.5	288.5	609	0.3	68_R37_sc1.50_14374_15288_-/1-915	915	358	119	109	329	24.9	2264	0	1242	1567	49	60.8333333333333	109.833333333333	78	23.5	101.5	211.333333333333	8	5.5	13.5	20.5	32	52.5	12	6.33333333333333	18.3333333333333	16	10	26	110.333333333333	41	0	41	38	0	38	79	1	1	2	0
input	deRIP_consensus	2157	898	353.5	288.5	609	0.3	69_R37_sc1.21_715588_716152_+/1-565	565	225	76	63	201	24.6	2264	0	1592	1855	33.8333333333333	34	67.8333333333333	38	11	49	116.833333333333	7	6	13	28.3333333333333	46.8333333333333	75.1666666666667	8.33333333333333	14	22.3333333333333	14.5	18.5	33	143.5	21	1	22	18.3333333333333	0	18.3333333333333	40.3333333333333	0	0	0	0
input	deRIP_consensus	2157	898	353.5	288.5	609	0.3	70_R37_sc1.8_687889_689478_+/1-1590	1590	625	205	247	513	28.4	2264	0	585	1340	95.5	120	215.5	101.5	41.5	143	358.5	25.5	26	51.5	68	99.5	167.5	28	38.5	66.5	52.5	32	84.5	370	52	1	53	52	1	53	106	0	2	2	1
input	deRIP_consensus	2157	898	353.5	288.5	609	0.3	71_R37_sc1.22_577498_578534_-/1-1037	1037	404	132	149	352	27.1	2264	0	1128	1696	57.8333333333333	79.5	137.333333333333	73.8333333333333	36	109.833333333333	247.166666666667	14	17	31	62.1666666666667	76.8333333333333	139	23.5	26.5	50	43.3333333333333	40	83.3333333333333	303.333333333333	28.3333333333333	1	29.3333333333333	28	0	28	57.3333333333333	1	2	3	1
input	deRIP_consensus	2157	898	353.5	288.5	609	0.3	72_R37_sc1.10_39144_39353_+/1-210	210	85	18	30	77	22.9	2264	0	1947	2050	14	16	30	14	7	21	51	0	5	5	7	17	24	5	4	9	7	6	13	51	7	0	7	8	0	8	15	0	0	0	0
input	deRIP_consensus	2157	898	353.5	288.5	609	0.3	73_R37_sc1.2_10727_11619_-/1-893	893	342	119	110	322	25.6	2264	0	1265	1572	46	57	103	78.5	23	101.5	204.5	8	4	12	15.5	25	40.5	12.5	9	21.5	11	14	25	99	42	0	42	35	0	35	77	0	1	1	0
input	deRIP_consensus	2157	898	353.5	288.5	609	0.3	74_R37_sc1.67_10559_11310_+/1-752	752	320	78	108	246	24.7	2264	0	1410	1809	42.5	51.3333333333333	93.8333333333333	53.5	20.3333333333333	73.8333333333333	167.666666666667	6.33333333333333	15.5	21.8333333333333	46	53.5	99.5	17.5	22.3333333333333	39.8333333333333	37	24.3333333333333	61.3333333333333	222.5	19	0	19	27	1	28	47	0	0	0	0
input	deRIP_consensus	2157	898	353.5	288.5	609	0.3	75_R37_sc1.107_4_469_+/1-466	466	193	47	81	145	27.5	2264	0	1696	1949	25.8333333333333	39	64.8333333333333	24.5	14	38.5	103.333333333333	2.5	14	16.5	29.3333333333333	39	68.3333333333333	8	10	18	25	13.5	38.5	141.333333333333	8	1	9	13.5	0	13.5	22.5	0	0	0	0
input	deRIP_consensus	2157	898	353.5	288.5	609	0.3	76_R37_sc1.8_359935_361537_+/1-1603	1603	612	214	254	523	29.2	2264	0	554	1038	75	113	188	114	32	146	334	15.5	8	23.5	23.5	41	64.5	17	14.5	31.5	14	13	27	146.5	58	0	58	70	0	70	128	0	1	1	0
input	deRIP_consensus	2157	898	353.5	288.5	609	0.3	77_R37_sc1.33_15817_17419_+/1-1603	1603	627	182	239	555	26.3	2264	0	554	1082	94	120	214	138.5	26.5	165	379	11	7	18	25.5	38.5	64	21.5	12.5	34	15	15.5	30.5	146.5	76	0	76	82	0	82	158	1	0	1	1
input	deRIP_consensus	2157	898	353.5	288.5	609	0.3	78_R37_sc1.13_691969_693571_+/1-1603	1603	629	189	236	549	26.5	2264	0	554	1067	93	116	209	127	24	151	360	11.5	7	18.5	24	41.5	65.5	22	13.5	35.5	16	14	30	149.5	64	0	64	85	0	85	149	2	0	2	0
input	deRIP_consensus	2157	898	353.5	288.5	609	0.3	79_R37_sc1.28_446005_447608_+/1-1604	1604	644	190	221	549	25.6	2264	0	553	1060	93	104	197	129	27	156	353	12.5	7	19.5	26.5	41	67.5	21	11.5	32.5	17	14	31	150.5	71	1	72	80	0	80	152	2	1	3	2
input	deRIP_consensus	2157	898	353.5	288.5	609	0.3	80_R37_sc1.24_267_1883_+/1-1617	1617	632	191	234	560	26.3	2264	0	540	1076	91	115	206	134	28	162	368	12.5	4	16.5	25.5	46	71.5	23	14.5	37.5	21	18	39	164.5	68	1	69	79	0	79	148	1	0	1	1
input	deRIP_consensus	2157	898	353.5	288.5	609	0.3	81_R37_sc1.8_1357580_1359182_+/1-1603	1603	639	175	228	561	25.1	2264	0	554	1073	90	107	197	139.5	23	162.5	359.5	11	7	18	27.5	40	67.5	23.5	13.5	37	18	16	34	156.5	74	0	74	78	0	78	152	2	2	4	0
input	deRIP_consensus	2157	898	353.5	288.5	609	0.3	82_R37_sc1.23_555017_556619_+/1-1603	1603	648	170	219	566	24.3	2264	0	554	1077	98	105	203	141	25	166	369	9.5	6	15.5	24.5	43	67.5	24	13.5	37.5	18	12	30	150.5	77	0	77	85	0	85	162	0	0	0	1
input	deRIP_consensus	2157	898	353.5	288.5	609	0.3	83_R37_sc1.17_4265_5724_-/1-1460	1460	596	168	195	501	24.9	2264	0	697	1161	88	99	187	125	23	148	335	13.5	6	19.5	19.5	33	52.5	15	9.5	24.5	17	12	29	125.5	68	0	68	77	0	77	145	0	0	0	1
input	deRIP_consensus	2157	898	353.5	288.5	609	0.3	84_R37_sc1.18_886468_888073_+/1-1606	1606	648	172	215	571	24.1	2264	0	551	1074	99	101	200	143	21	164	364	13.5	7	20.5	21.5	42	63.5	22	14.5	36.5	18	17	35	155.5	77	0	77	89	0	89	166	1	0	1	0
input	deRIP_consensus	2157	898	353.5	288.5	609	0.3	85_R37_sc1.61_9043_9863_-/1-821	821	306	99	106	310	25	2264	0	1338	1622	41	57	98	75.3333333333333	16	91.3333333333333	189.333333333333	3	3	6	15.5	25.3333333333333	40.8333333333333	14	8	22	12.5	9.5	22	90.8333333333333	38	0	38	38	0	38	76	0	1	1	0
input	deRIP_consensus	2157	898	353.5	288.5	609	0.3	86_R37_sc1.35_8207_9691_-/1-1485	1485	573	177	230	505	27.4	2264	0	672	1140	78	104	182	119	29.5	148.5	330.5	10.5	8	18.5	22.5	38	60.5	19	11.5	30.5	13	12.5	25.5	135	60	0	60	68	0	68	128	2	0	2	0
input	deRIP_consensus	2157	898	353.5	288.5	609	0.3	87_R37_sc1.28_447667_448460_+/1-794	794	342	67	109	276	22.2	2264	0	1379	1800	43.5	53.1666666666667	96.6666666666667	57	18.5	75.5	172.166666666667	5	11.5	16.5	51	66.5	117.5	21	25.6666666666667	46.6666666666667	31	15	46	226.666666666667	31	1	32	24	0	24	56	0	0	0	0
input	deRIP_consensus	2157	898	353.5	288.5	609	0.3	88_R37_sc1.16_975159_975997_-/1-839	839	359	80	110	290	22.6	2264	0	1327	1756	43	53.5	96.5	63	21	84	180.5	12	11	23	51	62	113	19	22.5	41.5	36.5	18.5	55	232.5	30.5	1	31.5	22	0	22	53.5	0	0	0	0
input	deRIP_consensus	2157	898	353.5	288.5	609	0.3	89_R37_sc1.35_5756_6626_-/1-871	871	358	91	115	307	23.7	2264	0	1299	1753	42.5	58.3333333333333	100.833333333333	63	20.5	83.5	184.333333333333	6	12	18	56	66.5	122.5	23	16.3333333333333	39.3333333333333	37.5	32	69.5	249.333333333333	29	1	30	23	1	24	54	0	0	0	0
input	deRIP_consensus	2157	898	353.5	288.5	609	0.3	90_R37_sc1.35_7865_8093_-/1-229	229	87	30	22	90	22.7	2264	0	1931	2046	9	14	23	20	6	26	49	6	1	7	11.5	21	32.5	4.5	5	9.5	5	7.5	12.5	61.5	9	0	9	5	0	5	14	0	0	0	0
input	deRIP_consensus	2157	898	353.5	288.5	609	0.3	91_R37_sc1.7_205907_206139_-/1-233	233	110	9	32	82	17.6	2264	0	1928	2045	10.5	17	27.5	19	2	21	48.5	1	2	3	18	20	38	5	9	14	6	1	7	62	11	0	11	7	1	8	19	0	0	0	0
input	deRIP_consensus	2157	898	353.5	288.5	609	0.3	92_R37_sc1.1_19892_21002_-/1-1111	1111	452	121	118	420	21.5	2264	0	1051	1476	74	67.5	141.5	98.3333333333333	16.1666666666667	114.5	256	7	6.5	13.5	32.5	40.3333333333333	72.8333333333333	19	11	30	26.5	16.1666666666667	42.6666666666667	159	44	0	44	50	0	50	94	1	0	1	0
input	deRIP_consensus	2157	898	353.5	288.5	609	0.3	93_R37_sc1.33_381264_382133_-/1-870	870	327	124	122	297	28.3	2264	0	1287	1569	40	68	108	68	20	88	196	6	4	10	15.5	21.5	37	10	6	16	11.5	9.5	21	84	34	0	34	37	1	38	72	0	1	1	0
input	deRIP_consensus	2157	898	353.5	288.5	609	0.3	94_R37_sc1.38_308308_308932_-/1-625	625	253	57	72	243	20.6	2264	0	1532	1746	38	43	81	62	6	68	149	2	4	6	11.5	21.5	33	10	4	14	7	4	11	64	30	0	30	30	0	30	60	0	0	0	0
input	deRIP_consensus	2157	898	353.5	288.5	609	0.3	95_R37_sc1.67_769_1631_+/1-863	863	327	110	119	307	26.5	2264	0	1294	1594	48	71	119	77	18	95	214	6	6	12	17	24.5	41.5	9	6	15	9	6.5	15.5	84	40	0	40	42	1	43	83	0	1	1	0
input	deRIP_consensus	2157	898	353.5	288.5	609	0.3	96_R37_sc1.3_1611059_1612590_-/1-1532	1532	639	149	184	560	21.7	2264	0	626	1159	111	89	200	149	26	175	375	12	9	21	26.5	45.5	72	23	10.5	33.5	15	13	28	154.5	79	0	79	85	0	85	164	4	0	4	1
input	deRIP_consensus	2157	898	353.5	288.5	609	0.3	97_R37_sc1.35_10207_10791_-/1-585	585	237	61	76	211	23.4	2264	0	1572	1778	29	44	73	59	12.5	71.5	144.5	3	4	7	11.5	16.5	28	6	6	12	8	5.5	13.5	60.5	29	0	29	22	0	22	51	0	0	0	0
input	deRIP_consensus	2157	898	353.5	288.5	609	0.3	98_R37_sc1.51_11447_11843_-/1-397	397	158	45	60	134	26.4	2264	0	1760	1897	16	32	48	34	7	41	89	4	3	7	10.5	14.5	25	3	5	8	5	2	7	47	17	0	17	15	0	15	32	0	0	0	0
[truncated: 17 more columns]
