# Supplementary material for: In silico reversal of repeat-induced point mutation (RIP) identifies the origins of repeat families and uncovers obscured duplicated genes
Source: BMC Genomics. 2010 Nov 24;11:655. doi: 10.1186/1471-2164-11-655 (PMC3017866; doi:10.1186/1471-2164-11-655)
Supplement: Additional file 6 — List of predicted functional RecQ helicases in the S. nodorum genome. [file 1471-2164-11-655-S6.ZIP › derip/r38_aln_derip_2009_8_19_15_41_19_ripalign.txt]

input	deRIP_consensus	363	138.5	81	42	101.5	0.3	deRIP_consensus	363	138	81	42	101	34	391	0	0	0	0	0	0	0	0	0	0	0	0	0	0	0	0	0	0	0	0	0	0	0	0	0	0	0	0	0	0	0	0	0	0
input	deRIP_consensus	363	138.5	81	42	101.5	0.3	1_R38_sc1.38_54927_55284_+/1-358	358	132	53	45	128	27.4	391	0	5	82	11	15	26	29	2	31	57	1	1	2	5	4.5	9.5	0	0	0	4	4	8	19.5	10	0	10	8	0	8	18	4	1	5	1
input	deRIP_consensus	363	138.5	81	42	101.5	0.3	2_R38_sc1.7_240617_240974_-/1-358	358	119	53	49	137	28.5	391	0	5	83	9	18	27	32	1	33	60	1	0	1	2	6.5	8.5	1	1	2	2	4	6	17.5	11	0	11	6	0	6	17	2	0	2	1
input	deRIP_consensus	363	138.5	81	42	101.5	0.3	3_R38_sc1.2_1_244_+/1-244	244	94	26	30	94	23	391	0	120	186	6	9.5	15.5	21	2	23	38.5	0	0	0	3	12	15	3	3.5	6.5	4	1	5	26.5	5	0	5	4	0	4	9	1	0	1	0
input	deRIP_consensus	363	138.5	81	42	101.5	0.3	4_R38_sc1.32_364257_364614_+/1-358	358	123	48	48	139	26.8	391	0	5	96	13	22	35	30	0	30	65	1	2	3	4	8.5	12.5	3	0	3	4	3	7	25.5	9	0	9	7	1	8	17	3	0	3	2
input	deRIP_consensus	363	138.5	81	42	101.5	0.3	5_R38_sc1.17_588859_589229_+/1-371	371	136	45	43	147	23.7	391	0	6	116	10	15	25	36	2	38	63	0	0	0	10	10.5	20.5	4	0	4	5	3	8	32.5	10	0	10	6	0	6	16	4	0	4	1
input	deRIP_consensus	363	138.5	81	42	101.5	0.3	6_R38_sc1.24_4898_5257_-/1-360	360	132	44	48	136	25.6	391	0	3	89	9	16	25	32	1	33	58	0	1	1	6	8.5	14.5	2	1	3	7	2	9	27.5	9	0	9	6	0	6	15	2	0	2	1
input	deRIP_consensus	363	138.5	81	42	101.5	0.3	7_R38_sc1.49_127668_128025_+/1-358	358	123	56	48	131	29.1	391	0	5	87	11	20	31	29	4	33	64	1	0	1	3	6.5	9.5	1	0	1	3	3	6	17.5	10	1	11	7	0	7	18	1	0	1	1
input	deRIP_consensus	363	138.5	81	42	101.5	0.3	8_R38_sc1.11_27257_27615_-/1-359	359	131	44	45	139	24.8	391	0	5	124	15	14.5	29.5	37	5	42	71.5	0	2	2	7	15	22	4	6.5	10.5	8	4	12	46.5	6	0	6	4	1	5	11	5	0	5	2
input	deRIP_consensus	363	138.5	81	42	101.5	0.3	9_R38_sc1.2_496_855_-/1-360	360	140	41	41	138	22.8	391	0	4	127	12	15	27	31	3	34	61	1	3	4	13.5	16	29.5	8	2	10	13	4	17	60.5	9	0	9	4	0	4	13	4	0	4	1
input	deRIP_consensus	363	138.5	81	42	101.5	0.3	10_R38_sc1.8_433954_434314_+/1-361	361	135	49	47	130	26.6	391	0	2	119	12	18	30	29	5	34	64	0	3	3	12.5	14	26.5	6	2	8	10	5	15	52.5	11	0	11	4	1	5	16	1	0	1	1
input	deRIP_consensus	363	138.5	81	42	101.5	0.3	11_R38_sc1.1_5091_5441_+/1-351	351	128	43	43	137	24.5	391	0	12	131	13	17	30	31	2	33	63	2	1	3	8.5	17	25.5	5	3	8	12	7	19	55.5	11	0	11	4	1	5	16	1	0	1	2
input	deRIP_consensus	363	138.5	81	42	101.5	0.3	12_R38_sc1.36_11703_11954_-/1-252	252	90	31	26	105	22.6	391	0	111	201	11	8	19	33	4	37	56	1	2	3	6	10	16	5	1	6	7	2	9	34	11	0	11	4	0	4	15	4	0	4	1
input	deRIP_consensus	363	138.5	81	42	101.5	0.3	13_R38_sc1.38_55543_55893_-/1-351	351	125	48	44	134	26.2	391	0	12	114	10	15	25	33	1	34	59	2	2	4	9.5	11	20.5	2	1	3	7	8	15	42.5	11	0	11	5	0	5	16	3	1	4	1
input	deRIP_consensus	363	138.5	81	42	101.5	0.3	14_R38_sc1.57_19733_20085_-/1-353	353	124	45	47	137	26.1	391	0	10	125	15	24	39	34	0	34	73	2	1	3	8.5	11	19.5	3	2	5	8	6	14	41.5	10	0	10	6	1	7	17	2	0	2	2
input	deRIP_consensus	363	138.5	81	42	101.5	0.3	15_R38_sc1.33_373450_373708_+/1-259	259	98	36	32	93	26.3	391	0	104	173	9	8	17	27	0	27	44	1	1	2	7	4	11	2	3	5	5	2	7	25	9	0	9	4	0	4	13	2	0	2	2
input	deRIP_consensus	363	138.5	81	42	101.5	0.3	16_R38_sc1.8_434572_434924_-/1-353	353	128	47	49	129	27.2	391	0	10	87	8	17	25	28	2	30	55	1	1	2	2	4.5	6.5	0	0	0	10	3	13	21.5	7	0	7	7	0	7	14	1	0	1	1
input	deRIP_consensus	363	138.5	81	42	101.5	0.3	17_R38_sc1.74_4199_4563_+/1-365	365	124	51	51	139	27.9	391	0	8	124	11	19	30	34	0	34	64	1	2	3	9.5	12	21.5	3	3	6	4	7	11	41.5	12	0	12	6	0	6	18	1	0	1	1
input	deRIP_consensus	363	138.5	81	42	101.5	0.3	18_R38_sc1.37_291453_291742_+/1-290	290	91	47	41	111	30.3	391	0	73	140	8	15	23	26	0	26	49	1	2	3	3	4	7	1	0	1	2	5	7	18	10	0	10	6	0	6	16	2	0	2	0
input	deRIP_consensus	363	138.5	81	42	101.5	0.3	19_R38_sc1.57_17932_18289_+/1-358	358	119	46	46	147	25.7	391	0	6	97	8	12	20	32	2	34	54	0	2	2	3	16.5	19.5	3	1	4	6	4	10	35.5	11	0	11	6	0	6	17	3	0	3	1
input	deRIP_consensus	363	138.5	81	42	101.5	0.3	20_R38_sc1.57_18541_18899_-/1-359	359	129	47	43	140	25.1	391	0	5	116	10	15	25	34	4	38	63	2	1	3	7.5	13	20.5	5	2	7	10	6	16	46.5	14	0	14	5	0	5	19	2	0	2	1
input	deRIP_consensus	363	138.5	81	42	101.5	0.3	21_R38_sc1.57_19114_19474_+/1-361	361	132	50	44	135	26	391	0	3	83	10	15	25	32	0	32	57	0	0	0	7	5.5	12.5	2	0	2	3	4	7	21.5	11	0	11	7	0	7	18	1	0	1	1
input	deRIP_consensus	363	138.5	81	42	101.5	0.3	22_R38_sc1.7_203377_203737_+/1-361	361	138	42	38	143	22.2	391	0	2	133	17	17	34	40	6	46	80	1	1	2	9.5	14	23.5	6	2	8	11	6	17	50.5	11	0	11	6	0	6	17	4	0	4	0
input	deRIP_consensus	363	138.5	81	42	101.5	0.3	23_R38_sc1.17_589488_589841_-/1-354	354	129	42	46	137	24.9	391	0	9	135	14	21	35	34	4	38	73	1	4	5	11.5	14	25.5	6	1	7	10	5	15	52.5	9	0	9	6	1	7	16	2	0	2	1
input	deRIP_consensus	363	138.5	81	42	101.5	0.3	24_R38_sc1.1_5703_6047_-/1-345	345	119	43	42	141	24.6	391	0	18	123	11	13	24	31	3	34	58	0	3	3	4	16.5	20.5	3	1	4	11	8	19	46.5	7	0	7	7	0	7	14	2	0	2	1
input	deRIP_consensus	363	138.5	81	42	101.5	0.3	25_R38_sc1.21_711348_711704_+/1-357	357	125	50	49	133	27.7	391	0	6	108	9	17	26	30	2	32	58	1	1	2	9.5	13	22.5	3	2	5	8	6	14	43.5	12	0	12	5	0	5	17	2	0	2	2
[truncated: 17 more columns]
