# Supplementary material for: In silico reversal of repeat-induced point mutation (RIP) identifies the origins of repeat families and uncovers obscured duplicated genes
Source: BMC Genomics. 2010 Nov 24;11:655. doi: 10.1186/1471-2164-11-655 (PMC3017866; doi:10.1186/1471-2164-11-655)
Supplement: Additional file 6 — List of predicted functional RecQ helicases in the S. nodorum genome. [file 1471-2164-11-655-S6.ZIP › derip/r39_aln_derip_2009_8_19_15_41_20_ripalign.txt]

input	deRIP_consensus	2075	867	369.5	256	582.5	0.3	deRIP_consensus	2075	862	365	253	575	30.1	2102	0	0	0	0	0	0	0	0	0	0	0	0	0	0	0	0	0	0	0	0	0	0	0	0	0	0	0	0	0	0	0	0	0	0
input	deRIP_consensus	2075	867	369.5	256	582.5	0.3	1_R39_sc1.8_1305568_1305873_+/1-306	306	118	40	36	112	24.8	2102	0	1769	1940	19	15	34	28	11	39	73	3	11	14	19	22	41	12	4	16	11	16	27	98	11	0	11	9	0	9	20	0	0	0	0
input	deRIP_consensus	2075	867	369.5	256	582.5	0.3	2_R39_sc1.2_539516_539776_-/1-261	261	104	36	31	90	25.7	2102	0	1814	1950	15	13	28	23	8	31	59	2	9	11	16	15	31	10	3	13	8	14	22	77	10	0	10	6	0	6	16	0	0	0	0
input	deRIP_consensus	2075	867	369.5	256	582.5	0.3	3_R39_sc1.13_691371_691728_-/1-358	358	158	37	56	107	26	2102	0	1717	1819	15	25.5	40.5	27	7	34	74.5	2	2	4	4	6	10	1	5	6	6	1	7	27	17	0	17	11	0	11	28	0	0	0	1
input	deRIP_consensus	2075	867	369.5	256	582.5	0.3	4_R39_sc1.5_18703_20710_+/1-2008	2008	806	245	284	673	26.3	2102	0	67	739	88.5	124.5	213	136	45.5	181.5	394.5	9.5	15.5	25	56	72	128	22	25.5	47.5	37	31	68	268.5	68	1	69	55	0	55	124	2	0	2	8
input	deRIP_consensus	2075	867	369.5	256	582.5	0.3	5_R39_sc1.1_1279584_1281617_-/1-2034	2034	696	385	407	546	38.9	2102	0	41	690	41.5	177.5	219	66	81.5	147.5	366.5	16.5	21.5	38	47	55	102	17	34.5	51.5	33	49	82	273.5	15	3	18	18	0	18	36	4	8	12	3
input	deRIP_consensus	2075	867	369.5	256	582.5	0.3	6_R39_sc1.26_322607_324527_-/1-1921	1921	815	188	234	684	22	2102	0	154	731	109	108	217	141.5	28	169.5	386.5	8	12.5	20.5	37	56	93	13	13.5	26.5	27.5	15	42.5	182.5	75.25	0	75.25	72	0	72	147.25	5	0	5	10
input	deRIP_consensus	2075	867	369.5	256	582.5	0.3	7_R39_sc1.3_1000725_1002779_-/1-2055	2055	855	224	263	713	23.7	2102	0	25	658	110	116	226	159	31.5	190.5	416.5	10	12.5	22.5	45.5	54	99.5	14	12.5	26.5	32	23	55	203.5	80.25	0	80.25	74	0	74	154.25	7.5	0.5	8	9
input	deRIP_consensus	2075	867	369.5	256	582.5	0.3	8_R39_sc1.6_500067_502073_-/1-2007	2007	745	307	349	606	32.7	2102	0	68	649	60	155.5	215.5	98	66	164	379.5	11	18.5	29.5	40	48.5	88.5	10	17	27	23	25.5	48.5	193.5	43.25	0	43.25	42	0	42	85.25	2	10.5	12.5	6
input	deRIP_consensus	2075	867	369.5	256	582.5	0.3	9_R39_sc1.4_1072672_1074721_-/1-2050	2050	813	267	304	666	27.9	2102	0	25	619	84	128	212	127	43	170	382	12	15.5	27.5	43.5	52.5	96	12	14.5	26.5	30	23.5	53.5	203.5	63.25	0	63.25	56	0	56	119.25	4.5	0	4.5	9
input	deRIP_consensus	2075	867	369.5	256	582.5	0.3	10_R39_sc1.14_462122_462700_-/1-579	579	243	62	70	204	22.8	2102	0	1496	1699	28.5	26	54.5	52	11	63	117.5	6	8.5	14.5	16.5	20.5	37	3.5	4	7.5	11.5	11	22.5	81.5	24	0	24	17	0	17	41	1	0	1	4
input	deRIP_consensus	2075	867	369.5	256	582.5	0.3	11_R39_sc1.14_434514_435932_-/1-1419	1419	606	136	170	507	21.6	2102	0	659	1067	79.5	75	154.5	111	22.5	133.5	288	2	8	10	28	35.5	63.5	8.5	8.5	17	14.5	8	22.5	113	57.25	0	57.25	57	0	57	114.25	3.5	0	3.5	6
input	deRIP_consensus	2075	867	369.5	256	582.5	0.3	12_R39_sc1.6_560350_560641_-/1-292	292	112	34	40	106	25.3	2102	0	1783	1851	17	16	33	26	3	29	62	1	2	3	0	2	2	0	0	0	1	0	1	6	14	0	14	14	0	14	28	0	0	0	0
input	deRIP_consensus	2075	867	369.5	256	582.5	0.3	13_R39_sc1.19_387945_389950_-/1-2006	2006	827	232	252	695	24.1	2102	0	72	664	97.5	112.5	210	136	27.5	163.5	373.5	10.5	10.5	21	40.5	54.5	95	15.5	13	28.5	34.5	28.5	63	207.5	67	0	67	67	0	67	134	4	1	5	5
input	deRIP_consensus	2075	867	369.5	256	582.5	0.3	14_R39_sc1.32_131171_132237_-/1-1067	1067	429	142	146	350	27	2102	0	1008	1294	35	64	99	60	19.5	79.5	178.5	3	5	8	16	29	45	8	8	16	19	16	35	104	25.25	0	25.25	24	0	24	49.25	2.5	1	3.5	1
input	deRIP_consensus	2075	867	369.5	256	582.5	0.3	15_R39_sc1.7_639355_640862_+/1-1508	1508	569	214	242	483	30.2	2102	0	567	977	44.5	111.5	156	75.5	37.5	113	269	5.5	8	13.5	27	34.5	61.5	12	7	19	19	24	43	137	33.25	0	33.25	31	1	32	65.25	2	3.5	5.5	3
input	deRIP_consensus	2075	867	369.5	256	582.5	0.3	16_R39_sc1.8_703372_703694_+/1-323	323	127	39	41	116	24.8	2102	0	1752	1829	15	15	30	25	6	31	61	1	2	3	0	6	6	1.5	1	2.5	4	0	4	15.5	12	0	12	13	0	13	25	0	0	0	0
input	deRIP_consensus	2075	867	369.5	256	582.5	0.3	17_R39_sc1.20_212980_213381_+/1-402	402	180	33	51	138	20.9	2102	0	1673	1788	24	28.5	52.5	32	0	32	84.5	2	1	3	8	7	15	2	1.5	3.5	6	2	8	29.5	20	0	20	17	0	17	37	1	0	1	0
input	deRIP_consensus	2075	867	369.5	256	582.5	0.3	18_R39_sc1.47_139805_140413_-/1-609	609	257	62	96	194	25.9	2102	0	1466	1644	25	49.5	74.5	43	6.5	49.5	124	3	2	5	9	15.5	24.5	4	5.5	9.5	9	4	13	52	25	0	25	18	0	18	43	3	0	3	1
input	deRIP_consensus	2075	867	369.5	256	582.5	0.3	19_R39_sc1.2_538944_539715_+/1-772	772	341	70	99	262	21.9	2102	0	1303	1529	37	48.5	85.5	60.5	4.5	65	150.5	3	3	6	16	22.5	38.5	5.5	4.5	10	12	6	18	72.5	33	0	33	24	0	24	57	3	0	3	1
input	deRIP_consensus	2075	867	369.5	256	582.5	0.3	20_R39_sc1.8_1305629_1307679_-/1-2051	2051	872	213	221	745	21.2	2102	0	25	609	119.5	99	218.5	157	17.5	174.5	393	9.5	6.5	16	38.5	61	99.5	14.5	7	21.5	29.5	14	43.5	180.5	86	0	86	72	0	72	158	5.5	0	5.5	6
input	deRIP_consensus	2075	867	369.5	256	582.5	0.3	21_R39_sc1.3_482906_484956_+/1-2051	2051	863	206	231	751	21.3	2102	0	24	607	112	100.5	212.5	163	18	181	393.5	10.5	7.5	18	39.5	63.5	103	13.5	7	20.5	27.5	11.5	39	180.5	88	0	88	72	0	72	160	5	0	5	6
input	deRIP_consensus	2075	867	369.5	256	582.5	0.3	22_R39_sc1.44_159522_161571_-/1-2050	2050	829	227	266	728	24	2102	0	25	595	95.5	113	208.5	147	26.5	173.5	382	9.5	7.5	17	33.5	64	97.5	14.5	13	27.5	27.5	9	36.5	178.5	78	0	78	59	0	59	137	4	0	4	7
input	deRIP_consensus	2075	867	369.5	256	582.5	0.3	23_R39_sc1.20_155879_157508_+/1-1630	1630	662	186	192	590	23.2	2102	0	445	907	84	86	170	113	21	134	304	8.5	8.5	17	29.5	52.5	82	11.5	7.5	19	19.5	12.5	32	150	64	0	64	50	0	50	114	2.5	0	2.5	5
input	deRIP_consensus	2075	867	369.5	256	582.5	0.3	24_R39_sc1.2_537197_538486_+/1-1290	1290	507	152	152	479	23.6	2102	0	785	1139	65	59	124	97.5	17.5	115	239	9.5	6.5	16	21.5	37	58.5	7.5	4.5	12	13.5	8.5	22	108.5	50	0	50	40	0	40	90	0	0	0	6
input	deRIP_consensus	2075	867	369.5	256	582.5	0.3	25_R39_sc1.28_2693_4028_-/1-1336	1336	518	169	165	484	25	2102	0	739	1094	63	65	128	86.5	18.5	105	233	6.5	4.5	11	23.5	39	62.5	9.5	4.5	14	17.5	10.5	28	115.5	46	0	46	38	0	38	84	2	0	2	6
input	deRIP_consensus	2075	867	369.5	256	582.5	0.3	26_R39_sc1.7_638395_638914_+/1-520	520	212	69	67	172	26.2	2102	0	1569	1864	24	28	52	39.5	18	57.5	109.5	9	9	18	35	54	89	9	11	20	18	25	43	170	14.25	0	14.25	6.5	0	6.5	20.75	0	1	1	0
input	deRIP_consensus	2075	867	369.5	256	582.5	0.3	27_R39_sc1.13_693570_695183_-/1-1614	1614	643	201	209	561	25.4	2102	0	461	933	61	84	145	97	24.5	121.5	266.5	10	9	19	34.5	50	84.5	18	11	29	38	28.5	66.5	199	44.25	0	44.25	42	0	42	86.25	3.5	0	3.5	2
input	deRIP_consensus	2075	867	369.5	256	582.5	0.3	28_R39_sc1.32_159723_160654_-/1-932	932	361	131	133	307	28.3	2102	0	1145	1442	42.5	48	90.5	59	21.5	80.5	171	7	6	13	20	29	49	11	7	18	21	19	40	120	31	0	31	23	0	23	54	2	0	2	5
input	deRIP_consensus	2075	867	369.5	256	582.5	0.3	29_R39_sc1.51_21664_21970_-/1-307	307	111	40	40	116	26.1	2102	0	1772	1933	15	14	29	27	7	34	63	5	8	13	16	26	42	9	7	16	12	11	23	94	6	0	6	9	0	9	15	1	0	1	0
[truncated: 17 more columns]
