# Supplementary material for: In silico reversal of repeat-induced point mutation (RIP) identifies the origins of repeat families and uncovers obscured duplicated genes
Source: BMC Genomics. 2010 Nov 24;11:655. doi: 10.1186/1471-2164-11-655 (PMC3017866; doi:10.1186/1471-2164-11-655)
Supplement: Additional file 6 — List of predicted functional RecQ helicases in the S. nodorum genome. [file 1471-2164-11-655-S6.ZIP › derip/r51_aln_derip_2009_8_19_15_41_28_ripalign.txt]

input	deRIP_consensus	838	288	167	97.5	285.5	0.3	deRIP_consensus	838	286	165	96	281	31.5	870	0	0	0	0	0	0	0	0	0	0	0	0	0	0	0	0	0	0	0	0	0	0	0	0	0	0	0	0	0	0	0	0	0	0
input	deRIP_consensus	838	288	167	97.5	285.5	0.3	1_R51_sc1.49_89285_90116_-/1-832	832	293	123	95	321	26.2	870	0	6	197	34	32.5	66.5	57	15	72	138.5	4	3	7	13.5	10	23.5	5	5	10	4	3	7	47.5	26	0	26	29	1	30	56	3	0.5	3.5	1
input	deRIP_consensus	838	288	167	97.5	285.5	0.3	2_R51_sc1.57_9794_10622_+/1-829	829	295	120	90	324	25.3	870	0	9	216	36.5	31.5	68	66.5	20.5	87	155	5	3	8	14	10	24	4	4.5	8.5	4	3	7	47.5	28	0	28	29	0	29	57	3.5	0	3.5	0
input	deRIP_consensus	838	288	167	97.5	285.5	0.3	3_R51_sc1.2_914_1745_+/1-832	832	295	120	94	323	25.7	870	0	6	207	35	35.5	70.5	62.5	16.5	79	149.5	4	2	6	15.5	8	23.5	5	3	8	5	4	9	46.5	27	0	27	31	0	31	58	2.5	0	2.5	0
input	deRIP_consensus	838	288	167	97.5	285.5	0.3	4_R51_sc1.20_1705_2539_+/1-835	835	293	120	98	324	26.1	870	0	6	211	31	33.5	64.5	63.5	20.5	84	148.5	2	1	3	14.5	10	24.5	7	5	12	6	3	9	48.5	29	0	29	23	0	23	52	5	0.5	5.5	0
input	deRIP_consensus	838	288	167	97.5	285.5	0.3	5_R51_sc1.57_27509_28340_+/1-832	832	299	109	91	333	24	870	0	6	206	39	34	73	66.5	10.5	77	150	4	3	7	14	8	22	5	4.5	9.5	4	3	7	45.5	32	0	32	31	0	31	63	4	0	4	1
input	deRIP_consensus	838	288	167	97.5	285.5	0.3	6_R51_sc1.49_123789_124619_-/1-831	831	287	126	102	316	27.4	870	0	7	206	31.5	35	66.5	60.5	20.5	81	147.5	2	2	4	12.5	8	20.5	4	6	10	6	7	13	47.5	25	0	25	27	1	28	53	1.5	0	1.5	0
input	deRIP_consensus	838	288	167	97.5	285.5	0.3	7_R51_sc1.43_14195_15023_+/1-829	829	288	128	97	316	27.1	870	0	9	197	32.5	35.5	68	55.5	16.5	72	140	4	3	7	15	8	23	4	2.5	6.5	3	4	7	43.5	23	0	23	26	0	26	49	1.5	0	1.5	0
input	deRIP_consensus	838	288	167	97.5	285.5	0.3	8_R51_sc1.56_30132_30874_-/1-743	743	243	127	102	271	30.8	870	0	96	242	20.5	35	55.5	38	16	54	109.5	3	2	5	5.5	7	12.5	2	5	7	2	4	6	30.5	16	0	16	17	0	17	33	1	1	2	0
input	deRIP_consensus	838	288	167	97.5	285.5	0.3	9_R51_sc1.45_10281_11112_-/1-832	832	280	124	105	323	27.5	870	0	6	196	29	36.5	65.5	58	17	75	140.5	4	5	9	9.5	8	17.5	4	3	7	5	6	11	44.5	20	0	20	23	0	23	43	4	0	4	0
input	deRIP_consensus	838	288	167	97.5	285.5	0.3	10_R51_sc1.22_14666_15497_+/1-832	832	285	120	103	324	26.8	870	0	6	200	30	35.5	65.5	62.5	17.5	80	145.5	4	4	8	13.5	10	23.5	4	4	8	2	2	4	43.5	28	2	30	27	0	27	57	2.5	0	2.5	0
input	deRIP_consensus	838	288	167	97.5	285.5	0.3	11_R51_sc1.20_209684_210517_+/1-834	834	288	120	99	327	26.3	870	0	6	207	37	37.5	74.5	58.5	15.5	74	148.5	3	5	8	9.5	10	19.5	5	4	9	5	4	9	45.5	26	0	26	30	0	30	56	2.5	0	2.5	1
input	deRIP_consensus	838	288	167	97.5	285.5	0.3	12_R51_sc1.28_414836_415667_+/1-832	832	294	118	89	331	24.9	870	0	6	199	32.5	30.5	63	62	18	80	143	4	2	6	11	11	22	7	3.5	10.5	6	1	7	45.5	27	0	27	25	0	25	52	4.5	1	5.5	1
input	deRIP_consensus	838	288	167	97.5	285.5	0.3	13_R51_sc1.28_444721_445554_-/1-834	834	283	119	103	329	26.6	870	0	5	199	32.5	38.5	71	59.5	13.5	73	144	3	6	9	10	8	18	5	2.5	7.5	4	6	10	44.5	28	0	28	25	0	25	53	1.5	1.5	3	0
input	deRIP_consensus	838	288	167	97.5	285.5	0.3	14_R51_sc1.39_3371_4176_-/1-806	806	300	102	81	323	22.7	870	0	32	245	38.5	31.5	70	68.5	15.5	84	154	4	3	7	19	11	30	4.5	2	6.5	8	3	11	54.5	28	0	28	31	0	31	59	1	0	1	1
input	deRIP_consensus	838	288	167	97.5	285.5	0.3	15_R51_sc1.38_306968_307287_+/1-320	320	126	37	39	118	23.8	870	0	520	603	16.5	20	36.5	19.5	4	23.5	60	1	2	3	4	3.5	7.5	2.5	2	4.5	2	2	4	19	9	0	9	12	0	12	21	0.5	2	2.5	1
input	deRIP_consensus	838	288	167	97.5	285.5	0.3	16_R51_sc1.16_974580_974785_+/1-206	206	83	15	19	89	16.5	870	0	632	694	11.5	11	22.5	23.5	4	27.5	50	1	1	2	0	3	3	2.5	0	2.5	2	1	3	10.5	10	0	10	10	0	10	20	1.5	0	1.5	0
input	deRIP_consensus	838	288	167	97.5	285.5	0.3	17_R51_sc1.8_1385564_1385919_-/1-356	356	147	29	39	141	19.1	870	0	483	583	17.5	20	37.5	29.5	3	32.5	70	1	2	3	5	6.5	11.5	4	2.5	6.5	4	2	6	27	11	0	11	13	0	13	24	1.5	0	1.5	1
input	deRIP_consensus	838	288	167	97.5	285.5	0.3	18_R51_sc1.107_366_808_+/1-443	443	163	44	62	174	23.9	870	0	400	546	18	26.5	44.5	33.5	5	38.5	83	1	5	6	8	17.5	25.5	6.5	8	14.5	4	6	10	56	14	1	15	15	1	16	31	2.5	0	2.5	1
input	deRIP_consensus	838	288	167	97.5	285.5	0.3	19_R51_sc1.61_7533_8071_+/1-539	539	195	64	54	226	21.9	870	0	299	457	26.5	26	52.5	40.5	7	47.5	100	2	3	5	11.5	18.5	30	7.5	2	9.5	4	7	11	55.5	15	0	15	22	0	22	37	4.5	1	5.5	2
input	deRIP_consensus	838	288	167	97.5	285.5	0.3	20_R51_sc1.8_686991_687646_-/1-656	656	231	78	62	285	21.3	870	0	183	383	31.5	27	58.5	62.5	10	72.5	131	3	3	6	14	20.5	34.5	10.5	3	13.5	4	6	10	64	20	0	20	25	0	25	45	6	1	7	2
input	deRIP_consensus	838	288	167	97.5	285.5	0.3	21_R51_sc1.6_791479_792311_+/1-833	833	287	120	87	339	24.8	870	0	5	241	33.5	32	65.5	62	18	80	145.5	3	4	7	21	23.5	44.5	13	4	17	9	8	17	85.5	24	0	24	25	0	25	49	8.5	0	8.5	2
input	deRIP_consensus	838	288	167	97.5	285.5	0.3	22_R51_sc1.42_245486_245699_+/1-214	214	88	19	16	91	16.4	870	0	624	688	13	10	23	19	1	20	43	1	2	3	5	5.5	10.5	1	1	2	3	2	5	20.5	6	0	6	8	0	8	14	2	0	2	1
input	deRIP_consensus	838	288	167	97.5	285.5	0.3	23_R51_sc1.37_301502_301975_-/1-474	474	175	47	52	200	20.9	870	0	364	505	24.5	29	53.5	36.5	3	39.5	93	2	3	5	8	17.5	25.5	5.5	2	7.5	4	4	8	46	13	0	13	18	0	18	31	3.5	0	3.5	2
input	deRIP_consensus	838	288	167	97.5	285.5	0.3	24_R51_sc1.50_4844_5675_+/1-832	832	284	118	86	344	24.5	870	0	6	258	38.5	35	73.5	67	19	86	159.5	2	4	6	20	24.5	44.5	14	5	19	8	10	18	87.5	30	0	30	29	0	29	59	6.5	1.5	8	2
input	deRIP_consensus	838	288	167	97.5	285.5	0.3	25_R51_sc1.25_486306_487139_+/1-834	834	289	114	84	347	23.7	870	0	4	257	38.5	34	72.5	70.5	18.5	89	161.5	4	6	10	22	23.5	45.5	12	2	14	8	9	17	86.5	27	0	27	29	0	29	56	6	0.5	6.5	2
input	deRIP_consensus	838	288	167	97.5	285.5	0.3	26_R51_sc1.19_795730_796564_-/1-835	835	295	102	75	363	21.2	870	0	5	263	43.5	32	75.5	76	14	90	165.5	3	4	7	20	24.5	44.5	14	2	16	10	8	18	85.5	31	0	31	35	0	35	66	6.5	1	7.5	2
input	deRIP_consensus	838	288	167	97.5	285.5	0.3	27_R51_sc1.1_6164_6691_-/1-528	528	180	63	42	243	19.9	870	0	310	489	29	17	46	52.5	9.5	62	108	2	3	5	15	24.5	39.5	8	2	10	8	6	14	68.5	16	1	17	22	0	22	39	5.5	0	5.5	1
input	deRIP_consensus	838	288	167	97.5	285.5	0.3	28_R51_sc1.2_12179_13012_+/1-834	834	283	109	88	354	23.6	870	0	4	253	37	35.5	72.5	71	16	87	159.5	3	4	7	19	25.5	44.5	13	5	18	8	7	15	84.5	31	0	31	29	0	29	60	7.5	0	7.5	1
input	deRIP_consensus	838	288	167	97.5	285.5	0.3	29_R51_sc1.16_945485_946113_+/1-629	629	218	78	51	282	20.5	870	0	209	419	35	18	53	63	10.5	73.5	126.5	1	3	4	22	22.5	44.5	12.5	5	17.5	8	6	14	80	24	0	24	25	0	25	49	6.5	0	6.5	1
input	deRIP_consensus	838	288	167	97.5	285.5	0.3	30_R51_sc1.38_297123_297632_+/1-510	510	164	80	42	224	23.9	870	0	328	497	24	13	37	47	15.5	62.5	99.5	3	4	7	16	20	36	9.5	1	10.5	6	7	13	66.5	18	1	19	19	0	19	38	5.5	0	5.5	0
input	deRIP_consensus	838	288	167	97.5	285.5	0.3	31_R51_sc1.35_1305_2131_+/1-827	827	281	120	86	340	24.9	870	0	13	258	36	34.5	70.5	61	20	81	151.5	3	7	10	19	24.5	43.5	14	3	17	8	8	16	86.5	25	0	25	26	1	27	52	6.5	1.5	8	1
input	deRIP_consensus	838	288	167	97.5	285.5	0.3	32_R51_sc1.58_3010_3841_-/1-832	832	284	125	102	321	27.3	870	0	16	211	31	34.5	65.5	55.5	12.5	68	133.5	3	3	6	12.5	10	22.5	6	6	12	2	4	6	46.5	26	0	26	27	0	27	53	5.5	1.5	7	1
input	deRIP_consensus	838	288	167	97.5	285.5	0.3	33_R51_sc1.7_233906_234402_+/1-497	497	151	87	51	208	27.8	870	0	342	507	17	15	32	42.5	19	61.5	93.5	3	4	7	17	17	34	9.5	1	10.5	7	9	16	67.5	17	0	17	13	0	13	30	3	1	4	0
input	deRIP_consensus	838	288	167	97.5	285.5	0.3	34_R51_sc1.37_310991_311352_-/1-362	362	117	57	27	161	23.2	870	0	477	599	21	6	27	36	12.5	48.5	75.5	1	2	3	11	10	21	8.5	1	9.5	6	3	9	42.5	16	0	16	18	0	18	34	3.5	1	4.5	0
input	deRIP_consensus	838	288	167	97.5	285.5	0.3	35_R51_sc1.18_889528_890360_+/1-833	833	265	138	120	310	31	870	0	6	227	25	47	72	53	23	76	148	3	4	7	19	16	35	8	7.5	15.5	4	7	11	68.5	20	1	21	18	1	19	40	2.5	1.5	4	0
input	deRIP_consensus	838	288	167	97.5	285.5	0.3	36_R51_sc1.29_11524_12328_-/1-805	805	262	125	111	307	29.3	870	0	36	246	25	43	68	51.5	17.5	69	137	3	4	7	17	16	33	8	7.5	15.5	5	6	11	66.5	22	0	22	21	0	21	43	3	1	4	0
input	deRIP_consensus	838	288	167	97.5	285.5	0.3	37_R51_sc1.19_6199_6512_-/1-314	314	105	48	31	130	25.2	870	0	525	643	19	10	29	29.5	8	37.5	66.5	0	4	4	15	8	23	6.5	2	8.5	6	6	12	47.5	12	0	12	15	1	16	28	2.5	0	2.5	0
input	deRIP_consensus	838	288	167	97.5	285.5	0.3	38_R51_sc1.63_6723_7001_+/1-279	279	90	32	18	139	17.9	870	0	559	670	17	5	22	40	8.5	48.5	70.5	1	2	3	10	8	18	7.5	1	8.5	5	3	8	37.5	12	0	12	13	0	13	25	1	0	1	0
input	deRIP_consensus	838	288	167	97.5	285.5	0.3	39_R51_sc1.28_445553_445765_-/1-213	213	69	34	17	93	23.9	870	0	626	701	12	5	17	24.5	8	32.5	49.5	1	2	3	6.5	5	11.5	4.5	0	4.5	2	1	3	22	11	0	11	9	0	9	20	2	1.5	3.5	0
[truncated: 17 more columns]
