# Supplementary material for: In silico reversal of repeat-induced point mutation (RIP) identifies the origins of repeat families and uncovers obscured duplicated genes
Source: BMC Genomics. 2010 Nov 24;11:655. doi: 10.1186/1471-2164-11-655 (PMC3017866; doi:10.1186/1471-2164-11-655)
Supplement: Additional file 6 — List of predicted functional RecQ helicases in the S. nodorum genome. [file 1471-2164-11-655-S6.ZIP › derip/r8_aln_derip_2009_8_19_15_41_33_ripalign.txt]

input	deRIP_consensus	9206	2207.5	2103	2113.5	2782	0.5	deRIP_consensus	9206	2207	2103	2113	2782	45.8	9548	0	0	0	0	0	0	0	0	0	0	0	0	0	0	0	0	0	0	0	0	0	0	0	0	0	0	0	0	0	0	0	0	0	0
input	deRIP_consensus	9206	2207.5	2103	2113.5	2782	0.5	1_R8_sc1.2_579287_588429_-/1-9143	9143	2006	2230	2288	2619	49.4	9548	0	63	452	9	194.5	203.5	21	158	179	382.5	2	2	4	0	1	1	1	0	1	0	0	0	6	7	0	7	7	0	7	14	1	5	6	1
input	deRIP_consensus	9206	2207.5	2103	2113.5	2782	0.5	2_R8_sc1.14_452984_454636_-/1-1653	1653	378	440	422	413	52.1	9548	0	7554	7638	3	45	48	2	33	35	83	0	0	0	0	0	0	0	0	0	0	0	0	0	0	0	0	3	0	3	3	0	3	3	0
input	deRIP_consensus	9206	2207.5	2103	2113.5	2782	0.5	3_R8_sc1.14_453637_462145_-/1-8509	8509	1842	2096	2113	2458	49.5	9548	0	711	1158	11	178.5	189.5	29	165	194	383.5	16	3	19	5	4	9	4	2	6	3	12	15	49	7	0	7	5	0	5	12	2	9	11	1
input	deRIP_consensus	9206	2207.5	2103	2113.5	2782	0.5	4_R8_sc1.3_1140904_1147701_+/1-6798	6798	1456	1628	1709	2005	49.1	9548	0	2416	2710	6	136.5	142.5	18	115	133	275.5	3	1	4	1	1	2	1	1	2	1	1	2	10	6	0	6	4	0	4	10	3	2	5	1
input	deRIP_consensus	9206	2207.5	2103	2113.5	2782	0.5	5_R8_sc1.101_1_2328_+/1-2328	2328	426	561	622	719	50.8	9548	0	6881	6993	1	58.5	59.5	6	43	49	108.5	0	0	0	0	0	0	0	0	0	0	0	0	0	3	0	3	1	0	1	4	1	1	2	0
input	deRIP_consensus	9206	2207.5	2103	2113.5	2782	0.5	6_R8_sc1.20_177481_186626_+/1-9146	9146	2624	1830	1674	3018	38.3	9548	0	63	1060	512	82.5	594.5	331	67	398	992.5	0	0	0	1	0	1	0	0	0	0	0	0	1	266	0	266	416	0	416	682	20	0	20	36
input	deRIP_consensus	9206	2207.5	2103	2113.5	2782	0.5	7_R8_sc1.56_28651_29115_-/1-465	465	164	59	50	192	23.4	9548	0	8741	8846	47	4	51	53	0	53	104	0	0	0	0	1	1	0	0	0	0	0	0	1	35	0	35	34	0	34	69	8	0	8	2
input	deRIP_consensus	9206	2207.5	2103	2113.5	2782	0.5	8_R8_sc1.46_103792_107235_-/1-3444	3444	1227	497	433	1287	27	9548	0	5767	6449	347	19	366	308	2	310	676	0	0	0	0	1	1	0	0	0	0	0	0	1	212	0	212	252	0	252	464	34	0	34	29
input	deRIP_consensus	9206	2207.5	2103	2113.5	2782	0.5	9_R8_sc1.7_627806_636975_-/1-9170	9170	2655	1542	1652	3321	34.8	9548	0	60	1276	525.5	67	592.5	573	17	590	1182.5	1	1	2	0	2	2	3	1	4	1	0	1	9	424	0	424	417	0	417	841	51	1	52	39
input	deRIP_consensus	9206	2207.5	2103	2113.5	2782	0.5	10_R8_sc1.1_944948_947086_-/1-2139	2139	713	345	310	771	30.6	9548	0	7067	7446	183	15	198	180	1	181	379	0	0	0	0	0	0	0	0	0	0	0	0	0	126	0	126	135	0	135	261	22	0	22	17
input	deRIP_consensus	9206	2207.5	2103	2113.5	2782	0.5	11_R8_sc1.49_104010_113170_+/1-9161	9161	2745	1541	1558	3317	33.8	9548	0	61	1388	618	70.5	688.5	588	32	620	1308.5	0	1	1	0	0	0	1	0	1	0	0	0	2	421	0	421	475	0	475	896	52	1	53	50
input	deRIP_consensus	9206	2207.5	2103	2113.5	2782	0.5	12_R8_sc1.28_448638_457792_+/1-9155	9155	2573	1781	1726	3075	38.3	9548	0	62	1078	474.5	96	570.5	374	57	431	1001.5	1	0	1	0	1	1	0	1	1	0	0	0	3	294	0	294	396	0	396	690	24	1	25	29
input	deRIP_consensus	9206	2207.5	2103	2113.5	2782	0.5	13_R8_sc1.11_680157_689310_-/1-9154	9154	2571	1702	1730	3151	37.5	9548	0	61	1117	470	94.5	564.5	436	40	476	1040.5	0	0	0	3	0	3	0	1	1	0	2	2	6	327	0	327	385	0	385	712	32	0	32	35
input	deRIP_consensus	9206	2207.5	2103	2113.5	2782	0.5	14_R8_sc1.43_193501_202646_-/1-9146	9146	2578	1633	1720	3215	36.7	9548	0	63	1155	474	90.5	564.5	492	32	524	1088.5	0	0	0	0	0	0	0	0	0	0	0	0	0	371	0	371	401	0	401	772	40	0	40	35
input	deRIP_consensus	9206	2207.5	2103	2113.5	2782	0.5	15_R8_sc1.16_963368_972515_-/1-9148	9148	2747	1692	1550	3159	35.4	9548	0	61	1265	625.5	73	698.5	452	49	501	1199.5	0	0	0	0	0	0	1	0	1	0	0	0	1	353	0	353	476	0	476	829	31	0	31	58
input	deRIP_consensus	9206	2207.5	2103	2113.5	2782	0.5	16_R8_sc1.14_270367_270689_-/1-323	323	87	55	128	53	56.7	9548	0	8905	8964	6	14	20	3	6	9	29	1	2	3	0	1	1	1	2	3	1	0	1	8	1	0	1	0	0	0	1	1	0	1	2
input	deRIP_consensus	9206	2207.5	2103	2113.5	2782	0.5	17_R8_sc1.40_18116_27271_-/1-9156	9156	2667	1559	1637	3293	34.9	9548	0	64	1273	543	69.5	612.5	556	23	579	1191.5	0	1	1	0	0	0	0	1	1	0	1	1	3	410	0	410	428	0	428	838	45	1	46	43
input	deRIP_consensus	9206	2207.5	2103	2113.5	2782	0.5	18_R8_sc1.53_11596_20758_+/1-9163	9163	2900	1527	1405	3331	32	9548	0	60	1493	758.5	55	813.5	583	13	596	1409.5	1	2	3	0	0	0	1	0	1	1	1	2	6	413	0	413	590	0	590	1003	47	0	47	65
input	deRIP_consensus	9206	2207.5	2103	2113.5	2782	0.5	19_R8_sc1.20_157817_166966_+/1-9150	9150	2721	1633	1579	3217	35.1	9548	0	62	1240	596	69.5	665.5	483	23	506	1171.5	0	0	0	0	0	0	0	0	0	0	0	0	0	356	0	356	470	0	470	826	40	0	40	43
input	deRIP_consensus	9206	2207.5	2103	2113.5	2782	0.5	20_R8_sc1.3_1079713_1088864_+/1-9152	9152	2848	1577	1452	3275	33.1	9548	0	63	1394	713	60.5	773.5	533	15	548	1321.5	0	0	0	0	0	0	0	0	0	0	0	0	0	398	0	398	551	0	551	949	37	1	38	63
input	deRIP_consensus	9206	2207.5	2103	2113.5	2782	0.5	21_R8_sc1.9_56173_65318_+/1-9146	9146	2765	1515	1533	3333	33.3	9548	0	63	1420	644	72.5	716.5	607	28	635	1351.5	0	0	0	1	0	1	0	0	0	0	1	1	2	418	0	418	493	0	493	911	49	2	51	57
input	deRIP_consensus	9206	2207.5	2103	2113.5	2782	0.5	22_R8_sc1.11_6112_9900_+/1-3789	3789	1373	491	435	1490	24.4	9548	0	5424	6260	410	22	432	389	2	391	823	0	0	0	1	1	2	1	1	2	1	1	2	6	247	0	247	287	0	287	534	42	0	42	39
input	deRIP_consensus	9206	2207.5	2103	2113.5	2782	0.5	23_R8_sc1.56_30964_32169_-/1-1206	1206	452	144	136	474	23.2	9548	0	8003	8265	135	4	139	114	1	115	254	0	1	1	1	1	2	0	2	2	0	0	0	5	75	0	75	98	0	98	173	5	0	5	7
input	deRIP_consensus	9206	2207.5	2103	2113.5	2782	0.5	24_R8_sc1.67_1_522_-/1-522	522	174	66	61	221	24.3	9548	0	8684	8793	52.5	1	53.5	52	0	52	105.5	1	1	2	1	0	1	0	0	0	0	0	0	3	32	0	32	39	0	39	71	9	0	9	4
input	deRIP_consensus	9206	2207.5	2103	2113.5	2782	0.5	25_R8_sc1.51_69671_74634_+/1-4964	4964	1643	670	653	1998	26.7	9548	0	4254	5300	545.5	26	571.5	456	2	458	1029.5	0	2	2	0	1	1	0	0	0	1	0	1	4	276	0	276	374	0	374	650	47	0	47	43
input	deRIP_consensus	9206	2207.5	2103	2113.5	2782	0.5	26_R8_sc1.9_79437_81346_+/1-1910	1910	590	320	320	680	33.5	9548	0	7296	7596	126	18	144	153	2	155	299	0	0	0	0	0	0	0	0	0	1	0	1	1	111	0	111	102	0	102	213	21	0	21	9
input	deRIP_consensus	9206	2207.5	2103	2113.5	2782	0.5	27_R8_sc1.63_1_461_-/1-461	461	146	60	53	202	24.5	9548	0	8745	8833	39.5	1	40.5	47	0	47	87.5	0	0	0	0	0	0	0	0	0	0	0	0	0	32	0	32	28	0	28	60	4	0	4	3
input	deRIP_consensus	9206	2207.5	2103	2113.5	2782	0.5	28_R8_sc1.46_1_1121_-/1-1121	1121	347	163	129	482	26	9548	0	8086	8304	97	6	103	114	0	114	217	0	0	0	0	0	0	0	0	0	0	0	0	0	72	0	72	66	0	66	138	10	0	10	4
input	deRIP_consensus	9206	2207.5	2103	2113.5	2782	0.5	29_R8_sc1.8_1368525_1377675_+/1-9151	9151	2789	1353	1508	3501	31.3	9548	0	62	1572	656.5	62	718.5	757	15	772	1490.5	0	0	0	2	2	4	2	1	3	2	3	5	12	505	0	505	505	0	505	1010	76	0	76	55
input	deRIP_consensus	9206	2207.5	2103	2113.5	2782	0.5	30_R8_sc1.1_955770_962784_-/1-7015	7015	2274	1028	1003	2710	29	9548	0	2192	3456	664.5	40	704.5	549	5	554	1258.5	0	0	0	0	1	1	0	0	0	2	1	3	4	364	0	364	485	0	485	849	39	0	39	52
input	deRIP_consensus	9206	2207.5	2103	2113.5	2782	0.5	31_R8_sc1.46_113824_122993_+/1-9170	9170	2863	1441	1447	3419	31.5	9548	0	58	1567	725.5	63	788.5	672	13	685	1473.5	1	1	2	4	1	5	2	1	3	0	3	3	13	467	0	467	558	0	558	1025	55	0	55	46
input	deRIP_consensus	9206	2207.5	2103	2113.5	2782	0.5	32_R8_sc1.54_15159_24323_+/1-9165	9165	2783	1462	1525	3395	32.6	9548	0	63	1477	652	69.5	721.5	652	16	668	1389.5	0	0	0	0	0	0	1	1	2	0	0	0	2	462	0	462	520	0	520	982	62	0	62	47
input	deRIP_consensus	9206	2207.5	2103	2113.5	2782	0.5	33_R8_sc1.10_6585_15594_+/1-9010	9010	2629	1478	1602	3301	34.2	9548	0	204	1442	540.5	71	611.5	595	12	607	1218.5	1	4	5	2	2	4	2	0	2	0	0	0	11	428	0	428	427	0	427	855	58	1	59	43
input	deRIP_consensus	9206	2207.5	2103	2113.5	2782	0.5	34_R8_sc1.20_124939_134133_-/1-9195	9195	2643	1560	1677	3315	35.2	9548	0	53	1290	518	81.5	599.5	559	17	576	1175.5	1	3	4	2	3	5	1	3	4	3	3	6	19	412	0	412	409	0	409	821	50	1	51	37
input	deRIP_consensus	9206	2207.5	2103	2113.5	2782	0.5	35_R8_sc1.3_1131790_1140903_-/1-9114	9114	2728	1443	1551	3392	32.9	9548	0	105	1465	605.5	63	668.5	658	15	673	1341.5	0	1	1	1	0	1	0	0	0	2	1	3	5	472	0	472	487	0	487	959	59	0	59	40
input	deRIP_consensus	9206	2207.5	2103	2113.5	2782	0.5	36_R8_sc1.28_434605_443757_-/1-9153	9153	2671	1533	1633	3316	34.6	9548	0	66	1294	549.5	72	621.5	574	13	587	1208.5	1	3	4	0	0	0	0	1	1	0	1	1	6	422	0	422	452	0	452	874	43	0	43	33
input	deRIP_consensus	9206	2207.5	2103	2113.5	2782	0.5	37_R8_sc1.51_59657_68808_-/1-9152	9152	2825	1445	1475	3407	31.9	9548	0	59	1512	699	68.5	767.5	661	12	673	1440.5	0	0	0	1	2	3	2	1	3	1	0	1	7	470	0	470	532	0	532	1002	60	0	60	54
input	deRIP_consensus	9206	2207.5	2103	2113.5	2782	0.5	38_R8_sc1.11_699934_709083_+/1-9150	9150	2838	1469	1461	3382	32	9548	0	62	1479	701.5	60	761.5	636	10	646	1407.5	0	0	0	1	0	1	2	0	2	0	0	0	3	445	0	445	532	0	532	977	62	0	62	58
input	deRIP_consensus	9206	2207.5	2103	2113.5	2782	0.5	39_R8_sc1.81_111_4795_+/1-4685	4685	1389	733	784	1779	32.4	9548	0	4529	5255	355	27.5	382.5	328	6	334	716.5	0	1	1	0	0	0	0	0	0	0	0	0	1	223	0	223	264	0	264	487	31	0	31	30
input	deRIP_consensus	9206	2207.5	2103	2113.5	2782	0.5	40_R8_sc1.46_140612_142652_-/1-2041	2041	735	269	233	804	24.6	9548	0	7170	7674	239	15	254	233	2	235	489	0	0	0	1	3	4	1	1	2	2	2	4	10	136	0	136	152	0	152	288	32	0	32	25
input	deRIP_consensus	9206	2207.5	2103	2113.5	2782	0.5	41_R8_sc1.55_1_1641_+/1-1641	1641	571	236	215	619	27.5	9548	0	7568	7935	169	12	181	169	2	171	352	1	1	2	1	1	2	2	1	3	1	4	5	12	102	0	102	108	0	108	210	26	0	26	22
input	deRIP_consensus	9206	2207.5	2103	2113.5	2782	0.5	42_R8_sc1.56_25123_26814_-/1-1692	1692	607	231	210	644	26.1	9548	0	7514	7899	189	10	199	184	1	185	384	0	0	0	0	1	1	0	0	0	0	0	0	1	111	0	111	122	0	122	233	26	0	26	21
input	deRIP_consensus	9206	2207.5	2103	2113.5	2782	0.5	43_R8_sc1.11_2540_4906_+/1-2367	2367	852	274	313	928	24.8	9548	0	6840	7411	313.5	18	331.5	234	0	234	565.5	1	0	1	1	2	3	0	0	0	0	0	0	4	146	0	146	203	0	203	349	19	0	19	31
input	deRIP_consensus	9206	2207.5	2103	2113.5	2782	0.5	44_R8_sc1.68_4_2100_-/1-2097	2097	676	281	250	890	25.3	9548	0	7114	7594	248	10	258	204	3	207	465	1	1	2	1	0	1	1	4	5	0	2	2	10	118	0	118	175	0	175	293	19	0	19	21
input	deRIP_consensus	9206	2207.5	2103	2113.5	2782	0.5	45_R8_sc1.67_11310_12016_-/1-707	707	237	83	83	304	23.5	9548	0	8501	8666	98	5	103	53	1	54	157	0	1	1	0	0	0	1	1	2	3	0	3	6	30	0	30	70	0	70	100	5	0	5	6
input	deRIP_consensus	9206	2207.5	2103	2113.5	2782	0.5	46_R8_sc1.63_1691_4425_-/1-2735	2735	910	347	302	1176	23.7	9548	0	6483	7147	323	13	336	294	1	295	631	1	1	2	5	3	8	4	1	5	3	3	6	21	167	0	167	219	0	219	386	24	0	24	18
input	deRIP_consensus	9206	2207.5	2103	2113.5	2782	0.5	47_R8_sc1.48_4025_7085_-/1-3061	3061	1011	406	351	1293	24.7	9548	0	6148	6823	342	12	354	311	1	312	666	1	1	2	2	0	2	0	2	2	0	0	0	6	184	0	184	239	0	239	423	31	0	31	25
input	deRIP_consensus	9206	2207.5	2103	2113.5	2782	0.5	48_R8_sc1.46_106240_112959_-/1-6720	6720	2265	912	859	2684	26.4	9548	0	2500	3904	735.5	34	769.5	602	4	606	1375.5	1	1	2	2	4	6	2	0	2	4	0	4	14	382	0	382	519	0	519	901	56	1	57	59
[truncated: 17 more columns]
