# Supplementary material for: In silico reversal of repeat-induced point mutation (RIP) identifies the origins of repeat families and uncovers obscured duplicated genes
Source: BMC Genomics. 2010 Nov 24;11:655. doi: 10.1186/1471-2164-11-655 (PMC3017866; doi:10.1186/1471-2164-11-655)
Supplement: Additional file 6 — List of predicted functional RecQ helicases in the S. nodorum genome. [file 1471-2164-11-655-S6.ZIP › derip/r9_aln_derip_2009_8_19_15_42_38_ripalign.txt]

input	deRIP_consensus	4217	1483.5	919	751.5	1063	0.4	deRIP_consensus	4217	1482	919	750	1062	39.6	4483	0	0	0	0	0	0	0	0	0	0	0	0	0	0	0	0	0	0	0	0	0	0	0	0	0	0	0	0	0	0	0	0	0	0
input	deRIP_consensus	4217	1483.5	919	751.5	1063	0.4	1_R9_sc1.1_157347_161456_+/1-4110	4110	1272	888	910	1040	43.7	4483	0	108	740	103	276.5	379.5	113	97	210	589.5	3	4	7	8	3	11	6	4	10	4	9	13	41	74	6	80	80	3	83	163	5	4	9	12
input	deRIP_consensus	4217	1483.5	919	751.5	1063	0.4	2_R9_sc1.48_1_4024_+/1-4024	4024	1223	845	907	1049	43.5	4483	0	194	830	93	276.5	369.5	134	92	226	595.5	3	4	7	7	4	11	5	4	9	4	8	12	39	97	4	101	72	3	75	176	3	3	6	9
input	deRIP_consensus	4217	1483.5	919	751.5	1063	0.4	3_R9_sc1.46_81615_85724_-/1-4110	4110	1310	851	872	1077	41.9	4483	0	107	748	122	256.5	378.5	138	85	223	601.5	3	4	7	7	3	10	5	4	9	4	9	13	39	106	2	108	105	0	105	213	2	5	7	6
input	deRIP_consensus	4217	1483.5	919	751.5	1063	0.4	4_R9_sc1.7_599291_603402_-/1-4112	4112	1323	843	861	1085	41.4	4483	0	106	761	132	255.5	387.5	143	82	225	612.5	3	3	6	9	5	14	4	4	8	5	8	13	41	103	3	106	110	1	111	217	6	3	9	6
input	deRIP_consensus	4217	1483.5	919	751.5	1063	0.4	5_R9_sc1.46_70827_71591_+/1-765	765	303	90	106	266	25.6	4483	0	3452	3630	71.5	21	92.5	77	1	78	170.5	0	0	0	3	1	4	2	0	2	1	0	1	7	60	0	60	51	0	51	111	4	0	4	6
input	deRIP_consensus	4217	1483.5	919	751.5	1063	0.4	6_R9_sc1.46_67665_71591_+/1-3927	3927	1551	451	540	1385	25.2	4483	0	299	1191	286.5	135	421.5	420	9	429	850.5	2	0	2	8	5	13	6	0	6	10	1	11	32	311	0	311	205	1	206	517	28	0	28	33
input	deRIP_consensus	4217	1483.5	919	751.5	1063	0.4	7_R9_sc1.61_17422_19523_-/1-2102	2102	886	214	256	746	22.4	4483	0	2123	2745	174	78	252	249	14	263	515	6	8	14	31	16	47	12	5	17	16	5	21	99	154	0	154	104	1	105	259	15	0	15	13
input	deRIP_consensus	4217	1483.5	919	751.5	1063	0.4	8_R9_sc1.22_575567_575984_+/1-418	418	194	35	43	146	18.7	4483	0	3800	3901	21	11	32	60	0	60	92	0	0	0	4	0	4	1	0	1	3	0	3	8	42	0	42	15	0	15	57	1	0	1	3
input	deRIP_consensus	4217	1483.5	919	751.5	1063	0.4	9_R9_sc1.46_27685_31436_+/1-3752	3752	1509	433	477	1333	24.3	4483	0	467	1575	325	141.5	466.5	420	22	442	908.5	17	9	26	49	30	79	26	8	34	34	24	58	197	279	0	279	207	0	207	486	25	0	25	36
input	deRIP_consensus	4217	1483.5	919	751.5	1063	0.4	10_R9_sc1.22_577233_577497_+/1-265	265	117	26	33	89	22.3	4483	0	3952	4025	15	17	32	31	0	31	63	0	1	1	3	1	4	3	0	3	1	1	2	10	25	0	25	10	0	10	35	3	0	3	0
input	deRIP_consensus	4217	1483.5	919	751.5	1063	0.4	11_R9_sc1.46_27146_27442_+/1-297	297	134	26	39	98	21.9	4483	0	3920	3988	19	11	30	29	3	32	62	0	1	1	0	3	3	1	1	2	0	0	0	6	23	0	23	10	0	10	33	1	1	2	1
input	deRIP_consensus	4217	1483.5	919	751.5	1063	0.4	12_R9_sc1.53_10885_11595_+/1-711	711	295	78	91	247	23.8	4483	0	3506	3642	45	17	62	68	1	69	131	0	0	0	0	2	2	0	1	1	2	0	2	5	51	0	51	34	0	34	85	8	0	8	8
input	deRIP_consensus	4217	1483.5	919	751.5	1063	0.4	13_R9_sc1.79_4538_4869_+/1-332	332	131	46	61	94	32.2	4483	0	3886	3937	10	17	27	20	3	23	50	0	0	0	0	0	0	0	0	0	0	0	0	0	16	0	16	8	0	8	24	2	0	2	1
input	deRIP_consensus	4217	1483.5	919	751.5	1063	0.4	14_R9_sc1.102_1414_2322_+/1-909	909	383	105	112	309	23.9	4483	0	3309	3489	53	28	81	90	1	91	172	1	0	1	1	0	1	0	0	0	4	1	5	7	71	0	71	40	0	40	111	7	0	7	8
input	deRIP_consensus	4217	1483.5	919	751.5	1063	0.4	15_R9_sc1.70_2476_3646_+/1-1171	1171	502	124	147	398	23.1	4483	0	3046	3280	67	39.5	106.5	123	0	123	229.5	0	0	0	1	1	2	0	0	0	2	0	2	4	98	0	98	54	0	54	152	9	0	9	9
input	deRIP_consensus	4217	1483.5	919	751.5	1063	0.4	16_R9_sc1.6_1185_2568_+/1-1384	1384	583	159	178	464	24.3	4483	0	2834	3114	69	47	116	142	4	146	262	1	2	3	3	2	5	4	0	4	4	1	5	17	113	0	113	53	0	53	166	9	0	9	10
input	deRIP_consensus	4217	1483.5	919	751.5	1063	0.4	17_R9_sc1.14_1019207_1021090_-/1-1884	1884	789	208	254	633	24.5	4483	0	2346	2915	118	71	189	182	11	193	382	9	10	19	27	35	62	28	20	48	33	12	45	174	131	0	131	68	0	68	199	9	0	9	13
input	deRIP_consensus	4217	1483.5	919	751.5	1063	0.4	18_R9_sc1.84_1720_3262_+/1-1543	1543	644	172	212	515	24.9	4483	0	2675	2989	82	59	141	158	5	163	304	0	0	0	2	0	2	3	0.5	3.5	3	0	3	8.5	118	0	118	65	0	65	183	11	0	11	10
input	deRIP_consensus	4217	1483.5	919	751.5	1063	0.4	19_R9_sc1.8_679059_680780_+/1-1722	1722	716	195	232	579	24.8	4483	0	2495	2855	100	65	165	177	3	180	345	1	0	1	3	0	3	5	0	5	4	2	6	15	136	0	136	76	0	76	212	12	0	12	12
input	deRIP_consensus	4217	1483.5	919	751.5	1063	0.4	20_R9_sc1.96_1415_2504_+/1-1090	1090	457	117	135	381	23.1	4483	0	3127	3347	59	30	89	121	2	123	212	1	0	1	0	2	2	1	2	3	2	0	2	8	89	0	89	46	0	46	135	10	0	10	5
input	deRIP_consensus	4217	1483.5	919	751.5	1063	0.4	21_R9_sc1.10_29810_32154_-/1-2345	2345	903	347	351	744	29.8	4483	0	1872	2312	125	91	216	183	15	198	414	2	1	3	6	2	8	5	1	6	6	3	9	26	146	0	146	96	0	96	242	11	0	11	17
input	deRIP_consensus	4217	1483.5	919	751.5	1063	0.4	22_R9_sc1.51_35787_37817_+/1-2031	2031	791	282	307	651	29	4483	0	2187	2561	111	84	195	159	4	163	358	2	1	3	1	3	4	3	2	5	3	0	3	15	119	0	119	84	0	84	203	7	0	7	15
input	deRIP_consensus	4217	1483.5	919	751.5	1063	0.4	23_R9_sc1.40_28139_29975_+/1-1837	1837	761	218	252	606	25.6	4483	0	2382	2752	109	67	176	174	4	178	354	0	0	0	3	0	3	6	0	6	4	1	5	14	137	0	137	84	0	84	221	12	0	12	16
input	deRIP_consensus	4217	1483.5	919	751.5	1063	0.4	24_R9_sc1.46_36018_40128_+/1-4111	4111	1506	607	674	1324	31.2	4483	0	106	910	228.5	173	401.5	316	24	340	741.5	9	4	13	10	10	20	9	6	15	10	4	14	62	245	0	245	180	0	180	425	19	1	20	21
input	deRIP_consensus	4217	1483.5	919	751.5	1063	0.4	25_R9_sc1.46_36018_36413_+/1-396	396	165	51	59	121	27.8	4483	0	3821	3885	20	17	37	27	0	27	64	0	0	0	0	0	0	0	0	0	0	0	0	0	22	0	22	13	0	13	35	2	0	2	4
input	deRIP_consensus	4217	1483.5	919	751.5	1063	0.4	26_R9_sc1.62_5_3932_-/1-3928	3928	1528	477	568	1355	26.6	4483	0	290	1130	262.5	134	396.5	392	9	401	797.5	3	3	6	8	4	12	7	2	9	10	4	14	41	300	0	300	200	0	200	500	20	0	20	35
input	deRIP_consensus	4217	1483.5	919	751.5	1063	0.4	27_R9_sc1.69_5152_9266_+/1-4115	4115	1665	476	532	1442	24.5	4483	0	104	1187	335	141.5	476.5	436	21	457	933.5	11	6	17	34	26	60	17.5	11	28.5	28	13	41	146.5	308	0	308	218	0	218	526	26	0	26	36
input	deRIP_consensus	4217	1483.5	919	751.5	1063	0.4	28_R9_sc1.1_947088_951196_-/1-4109	4109	1215	842	966	1086	44	4483	0	108	728	63	290.5	353.5	143	84	227	580.5	2	4	6	6	3	9	6	5	11	5	8	13	39	99	3	102	51	9	60	162	7	2	9	6
input	deRIP_consensus	4217	1483.5	919	751.5	1063	0.4	29_R9_sc1.21_1_2684_+/1-2684	2684	1057	315	369	943	25.5	4483	0	1536	2214	189	94	283	292	14	306	589	4	8	12	17	19	36	10	7	17	12	9	21	86	205	0	205	127	0	127	332	23	0	23	23
input	deRIP_consensus	4217	1483.5	919	751.5	1063	0.4	30_R9_sc1.49_75006_76218_-/1-1213	1213	534	126	142	411	22.1	4483	0	3005	3288	79	37	116	132	5.5	137.5	253.5	0.5	4	4.5	5	5	10	5	3	8	5	1	6	28.5	101	0	101	52	0	52	153	7	0	7	8
input	deRIP_consensus	4217	1483.5	919	751.5	1063	0.4	31_R9_sc1.88_4_951_-/1-948	948	387	102	128	331	24.3	4483	0	3270	3480	52	38	90	97	4	101	191	0	1	1	2	6	8	2	0	2	5	2	7	18	75	0	75	40	0	40	115	9	0	9	4
input	deRIP_consensus	4217	1483.5	919	751.5	1063	0.4	32_R9_sc1.8_689599_693742_-/1-4144	4144	1595	519	605	1425	27.1	4483	0	95	980	273	138.5	411.5	398	12	410	821.5	0	0	0	11	7.5	18.5	6	2.5	8.5	7	6	13	40	302	0	302	203	0	203	505	21	0	21	33
input	deRIP_consensus	4217	1483.5	919	751.5	1063	0.4	33_R9_sc1.31_246139_250212_+/1-4074	4074	1554	465	552	1403	25.6	4483	0	199	1272	284.5	128	412.5	417	19	436	848.5	1	5	6	12	16	28	7	6	13	13	8	21	68	305	0	305	207	0	207	512	22	0	22	34
input	deRIP_consensus	4217	1483.5	919	751.5	1063	0.4	34_R9_sc1.19_828331_830519_-/1-2189	2189	856	263	316	754	26.5	4483	0	2036	2541	145	88	233	228	9	237	470	1	2	3	3	3	6	6	4	10	6	2	8	27	162	0	162	107	0	107	269	16	0	16	16
input	deRIP_consensus	4217	1483.5	919	751.5	1063	0.4	35_R9_sc1.51_2286_6402_-/1-4117	4117	1605	507	587	1418	26.6	4483	0	103	996	301	149.5	450.5	401	14	415	865.5	0	2	2	6	2	8	4	0	4	8	2	10	24	304	0	304	218	0	218	522	27	1	28	38
input	deRIP_consensus	4217	1483.5	919	751.5	1063	0.4	36_R9_sc1.46_22636_26705_+/1-4070	4070	1571	531	590	1378	27.5	4483	0	149	1025	283.5	141	424.5	372	13	385	809.5	3	5	8	14	15	29	4	4	8	12	7	19	64	286	0	286	210	0	210	496	23	1	24	35
input	deRIP_consensus	4217	1483.5	919	751.5	1063	0.4	37_R9_sc1.57_3717_7843_+/1-4127	4127	1612	512	580	1423	26.5	4483	0	100	992	300	145.5	445.5	400	13	413	858.5	2	2	4	5	2	7	5	0	5	6	1	7	23	304	0	304	223	0	223	527	26	0	26	29
input	deRIP_consensus	4217	1483.5	919	751.5	1063	0.4	38_R9_sc1.1_2443688_2447807_+/1-4120	4120	1595	538	595	1392	27.5	4483	0	103	948	286.5	143	429.5	375	14	389	818.5	2.5	1	3.5	3	1	4	4	2	6	6	0.5	6.5	20	298	0	298	211	0	211	509	16	0	16	33
input	deRIP_consensus	4217	1483.5	919	751.5	1063	0.4	39_R9_sc1.91_1_2776_-/1-2776	2776	1088	317	391	980	25.5	4483	0	1462	2135	195	106	301	305	8	313	614	2	2	4	14	5	19	4	2	6	7	2	9	38	215	0	215	134	0	134	349	22	1	23	23
input	deRIP_consensus	4217	1483.5	919	751.5	1063	0.4	40_R9_sc1.14_1009065_1012771_-/1-3707	3707	1488	423	467	1329	24	4483	0	512	1425	319	116.5	435.5	393	13	406	841.5	2	5	7	16	13	29	8.5	2	10.5	18	4	22	68.5	281	0	281	215	0	215	496	26	0	26	30
input	deRIP_consensus	4217	1483.5	919	751.5	1063	0.4	41_R9_sc1.1_2424686_2428805_+/1-4120	4120	1488	627	695	1310	32.1	4483	0	104	843	218	176.5	394.5	296	21	317	711.5	1	0	1	3	5	8	2	1	3	5	3	8	20	239	0	239	181	0	181	420	14	0	14	21
input	deRIP_consensus	4217	1483.5	919	751.5	1063	0.4	42_R9_sc1.40_51496_55605_-/1-4110	4110	1507	585	673	1345	30.6	4483	0	108	867	231	167.5	398.5	329	16	345	743.5	0	0	0	1	3	4	2	1	3	5	2	7	14	259	0	259	186	0	186	445	19	0	19	22
input	deRIP_consensus	4217	1483.5	919	751.5	1063	0.4	43_R9_sc1.68_8821_10720_-/1-1900	1900	732	226	272	670	26.2	4483	0	2318	2743	157.5	57	214.5	188	3	191	405.5	1	1	2	5	3	8	1	0	1	6	1	7	18	142	0	142	114	0	114	256	12	0	12	21
input	deRIP_consensus	4217	1483.5	919	751.5	1063	0.4	44_R9_sc1.68_7939_8821_-/1-883	883	353	100	111	319	23.9	4483	0	3334	3551	94.5	24	118.5	89	1	90	208.5	1	1	2	1	1	2	2	0	2	2	0	2	8	67	0	67	70	0	70	137	4	1	5	7
input	deRIP_consensus	4217	1483.5	919	751.5	1063	0.4	45_R9_sc1.46_50209_54337_+/1-4129	4129	1636	467	562	1464	24.9	4483	0	100	1053	315	144	459	440	9	449	908	1	0	1	11	2	13	6	1	7	9	2	11	32	314	0	314	223	0	223	537	32	0	32	35
input	deRIP_consensus	4217	1483.5	919	751.5	1063	0.4	46_R9_sc1.1_235472_239585_-/1-4114	4114	1565	543	619	1387	28.2	4483	0	107	942	277	159	436	364	10	374	810	0	0	0	3	2	5	3	1	4	7	4	11	20	286	0	286	219	0	219	505	22	0	22	32
input	deRIP_consensus	4217	1483.5	919	751.5	1063	0.4	47_R9_sc1.12_419183_423305_-/1-4123	4123	1559	558	639	1367	29	4483	0	102	919	258	163.5	421.5	345	12	357	778.5	0	0	0	6	4	10	6	1	7	13	0	13	30	273	0	273	200	0	200	473	24	0	24	28
input	deRIP_consensus	4217	1483.5	919	751.5	1063	0.4	48_R9_sc1.83_3156_3421_-/1-266	266	100	29	39	98	25.6	4483	0	3951	4012	22	5	27	24	1	25	52	0	1	1	1	3	4	0	1	1	1	2	3	9	20	0	20	17	0	17	37	0	0	0	3
input	deRIP_consensus	4217	1483.5	919	751.5	1063	0.4	49_R9_sc1.5_5952_6218_+/1-267	267	107	34	33	93	25.1	4483	0	3950	4012	27	5	32	20	3	23	55	0	1	1	1	2	3	0	0	0	1	2	3	7	17	0	17	21	0	21	38	0	0	0	3
input	deRIP_consensus	4217	1483.5	919	751.5	1063	0.4	50_R9_sc1.7_236549_238856_-/1-2308	2308	880	260	300	868	24.3	4483	0	1909	2565	213	75.5	288.5	263	12	275	563.5	5	5	10	20	21	41	12	5	17	14	10	24	92	166	0	166	140	0	140	306	11	0	11	20
input	deRIP_consensus	4217	1483.5	919	751.5	1063	0.4	51_R9_sc1.62_12820_16632_-/1-3813	3813	1487	460	529	1337	25.9	4483	0	412	1327	298.5	134	432.5	389	11	400	832.5	4	7	11	17	12	29	9	7	16	12	6	18	74	287	0	287	215	0	215	502	25	0	25	29
input	deRIP_consensus	4217	1483.5	919	751.5	1063	0.4	52_R9_sc1.53_35112_38524_+/1-3413	3413	1337	412	468	1196	25.8	4483	0	812	1637	271.5	123	394.5	349	10	359	753.5	3	4	7	14	12	26	8	4	12	10	8	18	63	261	0	261	200	0	200	461	24	0	24	32
input	deRIP_consensus	4217	1483.5	919	751.5	1063	0.4	53_R9_sc1.47_140448_142484_-/1-2037	2037	789	235	280	733	25.3	4483	0	2182	2681	178	64.5	242.5	217	7	224	466.5	3	2	5	7	4	11	4	1	5	5	4	9	30	163	0	163	123	0	123	286	11	0	11	14
input	deRIP_consensus	4217	1483.5	919	751.5	1063	0.4	54_R9_sc1.74_4743_7355_-/1-2613	2613	973	343	372	925	27.4	4483	0	1609	2197	208.5	78	286.5	249	9	258	544.5	4	3	7	8	3	11	5	2	7	6	7	13	38	185	0	185	149	0	149	334	14	1	15	25
input	deRIP_consensus	4217	1483.5	919	751.5	1063	0.4	55_R9_sc1.51_36818_39900_+/1-3083	3083	1129	422	490	1042	29.6	4483	0	1136	1757	211.5	122	333.5	264	7	271	604.5	1	0	1	1	2	3	2	1	3	6	1	7	14	202	0	202	169	0	169	371	17	0	17	23
input	deRIP_consensus	4217	1483.5	919	751.5	1063	0.4	56_R9_sc1.80_1189_1389_+/1-201	201	78	23	25	75	23.9	4483	0	4016	4056	18	3	21	14	1	15	36	0	0	0	0	1	1	1	1	2	1	0	1	4	13	0	13	15	0	15	28	0	0	0	1
input	deRIP_consensus	4217	1483.5	919	751.5	1063	0.4	57_R9_sc1.31_241504_241753_+/1-250	250	96	29	28	97	22.8	4483	0	3967	4030	21	3	24	21	1	22	46	1	1	2	4.5	3	7.5	4	1	5	1	1	2	16.5	19	0	19	16	0	16	35	0	0	0	1
input	deRIP_consensus	4217	1483.5	919	751.5	1063	0.4	58_R9_sc1.40_33261_33479_-/1-219	219	86	26	26	81	23.7	4483	0	3998	4055	18	3	21	15	3	18	39	1	0	1	2	2.5	4.5	4	3	7	4	1	5	17.5	14	0	14	15	0	15	29	0	0	0	1
input	deRIP_consensus	4217	1483.5	919	751.5	1063	0.4	59_R9_sc1.6_2717_5171_+/1-2455	2455	916	322	349	868	27.3	4483	0	1763	2284	208.5	82	290.5	221	2	223	513.5	0	1	1	0	3	3	1	0	1	1	0	1	6	174	0	174	155	0	155	329	15	0	15	20
input	deRIP_consensus	4217	1483.5	919	751.5	1063	0.4	60_R9_sc1.12_4137_6803_+/1-2667	2667	1021	305	380	961	25.7	4483	0	1553	2177	230.5	92	322.5	276	4	280	602.5	1	0	1	5	0	5	4	1	5	7	0	7	18	202	0	202	165	0	165	367	12	0	12	26
input	deRIP_consensus	4217	1483.5	919	751.5	1063	0.4	61_R9_sc1.8_681666_683065_+/1-1400	1400	523	168	207	502	26.8	4483	0	2823	3139	122.5	43	165.5	139	1	140	305.5	0	0	0	0	1	1	0	1	1	1	1	2	4	110	0	110	93	0	93	203	8	0	8	11
input	deRIP_consensus	4217	1483.5	919	751.5	1063	0.4	62_R9_sc1.53_18_230_+/1-213	213	76	27	29	81	26.3	4483	0	4004	4050	15	5	20	16	3	19	39	2	0	2	1	2	3	1	0	1	1	0	1	7	13	0	13	12	0	12	25	0	0	0	1
input	deRIP_consensus	4217	1483.5	919	751.5	1063	0.4	63_R9_sc1.109_1_2005_-/1-2005	2005	790	244	270	701	25.6	4483	0	2244	2742	142.5	74	216.5	210	8	218	434.5	0	2	2	1	3	4	2	9	11	9	5	14	31	151	0	151	99	0	99	250	18	1	19	15.5
input	deRIP_consensus	4217	1483.5	919	751.5	1063	0.4	64_R9_sc1.103_1_346_-/1-346	346	142	40	46	118	24.9	4483	0	3872	3950	23	11	34	40	1	41	75	0	0	0	0	0	0	0	0	0	2	0	2	2	30	0	30	19	0	19	49	5	0	5	0
input	deRIP_consensus	4217	1483.5	919	751.5	1063	0.4	65_R9_sc1.40_30156_32438_+/1-2283	2283	828	313	339	803	28.6	4483	0	1935	2414	177.5	80	257.5	206	7	213	470.5	0	0	0	1	3	4	1	0	1	1	1	2	7	162	0	162	135	0	135	297	12	0	12	19
input	deRIP_consensus	4217	1483.5	919	751.5	1063	0.4	66_R9_sc1.19_827069_828230_-/1-1162	1162	445	131	163	423	25.3	4483	0	3058	3333	102.5	36	138.5	118	4	122	260.5	2	2	4	2	2	4	1	0	1	2	0	2	11	99	0	99	81	0	81	180	4	0	4	8
input	deRIP_consensus	4217	1483.5	919	751.5	1063	0.4	67_R9_sc1.1_936663_936919_+/1-257	257	92	38	43	84	31.5	4483	0	3962	4025	17	7	24	15	4	19	43	1	2	3	4.5	3	7.5	0	2	2	2	3	5	17.5	11	0	11	11	0	11	22	0	0	0	2
input	deRIP_consensus	4217	1483.5	919	751.5	1063	0.4	68_R9_sc1.77_1_2549_+/1-2549	2549	948	322	383	896	27.7	4483	0	1672	2310	216	93.5	309.5	250	13	263	572.5	3	4	7	12	13	25	6	6	12	8	9	17	61	180	0	180	153	0	153	333	16	0	16	23
input	deRIP_consensus	4217	1483.5	919	751.5	1063	0.4	69_R9_sc1.10_4700_6476_-/1-1777	1777	639	276	293	569	32	4483	0	2445	2774	120.5	64	184.5	120	10	130	314.5	0	1	1	0	3	3	0	0	0	3	2	5	9	99	0	99	96	0	96	195	7	1	8	12
input	deRIP_consensus	4217	1483.5	919	751.5	1063	0.4	70_R9_sc1.100_1_2360_+/1-2360	2360	895	294	338	833	26.8	4483	0	1860	2418	183	88	271	239	9	248	519	3	1	4	7	5	12	5	2	7	13	0	13	36	170	0	170	135	0	135	305	19	0	19	14
input	deRIP_consensus	4217	1483.5	919	751.5	1063	0.4	71_R9_sc1.14_1017061_1019061_-/1-2001	2001	751	245	299	706	27.2	4483	0	2218	2686	172	75.5	247.5	197	7	204	451.5	0	1	1	4	6	10	1	0	1	1	1	2	14	158	0	158	126	0	126	284	15	0	15	21
input	deRIP_consensus	4217	1483.5	919	751.5	1063	0.4	72_R9_sc1.25_494067_494812_-/1-746	746	314	63	86	283	20	4483	0	3472	3700	96	18.5	114.5	94	1	95	209.5	1	2	3	5	1	6	1	1	2	3	3	6	17	58	0	58	59	0	59	117	2	0	2	8
[truncated: 17 more columns]
