# Supplementary material for: In silico reversal of repeat-induced point mutation (RIP) identifies the origins of repeat families and uncovers obscured duplicated genes
Source: BMC Genomics. 2010 Nov 24;11:655. doi: 10.1186/1471-2164-11-655 (PMC3017866; doi:10.1186/1471-2164-11-655)
Supplement: Additional file 6 — List of predicted functional RecQ helicases in the S. nodorum genome. [file 1471-2164-11-655-S6.ZIP › derip/x0_aln_derip_2009_8_19_15_43_19_ripalign.txt]

input	deRIP_consensus	3965	1045	835	758	1327	0.4	deRIP_consensus	3965	1044	834	758	1325	40.2	4103	0	0	0	0	0	0	0	0	0	0	0	0	0	0	0	0	0	0	0	0	0	0	0	0	0	0	0	0	0	0	0	0	0	0
input	deRIP_consensus	3965	1045	835	758	1327	0.4	1_X0_sc1.1_152761_156619_-/1-3859	3859	911	794	841	1313	42.4	4103	0	106	576	77	176	253	112	92	204	457	0	0	0	1.5	4	5.5	2	0	2	3	2	5	12.5	58	2	60	65	2	67	127	15	9	24	7
input	deRIP_consensus	3965	1045	835	758	1327	0.4	2_X0_sc1.1_155749_156619_-/1-871	871	176	225	185	285	47.1	4103	0	3094	3192	15	33	48	15	31	46	94	0	0	0	0.5	0	0.5	0	0	0	1	2	3	3.5	9	0	9	14	0	14	23	2	6	8	1
input	deRIP_consensus	3965	1045	835	758	1327	0.4	3_X0_sc1.1_951924_955767_+/1-3844	3844	981	837	763	1263	41.6	4103	0	121	611	137	160	297	78	104	182	479	1	0	1	0.5	2	2.5	2	0	2	3	2	5	10.5	34	5	39	114	3	117	156	5	9	14	14
input	deRIP_consensus	3965	1045	835	758	1327	0.4	4_X0_sc1.46_86452_90292_+/1-3841	3841	981	743	759	1358	39.1	4103	0	124	624	130	149	279	139	72	211	490	0	0	0	0	3.5	3.5	2	0	2	2	2	4	9.5	86	0	86	117	1	118	204	13	9	22	9
input	deRIP_consensus	3965	1045	835	758	1327	0.4	5_X0_sc1.21_124339_124552_+/1-214	214	64	41	44	65	39.7	4103	0	3751	3786	6	7	13	10	3	13	26	1	1	2	1	1	2	2	2	4	1	0	1	9	3	0	3	3	0	3	6	1	0	1	1
input	deRIP_consensus	3965	1045	835	758	1327	0.4	6_X0_sc1.11_2_2533_+/1-2532	2532	651	478	523	880	39.5	4103	0	1433	1764	83	117	200	79	47	126	326	0	0	0	0	1	1	1	0	1	2	1	3	5	42	0	42	77	2	79	121	7	4	11	5
input	deRIP_consensus	3965	1045	835	758	1327	0.4	7_X0_sc1.7_604131_607997_+/1-3867	3867	980	759	776	1352	39.7	4103	0	98	579	110	143	253	132	76	208	461	1	0	1	2	6	8	1	1	2	5	3	8	19	82	5	87	96	6	102	189	6	9	15	11
input	deRIP_consensus	3965	1045	835	758	1327	0.4	8_X0_sc1.64_2224_2459_+/1-236	236	73	37	41	85	33.1	4103	0	3730	3778	7	3	10	17	3	20	30	0	0	0	3	5	8	5	0	5	2	2	4	17	9	0	9	4	0	4	13	1	0	1	1
input	deRIP_consensus	3965	1045	835	758	1327	0.4	9_X0_sc1.40_51462_51675_+/1-214	214	81	27	29	77	26.2	4103	0	3751	3808	20	4	24	19	2	21	45	0	0	0	2	2	4	1	1	2	5	1	6	12	14	0	14	14	0	14	28	1	0	1	1
input	deRIP_consensus	3965	1045	835	758	1327	0.4	10_X0_sc1.53_38343_38556_-/1-214	214	82	23	27	82	23.4	4103	0	3751	3815	23	3	26	23	1	24	50	0	2	2	3	4	7	1	1	2	2	1	3	14	15	0	15	16	0	16	31	2	0	2	1
input	deRIP_consensus	3965	1045	835	758	1327	0.4	11_X0_sc1.54_11940_12287_+/1-348	348	130	39	54	125	26.7	4103	0	3617	3700	28	8	36	33	6	39	75	0	1	1	2	1	3	3	1	4	0	0	0	8	24	0	24	24	0	24	48	2	0	2	2
input	deRIP_consensus	3965	1045	835	758	1327	0.4	12_X0_sc1.48_136866_137275_-/1-410	410	161	47	57	145	25.4	4103	0	3555	3654	43	9	52	32	4	36	88	1	1	2	1	4	5	0	2	2	2	0	2	11	25	0	25	33	0	33	58	1	0	1	4
input	deRIP_consensus	3965	1045	835	758	1327	0.4	13_X0_sc1.55_31973_32368_-/1-396	396	156	43	55	142	24.7	4103	0	3569	3663	40	12	52	34	3	37	89	1	0	1	0.5	2	2.5	0	1	1	0	0	0	4.5	24	0	24	33	0	33	57	3	0	3	3
input	deRIP_consensus	3965	1045	835	758	1327	0.4	14_X0_sc1.40_468_4218_-/1-3751	3751	1240	506	473	1532	26.1	4103	0	217	992	341	82	423	293	15	308	731	2	3	5	9	10	19	4	5	9	3	4	7	40	177	0	177	293	0	293	470	35	0	35	26
input	deRIP_consensus	3965	1045	835	758	1327	0.4	15_X0_sc1.49_74577_75009_+/1-433	433	163	47	62	161	25.2	4103	0	3532	3626	44	13	57	36	1	37	94	0	0	0	0	0	0	0	0	0	0	0	0	0	25	0	25	39	0	39	64	2	0	2	5
input	deRIP_consensus	3965	1045	835	758	1327	0.4	16_X0_sc1.8_682884_683108_-/1-225	225	87	24	27	87	22.7	4103	0	3740	3806	20	4	24	24	1	25	49	1	0	1	5	4	9	4	0	4	3	0	3	17	18	0	18	13	0	13	31	1	0	1	1
input	deRIP_consensus	3965	1045	835	758	1327	0.4	17_X0_sc1.51_10812_11454_+/1-643	643	228	78	99	238	27.5	4103	0	3322	3456	57	20	77	47	3	50	127	2	0	2	0	1	1	0	2	2	1	1	2	7	31	0	31	49	0	49	80	3	0	3	2
input	deRIP_consensus	3965	1045	835	758	1327	0.4	18_X0_sc1.28_416763_420562_-/1-3800	3800	1353	429	376	1642	21.2	4103	0	176	1118	413	62	475	377	12	389	864	2	4	6	17.5	14.5	32	14	4	18	8	2	10	66	199	0	199	321	0	321	520	46	3	49	26
input	deRIP_consensus	3965	1045	835	758	1327	0.4	19_X0_sc1.48_139806_140753_-/1-948	948	345	104	125	374	24.2	4103	0	3017	3233	104	23	127	78	2	80	207	0	0	0	3	5	8	0	1	1	0	0	0	9	49	0	49	84	0	84	133	7	0	7	9
input	deRIP_consensus	3965	1045	835	758	1327	0.4	20_X0_sc1.1_2530391_2531949_-/1-1559	1559	531	187	207	634	25.3	4103	0	2411	2761	155	36	191	127	7	134	325	2	1	3	7	5	12	3	1	4	1	0	1	20	75	0	75	130	0	130	205	13	1	14	12
input	deRIP_consensus	3965	1045	835	758	1327	0.4	21_X0_sc1.31_241564_245433_-/1-3870	3870	1330	460	438	1642	23.2	4103	0	99	967	385	78	463	358	10	368	831	1	1	2	9	8.5	17.5	4	2	6	7	0	7	32.5	201	0	201	324	0	324	525	41	0	41	25
input	deRIP_consensus	3965	1045	835	758	1327	0.4	22_X0_sc1.53_56_3906_-/1-3851	3851	1311	485	442	1613	24.1	4103	0	116	948	380	80	460	332	10	342	802	2	3	5	6	6.5	12.5	3	2	5	5	0	5	27.5	196	0	196	313	0	313	509	44	1	45	30
input	deRIP_consensus	3965	1045	835	758	1327	0.4	23_X0_sc1.47_140379_140629_+/1-251	251	99	27	29	96	22.3	4103	0	3714	3795	27	4	31	27	2	29	60	0	2	2	6	7	13	2	0	2	2	2	4	21	17	0	17	17	0	17	34	2	0	2	2
input	deRIP_consensus	3965	1045	835	758	1327	0.4	24_X0_sc1.40_32430_33441_+/1-1012	1012	361	124	144	383	26.5	4103	0	2954	3178	102	26	128	74	5	79	207	0	0	0	3	3	6	4	4	8	2	0	2	16	47	0	47	86	0	86	133	9	0	9	9
input	deRIP_consensus	3965	1045	835	758	1327	0.4	25_X0_sc1.46_61834_64022_-/1-2189	2189	754	261	278	896	24.6	4103	0	1776	2247	212	58	270	183	6	189	459	1	1	2	2	3	5	3	0	3	2	0	2	12	108	0	108	172	0	172	280	23	0	23	18
input	deRIP_consensus	3965	1045	835	758	1327	0.4	26_X0_sc1.1_240315_244173_+/1-3859	3859	1250	525	507	1577	26.7	4103	0	109	871	326	88	414	299	14	313	727	3	5	8	5	5.5	10.5	4	3	7	4	2	6	31.5	190	0	190	289	0	289	479	41	0	41	22
input	deRIP_consensus	3965	1045	835	758	1327	0.4	27_X0_sc1.6_5380_9254_+/1-3875	3875	1306	499	452	1618	24.5	4103	0	99	897	360	69	429	326	10	336	765	1	0	1	4	9	13	3	1	4	4	1	5	23	198	0	198	314	0	314	512	39	0	39	19
input	deRIP_consensus	3965	1045	835	758	1327	0.4	28_X0_sc1.77_2541_5582_-/1-3042	3042	1015	411	401	1215	26.7	4103	0	926	1500	256	71	327	219	14.5	233.5	560.5	0	2	2	2	3	5	2	0	2	1	0	1	10	132	0	132	221	0	221	353	26	0	26	20
input	deRIP_consensus	3965	1045	835	758	1327	0.4	29_X0_sc1.8_699283_702561_+/1-3279	3279	1092	446	416	1325	26.3	4103	0	686	1322	284	74	358	238	11	249	607	1	3	4	4.5	4	8.5	5	3	8	4	4	8	28.5	152	0	152	252	0	252	404	35	2	37	20
input	deRIP_consensus	3965	1045	835	758	1327	0.4	30_X0_sc1.80_1215_4815_-/1-3601	3601	1209	472	446	1474	25.5	4103	0	366	1099	333	79	412	281	12	293	705	1	4	5	3.5	5	8.5	5	2	7	3	2	5	25.5	170	0	170	282	0	282	452	32	1	33	23
input	deRIP_consensus	3965	1045	835	758	1327	0.4	31_X0_sc1.40_56334_60194_+/1-3861	3861	1226	584	532	1519	28.9	4103	0	107	811	309	94	403	255	27	282	685	0	2	2	1.5	3	4.5	3	3	6	2	1	3	15.5	162	0	162	276	0	276	438	28	1	29	16
input	deRIP_consensus	3965	1045	835	758	1327	0.4	32_X0_sc1.46_31428_35289_-/1-3862	3862	1224	585	528	1525	28.8	4103	0	107	798	300	89	389	256	22	278	667	1	0	1	6.5	2	8.5	4	0	4	2	4	6	19.5	164	0	164	267	0	267	431	31	0	31	21
input	deRIP_consensus	3965	1045	835	758	1327	0.4	33_X0_sc1.69_9085_9460_-/1-376	376	151	42	40	143	21.8	4103	0	3589	3746	37	6	43	33	6	39	82	7	4	11	15	19	34	13	5	18	7	5	12	75	19	0	19	21	0	21	40	2	0	2	1
input	deRIP_consensus	3965	1045	835	758	1327	0.4	34_X0_sc1.68_7911_8121_+/1-211	211	84	23	25	79	22.7	4103	0	3755	3811	19	2	21	22	2	24	45	1	0	1	2	1	3	2	0	2	4	0	4	10	14	0	14	15	0	15	29	2	0	2	0
input	deRIP_consensus	3965	1045	835	758	1327	0.4	35_X0_sc1.3_1612587_1614665_-/1-2079	2079	735	239	253	852	23.7	4103	0	1886	2354	213	50	263	179	5	184	447	1	2	3	4	6	10	3	4	7	1	0	1	21	108	0	108	172	0	172	280	26	0	26	13
input	deRIP_consensus	3965	1045	835	758	1327	0.4	36_X0_sc1.8_673906_677533_-/1-3628	3628	1250	425	421	1532	23.3	4103	0	349	1170	363	78	441	329	10	339	780	1	4	5	6	5.5	11.5	5	5	10	2	0	2	28.5	197	0	197	307	0	307	504	30	1	31	22
input	deRIP_consensus	3965	1045	835	758	1327	0.4	37_X0_sc1.1_2439095_2442959_-/1-3865	3865	1257	526	496	1586	26.4	4103	0	104	872	328	83	411	307	15	322	733	0	0	0	8	6.5	14.5	7	3	10	3	3	6	30.5	184	0	184	290	0	290	474	37	0	37	23
input	deRIP_consensus	3965	1045	835	758	1327	0.4	38_X0_sc1.12_424034_427894_+/1-3861	3861	1255	559	498	1549	27.4	4103	0	105	829	325	82	407	268	15	283	690	2	0	2	4	8.5	12.5	6	4	10	7	1	8	32.5	166	0	166	283	0	283	449	36	0	36	21
input	deRIP_consensus	3965	1045	835	758	1327	0.4	39_X0_sc1.46_18049_21906_-/1-3858	3858	1284	514	474	1586	25.6	4103	0	109	902	349	81	430	311	11	322	752	3	2	5	11	7.5	18.5	5	3	8	4	3	7	38.5	188	0	188	298	0	298	486	42	0	42	24
input	deRIP_consensus	3965	1045	835	758	1327	0.4	40_X0_sc1.79_1_3810_-/1-3810	3810	1177	585	555	1493	29.9	4103	0	159	813	275	95	370	237	23	260	630	0	2	2	4.5	6	10.5	2	0	2	2	3	5	19.5	153	0	153	255	0	255	408	27	0	27	13
input	deRIP_consensus	3965	1045	835	758	1327	0.4	41_X0_sc1.10_32885_36746_+/1-3862	3862	1212	546	544	1560	28.2	4103	0	111	857	296	94	390	295.5	28	323.5	713.5	1	2	3	5.5	4	9.5	4	1	5	2	4	6	23.5	179	0	179	266	0	266	445	35	0	35	17
input	deRIP_consensus	3965	1045	835	758	1327	0.4	42_X0_sc1.1_2420108_2423958_-/1-3851	3851	1181	595	569	1506	30.2	4103	0	120	759	267	89	356	239	21	260	616	0	1	1	2.5	3	5.5	0	3	3	4	3	7	16.5	152	0	152	244	0	244	396	31	0	31	17
input	deRIP_consensus	3965	1045	835	758	1327	0.4	43_X0_sc1.8_677836_678481_-/1-646	646	227	77	105	237	28.2	4103	0	3320	3444	51	21	72	47	3	50	122	0	0	0	0	1	1	0	0	0	0	0	0	1	32	0	32	45	0	45	77	3	0	3	3
input	deRIP_consensus	3965	1045	835	758	1327	0.4	44_X0_sc1.26_1510_2646_+/1-1137	1137	417	124	136	460	22.9	4103	0	2828	3108	128	26	154	103	6	109	263	0	0	0	2	4.5	6.5	3	4	7	2	1	3	16.5	57	0	57	99	0	99	156	12	0	12	10
input	deRIP_consensus	3965	1045	835	758	1327	0.4	45_X0_sc1.19_796556_797626_-/1-1071	1071	390	113	126	442	22.3	4103	0	2894	3164	130	29	159	94	1	95	254	0	1	1	5	5	10	2	3	5	0	0	0	16	51	0	51	99	0	99	150	9	0	9	11
input	deRIP_consensus	3965	1045	835	758	1327	0.4	46_X0_sc1.62_5861_8383_+/1-2523	2523	799	366	393	965	30.1	4103	0	1448	1983	186	77	263	161	25	186	449	9	11	20	12	11	23	6	15	21	10	6	16	80	98	0	98	162	0	162	260	17	2	19	13
input	deRIP_consensus	3965	1045	835	758	1327	0.4	47_X0_sc1.46_45619_49479_-/1-3861	3861	1270	497	480	1614	25.3	4103	0	110	919	352	87	439	324	11	335	774	0	3	3	2	8.5	10.5	7	3	10	4	1	5	28.5	197	0	197	297	0	297	494	49	0	49	25
input	deRIP_consensus	3965	1045	835	758	1327	0.4	48_X0_sc1.51_31184_35057_-/1-3874	3874	1264	538	498	1574	26.7	4103	0	105	876	331	84	415	291	11.5	302.5	717.5	2	5	7	9.5	3	12.5	8	4	12	4	3	7	38.5	181	0	181	287	0	287	468	37	0	37	18
input	deRIP_consensus	3965	1045	835	758	1327	0.4	49_X0_sc1.83_1_2819_+/1-2819	2819	985	332	316	1186	23	4103	0	1150	1757	278	53	331	240.5	6	246.5	577.5	0	2	2	6	6	12	4	4	8	2	1	3	25	137	0	137	233	0	233	370	31	0	31	18
input	deRIP_consensus	3965	1045	835	758	1327	0.4	50_X0_sc1.28_2_2390_+/1-2389	2389	814	279	270	1026	23	4103	0	1577	2112	239	51	290	217	3	220	510	4	1	5	7	3	10	3	4	7	2	0	2	24	115	0	115	196	0	196	311	30	0	30	13
input	deRIP_consensus	3965	1045	835	758	1327	0.4	51_X0_sc1.64_13634_14656_-/1-1023	1023	340	118	127	438	23.9	4103	0	2942	3177	108	19	127	89	3	92	219	0	2	2	1	3	4	3	4	7	3	0	3	16	47	0	47	86	0	86	133	16	0	16	5
input	deRIP_consensus	3965	1045	835	758	1327	0.4	52_X0_sc1.54_2_2999_+/1-2998	2998	1029	353	352	1264	23.5	4103	0	980	1674	295	56	351	257	9	266	617	4	15	19	9	6.5	15.5	4	16	20	7	2	9	63.5	143	0	143	240	0	240	383	35	1	36	19
input	deRIP_consensus	3965	1045	835	758	1327	0.4	53_X0_sc1.51_7134_10373_+/1-3240	3240	1047	446	389	1358	25.8	4103	0	729	1384	283	58	341	264	11	275	616	2	0	2	7.5	5	12.5	6	7	13	3	4	7	34.5	153	0	153	246	0	246	399	49	1	50	13
input	deRIP_consensus	3965	1045	835	758	1327	0.4	54_X0_sc1.62_8593_10791_+/1-2199	2199	743	282	227	947	23.1	4103	0	1766	2229	197	30	227	205	3	208	435	1	2	3	10	3.5	13.5	3	3	6	3	2	5	27.5	117	0	117	170	0	170	287	34	0	34	14
input	deRIP_consensus	3965	1045	835	758	1327	0.4	55_X0_sc1.57_1_2986_-/1-2986	2986	964	421	347	1254	25.7	4103	0	991	1584	255	53	308	238	7.5	245.5	553.5	0	2	2	6	5.5	11.5	7	2	9	3	1	4	26.5	143	0	143	220	0	220	363	35	0	35	15
input	deRIP_consensus	3965	1045	835	758	1327	0.4	56_X0_sc1.88_1683_2893_+/1-1211	1211	391	171	140	509	25.7	4103	0	2756	3019	113	21	134	108	5	113	247	2	2	4	2.5	2	4.5	1	1	2	2	1	3	13.5	61	0	61	99	0	99	160	12	1	13	8
input	deRIP_consensus	3965	1045	835	758	1327	0.4	57_X0_sc1.70_1_1747_-/1-1747	1747	568	243	191	745	24.8	4103	0	2218	2571	163	25	188	150	5	155	343	0	0	0	3.5	2	5.5	0	0	0	3	1	4	9.5	84	0	84	145	0	145	229	28	0	28	9
input	deRIP_consensus	3965	1045	835	758	1327	0.4	58_X0_sc1.8_694472_695610_+/1-1139	1139	368	170	129	472	26.3	4103	0	2828	3063	101	17	118	93	3.5	96.5	214.5	2	1	3	4.5	4	8.5	0	1	1	4	1	5	17.5	56	0	56	86	0	86	142	12	1.5	13.5	6
input	deRIP_consensus	3965	1045	835	758	1327	0.4	59_X0_sc1.46_65266_66936_-/1-1671	1671	550	225	173	723	23.8	4103	0	2295	2643	156	19	175	149	3	152	327	2	0	2	6	4.5	10.5	3	0	3	4	0	4	19.5	87	0	87	133	0	133	220	20	0	20	11
input	deRIP_consensus	3965	1045	835	758	1327	0.4	60_X0_sc1.8_699095_700282_+/1-1188	1188	379	184	127	498	26.2	4103	0	2777	3000	99	17	116	89	8	97	213	2	1	3	2.5	1	3.5	2	0	2	0	1	1	9.5	54	0	54	91	0	91	145	14	2	16	5
input	deRIP_consensus	3965	1045	835	758	1327	0.4	61_X0_sc1.49_76946_78000_+/1-1055	1055	345	149	109	452	24.5	4103	0	2911	3140	99	14	113	97.5	4	101.5	214.5	0	0	0	4	2.5	6.5	1	0	1	4	1	5	12.5	59	0	59	86	0	86	145	15.5	0	15.5	6
input	deRIP_consensus	3965	1045	835	758	1327	0.4	62_X0_sc1.51_786_2100_-/1-1315	1315	435	168	134	578	23	4103	0	2656	2977	129	17	146	136.5	5	141.5	287.5	1	1	2	9	3.5	12.5	4	1	5	4	3	7	26.5	73	0	73	107	0	107	180	17.5	0	17.5	6
input	deRIP_consensus	3965	1045	835	758	1327	0.4	63_X0_sc1.84_1_989_-/1-989	989	318	146	105	420	25.4	4103	0	2977	3187	97	13	110	84	3	87	197	1	2	3	3.5	1	4.5	1	1	2	1	1	2	11.5	50	0	50	82	0	82	132	15	0	15	5
input	deRIP_consensus	3965	1045	835	758	1327	0.4	64_X0_sc1.40_11_487_+/1-477	477	142	68	58	209	26.4	4103	0	3488	3599	43	11	54	40	4	44	98	1	1	2	2	3	5	4	1	5	1	0	1	13	25	0	25	36	0	36	61	7	0	7	1
input	deRIP_consensus	3965	1045	835	758	1327	0.4	65_X0_sc1.62_4661_5002_+/1-342	342	101	51	41	149	26.9	4103	0	3623	3689	29	3	32	31	1	32	64	0	0	0	0	0	0	1	0	1	1	0	1	2	18	0	18	25	0	25	43	2	0	2	1
input	deRIP_consensus	3965	1045	835	758	1327	0.4	66_X0_sc1.102_1_679_-/1-679	679	209	100	75	295	25.8	4103	0	3286	3441	71	9	80	65	2	67	147	1	0	1	2	1	3	2	1	3	1	0	1	8	42	0	42	59	0	59	101	10	1	11	1
input	deRIP_consensus	3965	1045	835	758	1327	0.4	67_X0_sc1.6_1_447_-/1-447	447	133	74	62	178	30.4	4103	0	3519	3628	36	6	42	42	5	47	89	3	2	5	2	2	4	2	3	5	3	2	5	19	28	1	29	28	0	28	57	4	0	4	3
input	deRIP_consensus	3965	1045	835	758	1327	0.4	68_X0_sc1.12_424034_424555_+/1-522	522	154	87	69	212	29.9	4103	0	3443	3543	44	7	51	43	2	45	96	0	0	0	0	1	1	1	1	2	1	0	1	4	26	0	26	35	0	35	61	9	0	9	2
input	deRIP_consensus	3965	1045	835	758	1327	0.4	69_X0_sc1.48_137248_137826_-/1-579	579	178	81	72	248	26.4	4103	0	3386	3517	55	10	65	61	3	64	129	0	0	0	1	0	1	0	0	0	1	0	1	2	35	0	35	48	0	48	83	11	0	11	3
input	deRIP_consensus	3965	1045	835	758	1327	0.4	70_X0_sc1.40_59923_60237_-/1-315	315	115	45	38	117	26.3	4103	0	3650	3830	27	15	42	23	9	32	74	11	6	17	20	20	40	21	5	26	11	12	23	106	10	1	11	10	1	11	22	2	1	3	0
input	deRIP_consensus	3965	1045	835	758	1327	0.4	71_X0_sc1.54_12018_12355_-/1-338	338	126	46	40	126	25.4	4103	0	3627	3820	28	13	41	21	6	27	68	15	8	23	22	25	47	22	7	29	14	12	26	125	13	0	13	13	0	13	26	2	0	2	0
input	deRIP_consensus	3965	1045	835	758	1327	0.4	72_X0_sc1.8_702288_702774_-/1-487	487	182	68	48	189	23.8	4103	0	3478	3751	47	16	63	32	11	43	106	18	7	25	24	36	60	33	10	43	23	16	39	167	15	0	15	18	0	18	33	2	0	2	0
input	deRIP_consensus	3965	1045	835	758	1327	0.4	73_X0_sc1.1_2530176_2530652_+/1-477	477	176	80	46	175	26.4	4103	0	3490	3768	46	18	64	35	17	52	116	22	8	30	28	33	61	27	6	33	17	19	36	160	17	0	17	19	0	19	36	2	1	3	0
input	deRIP_consensus	3965	1045	835	758	1327	0.4	74_X0_sc1.51_31132_31440_+/1-309	309	113	43	37	116	25.9	4103	0	3656	3826	27	13	40	23	7	30	70	11	7	18	16	19	35	20	5	25	10	12	22	100	11	0	11	11	0	11	22	2	0	2	0
input	deRIP_consensus	3965	1045	835	758	1327	0.4	75_X0_sc1.6_8970_9339_-/1-370	370	139	39	41	151	21.6	4103	0	3596	3807	39	16	55	28	5	33	88	9	8	17	20	28	48	25	6	31	14	12	26	122	13	0	13	17	0	17	30	2	0	2	0
input	deRIP_consensus	3965	1045	835	758	1327	0.4	76_X0_sc1.96_1_687_-/1-687	687	209	100	80	298	26.2	4103	0	3283	3439	66	9	75	63	1	64	139	0	0	0	4	2	6	3	0	3	3	0	3	12	39	0	39	59	0	59	98	9	0	9	2
[truncated: 17 more columns]
