# Supplementary material for: In silico reversal of repeat-induced point mutation (RIP) identifies the origins of repeat families and uncovers obscured duplicated genes
Source: BMC Genomics. 2010 Nov 24;11:655. doi: 10.1186/1471-2164-11-655 (PMC3017866; doi:10.1186/1471-2164-11-655)
Supplement: Additional file 6 — List of predicted functional RecQ helicases in the S. nodorum genome. [file 1471-2164-11-655-S6.ZIP › derip/x11_aln_derip_2009_8_19_15_44_01_ripalign.txt]

input	deRIP_consensus	7400	2587	1171	1172	2470	0.3	deRIP_consensus	7400	2586	1171	1171	2470	31.7	7570	0	0	0	0	0	0	0	0	0	0	0	0	0	0	0	0	0	0	0	0	0	0	0	0	0	0	0	0	0	0	0	0	0	0
input	deRIP_consensus	7400	2587	1171	1172	2470	0.3	1_X11_sc1.62_11191_11517_-/1-327	327	128	40	59	100	30.3	7570	0	7073	7121	12	15	27	11	1	12	39	1	0	1	1	1	2	1	2	3	1	2	3	9	7	0	7	3	0	3	10	0	0	0	5
input	deRIP_consensus	7400	2587	1171	1172	2470	0.3	2_X11_sc1.2_682877_688960_-/1-6084	6084	2089	787	1010	2198	29.5	7570	0	1344	2083	200	240	440	202	29	231	671	2	1	3	9	11	20	5	3	8	4	4	8	39	112	0	112	129	0	129	241	20	4	24	20
input	deRIP_consensus	7400	2587	1171	1172	2470	0.3	3_X11_sc1.8_12230_12589_+/1-360	360	137	41	67	115	30	7570	0	7040	7085	11	16	27	16	0	16	43	0	0	0	1	1	2	0	0	0	0	0	0	2	11	0	11	5	0	5	16	3	0	3	2
input	deRIP_consensus	7400	2587	1171	1172	2470	0.3	4_X11_sc1.1_528117_528475_+/1-359	359	133	45	71	110	32.3	7570	0	7041	7077	8	17	25	11	0	11	36	0	0	0	0	0	0	0	0	0	0	0	0	0	7	0	7	2	0	2	9	1	0	1	3
input	deRIP_consensus	7400	2587	1171	1172	2470	0.3	5_X11_sc1.1_244338_251701_+/1-7364	7364	2651	874	1100	2739	26.8	7570	0	51	978	321	251	572	308	17	325	897	1	0	1	5	2	7	0	2	2	3	1	4	14	167	0	167	224	0	224	391	28	3	31	30
input	deRIP_consensus	7400	2587	1171	1172	2470	0.3	6_X11_sc1.3_1104338_1110600_-/1-6263	6263	2257	742	941	2323	26.9	7570	0	1139	1879	266	207	473	252	8	260	733	0	0	0	2	0	2	1	0	1	0	1	1	4	139	0	139	186	0	186	325	25	0	25	24
input	deRIP_consensus	7400	2587	1171	1172	2470	0.3	7_X11_sc1.58_6185_10577_-/1-4393	4393	1514	516	691	1572	28.1	7570	0	3010	3683	196	194	390	176	4	180	570	0	0	0	0	0	0	0	0	0	0	0	0	0	101	0	101	129	0	129	230	19	0	19	21
input	deRIP_consensus	7400	2587	1171	1172	2470	0.3	8_X11_sc1.55_16519_23910_-/1-7392	7392	2587	934	1171	2700	28.5	7570	0	18	876	275.5	271.5	547	250	20	270	817	1	3	4	6	12	18	1	2	3	4	1	5	30	139	0	139	191	0	191	330	27	2	29	36
input	deRIP_consensus	7400	2587	1171	1172	2470	0.3	9_X11_sc1.54_4208_11558_+/1-7351	7351	2491	964	1246	2650	30.1	7570	0	53	767	203	282	485	210	13	223	708	0	0	0	0	1	1	0	0	0	0	0	0	1	126	0	126	154	0	154	280	18	0	18	24
input	deRIP_consensus	7400	2587	1171	1172	2470	0.3	10_X11_sc1.1_521172_528290_+/1-7119	7119	2520	911	1081	2607	28	7570	0	288	1082	297	254	551	224	8	232	783	0	0	0	0	2	2	0	0	0	1	0	1	3	139	0	139	206	0	206	345	17	2	19	34
input	deRIP_consensus	7400	2587	1171	1172	2470	0.3	11_X11_sc1.26_4612_11997_-/1-7386	7386	2536	954	1221	2675	29.4	7570	0	18	821	245	289	534	235	20	255	789	0	0	0	0	1	1	0	5	5	2	1	3	9	132	0	132	175	0	175	307	22	4	26	21
input	deRIP_consensus	7400	2587	1171	1172	2470	0.3	12_X11_sc1.43_218040_225390_-/1-7351	7351	2533	928	1207	2683	29	7570	0	53	865	248.5	287.5	536	251	19	270	806	0	0	0	0	1	1	0	0	0	0	0	0	1	144	0	144	170	0	170	314	23	2	25	29
input	deRIP_consensus	7400	2587	1171	1172	2470	0.3	13_X11_sc1.49_95338_101314_+/1-5977	5977	2005	813	1044	2115	31.1	7570	0	1426	2027	161.5	251.5	413	155	24	179	592	0	0	0	2	2	4	0	0	0	1	0	1	5	87	0	87	117	0	117	204	15	3	18	19
input	deRIP_consensus	7400	2587	1171	1172	2470	0.3	14_X11_sc1.43_4676_12029_-/1-7354	7354	2547	937	1194	2676	29	7570	0	49	866	257.5	283.5	541	243	20	263	804	0	1	1	3	4	7	0	0	0	1	0	1	9	136	1	137	178	0	178	315	22	2	24	28
input	deRIP_consensus	7400	2587	1171	1172	2470	0.3	15_X11_sc1.5_1300673_1303346_-/1-2674	2674	978	314	429	953	27.8	7570	0	4728	5133	132	117	249	122	11	133	382	0	2	2	4	5	9	3	3	6	2	2	4	21	73	0	73	88	0	88	161	9	1	10	18
input	deRIP_consensus	7400	2587	1171	1172	2470	0.3	16_X11_sc1.5_1296246_1298921_+/1-2676	2676	973	316	433	954	28	7570	0	4728	5131	128	120	248	120	11	131	379	0	1	1	5	4	9	4	2	6	2	2	4	20	73	0	73	87	0	87	160	9	1	10	18
input	deRIP_consensus	7400	2587	1171	1172	2470	0.3	17_X11_sc1.25_12168_19512_-/1-7345	7345	2526	895	1164	2660	28.4	7570	0	78	1083	275.5	285.5	561	274	19	293	854	3	2	5	4	7	11	2	6	8	1	2	3	27	146	0	146	192	0	192	338	27	2	29	28
input	deRIP_consensus	7400	2587	1171	1172	2470	0.3	18_X11_sc1.2_1633537_1636556_-/1-3020	3020	1042	387	522	1069	30.1	7570	0	4381	4766	117	139	256	115	9	124	380	0	0	0	1	2	3	0	1	1	0	0	0	4	61	0	61	80	0	80	141	10	1	11	8
input	deRIP_consensus	7400	2587	1171	1172	2470	0.3	19_X11_sc1.9_102914_108987_+/1-6074	6074	2165	741	879	2289	26.7	7570	0	1327	2050	268.5	193.5	462	235	10	245	707	0	0	0	2	3	5	2	2	4	3	2	5	14	137	0	137	185	0	185	322	20	1	21	26
input	deRIP_consensus	7400	2587	1171	1172	2470	0.3	20_X11_sc1.31_1723_1978_+/1-256	256	100	23	35	98	22.7	7570	0	7144	7192	14	12	26	13	0	13	39	0	0	0	4	3	7	0	0	0	2	0	2	9	7	0	7	8	0	8	15	0	0	0	1
input	deRIP_consensus	7400	2587	1171	1172	2470	0.3	21_X11_sc1.58_18223_19819_-/1-1597	1597	583	197	225	592	26.4	7570	0	5806	5996	73.5	50	123.5	59	2	61	184.5	0	0	0	1	0	1	0	0	0	0	1	1	2	33	0	33	48	0	48	81	4	0	4	8
input	deRIP_consensus	7400	2587	1171	1172	2470	0.3	22_X11_sc1.3_1164603_1165757_-/1-1155	1155	410	143	159	443	26.1	7570	0	6261	6413	52	34	86	48	0	48	134	0	0	0	0	0	0	0	0	0	0	2	2	2	22	0	22	35	0	35	57	5	0	5	4
input	deRIP_consensus	7400	2587	1171	1172	2470	0.3	23_X11_sc1.2_687961_690253_-/1-2293	2293	801	294	346	852	27.9	7570	0	5107	5349	83	75	158	74	8	82	240	0	0	0	0	1	1	0	0	0	0	0	0	1	39	0	39	57	0	57	96	7	1	8	11
input	deRIP_consensus	7400	2587	1171	1172	2470	0.3	24_X11_sc1.5_1284225_1287877_+/1-3653	3653	1304	423	522	1404	25.9	7570	0	3748	4185	154.5	113.5	268	146	10	156	424	0	0	0	5	5	10	0	0	0	1	0	1	11	71	0	71	101	0	101	172	12	0	12	14
input	deRIP_consensus	7400	2587	1171	1172	2470	0.3	25_X11_sc1.49_93965_96337_+/1-2373	2373	809	319	378	867	29.4	7570	0	5027	5237	66.5	78.5	145	57	5	62	207	0	0	0	1	0	1	0	0	0	1	0	1	2	28	0	28	46	0	46	74	5	1	6	10
input	deRIP_consensus	7400	2587	1171	1172	2470	0.3	26_X11_sc1.23_567837_568356_-/1-520	520	170	66	87	197	29.4	7570	0	6880	6941	20	22	42	19	0	19	61	0	0	0	0	0	0	0	0	0	0	0	0	0	12	0	12	14	0	14	26	1	0	1	1
input	deRIP_consensus	7400	2587	1171	1172	2470	0.3	27_X11_sc1.9_109590_110903_+/1-1314	1314	486	149	231	448	28.9	7570	0	6089	6269	54	63	117	56	4	60	177	0	0	0	0	0	0	0	0	0	0	0	0	0	30	0	30	29	0	29	59	5	0	5	6
input	deRIP_consensus	7400	2587	1171	1172	2470	0.3	28_X11_sc1.23_559975_563199_-/1-3225	3225	1113	413	550	1149	29.9	7570	0	4182	4601	121	144	265	129	11	140	405	1	2	3	0	0	0	3	0	3	0	1	1	7	75	0	75	80	0	80	155	14	1	15	12
input	deRIP_consensus	7400	2587	1171	1172	2470	0.3	29_X11_sc1.5_1289676_1294419_+/1-4744	4744	1669	564	693	1818	26.5	7570	0	2670	3228	182.5	143.5	326	191	13	204	530	0	1	1	4	8	12	0	0	0	0	0	0	13	94	0	94	127	0	127	221	20	0	20	16
input	deRIP_consensus	7400	2587	1171	1172	2470	0.3	30_X11_sc1.58_16992_18010_-/1-1019	1019	364	117	147	391	25.9	7570	0	6384	6484	33	21.5	54.5	35	2	37	91.5	1	0	1	2	0	2	0	1	1	0	1	1	5	18	0	18	24	0	24	42	1	0	1	3
input	deRIP_consensus	7400	2587	1171	1172	2470	0.3	31_X11_sc1.8_10883_11351_+/1-469	469	168	58	76	167	28.6	7570	0	6932	7001	20	26	46	21	1	22	68	0	0	0	0	0	0	0	0	0	0	0	0	0	14	0	14	15	0	15	29	1	0	1	0
input	deRIP_consensus	7400	2587	1171	1172	2470	0.3	32_X11_sc1.62_11328_12819_-/1-1492	1492	537	182	251	522	29	7570	0	5909	6139	64	75	139	57	7	64	203	1	0	1	9	5	14	5	4	9	2	0	2	26	35	0	35	38	0	38	73	5	0	5	8
input	deRIP_consensus	7400	2587	1171	1172	2470	0.3	33_X11_sc1.23_564437_565964_-/1-1528	1528	533	177	240	578	27.3	7570	0	5875	6044	52	59	111	53	2	55	166	0	0	0	0	0	0	0	0	0	0	0	0	0	29	0	29	34	0	34	63	5	0	5	4
input	deRIP_consensus	7400	2587	1171	1172	2470	0.3	34_X11_sc1.5_1305162_1309902_-/1-4741	4741	1631	625	727	1758	28.5	7570	0	2669	3151	157	155	312	131	13	144	456	1	1	2	1	5	6	2	1	3	2	2	4	15	70	0	70	110	0	110	180	10	2	12	16
input	deRIP_consensus	7400	2587	1171	1172	2470	0.3	35_X11_sc1.8_11651_12404_+/1-754	754	275	83	137	259	29.2	7570	0	6646	6761	35	43	78	31	3	34	112	0	0	0	1	1	2	0	0	0	0	1	1	3	18	0	18	17	0	17	35	5	1	6	3
input	deRIP_consensus	7400	2587	1171	1172	2470	0.3	36_X11_sc1.2_1636657_1637292_-/1-636	636	218	81	103	234	28.9	7570	0	6767	6840	18	24	42	21	2	23	65	2	0	2	0	1	1	0	0	0	1	1	2	5	9	0	9	12	0	12	21	2	0	2	5
[truncated: 17 more columns]
