# Supplementary material for: In silico reversal of repeat-induced point mutation (RIP) identifies the origins of repeat families and uncovers obscured duplicated genes
Source: BMC Genomics. 2010 Nov 24;11:655. doi: 10.1186/1471-2164-11-655 (PMC3017866; doi:10.1186/1471-2164-11-655)
Supplement: Additional file 6 — List of predicted functional RecQ helicases in the S. nodorum genome. [file 1471-2164-11-655-S6.ZIP › derip/x12_aln_derip_2009_8_19_15_44_39_ripalign.txt]

input	deRIP_consensus	2023	857.5	353.5	273	539	0.3	deRIP_consensus	2023	853	351	269	536	30.9	2059	0	0	0	0	0	0	0	0	0	0	0	0	0	0	0	0	0	0	0	0	0	0	0	0	0	0	0	0	0	0	0	0	0	0
input	deRIP_consensus	2023	857.5	353.5	273	539	0.3	1_X12_sc1.40_36776_38789_-/1-2014	2014	818	234	309	653	27	2059	0	9	363	70	102.5	172.5	119	5	124	296.5	1	2	3	8	15.5	23.5	2.5	5	7.5	9.5	7	16.5	50.5	69	0	69	44	0	44	113	7.5	0.5	8	5
input	deRIP_consensus	2023	857.5	353.5	273	539	0.3	2_X12_sc1.40_38185_38789_-/1-605	605	255	72	78	200	24.8	2059	0	1418	1551	23.5	29	52.5	38.5	3	41.5	94	0	0	0	3	12.5	15.5	2.5	5	7.5	5.5	5	10.5	33.5	23	0	23	15	0	15	38	1	0.5	1.5	3
input	deRIP_consensus	2023	857.5	353.5	273	539	0.3	3_X12_sc1.8_1397642_1399225_+/1-1584	1584	636	191	236	521	27	2059	0	443	740	53.5	78	131.5	104.5	9	113.5	245	2	1	3	7	11.5	18.5	1.5	6	7.5	7.5	6	13.5	42.5	65	0	65	33	0	33	98	5	0	5	5
input	deRIP_consensus	2023	857.5	353.5	273	539	0.3	4_X12_sc1.11_699724_699933_+/1-210	210	80	35	19	76	25.7	2059	0	1813	1868	10.5	8	18.5	9.5	4	13.5	32	0	0	0	1	6.5	7.5	2.5	3.5	6	1.5	3	4.5	18	7	0	7	8	0	8	15	0	0	0	1
input	deRIP_consensus	2023	857.5	353.5	273	539	0.3	5_X12_sc1.8_1391034_1392293_-/1-1260	1260	531	144	172	413	25.1	2059	0	765	1017	52.5	67	119.5	76.5	4	80.5	200	1	0	1	7	16.5	23.5	3.5	5	8.5	5.5	6	11.5	44.5	47	0	47	34	0	34	81	6	0	6	8
input	deRIP_consensus	2023	857.5	353.5	273	539	0.3	6_X12_sc1.32_373597_373970_+/1-374	374	150	50	47	127	25.9	2059	0	1650	1746	10.5	15	25.5	19.5	3	22.5	48	1	1	2	5	11.5	16.5	4.5	6	10.5	7.5	5	12.5	41.5	12	0	12	6	0	6	18	1	0	1	0
input	deRIP_consensus	2023	857.5	353.5	273	539	0.3	7_X12_sc1.55_25082_26338_-/1-1257	1257	531	153	171	402	25.8	2059	0	779	1024	49.5	62	111.5	70.5	9	79.5	191	1	1	2	3	12.5	15.5	1.5	6	7.5	5.5	5	10.5	35.5	41	1	42	33	0	33	75	6	0	6	5
input	deRIP_consensus	2023	857.5	353.5	273	539	0.3	8_X12_sc1.27_470556_472569_-/1-2014	2014	814	259	311	630	28.3	2059	0	9	321	58.5	93	151.5	105	14	119	270.5	1	0	1	4	13.5	17.5	1.5	6	7.5	5.5	3	8.5	34.5	64	0	64	39	0	39	103	7.5	1	8.5	5
input	deRIP_consensus	2023	857.5	353.5	273	539	0.3	9_X12_sc1.41_157200_159212_+/1-2013	2013	795	293	330	595	30.9	2059	0	10	285	49	101.5	150.5	70.5	11.5	82	232.5	1	0	1	4	11.5	15.5	1.5	7	8.5	5.5	5	10.5	35.5	41	0	41	34	0	34	75	7	0.5	7.5	5
input	deRIP_consensus	2023	857.5	353.5	273	539	0.3	10_X12_sc1.22_569746_571018_-/1-1273	1273	513	169	201	390	29.1	2059	0	750	966	33.5	72	105.5	59.5	10	69.5	175	1	0	1	3	13.5	16.5	1.5	6	7.5	5.5	5	10.5	35.5	34	0	34	21	0	21	55	7	2	9	4
input	deRIP_consensus	2023	857.5	353.5	273	539	0.3	11_X12_sc1.7_730756_732769_-/1-2014	2014	800	266	325	623	29.3	2059	0	9	314	53	101.5	154.5	97	12	109	263.5	1	0	1	4	12.5	16.5	1.5	6	7.5	5.5	4	9.5	34.5	61	0	61	35	0	35	96	6.5	1	7.5	6
input	deRIP_consensus	2023	857.5	353.5	273	539	0.3	12_X12_sc1.11_723434_725241_+/1-1808	1808	751	203	277	577	26.5	2059	0	217	533	58.5	84.5	143	119.5	12	131.5	274.5	2	0	2	8	11	19	3	4.5	7.5	7	2	9	37.5	67	0	67	33	0	33	100	8.5	0	8.5	7
input	deRIP_consensus	2023	857.5	353.5	273	539	0.3	13_X12_sc1.8_1399220_1399598_+/1-379	379	153	48	70	108	31.1	2059	0	1645	1829	17.5	34.5	52	27.5	11	38.5	90.5	6.5	7	13.5	16	15.5	31.5	8	17	25	12	7	19	89	12	0	12	6	0	6	18	1	0	1	0
input	deRIP_consensus	2023	857.5	353.5	273	539	0.3	14_X12_sc1.55_15345_16128_-/1-784	784	314	96	120	254	27.6	2059	0	1244	1640	25	60	85	39	22.5	61.5	146.5	5	13.5	18.5	46	70.5	116.5	22.5	14	36.5	37.5	32	69.5	241	17	0	17	7.5	0	7.5	24.5	0	0	0	1
input	deRIP_consensus	2023	857.5	353.5	273	539	0.3	15_X12_sc1.21_3602_5600_+/1-1999	1999	861	206	264	668	23.5	2059	0	28	417	92	82.5	174.5	143.5	6.5	150	324.5	1	1	2	14	17.5	31.5	1.5	4	5.5	8.5	6	14.5	53.5	86	0	86	53	0	53	139	9	0	9	7
input	deRIP_consensus	2023	857.5	353.5	273	539	0.3	16_X12_sc1.58_4430_5787_-/1-1358	1358	540	159	214	445	27.5	2059	0	665	858	45	60	105	82	3.5	85.5	190.5	0	0	0	0	1	1	0	0	0	0	0	0	1	56	0	56	31	0	31	87	3	1	4	4
input	deRIP_consensus	2023	857.5	353.5	273	539	0.3	17_X12_sc1.58_1002_1992_+/1-991	991	387	122	163	319	28.8	2059	0	1032	1194	38.5	42.5	81	59	2.5	61.5	142.5	2	0	2	7	5	12	2	1	3	1	0	1	18	43	0	43	23	0	23	66	2	0	2	1
input	deRIP_consensus	2023	857.5	353.5	273	539	0.3	18_X12_sc1.7_735112_735395_-/1-284	284	118	34	40	92	26.1	2059	0	1739	1845	12	21.5	33.5	17	3.5	20.5	54	0	0	0	12.5	13	25.5	1	3.5	4.5	10	6.5	16.5	46.5	10	0	10	7	0	7	17	0	0	0	1
input	deRIP_consensus	2023	857.5	353.5	273	539	0.3	19_X12_sc1.1_14488_14767_-/1-280	280	116	28	39	97	23.9	2059	0	1743	1855	12	20.5	32.5	23	4.5	27.5	60	0	1	1	11.5	14	25.5	1	3.5	4.5	9	6.5	15.5	46.5	15	0	15	7	0	7	22	0	0	0	1
input	deRIP_consensus	2023	857.5	353.5	273	539	0.3	20_X12_sc1.8_1395016_1395301_+/1-286	286	117	26	41	102	23.4	2059	0	1737	1854	13	22.5	35.5	25	3.5	28.5	64	0	1	1	12.5	14	26.5	1	3.5	4.5	9	6.5	15.5	47.5	14	0	14	7	0	7	21	0	0	0	1
input	deRIP_consensus	2023	857.5	353.5	273	539	0.3	21_X12_sc1.41_154575_154856_+/1-282	282	111	36	45	90	28.7	2059	0	1741	1851	10	23.5	33.5	17	6.5	23.5	57	0	1	1	12.5	14	26.5	1	3.5	4.5	9	6.5	15.5	47.5	8	0	8	4	0	4	12	0	0	0	0
input	deRIP_consensus	2023	857.5	353.5	273	539	0.3	22_X12_sc1.11_697101_697384_+/1-284	284	122	26	35	101	21.5	2059	0	1739	1852	16	19.5	35.5	22	2.5	24.5	60	0	1	1	12.5	16	28.5	1	3.5	4.5	9	4.5	13.5	47.5	14	0	14	10	0	10	24	0	0	0	1
input	deRIP_consensus	2023	857.5	353.5	273	539	0.3	23_X12_sc1.40_41132_41406_-/1-275	275	113	29	39	94	24.7	2059	0	1748	1858	12	22.5	34.5	21	4.5	25.5	60	0	1	1	12.5	15	27.5	1	2.5	3.5	7	5.5	12.5	44.5	14	0	14	7	0	7	21	1	0	1	1
input	deRIP_consensus	2023	857.5	353.5	273	539	0.3	24_X12_sc1.32_369051_369336_+/1-286	286	116	30	42	98	25.2	2059	0	1737	1847	11	20.5	31.5	21	4.5	25.5	57	0	2	2	12.5	15	27.5	1	3.5	4.5	8	5.5	13.5	47.5	14	0	14	6	0	6	20	0	0	0	1
input	deRIP_consensus	2023	857.5	353.5	273	539	0.3	25_X12_sc1.63_10123_10407_+/1-285	285	124	27	34	100	21.4	2059	0	1738	1853	14	16.5	30.5	25	6.5	31.5	62	0	1	1	12.5	16	28.5	1	3.5	4.5	9	4.5	13.5	47.5	15	0	15	8	0	8	23	1	0	1	1
input	deRIP_consensus	2023	857.5	353.5	273	539	0.3	26_X12_sc1.63_12824_13108_-/1-285	285	118	28	40	99	23.9	2059	0	1738	1850	12	20.5	32.5	21	5.5	26.5	59	0	1	1	12.5	18	30.5	1	3.5	4.5	9	2.5	11.5	47.5	13	0	13	5	0	5	18	0	0	0	1
input	deRIP_consensus	2023	857.5	353.5	273	539	0.3	27_X12_sc1.27_475054_475387_-/1-334	334	127	37	49	121	25.7	2059	0	1698	1855	13	25.5	38.5	27	8.5	35.5	74	0	2	2	18.5	20	38.5	4	4.5	8.5	11	8.5	19.5	68.5	14	0	14	9	0	9	23	0	0	0	1
input	deRIP_consensus	2023	857.5	353.5	273	539	0.3	28_X12_sc1.55_28752_29032_-/1-281	281	114	27	40	100	23.8	2059	0	1742	1858	14	22.5	36.5	24	4.5	28.5	65	0	1	1	11.5	14	25.5	1	3.5	4.5	9	5.5	14.5	45.5	14	0	14	9	0	9	23	0	0	0	1
input	deRIP_consensus	2023	857.5	353.5	273	539	0.3	29_X12_sc1.22_573301_573570_-/1-270	270	106	34	47	83	30	2059	0	1753	1867	12	23.5	35.5	18	6.5	24.5	60	0	4	4	11.5	12	23.5	1	5.5	6.5	6	8.5	14.5	48.5	10	2	12	7	0	7	19	0	0	0	1
[truncated: 17 more columns]
