# Supplementary material for: In silico reversal of repeat-induced point mutation (RIP) identifies the origins of repeat families and uncovers obscured duplicated genes
Source: BMC Genomics. 2010 Nov 24;11:655. doi: 10.1186/1471-2164-11-655 (PMC3017866; doi:10.1186/1471-2164-11-655)
Supplement: Additional file 6 — List of predicted functional RecQ helicases in the S. nodorum genome. [file 1471-2164-11-655-S6.ZIP › derip/x15_aln_derip_2009_8_19_15_44_48_ripalign.txt]

input	deRIP_consensus	6355	2632	1151.5	782.5	1789	0.3	deRIP_consensus	6355	2626	1148	777	1786	30.4	6437	0	0	0	0	0	0	0	0	0	0	0	0	0	0	0	0	0	0	0	0	0	0	0	0	0	0	0	0	0	0	0	0	0	0
input	deRIP_consensus	6355	2632	1151.5	782.5	1789	0.3	1_X15_sc1.32_373988_380223_-/1-6236	6236	2456	824	896	2060	27.6	6437	0	123	972	171	301	472	329.5	27	356.5	828.5	0	0	0	0	2	2	2	1	3	2	1.5	3.5	8.5	183	0	183	108	0	108	291	24	0	24	19
input	deRIP_consensus	6355	2632	1151.5	782.5	1789	0.3	2_X15_sc1.45_200613_206849_-/1-6237	6237	2363	938	994	1942	31	6437	0	122	879	102	327	429	245	59.5	304.5	733.5	0	0	0	2	3	5	2	1	3	2.5	1	3.5	11.5	114	0	114	70	0	70	184	14.5	12	26.5	13
input	deRIP_consensus	6355	2632	1151.5	782.5	1789	0.3	3_X15_sc1.4_4174_10405_+/1-6232	6232	2412	909	942	1969	29.7	6437	0	123	878	133	307	440	255.5	42	297.5	737.5	0	0	0	0	2	2	2	1	3	3.5	1	4.5	9.5	133	0	133	86	0	86	219	16.5	9	25.5	17
input	deRIP_consensus	6355	2632	1151.5	782.5	1789	0.3	4_X15_sc1.61_9907_16145_-/1-6239	6239	2410	836	952	2041	28.7	6437	0	119	948	144	325	469	311.5	24	335.5	804.5	0	0	0	3	2	5	3	3	6	2.5	0	2.5	13.5	174.25	1	175.25	97.25	0	97.25	272.5	21	4	25	16
input	deRIP_consensus	6355	2632	1151.5	782.5	1789	0.3	5_X15_sc1.48_8318_14545_-/1-6228	6228	2447	739	844	2098	25.8	6437	0	136	1175	189	272	461	387.5	28	415.5	876.5	0	1	1	6	20	26	4	5.5	9.5	7	2	9	45.5	210.25	1	211.25	114.25	1	115.25	326.5	28	2.5	30.5	19.5
input	deRIP_consensus	6355	2632	1151.5	782.5	1789	0.3	6_X15_sc1.41_160771_167005_-/1-6235	6235	2386	867	972	2010	29.5	6437	0	122	911	120.5	324.5	445	290	33.5	323.5	768.5	0	0	0	3	2	5	2	1	3	2.5	0	2.5	10.5	151	0	151	73	0	73	224	21.5	5	26.5	14
input	deRIP_consensus	6355	2632	1151.5	782.5	1789	0.3	7_X15_sc1.15_1004122_1005965_-/1-1844	1844	799	207	229	609	23.6	6437	0	4512	4803	63	88.5	151.5	125.5	5	130.5	282	0	1	1	1	2	3	0	0	0	1	1	2	6	68	0	68	41	1	42	110	14.5	0	14.5	5.5
input	deRIP_consensus	6355	2632	1151.5	782.5	1789	0.3	8_X15_sc1.43_13234_14191_+/1-958	958	398	106	113	341	22.9	6437	0	5397	5552	36	42.5	78.5	67	4	71	149.5	0	1	1	0	1	1	1	0	1	1	0	1	4	37	0	37	26	0	26	63	6	0	6	1.5
input	deRIP_consensus	6355	2632	1151.5	782.5	1789	0.3	9_X15_sc1.3_1110644_1115180_-/1-4537	4537	1764	642	676	1455	29.1	6437	0	1819	2451	119.5	250	369.5	229.5	20.5	250	619.5	0	0	0	0	1	1	2	1	3	2.5	0	2.5	6.5	126	0	126	87	0	87	213	14	3.5	17.5	15
input	deRIP_consensus	6355	2632	1151.5	782.5	1789	0.3	10_X15_sc1.8_1387093_1388159_-/1-1067	1067	447	124	136	360	24.4	6437	0	5289	5422	31	33	64	57	0	57	121	0	3	3	1	3	4	1	2	3	0	1	1	11	33	0	33	19	0	19	52	5	0	5	5
input	deRIP_consensus	6355	2632	1151.5	782.5	1789	0.3	11_X15_sc1.43_1327_4293_+/1-2967	2967	1224	312	386	1045	23.5	6437	0	3390	3806	101.5	104	205.5	185.5	7	192.5	398	1	0	1	3	6	9	0	0	0	2	1	3	13	102.25	0	102.25	54.25	0	54.25	156.5	18	0	18	13
input	deRIP_consensus	6355	2632	1151.5	782.5	1789	0.3	12_X15_sc1.35_851_1306_+/1-456	456	185	57	64	150	26.5	6437	0	5899	5964	11	21	32	26.5	1.5	28	60	0	1	1	1	1	2	0	0	0	1	0	1	4	18	0	18	7	0	7	25	3	0	3	1
input	deRIP_consensus	6355	2632	1151.5	782.5	1789	0.3	13_X15_sc1.29_1_1156_+/1-1156	1156	483	129	156	388	24.7	6437	0	5201	5356	33	45	78	68	2	70	148	0	0	0	3	0	3	0	0	0	2	0	2	5	40	0	40	24	0	24	64	11	0	11	3
input	deRIP_consensus	6355	2632	1151.5	782.5	1789	0.3	14_X15_sc1.44_221820_222864_-/1-1045	1045	447	117	123	358	23	6437	0	5310	5489	44	43	87	72	2	74	161	0	0	0	5	5	10	1	0	1	4	2	6	17	38	0	38	26	0	26	64	9	0	9	3
input	deRIP_consensus	6355	2632	1151.5	782.5	1789	0.3	15_X15_sc1.29_8083_11391_+/1-3309	3309	1328	402	435	1144	25.3	6437	0	3048	3658	130	174.5	304.5	250.5	13.5	264	568.5	2	0	2	10	13	23	2	4	6	1	2.5	3.5	34.5	131	0	131	80	0	80	211	13.5	0	13.5	9.5
input	deRIP_consensus	6355	2632	1151.5	782.5	1789	0.3	16_X15_sc1.44_217052_219825_-/1-2774	2774	1150	297	330	997	22.6	6437	0	3582	4156	135	142.5	277.5	250	11	261	538.5	0	0	0	5	15	20	2	0	2	7	1.5	8.5	30.5	117	0	117	75	0	75	192	14	0	14	11
input	deRIP_consensus	6355	2632	1151.5	782.5	1789	0.3	17_X15_sc1.35_3720_5780_+/1-2061	2061	830	249	263	719	24.8	6437	0	4294	4675	73.5	102	175.5	168	11	179	354.5	2	1	3	5	6	11	3	0	3	2	4.5	6.5	23.5	87	0	87	48	0	48	135	5	0	5	7.5
input	deRIP_consensus	6355	2632	1151.5	782.5	1789	0.3	18_X15_sc1.1_1_846_-/1-846	846	346	102	103	295	24.2	6437	0	5510	5626	30	28	58	49	3	52	110	0	0	0	0	4	4	0	0	0	0	1	1	5	26	0	26	12	0	12	38	8	0	8	4
input	deRIP_consensus	6355	2632	1151.5	782.5	1789	0.3	19_X15_sc1.8_1388263_1389972_-/1-1710	1710	687	194	234	595	25	6437	0	4648	4855	48	56.5	104.5	83.5	3	86.5	191	0	0	0	2	6	8	0	0	0	2	0	2	10	49.25	0	49.25	23.25	0	23.25	72.5	7	0	7	6
input	deRIP_consensus	6355	2632	1151.5	782.5	1789	0.3	20_X15_sc1.43_16047_18382_+/1-2336	2336	925	286	319	806	25.9	6437	0	4019	4429	85.5	122.5	208	186.5	5.5	192	400	0	0	0	2	2	4	1	1	2	0	0.5	0.5	6.5	95	0	95	55	0	55	150	6	0	6	9
input	deRIP_consensus	6355	2632	1151.5	782.5	1789	0.3	21_X15_sc1.15_993647_994618_-/1-972	972	379	116	129	348	25.2	6437	0	5383	5577	43	60.5	103.5	83.5	2	85.5	189	0	0	0	0	1	1	1	1	2	0	0	0	3	41	0	41	29	0	29	70	3	0	3	2
input	deRIP_consensus	6355	2632	1151.5	782.5	1789	0.3	22_X15_sc1.37_317751_320110_-/1-2360	2360	907	308	344	801	27.6	6437	0	4009	4437	75	132	207	173	11	184	391	0	0	0	3	8	11	3	3	6	1	1.5	2.5	19.5	89	0	89	47	1	48	137	6	1	7	6
input	deRIP_consensus	6355	2632	1151.5	782.5	1789	0.3	23_X15_sc1.3_1114182_1116884_-/1-2703	2703	1069	364	392	878	28	6437	0	3654	3933	58	106.5	164.5	94	13.5	107.5	272	0	0	0	0	0	0	2	0	2	0	0	0	2	60	0	60	36	0	36	96	9	2	11	9
input	deRIP_consensus	6355	2632	1151.5	782.5	1789	0.3	24_X15_sc1.38_310011_311658_+/1-1648	1648	662	190	213	583	24.5	6437	0	4729	5002	57.5	57	114.5	92.5	14	106.5	221	1	1	2	5	10	15	3	1	4	2	4	6	27	46.25	0	46.25	24.25	0	24.25	70.5	4	1	5	9
input	deRIP_consensus	6355	2632	1151.5	782.5	1789	0.3	25_X15_sc1.38_311654_312090_+/1-437	437	172	56	66	143	27.9	6437	0	5918	5974	13	14	27	20	2	22	49	0	0	0	1	1	2	0	0	0	1	4	5	7	10	0	10	10	0	10	20	1	0	1	1
input	deRIP_consensus	6355	2632	1151.5	782.5	1789	0.3	26_X15_sc1.35_11031_11648_+/1-618	618	232	78	96	212	28.2	6437	0	5737	5859	23	43	66	47	2	49	115	0	0	0	1	1	2	2	1	3	1	0	1	6	18	0	18	16	0	16	34	2	0	2	0
input	deRIP_consensus	6355	2632	1151.5	782.5	1789	0.3	27_X15_sc1.15_1001219_1002250_-/1-1032	1032	389	134	141	368	26.6	6437	0	5323	5500	41.5	46	87.5	84	3	87	174.5	0	0	0	1	0	1	0	0	0	0	0.5	0.5	1.5	44	0	44	28	0	28	72	3	1	4	5
input	deRIP_consensus	6355	2632	1151.5	782.5	1789	0.3	28_X15_sc1.39_1651_2657_+/1-1007	1007	399	116	140	352	25.4	6437	0	5351	5606	48	67.5	115.5	86	7.5	93.5	209	1	2.5	3.5	8.5	15	23.5	5	4	9	5	0	5	41	40	0	40	29	0	29	69	4	0	4	2
input	deRIP_consensus	6355	2632	1151.5	782.5	1789	0.3	29_X15_sc1.16_729_1795_+/1-1067	1067	393	146	173	355	29.9	6437	0	5289	5524	32.5	75	107.5	80	11.5	91.5	199	2	6	8	4	6	10	2	3	5	5	4.5	9.5	32.5	39	0	39	20	0	20	59	4	2.5	6.5	2
input	deRIP_consensus	6355	2632	1151.5	782.5	1789	0.3	30_X15_sc1.67_6393_7027_+/1-635	635	273	77	74	211	23.8	6437	0	5720	6032	26.5	38	64.5	47	13	60	124.5	11	12	23	39.5	50	89.5	15.5	11	26.5	30.5	17	47.5	186.5	11	1	12	9	1	10	22	1	0	1	0
input	deRIP_consensus	6355	2632	1151.5	782.5	1789	0.3	31_X15_sc1.37_293269_296939_+/1-3671	3671	1493	431	490	1257	25.1	6437	0	2686	4564	171	226	397	256	62	318	715	35	66.5	101.5	261.5	319.5	581	106.5	86.5	193	164.5	117	281.5	1157	73	0	73	49.5	0	49.5	122.5	9.5	2	11.5	7
input	deRIP_consensus	6355	2632	1151.5	782.5	1789	0.3	32_X15_sc1.38_302453_303341_+/1-889	889	369	109	119	292	25.6	6437	0	5466	5912	42.5	60	102.5	75.5	21	96.5	199	10	13	23	59	58	117	22	25	47	35	23	58	245	25	0	25	19	0	19	44	0	1	1	1
input	deRIP_consensus	6355	2632	1151.5	782.5	1789	0.3	33_X15_sc1.2_5588_9251_-/1-3664	3664	1460	453	521	1230	26.6	6437	0	2696	4606	170	245	415	256	77	333	748	38	74	112	259	313.5	572.5	102.5	90	192.5	156	120	276	1153	79	0	79	50.5	0	50.5	129.5	9.5	3	12.5	5
input	deRIP_consensus	6355	2632	1151.5	782.5	1789	0.3	34_X15_sc1.63_14784_15593_+/1-810	810	333	101	114	262	26.5	6437	0	5545	5942	33.5	55	88.5	69.5	18	87.5	176	11	11	22	54	49	103	18	20	38	34	22	56	219	24	0	24	14	0	14	38	0	2	2	2
input	deRIP_consensus	6355	2632	1151.5	782.5	1789	0.3	35_X15_sc1.38_300667_302304_+/1-1638	1638	663	199	217	559	25.4	6437	0	4717	5556	76.5	108	184.5	96.5	24	120.5	305	18	31	49	121.5	159.5	281	38.5	35	73.5	73	56	129	532.5	26	0	26	16.5	0	16.5	42.5	4.5	1	5.5	3
input	deRIP_consensus	6355	2632	1151.5	782.5	1789	0.3	36_X15_sc1.67_7880_8248_+/1-369	369	143	52	45	129	26.3	6437	0	5989	6185	17	24	41	27.5	10	37.5	78.5	5	6	11	19	33.5	52.5	10	8	18	16	16	32	113.5	9	1	10	5	1	6	16	0	0	0	0
input	deRIP_consensus	6355	2632	1151.5	782.5	1789	0.3	37_X15_sc1.38_299102_300234_+/1-1133	1133	463	131	156	383	25.3	6437	0	5232	5849	50.5	62.5	113	85	21	106	219	18	27	45	83.5	99.5	183	34.5	29.5	64	59.5	35	94.5	386.5	25	0	25	9	2	11	36	4	1	5	1
[truncated: 17 more columns]
