# Supplementary material for: In silico reversal of repeat-induced point mutation (RIP) identifies the origins of repeat families and uncovers obscured duplicated genes
Source: BMC Genomics. 2010 Nov 24;11:655. doi: 10.1186/1471-2164-11-655 (PMC3017866; doi:10.1186/1471-2164-11-655)
Supplement: Additional file 6 — List of predicted functional RecQ helicases in the S. nodorum genome. [file 1471-2164-11-655-S6.ZIP › derip/x23_aln_derip_2009_8_19_15_45_22_ripalign.txt]

input	deRIP_consensus	522	231	85	87.5	118.5	0.3	deRIP_consensus	522	231	85	87	118	33	613	0	0	0	0	0	0	0	0	0	0	0	0	0	0	0	0	0	0	0	0	0	0	0	0	0	0	0	0	0	0	0	0	0	0
input	deRIP_consensus	522	231	85	87.5	118.5	0.3	1_X23_sc1.75_6705_6989_+/1-285	285	120	29	49	87	27.4	613	0	237	300	13	13	26	23	1	24	50	1	2	3	3	5	8	0	0.5	0.5	0	1	1	12.5	18	0	18	9	0	9	27	0	0	0	2
input	deRIP_consensus	522	231	85	87.5	118.5	0.3	2_X23_sc1.46_79469_79753_-/1-285	285	120	28	50	87	27.4	613	0	237	298	12	13	25	23	1	24	49	1	2	3	3	5	8	0	0.5	0.5	0	0	0	11.5	18	0	18	8	0	8	26	0	0	0	2
input	deRIP_consensus	522	231	85	87.5	118.5	0.3	3_X23_sc1.32_159117_159549_-/1-433	433	197	49	73	114	28.2	613	0	89	230	21	25	46	30	4	34	80	8	6	14	11	6	17	7.5	5	12.5	9	8	17	60.5	21	0	21	8	0	8	29	3	0	3	3
input	deRIP_consensus	522	231	85	87.5	118.5	0.3	4_X23_sc1.32_142959_143395_+/1-437	437	200	47	73	117	27.5	613	0	85	227	23	26	49	29	2	31	80	7	6	13	11	6	17	8.5	6	14.5	9	8	17	61.5	19	0	19	9	0	9	28	3	0	3	4
input	deRIP_consensus	522	231	85	87.5	118.5	0.3	5_X23_sc1.7_209646_210107_+/1-462	462	210	44	74	134	25.5	613	0	60	215	19	24	43	34	6	40	83	5	4	9	14	10	24	13.5	6	19.5	13	6	19	71.5	22	0	22	7	0	7	29	2	0	2	3
input	deRIP_consensus	522	231	85	87.5	118.5	0.3	6_X23_sc1.44_11485_11925_-/1-441	441	200	53	75	113	29	613	0	82	223	19	26	45	27	5	32	77	8	4	12	11	7	18	7.5	6	13.5	11	8	19	62.5	18	1	19	6	0	6	25	1	1	2	3
input	deRIP_consensus	522	231	85	87.5	118.5	0.3	7_X23_sc1.32_380429_380870_+/1-442	442	203	45	76	118	27.4	613	0	82	223	18	23	41	31	2	33	74	7	5	12	12	7	19	8.5	7	15.5	10	8	18	64.5	22	1	23	8	0	8	31	1	0	1	3
input	deRIP_consensus	522	231	85	87.5	118.5	0.3	8_X23_sc1.9_51323_51835_+/1-513	513	231	59	103	120	31.6	613	0	18	209	24	33	57	23	5	28	85	7	9	16	19	9	28	11.5	17	28.5	14	10	24	96.5	15	0	15	8	0	8	23	3	0	3	3
input	deRIP_consensus	522	231	85	87.5	118.5	0.3	9_X23_sc1.6_789921_790483_-/1-563	563	254	65	87	157	27	613	0	19	258	29	24	53	32	7	39	92	9	8	17	14	12	26	10.5	11	21.5	12	10	22	86.5	21	0	21	9	0	9	30	2	0	2	3
input	deRIP_consensus	522	231	85	87.5	118.5	0.3	10_X23_sc1.8_1384936_1385364_-/1-429	429	201	38	68	122	24.7	613	0	93	235	24	23	47	34	2	36	83	5	6	11	10	7	17	9.5	5	14.5	9	7	16	58.5	24	0	24	10	0	10	34	1	0	1	3
input	deRIP_consensus	522	231	85	87.5	118.5	0.3	11_X23_sc1.38_53036_53476_+/1-441	441	208	37	63	133	22.7	613	0	81	232	24	21	45	40	2	42	87	7	5	12	12	10	22	9.5	4	13.5	9	7	16	63.5	29	0	29	9	0	9	38	2	0	2	4
input	deRIP_consensus	522	231	85	87.5	118.5	0.3	12_X23_sc1.51_29421_29873_+/1-453	453	212	45	67	129	24.7	613	0	69	229	27	26	53	34	3	37	90	9	4	13	12	9	21	9.5	5	14.5	14	7	21	69.5	25	0	25	11	0	11	36	3	0	3	5
input	deRIP_consensus	522	231	85	87.5	118.5	0.3	13_X23_sc1.32_390903_391296_+/1-394	394	162	47	74	111	30.7	613	0	128	201	18	17	35	20	3	23	58	0	3	3	2	4	6	1	2.5	3.5	1	1	2	14.5	12	0	12	10	0	10	22	0	0	0	3
input	deRIP_consensus	522	231	85	87.5	118.5	0.3	14_X23_sc1.9_101609_102007_+/1-399	399	150	46	90	113	34.1	613	0	123	202	13	27	40	21	3	24	64	0	3	3	2	4	6	1	2.5	3.5	1	1	2	14.5	14	0	14	8	0	8	22	0	0	0	2
input	deRIP_consensus	522	231	85	87.5	118.5	0.3	15_X23_sc1.8_1359265_1359658_-/1-394	394	164	36	70	124	26.9	613	0	129	218	23	18	41	30	0	30	71	1	3	4	2	5	7	0	1.5	1.5	2	2	4	16.5	22	0	22	15	0	15	37	0	0	0	2
input	deRIP_consensus	522	231	85	87.5	118.5	0.3	16_X23_sc1.49_20466_20862_+/1-397	397	160	37	76	124	28.5	613	0	125	216	19.5	23	42.5	29	1	30	72.5	1	3	4	5.5	7	12.5	0	0	0	1	1	2	18.5	22	0	22	10	0	10	32	0	0	0	5
input	deRIP_consensus	522	231	85	87.5	118.5	0.3	17_X23_sc1.32_137288_137680_-/1-393	393	152	37	81	123	30	613	0	129	217	17	23	40	29	2	31	71	0	3	3	2	6	8	1	2.5	3.5	1	1	2	16.5	22	0	22	11	0	11	33	0	1	1	3
input	deRIP_consensus	522	231	85	87.5	118.5	0.3	18_X23_sc1.44_1134_1526_-/1-393	393	154	38	81	120	30.3	613	0	129	211	15	22	37	28	2	30	67	0	3	3	3	4	7	1	1.5	2.5	1	1	2	14.5	21	0	21	9	0	9	30	0	1	1	3
input	deRIP_consensus	522	231	85	87.5	118.5	0.3	19_X23_sc1.32_153791_154186_+/1-396	396	154	44	83	115	32.1	613	0	126	207	16	23	39	23	3	26	65	0	3	3	3	5	8	1	1.5	2.5	1	1	2	15.5	16	0	16	9	0	9	25	0	0	0	2
input	deRIP_consensus	522	231	85	87.5	118.5	0.3	20_X23_sc1.25_27459_27850_+/1-392	392	163	40	69	120	27.8	613	0	130	216	20	18	38	28	3	31	69	1	3	4	2	4	6	2	1	3	2	2	4	17	19	0	19	10	0	10	29	0	0	0	5
input	deRIP_consensus	522	231	85	87.5	118.5	0.3	21_X23_sc1.19_821068_821462_-/1-395	395	157	35	80	123	29.1	613	0	127	222	19	26	45	30	2	32	77	0	2	2	5	7	12	1	0.5	1.5	2	0	2	17.5	23	0	23	9	0	9	32	0	0	0	2
input	deRIP_consensus	522	231	85	87.5	118.5	0.3	22_X23_sc1.7_220350_220746_+/1-397	397	148	46	90	113	34.3	613	0	126	203	11	24	35	21	3	24	59	0	4	4	3	5	8	1	1.5	2.5	1	1	2	16.5	15	0	15	6	0	6	21	0	0	0	0
input	deRIP_consensus	522	231	85	87.5	118.5	0.3	23_X23_sc1.6_779662_780065_-/1-404	404	155	48	81	120	31.9	613	0	118	201	12	22	34	22	3	25	59	1	4	5	4	7	11	3	0	3	1	4	5	24	13	0	13	8	0	8	21	0	0	0	2
input	deRIP_consensus	522	231	85	87.5	118.5	0.3	24_X23_sc1.44_216666_217084_+/1-419	419	202	26	63	128	21.2	613	0	107	285	28	18	46	40	4	44	90	4	4	8	14	18	32	13.5	10	23.5	14	6	20	83.5	27	1	28	10	0	10	38	2	0	2	3
input	deRIP_consensus	522	231	85	87.5	118.5	0.3	25_X23_sc1.24_3586_3979_+/1-394	394	163	31	69	131	25.4	613	0	130	233	24	20	44	34	1	35	79	1	3	4	1	6	7	3	2.5	5.5	3	2	5	21.5	22	0	22	13	0	13	35	0	0	0	6
input	deRIP_consensus	522	231	85	87.5	118.5	0.3	26_X23_sc1.45_195263_195777_-/1-515	515	221	33	89	172	23.7	613	0	27	219	29	31	60	40	2	42	102	1	6	7	15	25	40	4	2	6	11	6	17	70	26	0	26	12	0	12	38	0	0	0	5
input	deRIP_consensus	522	231	85	87.5	118.5	0.3	27_X23_sc1.37_299366_299702_-/1-337	337	141	23	64	109	25.8	613	0	185	263	23	19	42	23	0	23	65	0	3	3	1	4	5	1	1	2	3	0	3	13	16	0	16	14	0	14	30	0	0	0	4
input	deRIP_consensus	522	231	85	87.5	118.5	0.3	28_X23_sc1.25_490032_490307_-/1-276	276	110	28	53	85	29.3	613	0	246	316	15	19	34	20	0	20	54	1	3	4	3	6	9	1	0	1	0	2	2	16	12	0	12	6	0	6	18	1	0	1	2
input	deRIP_consensus	522	231	85	87.5	118.5	0.3	29_X23_sc1.7_220258_220457_+/1-200	200	70	22	48	60	35	613	0	323	383	12	17	29	10	3	13	42	0	3	3	4	4	8	1	0	1	2	3	5	17	4	0	4	5	0	5	9	1	0	1	1
[truncated: 17 more columns]
