# Supplementary material for: In silico reversal of repeat-induced point mutation (RIP) identifies the origins of repeat families and uncovers obscured duplicated genes
Source: BMC Genomics. 2010 Nov 24;11:655. doi: 10.1186/1471-2164-11-655 (PMC3017866; doi:10.1186/1471-2164-11-655)
Supplement: Additional file 6 — List of predicted functional RecQ helicases in the S. nodorum genome. [file 1471-2164-11-655-S6.ZIP › derip/x26_aln_derip_2009_8_19_15_45_24_ripalign.txt]

input	deRIP_consensus	4803	1665.5	770.5	806	1561	0.3	deRIP_consensus	4803	1664	768	804	1558	32.8	5034	0	0	0	0	0	0	0	0	0	0	0	0	0	0	0	0	0	0	0	0	0	0	0	0	0	0	0	0	0	0	0	0	0	0
input	deRIP_consensus	4803	1665.5	770.5	806	1561	0.3	1_X26_sc1.37_29837_30141_+/1-305	305	103	53	24	125	25.2	5034	0	4498	4546	8	1	9	26	3	29	38	0	0	0	7	0	7	0	0	0	3	0	3	10	5	0	5	8	0	8	13	0	0	0	0
input	deRIP_consensus	4803	1665.5	770.5	806	1561	0.3	2_X26_sc1.37_25422_30057_+/1-4636	4636	1690	549	697	1700	26.9	5034	0	172	728	194	110	304	203.5	7.5	211	515	0	0	0	13	8	21	3	4	7	4	1	5	33	126	0	126	149	0	149	275	14	1	15	16
input	deRIP_consensus	4803	1665.5	770.5	806	1561	0.3	3_X26_sc1.36_6203_6518_+/1-316	316	102	60	24	130	26.6	5034	0	4487	4531	10	0	10	19	2	21	31	0	0	0	5	6	11	0	0	0	2	0	2	13	6	0	6	5	0	5	11	0	0	0	0
input	deRIP_consensus	4803	1665.5	770.5	806	1561	0.3	4_X26_sc1.2_1637353_1637658_-/1-306	306	98	61	21	126	26.8	5034	0	4497	4534	10	0	10	20	2	22	32	0	0	0	2	1	3	0	0	0	1	1	2	5	7	0	7	9	0	9	16	0	0	0	0
input	deRIP_consensus	4803	1665.5	770.5	806	1561	0.3	5_X26_sc1.36_3123_6434_+/1-3312	3312	1168	418	521	1205	28.4	5034	0	1495	1866	117	91.5	208.5	140.5	8	148.5	357	2	1	3	1	3	4	0	0	0	2	0	2	9	85	0	85	90	0	90	175	8	1	9	7
input	deRIP_consensus	4803	1665.5	770.5	806	1561	0.3	6_X26_sc1.5_6219_6759_+/1-541	541	216	61	50	214	20.5	5034	0	4262	4368	33	17	50	47	0	47	97	0	0	0	6	1	7	1	0	1	1	0	1	9	22	0	22	24	0	24	46	3	0	3	2
input	deRIP_consensus	4803	1665.5	770.5	806	1561	0.3	7_X26_sc1.19_5621_6198_+/1-578	578	227	67	54	230	20.9	5034	0	4225	4325	31	15	46	49	0	49	95	0	0	0	4	1	5	0	0	0	0	0	0	5	26	0	26	24	0	24	50	4	0	4	3
input	deRIP_consensus	4803	1665.5	770.5	806	1561	0.3	8_X26_sc1.10_1318658_1318899_-/1-242	242	83	44	22	93	27.3	5034	0	4561	4612	14	5	19	15	3	18	37	0	1	1	3	5	8	1	1	2	2	1	3	14	9	0	9	11	0	11	20	1	0	1	0
input	deRIP_consensus	4803	1665.5	770.5	806	1561	0.3	9_X26_sc1.7_7661_8016_+/1-356	356	145	39	28	144	18.8	5034	0	4447	4518	25.5	9	34.5	31	0	31	65.5	0	0	0	1	1	2	1	0	1	1	1	2	5	17	0	17	19	0	19	36	2	0	2	1
input	deRIP_consensus	4803	1665.5	770.5	806	1561	0.3	10_X26_sc1.9_1_4233_+/1-4233	4233	1498	559	680	1496	29.3	5034	0	586	1077	155.5	121.5	277	133.5	15.5	149	426	1	2	3	15	11	26	8	3	11	5	2	7	47	81	0	81	117	0	117	198	8	2.5	10.5	8.5
input	deRIP_consensus	4803	1665.5	770.5	806	1561	0.3	11_X26_sc1.2_1637437_1642092_-/1-4656	4656	1695	562	693	1706	27	5034	0	148	705	201.5	119	320.5	196	8.5	204.5	525	2.5	0	2.5	7	9	16	4	0	4	5	1	6	28.5	123	0	123	147	0	147	270	17.5	1	18.5	16
input	deRIP_consensus	4803	1665.5	770.5	806	1561	0.3	12_X26_sc1.8_5644_10274_+/1-4631	4631	1657	609	722	1643	28.7	5034	0	173	660	179	122	301	152.5	13.5	166	467	0	1	1	5	2	7	3	3	6	1	1	2	16	84	0	84	131	0	131	215	11	1	12	12
input	deRIP_consensus	4803	1665.5	770.5	806	1561	0.3	13_X26_sc1.3_8905_9405_+/1-501	501	203	57	41	200	19.6	5034	0	4302	4403	34.5	14	48.5	45	0	45	93.5	0	1	1	5	0	5	0	0	0	1	0	1	7	24	0	24	24	0	24	48	1	0	1	1
input	deRIP_consensus	4803	1665.5	770.5	806	1561	0.3	14_X26_sc1.9_4294_4818_+/1-525	525	196	72	51	206	23.4	5034	0	4278	4369	30	17	47	40	1	41	88	0	0	0	2	0	2	0	0	0	1	0	1	3	21	0	21	22	0	22	43	1	0	1	1
input	deRIP_consensus	4803	1665.5	770.5	806	1561	0.3	15_X26_sc1.30_7328_8058_+/1-731	731	287	85	66	293	20.7	5034	0	4072	4203	45	17	62	65	1	66	128	0	0	0	2	0	2	0	0	0	0	1	1	3	34	0	34	34	0	34	68	4	0	4	5
input	deRIP_consensus	4803	1665.5	770.5	806	1561	0.3	16_X26_sc1.17_960494_960790_-/1-297	297	88	66	28	115	31.6	5034	0	4506	4544	6	2	8	14	6.5	20.5	28.5	0	0	0	3	5	8	0	0	0	1	0	1	9	7	0	7	4	0	4	11	0	0	0	0
input	deRIP_consensus	4803	1665.5	770.5	806	1561	0.3	17_X26_sc1.34_6954_8398_+/1-1445	1445	547	163	199	536	25.1	5034	0	3358	3578	69	46.5	115.5	102	1	103	218.5	0	0	0	0	1	1	0	0	0	0	0	0	1	63	0	63	47	0	47	110	3	0	3	6
input	deRIP_consensus	4803	1665.5	770.5	806	1561	0.3	18_X26_sc1.17_960536_965174_-/1-4639	4639	1570	640	811	1618	31.3	5034	0	172	632	113	143.5	256.5	136	23	159	415.5	2	3	5	11	9	20	2	3	5	2	2	4	34	83	0	83	83	1	84	167	11.5	1	12.5	12
input	deRIP_consensus	4803	1665.5	770.5	806	1561	0.3	19_X26_sc1.41_295243_299810_-/1-4568	4568	1669	576	681	1642	27.5	5034	0	237	758	197	108.5	305.5	167.5	7.5	175	480.5	2	1	3	13	9	22	3	2	5	2	4	6	36	103	0	103	146	0	146	249	15.5	1	16.5	13
input	deRIP_consensus	4803	1665.5	770.5	806	1561	0.3	20_X26_sc1.7_6296_7314_+/1-1019	1019	398	101	140	380	23.7	5034	0	3784	3954	59	34.5	93.5	74	1	75	168.5	0	0	0	0	1	1	0	0	0	0	0	0	1	50	0	50	42	0	42	92	2	0	2	5
input	deRIP_consensus	4803	1665.5	770.5	806	1561	0.3	21_X26_sc1.34_8851_9190_+/1-340	340	130	41	40	129	23.8	5034	0	4463	4520	16	11.5	27.5	26	2	28	55.5	0	0	0	0	1	1	0	0	0	0	0	0	1	14	0	14	12	0	12	26	2	0	2	1
input	deRIP_consensus	4803	1665.5	770.5	806	1561	0.3	22_X26_sc1.25_20722_24268_+/1-3547	3547	1373	372	465	1337	23.6	5034	0	1259	1798	233	92.5	325.5	194.5	4	198.5	524	1	1	2	2	3	5	2	0	2	2	0	2	11	116	0	116	146	0	146	262	15	0	15	21
input	deRIP_consensus	4803	1665.5	770.5	806	1561	0.3	23_X26_sc1.49_11127_15762_+/1-4636	4636	1672	615	709	1640	28.6	5034	0	170	659	179	111.5	290.5	149.5	11.5	161	451.5	3	0	3	13	6	19	1	3	4	3	3	6	32	100	0	100	138	1	139	239	11	0	11	15
input	deRIP_consensus	4803	1665.5	770.5	806	1561	0.3	24_X26_sc1.24_545007_549633_-/1-4627	4627	1630	642	746	1609	30	5034	0	176	604	154.5	123	277.5	124.5	18.5	143	420.5	0	0	0	4	1	5	0	0	0	0	0	0	5	71	0	71	122	0	122	193	11	1.5	12.5	12
input	deRIP_consensus	4803	1665.5	770.5	806	1561	0.3	25_X26_sc1.38_9048_13503_+/1-4456	4456	1594	573	716	1573	28.9	5034	0	363	863	175	125	300	145.5	14.5	160	460	2	1	3	4	5	9	1	4	5	0	4	4	21	89	0	89	122	0	122	211	10	1	11	15.5
input	deRIP_consensus	4803	1665.5	770.5	806	1561	0.3	26_X26_sc1.30_1_4144_+/1-4144	4144	1545	472	603	1524	25.9	5034	0	665	1181	206	103.5	309.5	183.5	5.5	189	498.5	0	0	0	5	3	8	2	0	2	0	0	0	10	126	0	126	150	0	150	276	12.5	0	12.5	25
input	deRIP_consensus	4803	1665.5	770.5	806	1561	0.3	27_X26_sc1.38_13986_17064_+/1-3079	3079	1206	309	393	1171	22.8	5034	0	1725	2195	202.5	74	276.5	182	2	184	460.5	1	1	2	0.5	2	2.5	1	0	1	2.5	0	2.5	8	113	0	113	138	0	138	251	17	0	17	16
input	deRIP_consensus	4803	1665.5	770.5	806	1561	0.3	28_X26_sc1.20_726823_731450_-/1-4628	4628	1631	586	744	1667	28.7	5034	0	175	652	158	124	282	175	14	189	471	0	0	0	1	1	2	0	0	0	1	0	1	3	110	0	110	119	0	119	229	12	1.5	13.5	15
input	deRIP_consensus	4803	1665.5	770.5	806	1561	0.3	29_X26_sc1.25_11271_11770_+/1-500	500	191	54	64	191	23.6	5034	0	4304	4590	30	23	53	48	16	64	117	4	5	9	37.5	45.5	83	11.5	21.5	33	29.5	13	42.5	167.5	12	0	12	11	0	11	23	0	0	0	1
input	deRIP_consensus	4803	1665.5	770.5	806	1561	0.3	30_X26_sc1.7_4998_6195_+/1-1198	1198	459	127	166	446	24.5	5034	0	3605	3749	60	23	83	57.5	1	58.5	141.5	0	1	1	0	1	1	0	0	0	0	0	0	2	37	0	37	41	0	41	78	3	0	3	6
input	deRIP_consensus	4803	1665.5	770.5	806	1561	0.3	31_X26_sc1.36_1757_3021_+/1-1265	1265	448	152	201	464	27.9	5034	0	3538	3653	41.5	25	66.5	41	0.5	41.5	108	0	0	0	2	2	4	0	0	0	0	1	1	5	25	0	25	30	0	30	55	7.5	0	7.5	2
input	deRIP_consensus	4803	1665.5	770.5	806	1561	0.3	32_X26_sc1.35_354373_354716_-/1-344	344	128	51	23	142	21.5	5034	0	4459	4569	22	4	26	31	6	37	63	0	2	2	11	13	24	3	2.5	5.5	12	3	15	46.5	11	0	11	19	0	19	30	1	0	1	0
input	deRIP_consensus	4803	1665.5	770.5	806	1561	0.3	33_X26_sc1.38_13569_13885_+/1-317	317	126	30	54	107	26.5	5034	0	4491	4683	20	18.5	38.5	27	11.5	38.5	77	2	10	12	27	27	54	6	13	19	17	7	24	109	8	0	8	10	0	10	18	0	0	0	1.5
input	deRIP_consensus	4803	1665.5	770.5	806	1561	0.3	34_X26_sc1.22_4529_4768_+/1-240	240	95	32	41	72	30.4	5034	0	4565	4711	18	13	31	15.5	8	23.5	54.5	1	12	13	22	11	33	6	11	17	17	9	26	89	1	0	1	4	1	5	6	0	0	0	0
input	deRIP_consensus	4803	1665.5	770.5	806	1561	0.3	35_X26_sc1.43_204382_205653_-/1-1272	1272	482	139	191	460	25.9	5034	0	3531	4248	75	69	144	88	25	113	257	32	31	63	100	122	222	47	47	94	49	31	80	459	34	0.5	34.5	27	1	28	62.5	0	1	1	2
input	deRIP_consensus	4803	1665.5	770.5	806	1561	0.3	36_X26_sc1.37_14256_15530_+/1-1275	1275	473	151	201	450	27.6	5034	0	3531	4255	74.5	76.5	151	84.5	29	113.5	264.5	32	35	67	102	117	219	45	42	87	46	36	82	455	27	0	27	29	0	29	56	0	1	1	1
input	deRIP_consensus	4803	1665.5	770.5	806	1561	0.3	37_X26_sc1.35_357880_359454_-/1-1575	1575	579	193	257	546	28.6	5034	0	3230	4079	73.5	83.5	157	104	38	142	299	36	40	76	121	131	252	52.5	55	107.5	65	46	111	546.5	29	0	29	27	0	27	56	0	1	1	1
input	deRIP_consensus	4803	1665.5	770.5	806	1561	0.3	38_X26_sc1.22_1438_3177_+/1-1740	1740	634	218	277	611	28.4	5034	0	3231	4228	72	83	155	100	34	134	289	38	38	76	123	134	257	49.5	50	99.5	66	40	106	538.5	24	0	24	26.5	0	26.5	50.5	2	1	3	0
[truncated: 17 more columns]
