# Supplementary material for: In silico reversal of repeat-induced point mutation (RIP) identifies the origins of repeat families and uncovers obscured duplicated genes
Source: BMC Genomics. 2010 Nov 24;11:655. doi: 10.1186/1471-2164-11-655 (PMC3017866; doi:10.1186/1471-2164-11-655)
Supplement: Additional file 6 — List of predicted functional RecQ helicases in the S. nodorum genome. [file 1471-2164-11-655-S6.ZIP › derip/x28_aln_derip_2009_8_19_15_45_51_ripalign.txt]

input	deRIP_consensus	1947	605.5	445.5	246.5	649.5	0.4	deRIP_consensus	1947	604	444	246	648	35.5	1975	0	0	0	0	0	0	0	0	0	0	0	0	0	0	0	0	0	0	0	0	0	0	0	0	0	0	0	0	0	0	0	0	0	0
input	deRIP_consensus	1947	605.5	445.5	246.5	649.5	0.4	1_X28_sc1.25_25882_27670_-/1-1789	1789	592	287	194	716	26.9	1975	0	159	525	91	55.5	146.5	138	18	156	302.5	4	3	7	10.5	15	25.5	4	4	8	13.5	6	19.5	60	49	0	49	59	0	59	108	14.5	0	14.5	4
input	deRIP_consensus	1947	605.5	445.5	246.5	649.5	0.4	2_X28_sc1.6_780037_780283_+/1-247	247	86	45	34	82	32	1975	0	1700	1746	6	12.5	18.5	11	4	15	33.5	1	0	1	3	5	8	0	0	0	2	1	3	12	2	0	2	4	0	4	6	1	0	1	1
input	deRIP_consensus	1947	605.5	445.5	246.5	649.5	0.4	3_X28_sc1.19_821436_823220_+/1-1785	1785	577	297	209	702	28.3	1975	0	162	440	78	58.5	136.5	119.5	8.5	128	264.5	0	0	0	2	6	8	0	1	1	2.5	0	2.5	11.5	45	0	45	61	0	61	106	18	2	20	5
input	deRIP_consensus	1947	605.5	445.5	246.5	649.5	0.4	4_X28_sc1.32_151850_153632_-/1-1783	1783	546	334	239	664	32.1	1975	0	164	383	51.5	63	114.5	89	13	102	216.5	0	0	0	0	0	0	0	0	0	0	0.5	0.5	0.5	33	0	33	40	0	40	73	14	2.5	16.5	2
input	deRIP_consensus	1947	605.5	445.5	246.5	649.5	0.4	5_X28_sc1.32_389052_390836_-/1-1785	1785	551	326	235	673	31.4	1975	0	162	374	51	58.5	109.5	92	8	100	209.5	0	0	0	0	0	0	0	0	0	0	0.5	0.5	0.5	35	0	35	43	0	43	78	12.5	1	13.5	4
input	deRIP_consensus	1947	605.5	445.5	246.5	649.5	0.4	6_X28_sc1.7_218404_220190_-/1-1787	1787	542	352	245	648	33.4	1975	0	163	374	47	63.5	110.5	77	18	95	205.5	0	0	0	0	0	0	0	0	0	0	0.5	0.5	0.5	29	0	29	38	0	38	67	11	3	14	5
input	deRIP_consensus	1947	605.5	445.5	246.5	649.5	0.4	7_X28_sc1.32_137549_139331_+/1-1783	1783	558	328	227	670	31.1	1975	0	164	390	60	59.5	119.5	93	11	104	223.5	0	0	0	0	0	0	0	0	0	0	0.5	0.5	0.5	41	0	41	50	0	50	91	12	2.5	14.5	5
input	deRIP_consensus	1947	605.5	445.5	246.5	649.5	0.4	8_X28_sc1.44_1395_3019_+/1-1625	1625	497	313	213	602	32.4	1975	0	322	546	54.5	63	117.5	83	18.5	101.5	219	0	0	0	0	3	3	0	0	0	0	0.5	0.5	3.5	29	1	30	40	0	40	70	11	4	15	3
input	deRIP_consensus	1947	605.5	445.5	246.5	649.5	0.4	9_X28_sc1.9_99668_101450_-/1-1783	1783	520	348	265	650	34.4	1975	0	164	349	26	63.5	89.5	77.5	15.5	93	182.5	0	0	0	0	0	0	0	0	0	0	0.5	0.5	0.5	29	0	29	24	0	24	53	10	2	12	0
input	deRIP_consensus	1947	605.5	445.5	246.5	649.5	0.4	10_X28_sc1.32_390435_390928_-/1-494	494	154	99	65	176	33.2	1975	0	1453	1511	15	16	31	23.5	1	24.5	55.5	0	0	0	1	0	1	0	0	0	0	0.5	0.5	1.5	8	0	8	14	0	14	22	5	0	5	1
input	deRIP_consensus	1947	605.5	445.5	246.5	649.5	0.4	11_X28_sc1.32_153232_153725_-/1-494	494	153	98	65	178	33	1975	0	1454	1515	15	16	31	26	1.5	27.5	58.5	0	0	0	0	0	0	0	0	0	0	0.5	0.5	0.5	12	0	12	11	0	11	23	5	0	5	1
input	deRIP_consensus	1947	605.5	445.5	246.5	649.5	0.4	12_X28_sc1.7_219789_220284_-/1-496	496	152	104	66	174	34.3	1975	0	1452	1512	15	17	32	22	3.5	25.5	57.5	0	0	0	0	0	0	0	0	0	0	0.5	0.5	0.5	9	0	9	13	0	13	22	5	1	6	1
input	deRIP_consensus	1947	605.5	445.5	246.5	649.5	0.4	13_X28_sc1.9_101050_101543_-/1-494	494	145	105	73	171	36	1975	0	1453	1499	7	16	23	19.5	2	21.5	44.5	0	0	0	0	0	0	0	0	0	0	0.5	0.5	0.5	6	0	6	6	0	6	12	5	0	5	0
input	deRIP_consensus	1947	605.5	445.5	246.5	649.5	0.4	14_X28_sc1.8_1359716_1361322_+/1-1607	1607	530	259	182	636	27.4	1975	0	341	596	76	46.5	122.5	114	5.5	119.5	242	0	0	0	4	2	6	0	2	2	1.5	1	2.5	10.5	46	0	46	57	0	57	103	13	0	13	3
input	deRIP_consensus	1947	605.5	445.5	246.5	649.5	0.4	15_X28_sc1.8_1359525_1360715_+/1-1191	1191	404	201	135	451	28.2	1975	0	761	962	59	39.5	98.5	80	5.5	85.5	184	0	0	0	4	1	5	0	2	2	2.5	1	3.5	10.5	31	0	31	41	0	41	72	10	0	10	3
input	deRIP_consensus	1947	605.5	445.5	246.5	649.5	0.4	16_X28_sc1.75_5263_6729_-/1-1467	1467	474	240	180	573	28.6	1975	0	483	815	75.5	59	134.5	114.5	13	127.5	262	4	7	11	14	17	31	2	5	7	5	11.5	16.5	65.5	38	0	38	51	0	51	89	15	0	15	4
input	deRIP_consensus	1947	605.5	445.5	246.5	649.5	0.4	17_X28_sc1.46_79973_81197_+/1-1225	1225	390	203	148	484	28.7	1975	0	723	932	58.5	46	104.5	89	8	97	201.5	0	0	0	2	3	5	0	0	0	0	1	1	6	33	0	33	45	0	45	78	12	0	12	4
input	deRIP_consensus	1947	605.5	445.5	246.5	649.5	0.4	18_X28_sc1.49_19209_20597_-/1-1389	1389	464	231	159	535	28.1	1975	0	562	816	73.5	52	125.5	101.5	9	110.5	236	1	0	1	3	0	3	0	2	2	4.5	2	6.5	12.5	32	0	32	53	0	53	85	18	0	18	6
input	deRIP_consensus	1947	605.5	445.5	246.5	649.5	0.4	19_X28_sc1.75_6348_6816_-/1-469	469	157	81	56	175	29.2	1975	0	1478	1576	26.5	20	46.5	37	3.5	40.5	87	0	1	1	5	2	7	0	0	0	0.5	1	1.5	9.5	16	0	16	22	0	22	38	4	0	4	1
input	deRIP_consensus	1947	605.5	445.5	246.5	649.5	0.4	20_X28_sc1.46_79650_80111_+/1-462	462	155	79	56	172	29.2	1975	0	1485	1583	26.5	21	47.5	37	3.5	40.5	88	0	1	1	5	2	7	0	0	0	0.5	0	0.5	8.5	16	0	16	22	0	22	38	4	0	4	1
input	deRIP_consensus	1947	605.5	445.5	246.5	649.5	0.4	21_X28_sc1.24_1882_3380_-/1-1499	1499	511	200	150	638	23.3	1975	0	449	776	91.5	45	136.5	145.5	13	158.5	295	0	2	2	7	8.5	15.5	1	3	4	5	3	8	29.5	48	0	48	57	0	57	105	15.5	0	15.5	4
input	deRIP_consensus	1947	605.5	445.5	246.5	649.5	0.4	22_X28_sc1.24_3067_3719_-/1-653	653	243	95	71	244	25.4	1975	0	1297	1448	34.5	26	60.5	59	8	67	127.5	1	0.5	1.5	8	2	10	2	1.5	3.5	4.5	0	4.5	19.5	17	0	17	22	0	22	39	10	1	11	4
input	deRIP_consensus	1947	605.5	445.5	246.5	649.5	0.4	23_X28_sc1.37_299571_299801_+/1-231	231	84	34	22	91	24.2	1975	0	1716	1758	9	7	16	19.5	1	20.5	36.5	0	0	0	3	0	3	0	0	0	1.5	0	1.5	4.5	7	0	7	5	0	5	12	2	0	2	1
input	deRIP_consensus	1947	605.5	445.5	246.5	649.5	0.4	24_X28_sc1.45_195645_196705_+/1-1061	1061	384	138	103	436	22.7	1975	0	889	1156	72	40	112	103.5	7	110.5	222.5	0	2	2	12	8.5	20.5	3	4	7	7.5	3	10.5	40	30	0	30	40	0	40	70	14	0	14	5
input	deRIP_consensus	1947	605.5	445.5	246.5	649.5	0.4	25_X28_sc1.6_780334_781470_+/1-1137	1137	342	196	147	452	30.2	1975	0	812	983	39	37	76	71	8.5	79.5	155.5	0	1	1	4	2	6	0	2	2	3	1	4	13	27	0	27	27	0	27	54	6	1	7	3
input	deRIP_consensus	1947	605.5	445.5	246.5	649.5	0.4	26_X28_sc1.46_112960_113261_+/1-302	302	98	45	29	130	24.5	1975	0	1645	1687	12	6	18	18.5	0	18.5	36.5	0	0	0	0	3	3	1	0	1	1	0	1	5	11	0	11	8	0	8	19	2.5	0	2.5	0
input	deRIP_consensus	1947	605.5	445.5	246.5	649.5	0.4	27_X28_sc1.51_69369_69670_-/1-302	302	98	45	29	130	24.5	1975	0	1645	1687	12	6	18	18.5	0	18.5	36.5	0	0	0	0	3	3	1	0	1	1	0	1	5	11	0	11	8	0	8	19	2.5	0	2.5	0
input	deRIP_consensus	1947	605.5	445.5	246.5	649.5	0.4	28_X28_sc1.25_490202_491712_+/1-1511	1511	487	233	182	609	27.5	1975	0	439	760	67	54	121	125.5	15	140.5	261.5	2	6	8	11	11.5	22.5	5	5	10	7.5	7	14.5	55	40	0	40	44	0	44	84	17	0	17	3
input	deRIP_consensus	1947	605.5	445.5	246.5	649.5	0.4	29_X28_sc1.37_311351_311952_+/1-602	602	215	87	71	229	26.2	1975	0	1345	1478	31	25	56	55	5	60	116	0	1	1	6.5	1	7.5	2	2	4	2	2	4	16.5	16	0	16	23	0	23	39	7	0	7	1
input	deRIP_consensus	1947	605.5	445.5	246.5	649.5	0.4	30_X28_sc1.37_311481_312029_+/1-549	549	201	79	60	209	25.3	1975	0	1401	1519	32	23	55	42	3	45	100	0	1	1	5.5	1	6.5	1	1	2	3	2	5	14.5	12	0	12	22	0	22	34	4	0	4	1
[truncated: 17 more columns]
