# Supplementary material for: In silico reversal of repeat-induced point mutation (RIP) identifies the origins of repeat families and uncovers obscured duplicated genes
Source: BMC Genomics. 2010 Nov 24;11:655. doi: 10.1186/1471-2164-11-655 (PMC3017866; doi:10.1186/1471-2164-11-655)
Supplement: Additional file 6 — List of predicted functional RecQ helicases in the S. nodorum genome. [file 1471-2164-11-655-S6.ZIP › derip/x35_aln_derip_2009_8_19_15_45_59_ripalign.txt]

input	deRIP_consensus	1164	416.5	225	213.5	309	0.4	deRIP_consensus	1164	415	224	213	307	37.7	1185	0	0	0	0	0	0	0	0	0	0	0	0	0	0	0	0	0	0	0	0	0	0	0	0	0	0	0	0	0	0	0	0	0	0
input	deRIP_consensus	1164	416.5	225	213.5	309	0.4	1_X35_sc1.14_8105_8527_-/1-423	423	168	47	53	155	23.6	1185	0	741	820	29.5	10	39.5	36	2	38	77.5	0	0	0	0	0	0	0	0	0	1	0	1	1	26	0	26	23	0	23	49	2	0	2	2
input	deRIP_consensus	1164	416.5	225	213.5	309	0.4	2_X35_sc1.14_5810_6966_-/1-1157	1157	456	135	170	396	26.4	1185	0	7	214	68	26.5	94.5	91	5	96	190.5	0	1	1	3	6	9	1	1	2	2	0	2	14	67	0	67	47	0	47	114	4	0	4	12
input	deRIP_consensus	1164	416.5	225	213.5	309	0.4	3_X35_sc1.20_744040_745196_+/1-1157	1157	423	171	198	365	31.9	1185	0	7	182	51.5	40	91.5	63	9	72	163.5	1	0	1	1	5	6	0	0	0	1	1	2	9	44	0	44	36	0	36	80	1.5	1	2.5	10
input	deRIP_consensus	1164	416.5	225	213.5	309	0.4	4_X35_sc1.12_2990_4146_-/1-1157	1157	389	182	232	354	35.8	1185	0	7	158	25.5	48	73.5	54.5	11.5	66	139.5	1	0	1	1	5	6	0	0	0	1	1	2	9	35	0	35	20	0	20	55	4	2.5	6.5	2
input	deRIP_consensus	1164	416.5	225	213.5	309	0.4	5_X35_sc1.105_1824_2149_+/1-326	326	127	41	41	117	25.2	1185	0	838	896	23	8	31	23	1	24	55	0	0	0	0	0	0	0	1	1	0	2	2	3	18	0	18	17	0	17	35	3	1	4	4
input	deRIP_consensus	1164	416.5	225	213.5	309	0.4	6_X35_sc1.5_178_1335_-/1-1158	1158	431	154	194	379	30.1	1185	0	7	199	53	35.5	88.5	72.5	6.5	79	167.5	0	0	0	4	10	14	1	2	3	4	0	4	21	50	0	50	37	0	37	87	3	1	4	7
input	deRIP_consensus	1164	416.5	225	213.5	309	0.4	7_X35_sc1.40_305155_305747_+/1-593	593	222	75	83	213	26.6	1185	0	571	660	30	15.5	45.5	38	3	41	86.5	0	0	0	0	1	1	1	0	1	0	0	0	2	29	0	29	23	0	23	52	2	0	2	4
input	deRIP_consensus	1164	416.5	225	213.5	309	0.4	8_X35_sc1.7_3541_4697_-/1-1157	1157	404	179	217	357	34.2	1185	0	7	159	34.5	42	76.5	54.5	9.5	64	140.5	0	0	0	1	5	6	1	0	1	1	1	2	9	34	0	34	25	0	25	59	6	1.5	7.5	6
input	deRIP_consensus	1164	416.5	225	213.5	309	0.4	9_X35_sc1.25_9751_10159_-/1-409	409	150	49	64	146	27.6	1185	0	755	828	20	11	31	32	3	35	66	0	1	1	2	1.5	3.5	0.5	1	1.5	0	1	1	7	23	0	23	17	0	17	40	3	0	3	2
input	deRIP_consensus	1164	416.5	225	213.5	309	0.4	10_X35_sc1.44_11918_12322_-/1-405	405	162	46	52	145	24.2	1185	0	765	842	30	10	40	31	0	31	71	0	0	0	0	0	0	0	0	0	0	0	0	0	24	0	24	23	0	23	47	3	0	3	3
input	deRIP_consensus	1164	416.5	225	213.5	309	0.4	11_X35_sc1.43_175627_176786_+/1-1160	1160	451	140	174	395	27.1	1185	0	5	212	71	33.5	104.5	88	4	92	196.5	1	0	1	1	4	5	0	0	0	1	0	1	7	64	0	64	55	0	55	119	5.5	0	5.5	9
input	deRIP_consensus	1164	416.5	225	213.5	309	0.4	12_X35_sc1.26_482194_483353_+/1-1160	1160	446	155	177	382	28.6	1185	0	4	280	72.5	39	111.5	68.5	9.5	78	189.5	6	11	17	14	23	37	9	4	13	11	6	17	84	47.5	0	47.5	40	0	40	87.5	3	0	3	7
input	deRIP_consensus	1164	416.5	225	213.5	309	0.4	13_X35_sc1.25_28092_28382_-/1-291	291	116	31	36	108	23	1185	0	873	956	23	9	32	23	3	26	58	2	2	4	5	7	12	2	2	4	3	2	5	25	10	0	10	14	0	14	24	2	0	2	2
input	deRIP_consensus	1164	416.5	225	213.5	309	0.4	14_X35_sc1.36_8684_9837_-/1-1154	1154	425	162	200	367	31.4	1185	0	11	266	50.5	46	96.5	66	11	77	173.5	6	9	15	20	17	37	8	2	10	10	6	16	78	37	0	37	29	0	29	66	3	0	3	6
input	deRIP_consensus	1164	416.5	225	213.5	309	0.4	15_X35_sc1.15_104_546_-/1-443	443	169	53	55	166	24.4	1185	0	723	814	29.5	10	39.5	33	2	35	74.5	0	0	0	5	7	12	0	0	0	0	2	2	14	25	0	25	21	0	21	46	2	0	2	3
input	deRIP_consensus	1164	416.5	225	213.5	309	0.4	16_X35_sc1.44_375_1137_-/1-763	763	300	81	120	262	26.3	1185	0	404	576	48	24.5	72.5	67.5	4.5	72	144.5	1	0	1	4	10	14	1	2	3	4	0	4	22	47	0	47	33	0	33	80	3	0	3	7
input	deRIP_consensus	1164	416.5	225	213.5	309	0.4	17_X35_sc1.25_2727_3501_-/1-775	775	300	92	123	260	27.7	1185	0	389	537	47	25.5	72.5	61.5	2.5	64	136.5	0	0	0	2	4	6	2	0	2	1	0	1	9	49	0	49	32	0	32	81	2	0.5	2.5	7
input	deRIP_consensus	1164	416.5	225	213.5	309	0.4	18_X35_sc1.35_350600_350856_+/1-257	257	109	25	26	97	19.8	1185	0	911	1021	22	9	31	19	4	23	54	1	2	3	16	13	29	6	0	6	9	5	14	52	6	0	6	11	0	11	17	1	0	1	1
input	deRIP_consensus	1164	416.5	225	213.5	309	0.4	19_X35_sc1.9_6803_7250_-/1-448	448	183	40	66	159	23.7	1185	0	723	969	38	20.5	58.5	35	9	44	102.5	4	7	11	25	37	62	13	17	30	25	8	33	136	9	0	9	12	0	12	21	1	0	1	1
[truncated: 17 more columns]
