# Supplementary material for: In silico reversal of repeat-induced point mutation (RIP) identifies the origins of repeat families and uncovers obscured duplicated genes
Source: BMC Genomics. 2010 Nov 24;11:655. doi: 10.1186/1471-2164-11-655 (PMC3017866; doi:10.1186/1471-2164-11-655)
Supplement: Additional file 6 — List of predicted functional RecQ helicases in the S. nodorum genome. [file 1471-2164-11-655-S6.ZIP › derip/x36_aln_derip_2009_8_19_15_46_02_ripalign.txt]

input	deRIP_consensus	512	155	88	74	195	0.3	deRIP_consensus	512	155	88	74	195	31.6	516	0	0	0	0	0	0	0	0	0	0	0	0	0	0	0	0	0	0	0	0	0	0	0	0	0	0	0	0	0	0	0	0	0	0
input	deRIP_consensus	512	155	88	74	195	0.3	1_X36_sc1.8_1363703_1364212_+/1-510	510	165	68	63	214	25.7	516	0	2	57	23	13	36	19	0	19	55	0	0	0	0	0	0	0	0	0	0	0	0	0	6	0	6	15	0	15	21	4	0	4	3
input	deRIP_consensus	512	155	88	74	195	0.3	2_X36_sc1.32_141614_142125_+/1-512	512	162	77	67	206	28.1	516	0	0	44	19	12	31	12	1	13	44	0	0	0	0	0	0	0	0	0	0	0	0	0	5	0	5	13	0	13	18	3	0	3	3
input	deRIP_consensus	512	155	88	74	195	0.3	3_X36_sc1.51_43062_43573_-/1-512	512	175	72	53	212	24.4	516	0	0	58	29	8	37	18	2	20	57	0	0	0	0	1	1	0	0	0	0	0	0	1	4	0	4	18	0	18	22	3	0	3	5
input	deRIP_consensus	512	155	88	74	195	0.3	4_X36_sc1.44_5313_5824_+/1-512	512	166	77	63	206	27.3	516	0	0	40	19	8	27	12	1	13	40	0	0	0	0	0	0	0	0	0	0	0	0	0	3	0	3	14	0	14	17	5	0	5	1
input	deRIP_consensus	512	155	88	74	195	0.3	5_X36_sc1.9_96877_97387_-/1-511	511	150	79	79	203	30.9	516	0	1	32	9	14	23	8	0	8	31	0	0	0	0	0	0	0	0	0	0	0	0	0	2	0	2	7	0	7	9	3	0	3	0
input	deRIP_consensus	512	155	88	74	195	0.3	6_X36_sc1.32_149056_149568_-/1-513	513	163	83	67	200	29.2	516	0	0	44	20	12	32	8	3	11	43	0	0	0	0	0	0	0	0	0	0	0	0	0	2	0	2	16	0	16	18	2	0	2	3
input	deRIP_consensus	512	155	88	74	195	0.3	7_X36_sc1.32_386341_386853_-/1-513	513	160	78	69	206	28.7	516	0	0	37	15	10	25	11	0	11	36	0	0	0	0	0	0	0	0	0	0	0	0	0	4	0	4	10	0	10	14	1	0	1	1
input	deRIP_consensus	512	155	88	74	195	0.3	8_X36_sc1.6_783736_784246_+/1-511	511	165	73	63	210	26.6	516	0	1	43	18	7	25	15	1	16	41	0	0	0	0	1	1	0	0	0	0	0	0	1	5	0	5	14	0	14	19	2	0	2	2
input	deRIP_consensus	512	155	88	74	195	0.3	9_X36_sc1.7_215661_216121_-/1-461	461	145	68	60	188	27.8	516	0	52	87	14	10	24	10	0	10	34	0	0	0	0	0	0	0	0	0	0	0	0	0	4	0	4	10	0	10	14	3	0	3	0
input	deRIP_consensus	512	155	88	74	195	0.3	10_X36_sc1.19_825595_826106_+/1-512	512	166	69	63	214	25.8	516	0	1	51	20	8	28	19	1	20	48	0	0	0	0	1	1	0	0	0	0	0	0	1	5	0	5	14	0	14	19	5	0	5	2
[truncated: 17 more columns]
