# Supplementary material for: In silico reversal of repeat-induced point mutation (RIP) identifies the origins of repeat families and uncovers obscured duplicated genes
Source: BMC Genomics. 2010 Nov 24;11:655. doi: 10.1186/1471-2164-11-655 (PMC3017866; doi:10.1186/1471-2164-11-655)
Supplement: Additional file 6 — List of predicted functional RecQ helicases in the S. nodorum genome. [file 1471-2164-11-655-S6.ZIP › derip/x3_aln_derip_2009_8_19_15_46_03_ripalign.txt]

input	deRIP_consensus	10231	2316.5	2420.5	2502	2991	0.5	deRIP_consensus	10231	2295	2408	2488	2970	48.2	10673	0	0	0	0	0	0	0	0	0	0	0	0	0	0	0	0	0	0	0	0	0	0	0	0	0	0	0	0	0	0	0	0	0	0
input	deRIP_consensus	10231	2316.5	2420.5	2502	2991	0.5	1_X3_sc1.43_188630_189858_+/1-1229	1229	330	249	220	430	38.2	10673	0	9002	9598	87.5	45.5	133	85.5	54.5	140	273	23.5	24	47.5	45	59	104	54.5	36	90.5	34.5	41	75.5	317.5	33	0	33	51	0	51	84	2	4.5	6.5	2
input	deRIP_consensus	10231	2316.5	2420.5	2502	2991	0.5	2_X3_sc1.43_188630_189122_+/1-493	493	142	104	77	170	36.7	10673	0	9738	9958	42	18	60	38	20	58	118	7	4	11	22	20	42	16.5	14	30.5	7	11	18	101.5	13	0	13	25	0	25	38	1	2	3	1
input	deRIP_consensus	10231	2316.5	2420.5	2502	2991	0.5	3_X3_sc1.14_444353_445579_+/1-1227	1227	278	344	297	308	52.2	10673	0	9004	9797	71.5	84.5	156	62.5	112.5	175	331	64	51.5	115.5	63	60.5	123.5	49	65.5	114.5	42	63	105	458.5	6	4.5	10.5	16	2	18	28.5	3	8	11	2
input	deRIP_consensus	10231	2316.5	2420.5	2502	2991	0.5	4_X3_sc1.2_565089_572943_+/1-7855	7855	1533	2020	2094	2208	52.4	10673	0	2378	7958	376	440	816	526.5	548	1074.5	1890.5	459.5	485.5	945	437	439	876	523.5	553.5	1077	334	449.5	783.5	3681.5	34	4.5	38.5	41.25	3.5	44.75	83.25	26	30	56	22
input	deRIP_consensus	10231	2316.5	2420.5	2502	2991	0.5	5_X3_sc1.26_32416_32855_-/1-440	440	103	125	103	109	51.8	10673	0	9791	10068	31.5	22	53.5	20	47	67	120.5	23	23	46	21.5	19	40.5	15	23.5	38.5	10.5	20	30.5	155.5	4	2	6	5	0	5	11	0	3	3	1
input	deRIP_consensus	10231	2316.5	2420.5	2502	2991	0.5	6_X3_sc1.2_572321_574300_+/1-1980	1980	492	602	485	401	54.9	10673	0	8251	9042	100.5	109	209.5	69.5	171.5	241	450.5	40	40.5	80.5	59	19	78	31	61	92	30	52.5	82.5	333	15	9	24	30	4	34	58	3.5	13.5	17	8
input	deRIP_consensus	10231	2316.5	2420.5	2502	2991	0.5	7_X3_sc1.2_573303_574305_+/1-1003	1003	278	264	256	205	51.8	10673	0	9228	9657	62	60	122	38.5	84.5	123	245	19	23.5	42.5	31.5	7	38.5	17	35.5	52.5	18	27	45	178.5	12	5	17	20	1	21	38	1.5	6.5	8	4
input	deRIP_consensus	10231	2316.5	2420.5	2502	2991	0.5	8_X3_sc1.26_31070_32571_-/1-1502	1502	397	432	376	297	53.8	10673	0	8729	9399	88	88	176	49.5	137.5	187	363	33	40	73	60	19	79	27	50.5	77.5	26	46	72	301.5	12	7	19	25	3	28	47	2.5	9.5	12	7
input	deRIP_consensus	10231	2316.5	2420.5	2502	2991	0.5	9_X3_sc1.14_445081_446916_+/1-1836	1836	465	542	460	369	54.6	10673	0	8395	9142	95	101	196	58.5	154	212.5	408.5	42	41.5	83.5	58.5	21.5	80	28	62.5	90.5	29	47	76	330	13	8	21	29	4	33	54	2.5	11.5	14	7
input	deRIP_consensus	10231	2316.5	2420.5	2502	2991	0.5	10_X3_sc1.94_1_1752_-/1-1752	1752	569	356	282	545	36.4	10673	0	8479	9189	149	44.5	193.5	144.5	75.5	220	413.5	23	23	46	69.5	25.5	95	42	36	78	34	37.5	71.5	290.5	83	0	83	90.75	0	90.75	173.75	4	2	6	4.5
input	deRIP_consensus	10231	2316.5	2420.5	2502	2991	0.5	11_X3_sc1.28_421974_429852_+/1-7879	7879	2312	1495	1441	2631	37.3	10673	0	2354	4214	685	151.5	836.5	512	108	620	1456.5	31	40	71	87.5	38	125.5	62.5	48	110.5	46.5	41	87.5	394.5	310	0	310	526.5	0	526.5	836.5	29.5	5	34.5	39.5
input	deRIP_consensus	10231	2316.5	2420.5	2502	2991	0.5	12_X3_sc1.3_1124679_1126810_+/1-2132	2132	720	427	326	659	35.3	10673	0	8099	8918	197.5	45	242.5	176	83	259	501.5	26	30	56	78.5	30	108.5	41	36	77	35.5	34	69.5	311	98	0	98	117.5	0	117.5	215.5	4.5	4	8.5	6
input	deRIP_consensus	10231	2316.5	2420.5	2502	2991	0.5	13_X3_sc1.71_6972_8040_+/1-1069	1069	391	190	181	307	34.7	10673	0	9162	9634	104.5	33	137.5	77	51	128	265.5	12	19	31	53.5	16	69.5	27	24.5	51.5	29.5	20	49.5	201.5	41	1	42	58.5	0	58.5	100.5	1.5	2	3.5	3
input	deRIP_consensus	10231	2316.5	2420.5	2502	2991	0.5	14_X3_sc1.14_452062_453495_+/1-1434	1434	269	363	436	366	55.7	10673	0	8797	9561	55.5	111	166.5	69	116.5	185.5	352	48	60.5	108.5	48	57.5	105.5	40.5	74.5	115	29	50.5	79.5	408.5	6	2.5	8.5	14	2	16	24.5	3	10	13	0
input	deRIP_consensus	10231	2316.5	2420.5	2502	2991	0.5	15_X3_sc1.2_578365_579779_+/1-1415	1415	262	363	430	360	56	10673	0	8816	9564	52.5	110	162.5	66	116.5	182.5	345	48	59.5	107.5	45	57.5	102.5	38.5	71.5	110	29	50.5	79.5	399.5	5	2.5	7.5	14	2	16	23.5	3	10	13	0
input	deRIP_consensus	10231	2316.5	2420.5	2502	2991	0.5	16_X3_sc1.10_20579_22565_-/1-1987	1987	677	403	304	603	35.6	10673	0	8244	9059	186.5	44	230.5	159.5	86.5	246	476.5	30	30.5	60.5	81	36	117	42	39	81	38	33.5	71.5	330	88	2	90	109.75	0	109.75	199.75	4.5	4	8.5	8
input	deRIP_consensus	10231	2316.5	2420.5	2502	2991	0.5	17_X3_sc1.9_86325_88309_-/1-1985	1985	685	359	296	645	33	10673	0	8246	9075	190.5	43.5	234	183.5	74.5	258	492	25	30	55	83	38	121	46	37	83	39.5	31.5	71	330	105.5	1	106.5	111.75	0	111.75	218.25	4.5	1	5.5	7.5
input	deRIP_consensus	10231	2316.5	2420.5	2502	2991	0.5	18_X3_sc1.40_11490_13131_+/1-1642	1642	559	311	276	496	35.7	10673	0	8589	9309	145.5	45	190.5	133.5	77	210.5	401	29	30	59	76.5	32.5	109	38	38	76	36.5	31.5	68	312	76	1	77	78.5	0	78.5	155.5	3.5	3	6.5	7
input	deRIP_consensus	10231	2316.5	2420.5	2502	2991	0.5	19_X3_sc1.1_936916_939736_+/1-2821	2821	972	445	406	998	30.2	10673	0	7410	8438	283.5	59.5	343	297.5	59	356.5	699.5	24	28	52	81.5	37.5	119	45	35.5	80.5	39.5	30.5	70	321.5	172	0	172	190.5	0	190.5	362.5	7.5	0	7.5	6
input	deRIP_consensus	10231	2316.5	2420.5	2502	2991	0.5	20_X3_sc1.11_665807_675176_+/1-9370	9370	2570	1956	1841	3003	40.5	10673	0	863	2682	653	195	848	468	164	632	1480	34	36.5	70.5	70.5	33	103.5	38	50	88	33	35	68	330	278	3	281	511.5	1	512.5	793.5	31.5	10	41.5	39
input	deRIP_consensus	10231	2316.5	2420.5	2502	2991	0.5	21_X3_sc1.28_462539_471283_-/1-8745	8745	2389	1718	1751	2887	39.7	10673	0	1488	3343	621	184	805	532.5	127.5	660	1465	38	39.5	77.5	81.5	36	117.5	48	53.5	101.5	40	44	84	380.5	312	1	313	485.5	0	485.5	798.5	37.5	4	41.5	31
input	deRIP_consensus	10231	2316.5	2420.5	2502	2991	0.5	22_X3_sc1.20_120064_121302_+/1-1239	1239	338	255	217	429	38.1	10673	0	8992	9597	91	44	135	87	54	141	276	28.5	25	53.5	48	60	108	51.5	37	88.5	32.5	41	73.5	323.5	30	0	30	48	0	48	78	5.5	2	7.5	1
input	deRIP_consensus	10231	2316.5	2420.5	2502	2991	0.5	23_X3_sc1.7_622930_624166_+/1-1237	1237	349	254	203	431	36.9	10673	0	8994	9607	100.5	43.5	144	89.5	54	143.5	287.5	30	22	52	45	60	105	50	36	86	36.5	41	77.5	320.5	35	0	35	60	0	60	95	3	2.5	5.5	0
input	deRIP_consensus	10231	2316.5	2420.5	2502	2991	0.5	24_X3_sc1.40_13240_14475_+/1-1236	1236	342	246	210	438	36.9	10673	0	8995	9607	96.5	42.5	139	94	54	148	287	27	24.5	51.5	43.5	59.5	103	53	37.5	90.5	34	41.5	75.5	320.5	34	0	34	53	0	53	87	5	3.5	8.5	3
input	deRIP_consensus	10231	2316.5	2420.5	2502	2991	0.5	25_X3_sc1.9_70065_77138_-/1-7074	7074	1708	1335	1683	2348	42.7	10673	0	3157	4650	347.5	221	568.5	483	108.5	591.5	1160	33	37.5	70.5	65	35.5	100.5	38	54	92	32	31.5	63.5	326.5	263	0	263	265.5	3	268.5	531.5	36.5	4	40.5	20
input	deRIP_consensus	10231	2316.5	2420.5	2502	2991	0.5	26_X3_sc1.11_675285_676521_+/1-1237	1237	317	270	236	414	40.9	10673	0	8994	9598	81.5	52.5	134	83.5	61	144.5	278.5	33	26	59	44	59	103	47	37	84	32.5	42	74.5	320.5	28	0	28	46	0	46	74	4	2.5	6.5	2
input	deRIP_consensus	10231	2316.5	2420.5	2502	2991	0.5	27_X3_sc1.28_461195_462430_-/1-1236	1236	314	255	238	429	39.9	10673	0	8995	9602	82.5	49.5	132	92	58	150	282	29	28	57	40	58.5	98.5	51	41	92	30.5	42.5	73	320.5	33	1	34	49	0	49	83	4	3.5	7.5	2
input	deRIP_consensus	10231	2316.5	2420.5	2502	2991	0.5	28_X3_sc1.28_429961_431196_+/1-1236	1236	346	242	206	442	36.2	10673	0	8995	9618	101.5	45.5	147	95.5	55	150.5	297.5	26	25	51	46	62	108	54	35	89	33.5	39	72.5	320.5	37	0	37	59	0	59	96	4	2.5	6.5	2
input	deRIP_consensus	10231	2316.5	2420.5	2502	2991	0.5	29_X3_sc1.16_958728_959957_+/1-1230	1230	320	240	230	440	38.2	10673	0	9001	9596	88.5	52.5	141	87	45	132	273	26	23	49	40	59.5	99.5	52	41	93	35.5	40.5	76	317.5	31	0	31	55	0	55	86	4	1.5	5.5	4
input	deRIP_consensus	10231	2316.5	2420.5	2502	2991	0.5	30_X3_sc1.51_54786_56021_+/1-1236	1236	357	236	195	448	34.9	10673	0	8995	9607	105.5	40.5	146	94	47	141	287	25	22	47	45	60.5	105.5	55	36	91	36.5	40.5	77	320.5	40	0	40	64	0	64	104	4	3.5	7.5	2
input	deRIP_consensus	10231	2316.5	2420.5	2502	2991	0.5	31_X3_sc1.71_8149_9368_+/1-1220	1220	357	240	189	434	35.2	10673	0	9011	9614	104.5	38.5	143	87.5	51	138.5	281.5	23.5	23	46.5	45	58	103	54	35	89	37.5	41	78.5	317	36	0	36	63	0	63	99	4	3.5	7.5	2
input	deRIP_consensus	10231	2316.5	2420.5	2502	2991	0.5	32_X3_sc1.11_14660_19005_-/1-4346	4346	1541	587	589	1629	27.1	10673	0	5885	7490	553.5	92	645.5	510.5	67	577.5	1223	28	31	59	95.5	52.5	148	57	39	96	45.5	27.5	73	376	270.5	0	270.5	375.5	0	375.5	646	31.5	0	31.5	32
input	deRIP_consensus	10231	2316.5	2420.5	2502	2991	0.5	33_X3_sc1.46_97167_98810_+/1-1644	1644	613	231	223	577	27.6	10673	0	8587	9340	183	34.5	217.5	170.5	46.5	217	434.5	23	32	55	85	40.5	125.5	43	30	73	34.5	25	59.5	313	99.5	0	99.5	114.5	0	114.5	214	3.5	0	3.5	6.5
input	deRIP_consensus	10231	2316.5	2420.5	2502	2991	0.5	34_X3_sc1.93_946_2574_-/1-1629	1629	608	228	224	569	27.7	10673	0	8602	9352	182	34.5	216.5	168.5	47.5	216	432.5	23	32	55	83	39.5	122.5	43	31	74	34.5	26	60.5	312	99.5	0	99.5	112.5	0	112.5	212	2.5	0	2.5	6.5
input	deRIP_consensus	10231	2316.5	2420.5	2502	2991	0.5	35_X3_sc1.20_171948_177499_-/1-5552	5552	1637	971	1098	1846	37.3	10673	0	4679	6117	454.5	144	598.5	419	88	507	1105.5	26	32	58	72.5	36	108.5	45	45	90	37.5	32	69.5	326	245	1	246	339	1	340	586	21.5	3	24.5	33
input	deRIP_consensus	10231	2316.5	2420.5	2502	2991	0.5	36_X3_sc1.43_188126_188520_+/1-395	395	130	77	80	108	39.7	10673	0	9836	10006	33.5	12	45.5	31	20.5	51.5	97	5	10	15	11.5	6	17.5	10	9	19	10.5	8	18.5	70	15	0	15	17.5	0	17.5	32.5	0	2	2	2
input	deRIP_consensus	10231	2316.5	2420.5	2502	2991	0.5	37_X3_sc1.43_179148_188520_+/1-9373	9373	2668	1812	1744	3149	37.9	10673	0	858	2778	715.5	170.5	886	570	124	694	1580	30	34	64	80.5	34	114.5	42.5	41	83.5	34.5	35.5	70	332	343	0	343	550.5	0	550.5	893.5	44	6	50	38
input	deRIP_consensus	10231	2316.5	2420.5	2502	2991	0.5	38_X3_sc1.20_112087_119955_+/1-7869	7869	2304	1483	1449	2633	37.3	10673	0	2367	4203	680.5	158	838.5	520.5	98.5	619	1457.5	34	32	66	86.5	38	124.5	48.5	43	91.5	45.5	39	84.5	366.5	302	1	303	525	1	526	829	36.5	3	39.5	41
input	deRIP_consensus	10231	2316.5	2420.5	2502	2991	0.5	39_X3_sc1.94_1126_2560_-/1-1435	1435	423	286	253	473	37.6	10673	0	8796	9719	115.5	66	181.5	113.5	85	198.5	380	50	38.5	88.5	97	82.5	179.5	79.5	60	139.5	68	63.5	131.5	539	28	2.5	30.5	46	0	46	76.5	2	1	3	2
input	deRIP_consensus	10231	2316.5	2420.5	2502	2991	0.5	40_X3_sc1.54_29316_37855_-/1-8540	8540	2588	1486	1454	3012	34.4	10673	0	1695	3779	831.5	146.5	978	664.5	87	751.5	1729.5	26	35.5	61.5	83.5	39	122.5	46.5	38	84.5	35	40.5	75.5	344	376.5	0	376.5	623.5	0	623.5	1000	52.5	3	55.5	55
input	deRIP_consensus	10231	2316.5	2420.5	2502	2991	0.5	41_X3_sc1.9_68721_69956_-/1-1236	1236	299	245	253	439	40.3	10673	0	8995	9601	77.5	59.5	137	92.5	51	143.5	280.5	27	27	54	39	59	98	53	42	95	31.5	42	73.5	320.5	31	0	31	44	1	45	76	4	1.5	5.5	3
input	deRIP_consensus	10231	2316.5	2420.5	2502	2991	0.5	42_X3_sc1.20_170611_171839_-/1-1229	1229	319	237	231	442	38.1	10673	0	9002	9602	86.5	51.5	138	90.5	48.5	139	277	24.5	26	50.5	43	61	104	53.5	38	91.5	32.5	39	71.5	317.5	31	0	31	52	1	53	84	4	2.5	6.5	2
input	deRIP_consensus	10231	2316.5	2420.5	2502	2991	0.5	43_X3_sc1.9_84980_86216_-/1-1237	1237	373	228	179	457	32.9	10673	0	8994	9633	119	38	157	106	51	157	314	27	22	49	45	62.5	107.5	53	36	89	36.5	38.5	75	320.5	43	0	43	72	0	72	115	3	2.5	5.5	4
input	deRIP_consensus	10231	2316.5	2420.5	2502	2991	0.5	44_X3_sc1.3_1126919_1128154_+/1-1236	1236	360	236	192	448	34.6	10673	0	8995	9621	106.5	39.5	146	100.5	53.5	154	300	27.5	24	51.5	48	63	111	52.5	33	85.5	34.5	38	72.5	320.5	37	0	37	59	0	59	96	6	3	9	3
input	deRIP_consensus	10231	2316.5	2420.5	2502	2991	0.5	45_X3_sc1.10_19231_20470_-/1-1240	1240	355	239	200	446	35.4	10673	0	8991	9613	100.5	40.5	141	99	52	151	292	28	24	52	48	60.5	108.5	53	34	87	36.5	41.5	78	325.5	40	0	40	62	0	62	102	4	1.5	5.5	1
input	deRIP_consensus	10231	2316.5	2420.5	2502	2991	0.5	46_X3_sc1.11_712736_713954_-/1-1219	1219	358	227	187	447	34	10673	0	9012	9626	106.5	37.5	144	98.5	51	149.5	293.5	24.5	22	46.5	44	62	106	53	37	90	36.5	37	73.5	316	41	0	41	67	0	67	108	3	2.5	5.5	3
input	deRIP_consensus	10231	2316.5	2420.5	2502	2991	0.5	47_X3_sc1.54_27966_29207_-/1-1242	1242	353	237	203	449	35.4	10673	0	8989	9606	101.5	43.5	145	94.5	48	142.5	287.5	27	24	51	49	63	112	53	34	87	35.5	39	74.5	324.5	40	0	40	62	0	62	102	4	1.5	5.5	2
input	deRIP_consensus	10231	2316.5	2420.5	2502	2991	0.5	48_X3_sc1.53_24393_25628_-/1-1236	1236	347	220	205	464	34.4	10673	0	8995	9611	99.5	40.5	140	107.5	43	150.5	290.5	26	23	49	42	60	102	54	39	93	35.5	41	76.5	320.5	46	0	46	60	0	60	106	5	1	6	2
input	deRIP_consensus	10231	2316.5	2420.5	2502	2991	0.5	49_X3_sc1.46_127985_137360_-/1-9376	9376	2901	1598	1511	3366	33.2	10673	0	855	3088	915	142.5	1057.5	748.5	94	842.5	1900	27	33	60	83.5	37.5	121	43	35	78	35.5	31.5	67	326	441	1	442	702.5	0	702.5	1144.5	55.5	4	59.5	50
input	deRIP_consensus	10231	2316.5	2420.5	2502	2991	0.5	50_X3_sc1.51_45301_54677_+/1-9377	9377	2875	1664	1541	3297	34.2	10673	0	856	2992	893.5	148	1041.5	675	85	760	1801.5	27.5	30	57.5	79.5	37	116.5	43	38.5	81.5	38.5	31.5	70	325.5	414	1	415	687.5	0	687.5	1102.5	47.5	2	49.5	55
input	deRIP_consensus	10231	2316.5	2420.5	2502	2991	0.5	51_X3_sc1.2_574414_575649_+/1-1236	1236	251	322	301	362	50.4	10673	0	8995	9606	56.5	75.5	132	69.5	84	153.5	285.5	37	32	69	33	48	81	43	48	91	26.5	53	79.5	320.5	15	1	16	24	5	29	45	4	4.5	8.5	2
input	deRIP_consensus	10231	2316.5	2420.5	2502	2991	0.5	52_X3_sc1.20_190261_191497_-/1-1237	1237	308	244	245	440	39.5	10673	0	8994	9599	75.5	54.5	130	93.5	53	146.5	276.5	29	28	57	44	62	106	52	37	89	32.5	39	71.5	323.5	34	0	34	44	0	44	78	3	3.5	6.5	2
input	deRIP_consensus	10231	2316.5	2420.5	2502	2991	0.5	53_X3_sc1.3_1092501_1093738_-/1-1238	1238	342	224	211	461	35.1	10673	0	8993	9616	97.5	48.5	146	104	45	149	295	25	20	45	44	62.5	106.5	55	38	93	38.5	40.5	79	323.5	38	0	38	60	0	60	98	4	1.5	5.5	2
input	deRIP_consensus	10231	2316.5	2420.5	2502	2991	0.5	54_X3_sc1.1_939845_941081_+/1-1237	1237	377	207	175	478	30.9	10673	0	8994	9638	118.5	39.5	158	116	45.5	161.5	319.5	25	18	43	46	66	112	55	34	89	40.5	35	75.5	319.5	49	1	50	70	0	70	120	3.5	1	4.5	3
input	deRIP_consensus	10231	2316.5	2420.5	2502	2991	0.5	55_X3_sc1.46_126636_127876_-/1-1241	1241	359	232	197	453	34.6	10673	0	8990	9613	108.5	46.5	155	96	45	141	296	25	19	44	46	62.5	108.5	54	36	90	40.5	39.5	80	322.5	38	0	38	69	0	69	107	4	1.5	5.5	3
input	deRIP_consensus	10231	2316.5	2420.5	2502	2991	0.5	56_X3_sc1.20_191606_200975_-/1-9370	9370	2460	1754	1952	3204	39.6	10673	0	865	2689	552	211	763	607	110	717	1480	27	36.5	63.5	75.5	36	111.5	46	45	91	34	33	67	333	370	1	371	429	1	430	801	44.5	3	47.5	32
input	deRIP_consensus	10231	2316.5	2420.5	2502	2991	0.5	57_X3_sc1.16_949242_958619_+/1-9378	9378	2542	1772	1871	3193	38.8	10673	0	854	2711	614	197	811	596	111	707	1518	31	36.5	67.5	77.5	34	111.5	42	39	81	36	35	71	331	355	2	357	483.5	0	483.5	840.5	45.5	5	50.5	32
input	deRIP_consensus	10231	2316.5	2420.5	2502	2991	0.5	58_X3_sc1.7_613451_622821_+/1-9371	9371	2761	1755	1650	3205	36.3	10673	0	862	2862	801.5	164	965.5	603	102	705	1670.5	28	32	60	78.5	34	112.5	41	38	79	35.5	34	69.5	321	348	3	351	621.5	0	621.5	972.5	45.5	6	51.5	53
input	deRIP_consensus	10231	2316.5	2420.5	2502	2991	0.5	59_X3_sc1.56_5831_7052_+/1-1222	1222	413	169	134	506	24.8	10673	0	9009	9674	143.5	34.5	178	125	39.5	164.5	342.5	19	15	34	52.5	77.5	130	58.5	29	87.5	43.5	22.5	66	317.5	50	0	50	87	0	87	137	4	1.5	5.5	4
input	deRIP_consensus	10231	2316.5	2420.5	2502	2991	0.5	60_X3_sc1.11_679232_680650_+/1-1419	1419	368	281	327	443	42.8	10673	0	8812	9567	98.5	84.5	183	93	76.5	169.5	352.5	44	41	85	61	69.5	130.5	42.5	55.5	98	47.5	37.5	85	398.5	23	0.5	23.5	52	1	53	76.5	3	5	8	2
input	deRIP_consensus	10231	2316.5	2420.5	2502	2991	0.5	61_X3_sc1.30_422543_426632_+/1-4090	4090	1481	534	523	1552	25.8	10673	0	6141	7717	535	86	621	495.5	60.5	556	1177	25.5	33	58.5	97	62.5	159.5	61	41	102	48	25.5	73.5	393.5	265.5	0	265.5	356.5	0	356.5	622	32	0	32	26
input	deRIP_consensus	10231	2316.5	2420.5	2502	2991	0.5	62_X3_sc1.61_1_2172_-/1-2172	2172	658	388	394	732	36	10673	0	8059	8483	197	50	247	163	9	172	419	1	1	2	1	1	2	0	0	0	0	1	1	5	97	0	97	163	0	163	260	9	1	10	14
input	deRIP_consensus	10231	2316.5	2420.5	2502	2991	0.5	63_X3_sc1.93_13_837_-/1-825	825	268	128	106	323	28.4	10673	0	9406	9839	86.5	24.5	111	79	33	112	223	14	13	27	36	44	80	38.5	26	64.5	21	16	37	208.5	33	1	34	56	0	56	90	6	0	6	2
input	deRIP_consensus	10231	2316.5	2420.5	2502	2991	0.5	64_X3_sc1.9_87689_95553_-/1-7865	7865	2385	1360	1248	2872	33.2	10673	0	2368	3941	802	116	918	590	17	607	1525	6	6	12	7	7.5	14.5	6	4.5	10.5	2	5.5	7.5	44.5	345	0	345	626	0	626	971	59	0	59	55
input	deRIP_consensus	10231	2316.5	2420.5	2502	2991	0.5	65_X3_sc1.3_1093847_1103224_-/1-9378	9378	2711	1591	1703	3373	35.1	10673	0	853	2976	764.5	174.5	939	746	85	831	1770	30	38.5	68.5	77.5	40	117.5	45	44	89	36.5	34	70.5	345.5	438	0	438	603.5	0	603.5	1041.5	56.5	2	58.5	43.5
input	deRIP_consensus	10231	2316.5	2420.5	2502	2991	0.5	66_X3_sc1.10_21942_29809_-/1-7868	7868	2314	1474	1319	2761	35.5	10673	0	2373	3813	730	114	844	499	38	537	1381	6	7	13	6	8.5	14.5	5	4.5	9.5	4	6.5	10.5	47.5	299	0	299	581	0	581	880	50	0	50	46
input	deRIP_consensus	10231	2316.5	2420.5	2502	2991	0.5	67_X3_sc1.53_25737_35107_-/1-9371	9371	2759	1527	1651	3434	33.9	10673	0	860	3008	796	158	954	793	70	863	1817	25	36.5	61.5	77.5	39	116.5	44	38	82	34	30	64	324	470	0	470	628	0	628	1098	71.5	2	73.5	56
input	deRIP_consensus	10231	2316.5	2420.5	2502	2991	0.5	68_X3_sc1.3_1117284_1125290_+/1-8007	8007	2340	1443	1359	2865	35	10673	0	2224	3738	723.5	120	843.5	556	28.5	584.5	1428	13	5	18	17	5.5	22.5	14	11.5	25.5	8	10	18	84	332	0	332	598.25	0	598.25	930.25	50	1	51	46
input	deRIP_consensus	10231	2316.5	2420.5	2502	2991	0.5	69_X3_sc1.11_714063_723431_-/1-9369	9369	2865	1567	1545	3392	33.2	10673	0	864	3076	893.5	157	1050.5	760.5	78	838.5	1889	22	29	51	80.5	33.5	114	45	34	79	37.5	32.5	70	314	458	0	458	677.5	0	677.5	1135.5	68.5	3	71.5	57
input	deRIP_consensus	10231	2316.5	2420.5	2502	2991	0.5	70_X3_sc1.46_98919_100154_+/1-1236	1236	394	192	158	492	28.3	10673	0	8995	9654	130.5	35.5	166	124.5	43	167.5	333.5	24.5	18	42.5	48	69.5	117.5	55.5	33	88.5	40.5	31.5	72	320.5	51	0	51	80	0	80	131	6.5	0	6.5	2
input	deRIP_consensus	10231	2316.5	2420.5	2502	2991	0.5	71_X3_sc1.30_427420_427806_+/1-387	387	121	60	48	158	27.9	10673	0	9844	10061	45	10	55	43.5	9	52.5	107.5	11.5	6	17.5	10	24.5	34.5	14	8	22	17.5	15	32.5	106.5	16	0	16	25	0	25	41	0.5	0	0.5	0
input	deRIP_consensus	10231	2316.5	2420.5	2502	2991	0.5	72_X3_sc1.28_457299_458486_-/1-1188	1188	306	224	277	381	42.2	10673	0	9043	9665	78.5	73	151.5	79.5	60.5	140	291.5	36	29.5	65.5	50	59.5	109.5	35.5	48.5	84	43.5	25.5	69	328	21	0.5	21.5	41	1	42	63.5	4	4	8	1
input	deRIP_consensus	10231	2316.5	2420.5	2502	2991	0.5	73_X3_sc1.56_5522_5722_+/1-201	201	80	23	31	67	26.9	10673	0	10030	10118	20.5	1	21.5	27.5	3	30.5	52	2	5	7	7.5	2	9.5	6	5	11	5.5	2	7.5	35	17	0	17	9	0	9	26	0.5	0	0.5	1
input	deRIP_consensus	10231	2316.5	2420.5	2502	2991	0.5	74_X3_sc1.56_347_4285_+/1-3939	3939	1403	503	514	1519	25.8	10673	0	6292	7805	508.5	86.5	595	495	62	557	1152	23	25	48	89	59.5	148.5	54.5	37	91.5	43	24.5	67.5	355.5	261.5	0	261.5	341.5	0	341.5	603	30	1	31	25.5
input	deRIP_consensus	10231	2316.5	2420.5	2502	2991	0.5	75_X3_sc1.8_1377165_1383476_-/1-6312	6312	1899	1063	999	2351	32.7	10673	0	3923	5167	657	81	738	462	11	473	1211	4	4	8	5	4	9	4	2	6	3	3	6	29	274	0	274	503	0	503	777	52	0	52	57
input	deRIP_consensus	10231	2316.5	2420.5	2502	2991	0.5	76_X3_sc1.90_1868_2796_-/1-929	929	309	125	106	389	24.9	10673	0	9302	9823	104.5	23.5	128	93	28.5	121.5	249.5	18.5	15.5	34	40	60.5	100.5	49.5	22.5	72	37.5	22.5	60	266.5	41	0	41	64	0	64	105	1	0.5	1.5	2
input	deRIP_consensus	10231	2316.5	2420.5	2502	2991	0.5	77_X3_sc1.28_429839_430193_+/1-355	355	115	67	51	122	33.2	10673	0	9876	10038	31	13	44	31	10	41	85	8	2	10	16.5	11	27.5	12	10	22	10	7	17	76.5	11	0	11	21	0	21	32	3	0	3	1
input	deRIP_consensus	10231	2316.5	2420.5	2502	2991	0.5	78_X3_sc1.16_958640_958945_+/1-306	306	87	57	50	112	35	10673	0	9925	10055	23	11	34	26	9	35	69	4	1	5	9.5	11	20.5	11	11	22	7	6	13	60.5	8	0	8	18	0	18	26	1	0	1	1
input	deRIP_consensus	10231	2316.5	2420.5	2502	2991	0.5	79_X3_sc1.40_13152_13447_+/1-296	296	82	60	49	105	36.8	10673	0	9935	10057	21	9	30	26	10	36	66	5	1	6	9	6	15	10	10	20	6	9	15	56	6	0	6	15	0	15	21	2	0	2	2
input	deRIP_consensus	10231	2316.5	2420.5	2502	2991	0.5	80_X3_sc1.28_462247_462518_-/1-272	272	75	55	47	95	37.5	10673	0	9959	10071	18	10	28	25	10	35	63	4	1	5	9	6	15	8	8	16	5	8	13	49	7	1	8	13	0	13	21	0	0	0	1
input	deRIP_consensus	10231	2316.5	2420.5	2502	2991	0.5	81_X3_sc1.7_622808_623137_+/1-330	330	105	67	48	110	34.8	10673	0	9901	10049	31	10	41	26	11	37	78	8	2	10	14.5	7	21.5	11	10	21	8	9	17	69.5	8	0	8	17	0	17	25	1	0	1	0
input	deRIP_consensus	10231	2316.5	2420.5	2502	2991	0.5	82_X3_sc1.11_675197_675468_+/1-272	272	71	62	51	88	41.5	10673	0	9959	10071	16	12	28	23	12	35	63	6	1	7	9	5	14	6	8	14	5	9	14	49	5	0	5	10	0	10	15	0	0	0	1
input	deRIP_consensus	10231	2316.5	2420.5	2502	2991	0.5	83_X3_sc1.9_86033_86304_-/1-272	272	86	52	35	99	32	10673	0	9959	10078	25	7	32	27	11	38	70	4	1	5	10	8	18	8	7	15	5	6	11	49	8	0	8	18	0	18	26	0	0	0	2
input	deRIP_consensus	10231	2316.5	2420.5	2502	2991	0.5	84_X3_sc1.20_119976_120247_+/1-272	272	78	51	44	99	34.9	10673	0	9959	10067	20	8	28	24	7	31	59	4	1	5	8	8	16	8	9	17	5	6	11	49	6	0	6	14	0	14	20	0	0	0	1
input	deRIP_consensus	10231	2316.5	2420.5	2502	2991	0.5	85_X3_sc1.3_1126831_1127126_+/1-296	296	90	55	41	110	32.4	10673	0	9935	10062	27	8	35	27	9	36	71	5	1	6	10	9	19	10	9	19	6	6	12	56	8	0	8	19	0	19	27	2	0	2	2
input	deRIP_consensus	10231	2316.5	2420.5	2502	2991	0.5	86_X3_sc1.71_8061_8356_+/1-296	296	89	57	42	108	33.4	10673	0	9935	10058	26	7	33	25	9	34	67	4	1	5	9	8	17	11	10	21	6	7	13	56	9	0	9	19	0	19	28	1	1	2	1
input	deRIP_consensus	10231	2316.5	2420.5	2502	2991	0.5	87_X3_sc1.51_54698_54993_+/1-296	296	89	56	42	109	33.1	10673	0	9935	10059	26	7	33	26	9	35	68	4	1	5	9	8	17	11	10	21	6	7	13	56	10	0	10	19	0	19	29	1	1	2	1
input	deRIP_consensus	10231	2316.5	2420.5	2502	2991	0.5	88_X3_sc1.20_171656_171927_-/1-272	272	72	52	50	98	37.5	10673	0	9959	10068	16	10	26	25	9	34	60	4	1	5	8	8	16	8	9	17	5	6	11	49	9	0	9	10	0	10	19	0	0	0	0
input	deRIP_consensus	10231	2316.5	2420.5	2502	2991	0.5	89_X3_sc1.43_188541_188837_+/1-297	297	88	62	44	103	35.7	10673	0	9934	10067	25	10	35	29	12	41	76	5	1	6	14	6	20	10	8	18	4	9	13	57	10	0	10	15	0	15	25	1	1	2	1
input	deRIP_consensus	10231	2316.5	2420.5	2502	2991	0.5	90_X3_sc1.53_25421_25716_-/1-296	296	85	53	46	112	33.4	10673	0	9935	10063	25	9	34	33	8	41	75	5	1	6	9	6	15	9	11	20	4	8	12	53	12	0	12	16	0	16	28	1	0	1	1
input	deRIP_consensus	10231	2316.5	2420.5	2502	2991	0.5	91_X3_sc1.54_29000_29295_-/1-296	296	88	57	43	108	33.8	10673	0	9935	10059	25	8	33	29	9	38	71	5	1	6	11	7	18	9	9	18	4	7	11	53	10	0	10	18	0	18	28	1	0	1	0
input	deRIP_consensus	10231	2316.5	2420.5	2502	2991	0.5	92_X3_sc1.3_1093531_1093826_-/1-296	296	83	54	48	111	34.5	10673	0	9935	10058	22	9	31	31	8	39	70	5	1	6	10	7	17	9	10	19	4	7	11	53	10	0	10	15	0	15	25	1	0	1	1
input	deRIP_consensus	10231	2316.5	2420.5	2502	2991	0.5	93_X3_sc1.11_713771_714042_-/1-272	272	82	50	40	100	33.1	10673	0	9959	10069	22	7	29	29	6	35	64	5	1	6	10	6	16	6	8	14	3	7	10	46	10	0	10	14	0	14	24	0	0	0	1
input	deRIP_consensus	10231	2316.5	2420.5	2502	2991	0.5	94_X3_sc1.10_20261_20558_-/1-298	298	88	56	45	109	33.9	10673	0	9933	10059	23	8	31	30	9	39	70	5	1	6	11	7	18	9	9	18	6	8	14	56	10	0	10	17	0	17	27	1	0	1	1
input	deRIP_consensus	10231	2316.5	2420.5	2502	2991	0.5	95_X3_sc1.1_939757_940028_+/1-272	272	87	44	35	106	29	10673	0	9959	10079	28	9	37	32	5	37	74	4	1	5	11	7	18	7	7	14	3	6	9	46	12	0	12	17	0	17	29	0	0	0	2
input	deRIP_consensus	10231	2316.5	2420.5	2502	2991	0.5	96_X3_sc1.46_98831_99126_+/1-296	296	95	49	36	116	28.7	10673	0	9935	10066	30	6	36	34	8	42	78	5	1	6	11	9	20	9	9	18	4	5	9	53	11	0	11	20	0	20	31	2	0	2	1
input	deRIP_consensus	10231	2316.5	2420.5	2502	2991	0.5	97_X3_sc1.93_619_959_-/1-341	341	116	54	43	128	28.4	10673	0	9890	10054	36	8	44	37	8	45	89	8	3	11	16	12	28	11	11	22	7	6	13	74	13	1	14	22	0	22	36	2	0	2	1
input	deRIP_consensus	10231	2316.5	2420.5	2502	2991	0.5	98_X3_sc1.46_127684_127964_-/1-281	281	85	48	42	106	32	10673	0	9950	10072	26	10	36	30	5	35	71	3	1	4	11	6	17	9	10	19	4	7	11	51	9	0	9	17	0	17	26	0	0	0	2
input	deRIP_consensus	10231	2316.5	2420.5	2502	2991	0.5	99_X3_sc1.56_5743_6014_+/1-272	272	92	41	30	109	26.1	10673	0	9959	10082	31	6	37	34	6	40	77	3	1	4	10	8	18	8	8	16	3	5	8	46	12	0	12	21	0	21	33	0	0	0	1
input	deRIP_consensus	10231	2316.5	2420.5	2502	2991	0.5	100_X3_sc1.20_186118_187551_-/1-1434	1434	361	249	344	480	41.4	10673	0	8797	9537	89.5	80	169.5	101	62.5	163.5	333	34	48.5	82.5	58	67.5	125.5	54.5	58.5	113	46	36.5	82.5	403.5	33	0.5	33.5	48	1	49	82.5	2	4	6	1
input	deRIP_consensus	10231	2316.5	2420.5	2502	2991	0.5	101_X3_sc1.20_186811_187551_-/1-741	741	190	129	175	247	41	10673	0	9490	9880	45	41.5	86.5	54.5	32.5	87	173.5	24	23	47	34.5	36	70.5	25.5	33.5	59	26.5	12.5	39	215.5	14	0.5	14.5	24	0	24	38.5	2	0	2	0
input	deRIP_consensus	10231	2316.5	2420.5	2502	2991	0.5	102_X3_sc1.9_64825_66005_-/1-1181	1181	264	215	313	389	44.7	10673	0	9050	9639	56.5	79	135.5	81.5	49.5	131	266.5	35	35.5	70.5	43	54.5	97.5	36.5	53.5	90	34.5	27.5	62	320	25	0.5	25.5	27	3	30	55.5	3	3	6	2
input	deRIP_consensus	10231	2316.5	2420.5	2502	2991	0.5	103_X3_sc1.49_112677_113864_-/1-1188	1188	346	206	235	401	37.1	10673	0	9043	9655	87.5	56.5	144	87.5	51.5	139	283	33	22	55	56	57.5	113.5	40.5	42.5	83	50	24.5	74.5	326	29	0.5	29.5	49	0	49	78.5	3	1	4	0
input	deRIP_consensus	10231	2316.5	2420.5	2502	2991	0.5	104_X3_sc1.40_17188_18608_+/1-1421	1421	391	243	306	481	38.6	10673	0	8810	9543	98.5	77	175.5	103	56.5	159.5	335	34	35.5	69.5	71	69.5	140.5	49.5	47.5	97	52	35.5	87.5	394.5	32	0.5	32.5	55	0	55	87.5	3	3	6	1
input	deRIP_consensus	10231	2316.5	2420.5	2502	2991	0.5	105_X3_sc1.20_124012_125432_+/1-1421	1421	394	256	303	468	39.3	10673	0	8810	9549	105.5	77	182.5	98	60.5	158.5	341	40	37.5	77.5	68	71.5	139.5	45.5	50.5	96	50	31.5	81.5	394.5	28	0.5	28.5	62	0	62	90.5	4	4	8	1
input	deRIP_consensus	10231	2316.5	2420.5	2502	2991	0.5	106_X3_sc1.7_626877_628299_+/1-1423	1423	400	256	295	472	38.7	10673	0	8808	9558	111.5	77.5	189	96	59.5	155.5	344.5	37	35	72	67	73	140	48	50.5	98.5	54.5	36.5	91	401.5	29	0.5	29.5	62	0	62	91.5	3	4	7	2
input	deRIP_consensus	10231	2316.5	2420.5	2502	2991	0.5	107_X3_sc1.3_1130864_1132284_+/1-1421	1421	426	244	269	482	36.1	10673	0	8810	9560	119.5	71.5	191	107	59.5	166.5	357.5	37	29	66	71	69.5	140.5	48.5	44.5	93	57.5	31.5	89	388.5	40	0.5	40.5	70	1	71	111.5	3	4	7	2
input	deRIP_consensus	10231	2316.5	2420.5	2502	2991	0.5	108_X3_sc1.43_192583_193994_+/1-1412	1412	392	248	299	473	38.7	10673	0	8819	9543	103.5	74.5	178	102	57.5	159.5	337.5	38	35	73	66	69.5	135.5	44.5	48.5	93	48.5	32.5	81	382.5	33	1.5	34.5	57	0	57	91.5	3	4	7	3
input	deRIP_consensus	10231	2316.5	2420.5	2502	2991	0.5	109_X3_sc1.54_23830_25248_-/1-1419	1419	428	229	267	495	35	10673	0	8812	9566	127.5	73.5	201	110	50.5	160.5	361.5	36	32	68	72	71.5	143.5	48.5	44.5	93	53.5	30.5	84	388.5	37	0.5	37.5	76	1	77	114.5	3	4	7	1
input	deRIP_consensus	10231	2316.5	2420.5	2502	2991	0.5	110_X3_sc1.40_4211_11801_+/1-7591	7591	2141	1415	1371	2664	36.7	10673	0	2643	3960	623	122	745	466.5	33.5	500	1245	7	9	16	8	7	15	10.5	8	18.5	10	8.5	18.5	68	277	0	277	511	0	511	788	45	1	46	38
input	deRIP_consensus	10231	2316.5	2420.5	2502	2991	0.5	111_X3_sc1.20_110571_113086_+/1-2516	2516	717	483	404	912	35.3	10673	0	7715	9432	178	104.5	282.5	234	135	369	651.5	96.5	107.5	204	176	187	363	167	80.5	247.5	140	103	243	1057.5	49	1	50	76	2	78	128	7.5	9	16.5	1
input	deRIP_consensus	10231	2316.5	2420.5	2502	2991	0.5	112_X3_sc1.28_420564_421773_+/1-1210	1210	333	232	197	448	35.5	10673	0	9021	9838	83	57	140	104	76.5	180.5	320.5	42.5	32	74.5	69.5	93	162.5	87	52.5	139.5	68	47.5	115.5	492	27	1	28	36.5	2	38.5	66.5	3	1.5	4.5	1
input	deRIP_consensus	10231	2316.5	2420.5	2502	2991	0.5	113_X3_sc1.61_3078_7479_-/1-4402	4402	1172	860	768	1602	37	10673	0	5829	8733	287.5	185	472.5	402.5	216	618.5	1091	178	151	329	276	311.5	587.5	323	167.5	490.5	227.5	169	396.5	1803.5	86	0	86	100	6	106	192	11	7	18	7
input	deRIP_consensus	10231	2316.5	2420.5	2502	2991	0.5	114_X3_sc1.20_200980_204827_-/1-3848	3848	982	736	704	1426	37.4	10673	0	6383	9013	258	183.5	441.5	375	202.5	577.5	1019	149	120	269	209.5	297.5	507	263	169.5	432.5	220	171.5	391.5	1600	68	1	69	90	2	92	161	12	3	15	5.5
input	deRIP_consensus	10231	2316.5	2420.5	2502	2991	0.5	115_X3_sc1.14_437841_443708_+/1-5868	5868	1100	1470	1577	1721	51.9	10673	0	4366	4789	47	159	206	66	117	183	389	4	3	7	5	3	8	6	7	13	0	3	3	31	10	2	12	28	3	31	43	8	6	14	6
input	deRIP_consensus	10231	2316.5	2420.5	2502	2991	0.5	116_X3_sc1.69_1_4556_-/1-4556	4556	855	1168	1151	1382	50.9	10673	0	5675	8628	182.5	297.5	480	315.5	309	624.5	1104.5	228	207	435	194.5	267	461.5	286.5	245	531.5	173.5	228	401.5	1829.5	19	4	23	31.25	14	45.25	68.25	15	19.25	34.25	13.5
input	deRIP_consensus	10231	2316.5	2420.5	2502	2991	0.5	117_X3_sc1.3_1158907_1163877_-/1-4971	4971	954	1236	1295	1486	50.9	10673	0	5530	8760	188	305	493	312	312.5	624.5	1117.5	224	202.5	426.5	198	273	471	285.5	246	531.5	168	225	393	1822	23	4	27	29.75	16	45.75	72.75	15	22.25	37.25	14
input	deRIP_consensus	10231	2316.5	2420.5	2502	2991	0.5	118_X3_sc1.9_76139_79442_-/1-3304	3304	757	655	682	1210	40.5	10673	0	6927	9187	177	173.5	350.5	320	187.5	507.5	858	131	139	270	185	256	441	232	148.5	380.5	156.5	146.5	303	1394.5	47	1	48	45	9	54	102	4.25	7	11.25	4.5
input	deRIP_consensus	10231	2316.5	2420.5	2502	2991	0.5	119_X3_sc1.11_13311_14551_-/1-1241	1241	411	183	144	503	26.3	10673	0	8990	9669	136.5	36.5	173	125.5	40.5	166	339	26	15	41	57	80.5	137.5	55	29	84	45.5	27.5	73	335.5	50	0	50	85	0	85	135	4.5	0	4.5	4
input	deRIP_consensus	10231	2316.5	2420.5	2502	2991	0.5	120_X3_sc1.11_14341_14639_-/1-299	299	98	50	34	117	28.1	10673	0	9932	10066	32	6	38	34	9	43	81	4	1	5	11	7	18	11	9	20	4	6	10	53	13	0	13	22	0	22	35	1	0	1	2
input	deRIP_consensus	10231	2316.5	2420.5	2502	2991	0.5	121_X3_sc1.9_69749_70044_-/1-296	296	74	57	57	108	38.5	10673	0	9935	10056	17	10	27	30	10	40	67	5	1	6	8	7	15	9	13	22	4	7	11	54	9	0	9	10	0	10	19	1	0	1	1
input	deRIP_consensus	10231	2316.5	2420.5	2502	2991	0.5	122_X3_sc1.28_433905_435095_+/1-1191	1191	346	203	235	407	36.8	10673	0	9040	9658	91.5	60	151.5	87.5	45	132.5	284	31.5	24	55.5	58.5	58	116.5	41.5	41	82.5	48	26.5	74.5	329	27	1	28	52	0	52	80	3	1	4	2
input	deRIP_consensus	10231	2316.5	2420.5	2502	2991	0.5	123_X3_sc1.28_434101_435095_+/1-995	995	282	172	200	341	37.4	10673	0	9236	9761	72.5	53	125.5	80.5	39	119.5	245	28.5	22	50.5	46.5	48.5	95	31.5	36	67.5	38	24.5	62.5	275.5	24	1	25	38	0	38	63	3	1	4	2
input	deRIP_consensus	10231	2316.5	2420.5	2502	2991	0.5	124_X3_sc1.20_166479_167892_-/1-1414	1414	383	241	308	482	38.8	10673	0	8817	9544	99.5	77.5	177	106	52.5	158.5	335.5	36	36	72	66	68.5	134.5	47.5	50.5	98	47.5	35.5	83	387.5	36	0.5	36.5	55	1	56	92.5	3	4	7	1
input	deRIP_consensus	10231	2316.5	2420.5	2502	2991	0.5	125_X3_sc1.11_708590_710008_-/1-1419	1419	421	228	274	496	35.4	10673	0	8812	9559	120.5	69.5	190	107	46.5	153.5	343.5	35	36	71	70	72.5	142.5	52.5	47.5	100	53.5	32.5	86	399.5	39	0.5	39.5	72	0	72	111.5	3	3	6	2
input	deRIP_consensus	10231	2316.5	2420.5	2502	2991	0.5	126_X3_sc1.9_80853_82271_-/1-1419	1419	429	227	266	497	34.7	10673	0	8812	9560	121.5	65.5	187	111	46.5	157.5	344.5	38	33	71	70	72.5	142.5	49.5	47.5	97	56.5	32.5	89	399.5	41	0.5	41.5	72	0	72	113.5	3	4	7	5
input	deRIP_consensus	10231	2316.5	2420.5	2502	2991	0.5	127_X3_sc1.54_12605_15158_+/1-2554	2554	876	331	265	1082	23.3	10673	0	7677	9425	215	64.5	279.5	297	80	377	656.5	67.5	62	129.5	222.5	217.5	440	203	60.5	263.5	172.5	78	250.5	1083.5	75	0	75	93	0	93	168	3	1	4	2.5
input	deRIP_consensus	10231	2316.5	2420.5	2502	2991	0.5	128_X3_sc1.30_417513_423622_+/1-6110	6110	2089	732	714	2575	23.7	10673	0	4124	8321	572	178	750	612	178	790	1540	165	152.5	317.5	491.5	495	986.5	579.5	163.5	743	442	156.5	598.5	2645.5	142.5	1	143.5	229.5	3	232.5	376	5.5	0	5.5	10.5
input	deRIP_consensus	10231	2316.5	2420.5	2502	2991	0.5	129_X3_sc1.20_2_1054_-/1-1053	1053	359	144	94	456	22.6	10673	0	9178	9866	101	22.5	123.5	107.5	44.5	152	275.5	23.5	22	45.5	72.5	90	162.5	81.5	21	102.5	63.5	36.5	100	410.5	31	0	31	46	2	48	79	2	0	2	1
input	deRIP_consensus	10231	2316.5	2420.5	2502	2991	0.5	130_X3_sc1.75_4348_5259_-/1-912	912	300	135	96	381	25.3	10673	0	9319	9911	86	24	110	88	47.5	135.5	245.5	20.5	23.5	44	57.5	76.5	134	61	21.5	82.5	53.5	31.5	85	345.5	27	0	27	38	2	40	67	0	1	1	1
input	deRIP_consensus	10231	2316.5	2420.5	2502	2991	0.5	131_X3_sc1.46_81201_81614_+/1-414	414	142	53	38	181	22	10673	0	9817	10081	41	10	51	49	17	66	117	9	10	19	28.5	28.5	57	29	8	37	22.5	11	33.5	146.5	16	0	16	19	1	20	36	0	0	0	0
input	deRIP_consensus	10231	2316.5	2420.5	2502	2991	0.5	132_X3_sc1.2_1630977_1632856_+/1-1880	1880	635	229	195	821	22.6	10673	0	8351	9622	189.5	53	242.5	227.5	62	289.5	532	45.5	32	77.5	151	156	307	151	55.5	206.5	92	49	141	732	65	0	65	91	1	92	157	1	1	2	2.5
input	deRIP_consensus	10231	2316.5	2420.5	2502	2991	0.5	133_X3_sc1.24_5478_5757_-/1-280	280	95	37	17	131	19.3	10673	0	9951	10138	27	6	33	36	14	50	83	4	2	6	21	23	44	24	6	30	18	6	24	104	8	1	9	14	1	15	24	1	0	1	0
input	deRIP_consensus	10231	2316.5	2420.5	2502	2991	0.5	134_X3_sc1.11_17944_24281_-/1-6338	6338	2107	816	798	2617	25.5	10673	0	3899	8178	581.5	181	762.5	688.5	195	883.5	1646	200.5	148.5	349	491.5	464	955.5	551	203.5	754.5	406	152	558	2617	160	1	161	245.5	1.5	247	408	13	2	15	10
input	deRIP_consensus	10231	2316.5	2420.5	2502	2991	0.5	135_X3_sc1.46_90299_97478_+/1-7180	7180	2308	1018	1027	2827	28.5	10673	0	3051	4929	884.5	107	991.5	746.5	13.5	760	1751.5	12	15	27	19	22	41	23.5	11	34.5	17	5.5	22.5	125	405	0	405	654	0	654	1059	79	0	79	65
input	deRIP_consensus	10231	2316.5	2420.5	2502	2991	0.5	136_X3_sc1.1_930422_935488_+/1-5067	5067	1544	771	750	2002	30	10673	0	5164	8673	437	175	612	538.5	220	758.5	1370.5	181	142.5	323.5	349.5	408	757.5	412.5	193.5	606	290.5	153	443.5	2130.5	107	1.5	108.5	158	3	161	269.5	15	2	17	11.5
input	deRIP_consensus	10231	2316.5	2420.5	2502	2991	0.5	137_X3_sc1.16_962686_963861_+/1-1176	1176	310	199	263	404	39.3	10673	0	9055	9651	78.5	63	141.5	90	45	135	276.5	33	32.5	65.5	50	54.5	104.5	37.5	43.5	81	37.5	28.5	66	317	32	0.5	32.5	41	0	41	73.5	3	0	3	3
input	deRIP_consensus	10231	2316.5	2420.5	2502	2991	0.5	138_X3_sc1.10_15100_16521_-/1-1422	1422	415	237	280	490	36.4	10673	0	8809	9571	116.5	76.5	193	108	50.5	158.5	351.5	40	33	73	75	74.5	149.5	49.5	44.5	94	56.5	33.5	90	406.5	33	0.5	33.5	67	0	67	100.5	3	3	6	3
input	deRIP_consensus	10231	2316.5	2420.5	2502	2991	0.5	139_X3_sc1.49_113929_118469_-/1-4541	4541	1283	825	746	1687	34.6	10673	0	5690	8312	329.5	161.5	491	426	163	589	1080	145	108.5	253.5	233.5	266.5	500	284.5	140.5	425	205	145.5	350.5	1529	125	2	127	158.5	1	159.5	286.5	13	12.5	25.5	7
input	deRIP_consensus	10231	2316.5	2420.5	2502	2991	0.5	140_X3_sc1.20_191313_191585_-/1-273	273	70	50	53	100	37.7	10673	0	9958	10071	13	11	24	28	8	36	60	5	2	7	11	8	19	9	9	18	4	5	9	53	10	0	10	8	0	8	18	0	1	1	1
input	deRIP_consensus	10231	2316.5	2420.5	2502	2991	0.5	141_X3_sc1.28_458551_460495_-/1-1945	1945	507	379	369	690	38.5	10673	0	8286	9215	126.5	81.5	208	160	68	228	436	57	40.5	97.5	80.5	84	164.5	75.5	51	126.5	39.5	56	95.5	484	59	1	60	69	1	70	130	4	6.5	10.5	3
input	deRIP_consensus	10231	2316.5	2420.5	2502	2991	0.5	142_X3_sc1.3_1128855_1130799_+/1-1945	1945	575	353	302	715	33.7	10673	0	8286	9258	167.5	66	233.5	184	62	246	479.5	61	34	95	85.5	84	169.5	70.5	46	116.5	46	56	102	483	74	1	75	97	0	97	172	5	6.5	11.5	4
input	deRIP_consensus	10231	2316.5	2420.5	2502	2991	0.5	143_X3_sc1.28_431896_433837_+/1-1942	1942	558	366	317	701	35.2	10673	0	8289	9226	153.5	65.5	219	166	60	226	445	61	37.5	98.5	85.5	86	171.5	70.5	46	116.5	42.5	54	96.5	483	69	1	70	85	2	87	157	2.5	8.5	11	4
input	deRIP_consensus	10231	2316.5	2420.5	2502	2991	0.5	144_X3_sc1.20_122003_123950_+/1-1948	1948	548	364	332	704	35.7	10673	0	8283	9228	146.5	69.5	216	171	64	235	451	58	35.5	93.5	84.5	87	171.5	73.5	49	122.5	43.5	54	97.5	485	67	1	68	83	1	84	152	4.5	6.5	11	5
input	deRIP_consensus	10231	2316.5	2420.5	2502	2991	0.5	145_X3_sc1.43_190566_192514_+/1-1949	1949	532	367	348	702	36.7	10673	0	8282	9218	138.5	73.5	212	165	63	228	440	60	37.5	97.5	81	90	171	71.5	51	122.5	43.5	52	95.5	486.5	59	1	60	85	2	87	147	4.5	7.5	12	3
input	deRIP_consensus	10231	2316.5	2420.5	2502	2991	0.5	146_X3_sc1.9_82334_84279_-/1-1946	1946	591	344	287	724	32.4	10673	0	8285	9242	169.5	55.5	225	182	58.5	240.5	465.5	58	32.5	90.5	87.5	88.5	176	73.5	44	117.5	46.5	51.5	98	482	78	1	79	103	0	103	182	5	4	9	4
input	deRIP_consensus	10231	2316.5	2420.5	2502	2991	0.5	147_X3_sc1.7_624868_626812_+/1-1945	1945	556	362	321	706	35.1	10673	0	8286	9223	150.5	69	219.5	167	58	225	444.5	59	32	91	84.5	87	171.5	72.5	47	119.5	47	54	101	483	70	1	71	91	1	92	163	3	5.5	8.5	5
input	deRIP_consensus	10231	2316.5	2420.5	2502	2991	0.5	148_X3_sc1.51_56722_58668_+/1-1947	1947	580	344	299	724	33	10673	0	8284	9238	168.5	63	231.5	176.5	55	231.5	463	58	34	92	86.5	91.5	178	72.5	45	117.5	45.5	49	94.5	482	72	0	72	97	1	98	170	2	5.5	7.5	4
input	deRIP_consensus	10231	2316.5	2420.5	2502	2991	0.5	149_X3_sc1.10_16586_18530_-/1-1945	1945	571	342	307	725	33.4	10673	0	8286	9242	162.5	62.5	225	180	57	237	462	55	37.5	92.5	86.5	89	175.5	76.5	46	122.5	42.5	52	94.5	485	76	0	76	97	0	97	173	3	7.5	10.5	4
input	deRIP_consensus	10231	2316.5	2420.5	2502	2991	0.5	150_X3_sc1.46_123986_125934_-/1-1949	1949	582	332	298	737	32.3	10673	0	8282	9244	165	59	224	188	57.5	245.5	469.5	53	35.5	88.5	87.5	88.5	176	78.5	44	122.5	44.5	51.5	96	483	82	0	82	101	0	101	183	4	5	9	3
input	deRIP_consensus	10231	2316.5	2420.5	2502	2991	0.5	151_X3_sc1.54_25313_27265_-/1-1953	1953	581	341	303	728	33	10673	0	8278	9239	162.5	60.5	223	181	56	237	460	57	34.5	91.5	88.5	90	178.5	75.5	45	120.5	48.5	53	101.5	492	72	1	73	95	0.5	95.5	168.5	3.5	4.5	8	5
input	deRIP_consensus	10231	2316.5	2420.5	2502	2991	0.5	152_X3_sc1.11_710073_712017_-/1-1945	1945	574	328	303	740	32.4	10673	0	8286	9250	158.5	62	220.5	190	57	247	467.5	55	34	89	89.5	91	180.5	80.5	44	124.5	45	48	93	487	79	1	80	95	1	96	176	4	3.5	7.5	4
input	deRIP_consensus	10231	2316.5	2420.5	2502	2991	0.5	153_X3_sc1.53_21745_23691_-/1-1947	1947	554	329	325	739	33.6	10673	0	8284	9240	152.5	71.5	224	186	55	241	465	54	33.5	87.5	84.5	92	176.5	77.5	47	124.5	45.5	48	93.5	482	76	0	76	88	1	89	165	3	4.5	7.5	4
input	deRIP_consensus	10231	2316.5	2420.5	2502	2991	0.5	154_X3_sc1.40_15177_17126_+/1-1950	1950	552	351	326	721	34.7	10673	0	8281	9230	148.5	69	217.5	175	58	233	450.5	55	36	91	86.5	88	174.5	77.5	46	123.5	44	56	100	489	68	1	69	89	3	92	161	3.5	3.5	7	4
input	deRIP_consensus	10231	2316.5	2420.5	2502	2991	0.5	155_X3_sc1.14_450790_451616_+/1-827	827	188	183	203	253	46.7	10673	0	9404	9826	46.5	56	102.5	60.5	35.5	96	198.5	29	16	45	38.5	31	69.5	23	33.5	56.5	12	36.5	48.5	219.5	15	2	17	19	3	22	39	0.5	4	4.5	3.5
input	deRIP_consensus	10231	2316.5	2420.5	2502	2991	0.5	156_X3_sc1.2_576349_577919_+/1-1571	1571	309	393	391	478	49.9	10673	0	8660	9457	69.5	103	172.5	105	87.5	192.5	365	63	40	103	58.5	63	121.5	49.5	66.5	116	22.5	61.5	84	424.5	21	5	26	24	7	31	57	3.5	10	13.5	4.5
input	deRIP_consensus	10231	2316.5	2420.5	2502	2991	0.5	157_X3_sc1.11_677221_678789_+/1-1569	1569	404	330	292	543	39.6	10673	0	8662	9468	109.5	73.5	183	130	69.5	199.5	382.5	52	30.5	82.5	73.5	71	144.5	57.5	45.5	103	33	52.5	85.5	415.5	45	3	48	58	2	60	108	3	7	10	3
input	deRIP_consensus	10231	2316.5	2420.5	2502	2991	0.5	158_X3_sc1.20_187985_189560_-/1-1576	1576	398	289	303	586	37.6	10673	0	8655	9452	104.5	70.5	175	140	51.5	191.5	366.5	46	33.5	79.5	73.5	79	152.5	63.5	49.5	113	31	46.5	77.5	422.5	53	0	53	59	2	61	114	3.5	4	7.5	3.5
input	deRIP_consensus	10231	2316.5	2420.5	2502	2991	0.5	159_X3_sc1.3_1089851_1091797_-/1-1947	1947	542	317	336	752	33.5	10673	0	8284	9230	141.5	68.5	210	192	51	243	453	50	36.5	86.5	82.5	89.5	172	81.5	48	129.5	43.5	52	95.5	483.5	81	0	81	80	2.5	82.5	163.5	4	2.5	6.5	3
input	deRIP_consensus	10231	2316.5	2420.5	2502	2991	0.5	160_X3_sc1.9_66454_68020_-/1-1567	1567	372	286	324	585	38.9	10673	0	8664	9461	92.5	80	172.5	145	50.5	195.5	368	51	35	86	71.5	80	151.5	59.5	49.5	109	29.5	45.5	75	421.5	51	0	51	48	4	52	103	3.5	4	7.5	3
input	deRIP_consensus	10231	2316.5	2420.5	2502	2991	0.5	161_X3_sc1.20_168336_169903_-/1-1568	1568	404	286	294	584	37	10673	0	8663	9464	102.5	64.5	167	148	56.5	204.5	371.5	49	33.5	82.5	75.5	81	156.5	60.5	45.5	106	32	44.5	76.5	421.5	57	2	59	56	2	58	117	4	4	8	4.5
input	deRIP_consensus	10231	2316.5	2420.5	2502	2991	0.5	162_X3_sc1.16_960665_962232_+/1-1568	1568	423	284	275	586	35.7	10673	0	8663	9478	117.5	65	182.5	147	55.5	202.5	385	47	30	77	76.5	81	157.5	62.5	44.5	107	35.5	44.5	80	421.5	58	1	59	65	2	67	126	3	5	8	5
input	deRIP_consensus	10231	2316.5	2420.5	2502	2991	0.5	163_X3_sc1.1_941781_943730_+/1-1950	1950	613	308	266	763	29.4	10673	0	8281	9259	179.5	52.5	232	198	52	250	482	51	30.5	81.5	93.5	94	187.5	84.5	40	124.5	48.5	45	93.5	487	88	0	88	109	1	110	198	3	4	7	4
input	deRIP_consensus	10231	2316.5	2420.5	2502	2991	0.5	164_X3_sc1.46_100857_102800_+/1-1944	1944	625	282	251	786	27.4	10673	0	8287	9290	195.5	54	249.5	214	44	258	507.5	51	27	78	88.5	97	185.5	81.5	43	124.5	54	44	98	486	97	0	97	120	0	120	217	3	0.5	3.5	5
input	deRIP_consensus	10231	2316.5	2420.5	2502	2991	0.5	165_X3_sc1.56_23245_23904_+/1-660	660	244	76	81	259	23.8	10673	0	9571	10005	64.5	25.5	90	70	20	90	180	19.5	12	31.5	61	55.5	116.5	31	17	48	43.5	12	55.5	251.5	25	0	25	32	1	33	58	0	0	0	0
input	deRIP_consensus	10231	2316.5	2420.5	2502	2991	0.5	166_X3_sc1.11_10671_12610_-/1-1940	1940	651	264	222	803	25.1	10673	0	8291	9307	209.5	48	257.5	217.5	42	259.5	517	44	22	66	91.5	102.5	194	89.5	42	131.5	58	40	98	489.5	99	0	99	123	0	123	222	6	3.5	9.5	6
input	deRIP_consensus	10231	2316.5	2420.5	2502	2991	0.5	167_X3_sc1.56_7770_9038_+/1-1269	1269	421	166	123	559	22.8	10673	0	8962	9651	143.5	27	170.5	151.5	26.5	178	348.5	30	18	48	64	73	137	61.5	23.5	85	36.5	27.5	64	334	65	0	65	93	0	93	158	2	1	3	2
input	deRIP_consensus	10231	2316.5	2420.5	2502	2991	0.5	168_X3_sc1.90_10_1163_-/1-1154	1154	358	162	140	494	26.2	10673	0	9077	9698	115.5	29.5	145	126.5	27.5	154	299	24	21	45	55	70	125	56.5	26.5	83	34.5	28.5	63	316	52	0	52	74	0	74	126	6	1	7	1
input	deRIP_consensus	10231	2316.5	2420.5	2502	2991	0.5	169_X3_sc1.3_1088371_1089789_-/1-1419	1419	394	222	301	502	36.9	10673	0	8812	9562	107.5	80	187.5	119	53	172	359.5	28	32.5	60.5	66	70	136	54.5	46.5	101	53	36	89	386.5	44	0	44	63	0	63	107	3	4	7	1
input	deRIP_consensus	10231	2316.5	2420.5	2502	2991	0.5	170_X3_sc1.30_428508_429568_+/1-1061	1061	334	140	112	475	23.8	10673	0	9170	9756	110.5	28	138.5	125.5	23.5	149	287.5	28	17	45	51	67	118	53.5	22.5	76	34.5	19.5	54	293	50	0	50	73	0	73	123	4	0	4	0
input	deRIP_consensus	10231	2316.5	2420.5	2502	2991	0.5	171_X3_sc1.53_20262_21679_-/1-1418	1418	402	210	291	515	35.3	10673	0	8813	9572	99.5	72	171.5	131.5	51	182.5	354	33	32.5	65.5	72	69.5	141.5	54.5	45.5	100	54.5	40	94.5	401.5	49	0.5	49.5	55	1	56	105.5	4.5	2	6.5	1
input	deRIP_consensus	10231	2316.5	2420.5	2502	2991	0.5	172_X3_sc1.46_122494_123924_-/1-1431	1431	431	233	271	496	35.2	10673	0	8800	9577	128.5	73	201.5	117.5	56.5	174	375.5	32	36	68	71	69	140	53.5	42	95.5	53.5	39	92.5	396	43	0.5	43.5	74	0	74	117.5	4	3	7	1
input	deRIP_consensus	10231	2316.5	2420.5	2502	2991	0.5	173_X3_sc1.51_58730_60151_+/1-1422	1422	428	231	268	495	35.1	10673	0	8809	9561	124.5	67.5	192	113.5	54.5	168	360	28	29	57	67	69	136	53.5	44.5	98	57.5	39	96.5	387.5	41	0.5	41.5	73	1	74	115.5	3	2	5	2
input	deRIP_consensus	10231	2316.5	2420.5	2502	2991	0.5	174_X3_sc1.11_676540_677228_+/1-689	689	184	154	131	220	41.4	10673	0	9542	9868	46	26.5	72.5	52.5	24.5	77	149.5	18	7	25	26	26.5	52.5	19	31	50	17.5	27.5	45	172.5	17	0	17	25	0	25	42	3	1	4	1.5
input	deRIP_consensus	10231	2316.5	2420.5	2502	2991	0.5	175_X3_sc1.2_575668_576356_+/1-689	689	139	189	176	185	53	10673	0	9542	9875	32	44.5	76.5	40.5	39.5	80	156.5	20	12	32	18	20.5	38.5	17	39	56	12.5	33.5	46	172.5	6	5	11	10	4	14	25	3	2	5	3.5
input	deRIP_consensus	10231	2316.5	2420.5	2502	2991	0.5	176_X3_sc1.10_18524_19212_-/1-689	689	207	139	108	235	35.8	10673	0	9542	9876	56.5	20	76.5	61.5	19.5	81	157.5	17	7	24	32	26.5	58.5	20	25	45	17.5	27.5	45	172.5	22	0	22	31	0	31	53	3	1	4	1
input	deRIP_consensus	10231	2316.5	2420.5	2502	2991	0.5	177_X3_sc1.20_121321_122009_+/1-689	689	195	139	120	235	37.6	10673	0	9542	9872	50.5	22	72.5	60.5	20.5	81	153.5	16	8	24	29	27.5	56.5	21	28	49	16.5	26.5	43	172.5	18	0	18	29	0	29	47	4	1	5	2
input	deRIP_consensus	10231	2316.5	2420.5	2502	2991	0.5	178_X3_sc1.28_460488_461176_-/1-689	689	183	145	132	229	40.2	10673	0	9542	9871	47	25.5	72.5	58.5	21.5	80	152.5	16	8	24	24	24.5	48.5	21	33	54	16.5	29.5	46	172.5	24	0	24	26	0	26	50	2	1	3	1.5
input	deRIP_consensus	10231	2316.5	2420.5	2502	2991	0.5	179_X3_sc1.20_169897_170585_-/1-689	689	184	136	131	238	38.8	10673	0	9542	9877	45.5	25	70.5	65.5	22.5	88	158.5	16	9	25	27	27.5	54.5	21	30	51	15.5	26.5	42	172.5	23	0	23	24	1	25	48	4	0	4	2
input	deRIP_consensus	10231	2316.5	2420.5	2502	2991	0.5	180_X3_sc1.28_431215_431903_+/1-689	689	202	140	113	234	36.7	10673	0	9542	9877	54.5	21	75.5	61.5	21.5	83	158.5	16	7	23	30	26.5	56.5	21	27	48	17.5	27.5	45	172.5	23	0	23	30	0	30	53	2	1	3	2
input	deRIP_consensus	10231	2316.5	2420.5	2502	2991	0.5	181_X3_sc1.71_9407_10099_+/1-693	693	205	140	114	234	36.7	10673	0	9538	9885	57	23	80	60.5	23.5	84	164	15	8	23	31	29.5	60.5	21	26	47	20.5	27.5	48	178.5	22	0	22	32	0	32	54	2	1	3	2.5
input	deRIP_consensus	10231	2316.5	2420.5	2502	2991	0.5	182_X3_sc1.3_1128173_1128852_+/1-680	680	208	126	106	240	34.1	10673	0	9551	9893	62.5	21	83.5	67.5	19.5	87	170.5	14	6	20	27	26.5	53.5	21	29	50	18.5	25.5	44	167.5	28	0	28	34	0	34	62	2	1	3	2
input	deRIP_consensus	10231	2316.5	2420.5	2502	2991	0.5	183_X3_sc1.9_84273_84960_-/1-688	688	212	128	102	246	33.4	10673	0	9543	9887	61.5	20	81.5	67.5	18.5	86	167.5	14	8	22	33	27.5	60.5	23	24	47	16.5	26.5	43	172.5	24	1	25	36	0	36	61	2	0	2	2
input	deRIP_consensus	10231	2316.5	2420.5	2502	2991	0.5	184_X3_sc1.7_624185_624874_+/1-690	690	204	138	111	237	36.1	10673	0	9541	9887	58.5	26	84.5	60.5	20.5	81	165.5	19	8	27	30	27.5	57.5	21	26	47	19.5	25.5	45	176.5	21	1	22	35	0	35	57	4	2	6	2
input	deRIP_consensus	10231	2316.5	2420.5	2502	2991	0.5	185_X3_sc1.54_27258_27947_-/1-690	690	208	123	107	252	33.3	10673	0	9541	9882	54.5	21	75.5	67.5	19.5	87	162.5	14	7	21	34	31.5	65.5	24	22	46	19.5	22.5	42	174.5	29	0	29	30	0	30	59	3	1	4	2
input	deRIP_consensus	10231	2316.5	2420.5	2502	2991	0.5	186_X3_sc1.16_959983_960671_+/1-689	689	191	127	124	247	36.4	10673	0	9542	9872	47.5	21	68.5	67.5	17.5	85	153.5	14	8	22	27	27.5	54.5	23	30	53	16.5	26.5	43	172.5	25	0	25	25	0	25	50	3	0	3	2
input	deRIP_consensus	10231	2316.5	2420.5	2502	2991	0.5	187_X3_sc1.43_189884_190572_+/1-689	689	194	137	121	237	37.4	10673	0	9542	9875	51.5	22	73.5	61.5	21.5	83	156.5	13	7	20	26	26.5	52.5	24	31	55	17.5	27.5	45	172.5	21	0	21	27	0	27	48	4	0	4	2
input	deRIP_consensus	10231	2316.5	2420.5	2502	2991	0.5	188_X3_sc1.51_56040_56728_+/1-689	689	206	131	109	243	34.8	10673	0	9542	9876	56.5	19	75.5	63.5	18.5	82	157.5	15	4	19	27	29.5	56.5	22	30	52	20.5	24.5	45	172.5	26	0	26	31	0	31	57	4	1	5	2
input	deRIP_consensus	10231	2316.5	2420.5	2502	2991	0.5	189_X3_sc1.40_14494_15184_+/1-691	691	199	132	117	243	36	10673	0	9540	9876	51.5	21	72.5	67.5	21.5	89	161.5	16	8	24	29	28.5	57.5	20	26	46	17.5	25.5	43	170.5	25	0	25	30	0	30	55	2	1	3	2
input	deRIP_consensus	10231	2316.5	2420.5	2502	2991	0.5	190_X3_sc1.9_68014_68702_-/1-689	689	174	136	141	238	40.2	10673	0	9542	9864	41.5	26	67.5	60.5	18.5	79	146.5	16	10	26	22	28.5	50.5	21	34	55	14.5	25.5	40	171.5	22	0	22	21	2	23	45	3	0	3	2
input	deRIP_consensus	10231	2316.5	2420.5	2502	2991	0.5	191_X3_sc1.46_125927_126617_-/1-691	691	210	121	106	254	32.9	10673	0	9541	9883	52.5	18	70.5	71.5	20.5	92	162.5	15	8	23	35	32.5	67.5	23	21	44	18.5	21.5	40	174.5	28	0	28	28	0	28	56	3	0	3	2
input	deRIP_consensus	10231	2316.5	2420.5	2502	2991	0.5	192_X3_sc1.11_712011_712699_-/1-689	689	207	122	108	252	33.4	10673	0	9542	9880	55.5	19	74.5	70.5	17.5	88	162.5	15	7	22	31	30.5	61.5	22	25	47	17.5	23.5	41	171.5	27	0	27	28	1	29	56	3	0	3	2
input	deRIP_consensus	10231	2316.5	2420.5	2502	2991	0.5	193_X3_sc1.20_189554_190242_-/1-689	689	181	135	134	239	39	10673	0	9542	9868	43	24.5	67.5	62.5	20.5	83	150.5	15	8	23	24	28.5	52.5	22	32	54	16.5	25.5	42	171.5	21	0	21	20	0	20	41	4	0	4	3.5
input	deRIP_consensus	10231	2316.5	2420.5	2502	2991	0.5	194_X3_sc1.3_1091792_1092482_-/1-691	691	192	125	123	251	35.9	10673	0	9540	9872	47.5	19	66.5	68.5	20.5	89	155.5	15	8	23	24	31.5	55.5	22	32	54	17.5	22.5	40	172.5	27	0	27	25	1	26	53	3	0	3	0
input	deRIP_consensus	10231	2316.5	2420.5	2502	2991	0.5	195_X3_sc1.1_941100_941788_+/1-689	689	214	109	101	265	30.5	10673	0	9542	9885	58.5	17	75.5	75.5	14.5	90	165.5	13	9	22	33	30.5	63.5	24	22	46	18.5	23.5	42	173.5	31	0	31	35	0	35	66	2	0	2	2
input	deRIP_consensus	10231	2316.5	2420.5	2502	2991	0.5	196_X3_sc1.53_23685_24374_-/1-690	690	207	117	108	258	32.6	10673	0	9541	9882	54.5	17	71.5	72.5	17.5	90	161.5	14	7	21	28	29.5	57.5	24	28	52	20.5	24.5	45	175.5	28	0	28	31	0	31	59	3	0	3	2
input	deRIP_consensus	10231	2316.5	2420.5	2502	2991	0.5	197_X3_sc1.11_12604_13289_-/1-686	686	235	91	78	282	24.6	10673	0	9545	9910	72.5	14	86.5	88.5	13.5	102	188.5	11	7	18	35	31.5	66.5	26	20	46	20.5	21.5	42	172.5	33	0	33	41	0	41	74	4	0	4	2
input	deRIP_consensus	10231	2316.5	2420.5	2502	2991	0.5	198_X3_sc1.30_427825_428514_+/1-690	690	225	99	88	278	27.1	10673	0	9541	9906	66.5	16	82.5	86.5	15.5	102	184.5	15	8	23	34	33.5	67.5	24	21	45	19.5	21.5	41	176.5	34	0	34	38	0	38	72	3	0	3	2
input	deRIP_consensus	10231	2316.5	2420.5	2502	2991	0.5	199_X3_sc1.46_100173_100862_+/1-690	690	222	100	94	274	28.1	10673	0	9541	9900	63.5	17	80.5	82.5	14.5	97	177.5	13	9	22	33	32.5	65.5	24	21	45	21.5	23.5	45	177.5	31	0	31	37	0	37	68	3	0	3	2
input	deRIP_consensus	10231	2316.5	2420.5	2502	2991	0.5	200_X3_sc1.90_1157_1846_-/1-690	690	229	94	87	280	26.2	10673	0	9541	9906	69.5	16	85.5	83.5	15.5	99	184.5	11	9	20	34	34.5	68.5	26	22	48	20.5	19.5	40	176.5	34	0	34	39	0	39	73	3	0	3	2
input	deRIP_consensus	10231	2316.5	2420.5	2502	2991	0.5	201_X3_sc1.56_7088_7776_+/1-689	689	234	91	82	282	25.1	10673	0	9542	9915	74.5	16	90.5	86.5	15.5	102	192.5	10	7	17	35	35.5	70.5	26	22	48	21.5	19.5	41	176.5	33	0	33	41	0	41	74	3	0	3	3
input	deRIP_consensus	10231	2316.5	2420.5	2502	2991	0.5	202_X3_sc1.11_9407_10600_-/1-1194	1194	402	153	182	457	28.1	10673	0	9037	9764	110.5	49	159.5	125.5	34.5	160	319.5	33	26	59	86	77	163	59	36.5	95.5	54.5	30	84.5	402	53	0	53	62	0	62	115	2	1	3	2
input	deRIP_consensus	10231	2316.5	2420.5	2502	2991	0.5	203_X3_sc1.46_102865_104287_+/1-1423	1423	463	188	233	539	29.6	10673	0	8808	9653	137.5	64.5	202	138	35.5	173.5	375.5	36	35	71	90	94	184	65	44.5	109.5	62	37	99	463.5	59	0	59	77	2	79	138	2	2	4	2
input	deRIP_consensus	10231	2316.5	2420.5	2502	2991	0.5	204_X3_sc1.1_943792_945235_+/1-1444	1444	454	205	253	532	31.7	10673	0	8787	9677	125.5	72	197.5	142	44	186	383.5	41	38.5	79.5	99.5	91	190.5	74	51.5	125.5	59.5	45	104.5	500	54	0	54	70	2	72	126	2	1	3	1
input	deRIP_consensus	10231	2316.5	2420.5	2502	2991	0.5	205_X3_sc1.55_1148_4079_-/1-2932	2932	997	370	397	1168	26.2	10673	0	7299	9306	245	110.5	355.5	315	101.5	416.5	772	80	88.5	168.5	225	218.5	443.5	230.5	98	328.5	209.5	73	282.5	1223	90.5	1	91.5	121.5	0.5	122	213.5	3.25	1	4.25	4
input	deRIP_consensus	10231	2316.5	2420.5	2502	2991	0.5	206_X3_sc1.46_137363_141105_+/1-3743	3743	1266	453	488	1536	25.1	10673	0	6493	9035	332.5	133	465.5	381.5	117.5	499	964.5	100.5	90.5	191	254	296	550	311	124	435	272.5	99.5	372	1548	103.75	1	104.75	151.5	0.5	152	256.75	6	0	6	9.5
input	deRIP_consensus	10231	2316.5	2420.5	2502	2991	0.5	207_X3_sc1.75_1_4247_-/1-4247	4247	1301	620	653	1673	30	10673	0	6376	9173	313	146	459	397	130.5	527.5	986.5	116	106.5	222.5	236.833333333333	278	514.833333333333	262	117.5	379.5	175.833333333333	105.5	281.333333333333	1398.16666666667	117.25	1	118.25	159.5	3	162.5	280.75	11.5	3	14.5	6
input	deRIP_consensus	10231	2316.5	2420.5	2502	2991	0.5	208_X3_sc1.1_934489_936498_+/1-2010	2010	637	260	353	760	30.5	10673	0	8221	9547	161.5	100.5	262	183.5	82	265.5	527.5	53.5	59.5	113	127	135	262	150	85.5	235.5	131.5	44	175.5	786	52	1	53	78	2.5	80.5	133.5	2	0	2	3.5
input	deRIP_consensus	10231	2316.5	2420.5	2502	2991	0.5	209_X3_sc1.71_1_2389_+/1-2389	2389	647	452	400	890	35.7	10673	0	7854	9405	166	98.5	264.5	208.333333333333	110.5	318.833333333333	583.333333333333	88	56.5	144.5	141	164.333333333333	305.333333333333	167.5	96	263.5	116.5	105.5	222	935.333333333333	47	0	47	75.5	2	77.5	124.5	3.75	1	4.75	2
input	deRIP_consensus	10231	2316.5	2420.5	2502	2991	0.5	210_X3_sc1.71_3007_5401_+/1-2395	2395	746	373	469	807	35.2	10673	0	7838	9428	187.5	100.5	288	209.333333333333	102	311.333333333333	599.333333333333	65.5	114	179.5	185	162.333333333333	347.333333333333	141.5	100.5	242	124.5	82	206.5	975.333333333333	65	2	67	72	4	76	143	5	5	10	2.5
input	deRIP_consensus	10231	2316.5	2420.5	2502	2991	0.5	211_X3_sc1.1_935373_936741_+/1-1369	1369	432	175	249	513	31	10673	0	8862	9696	123	67.5	190.5	136.5	37.8333333333333	174.333333333333	364.833333333333	31	32.5	63.5	86.5	96	182.5	63	60	123	59.5	32.8333333333333	92.3333333333333	461.333333333333	50.5	1	51.5	61	1	62	113.5	1	1	2	4.5
input	deRIP_consensus	10231	2316.5	2420.5	2502	2991	0.5	212_X3_sc1.56_1_1412_+/1-1412	1412	498	151	213	550	25.8	10673	0	8820	9700	145.5	45.5	191	137	40.3333333333333	177.333333333333	368.333333333333	23	35.5	58.5	100	99	199	86.5	56	142.5	72	29.8333333333333	101.833333333333	501.833333333333	55.5	1	56.5	71	1	72	128.5	0	0	0	1
input	deRIP_consensus	10231	2316.5	2420.5	2502	2991	0.5	213_X3_sc1.56_23974_25414_+/1-1441	1441	487	166	218	570	26.6	10673	0	8793	9756	125	56.5	181.5	155	51	206	387.5	39	45	84	110.333333333333	100.5	210.833333333333	101	57	158	73.8333333333333	37	110.833333333333	563.666666666667	62	0	62	60	0	60	122	2	1	3	2.5
[truncated: 17 more columns]
