# Supplementary material for: In silico reversal of repeat-induced point mutation (RIP) identifies the origins of repeat families and uncovers obscured duplicated genes
Source: BMC Genomics. 2010 Nov 24;11:655. doi: 10.1186/1471-2164-11-655 (PMC3017866; doi:10.1186/1471-2164-11-655)
Supplement: Additional file 6 — List of predicted functional RecQ helicases in the S. nodorum genome. [file 1471-2164-11-655-S6.ZIP › derip/x48_aln_derip_2009_8_19_15_51_05_ripalign.txt]

input	deRIP_consensus	269	81.5	69	45.5	73	0.4	deRIP_consensus	269	78	68	44	70	43.1	275	0	0	0	0	0	0	0	0	0	0	0	0	0	0	0	0	0	0	0	0	0	0	0	0	0	0	0	0	0	0	0	0	0	0
input	deRIP_consensus	269	81.5	69	45.5	73	0.4	1_X48_sc1.78_5651_5904_+/1-254	254	79	52	36	87	34.6	275	0	15	55	8	4	12	17	1.5	18.5	30.5	0	0	0	0.5	1.5	2	1	0.5	1.5	0.5	1	1.5	5	7	0	7	6	0	6	13	4	0	4	1
input	deRIP_consensus	269	81.5	69	45.5	73	0.4	2_X48_sc1.17_956194_956447_-/1-254	254	81	51	34	88	33.5	275	0	15	58	10	4	14	18	1.5	19.5	33.5	0	0	0	0.5	1.5	2	1	0.5	1.5	0.5	1	1.5	5	9	0	9	9	0	9	18	3	0	3	0
input	deRIP_consensus	269	81.5	69	45.5	73	0.4	3_X48_sc1.47_10189_10443_+/1-255	255	74	63	42	76	41.2	275	0	14	42	3	4	7	8	3.5	11.5	18.5	0	0	0	0.5	1.5	2	1	0.5	1.5	0.5	1	1.5	5	1	0.5	1.5	1	0	1	2.5	1	0	1	0.5
input	deRIP_consensus	269	81.5	69	45.5	73	0.4	4_X48_sc1.34_6693_6947_+/1-255	255	80	55	36	84	35.7	275	0	14	50	8	3	11	14	1.5	15.5	26.5	0	0	0	0.5	1.5	2	1	0.5	1.5	0.5	1	1.5	5	6	0	6	7	0	7	13	3	0	3	0.5
input	deRIP_consensus	269	81.5	69	45.5	73	0.4	5_X48_sc1.3_8644_8897_+/1-254	254	84	49	31	90	31.5	275	0	15	63	12	3	15	21	2.5	23.5	38.5	0	0	0	0.5	1.5	2	1	0.5	1.5	0.5	1	1.5	5	11	0	11	9	0	9	20	5	0	5	0
input	deRIP_consensus	269	81.5	69	45.5	73	0.4	6_X48_sc1.33_10947_11200_+/1-254	254	81	51	34	88	33.5	275	0	15	56	9	3	12	18	1.5	19.5	31.5	0	0	0	0.5	1.5	2	1	0.5	1.5	0.5	1	1.5	5	8	0	8	8	0	8	16	5	0	5	0
input	deRIP_consensus	269	81.5	69	45.5	73	0.4	7_X48_sc1.19_3627_3882_+/1-256	256	79	51	36	90	34	275	0	13	54	7	3	10	19	1.5	20.5	30.5	1	0	1	0.5	1.5	2	1	0.5	1.5	0.5	1	1.5	6	9	0	9	6	0	6	15	5	0	5	0.5
input	deRIP_consensus	269	81.5	69	45.5	73	0.4	8_X48_sc1.19_4498_4751_+/1-254	254	83	46	33	92	31.1	275	0	15	63	10	3	13	23	1.5	24.5	37.5	0	0	0	1.5	1.5	3	1	0.5	1.5	0.5	1	1.5	6	12	0	12	7	0	7	19	6	0	6	1.5
input	deRIP_consensus	269	81.5	69	45.5	73	0.4	9_X48_sc1.20_726222_726486_-/1-265	265	79	58	44	84	38.5	275	0	4	37	5	4	9	12.5	0	12.5	21.5	1	0	1	1.5	1.5	3	0.5	1	1.5	0	1.5	1.5	7	4	0	4	5	0	5	9	1	0	1	0
input	deRIP_consensus	269	81.5	69	45.5	73	0.4	10_X48_sc1.16_451_719_+/1-269	269	78	62	47	82	40.5	275	0	3	34	3	4	7	8.5	0	8.5	15.5	1	0	1	2.5	1.5	4	0.5	1	1.5	0	1.5	1.5	8	1	0	1	3	0	3	4	2	0	2	0
input	deRIP_consensus	269	81.5	69	45.5	73	0.4	11_X48_sc1.40_305755_306019_-/1-265	265	76	61	47	81	40.8	275	0	4	31	2	4	6	9.5	0	9.5	15.5	1	0	1	1.5	1.5	3	0.5	1	1.5	0	1.5	1.5	7	2	0	2	2	0	2	4	2	0	2	0
input	deRIP_consensus	269	81.5	69	45.5	73	0.4	12_X48_sc1.24_544364_544628_-/1-265	265	85	58	39	83	36.6	275	0	4	43	10	4	14	12.5	0	12.5	26.5	1	0	1	2.5	1.5	4	0.5	1	1.5	0	1.5	1.5	8	5	0	5	10	0	10	15	1	0	1	0
input	deRIP_consensus	269	81.5	69	45.5	73	0.4	13_X48_sc1.7_4727_4991_+/1-265	265	85	55	38	87	35.1	275	0	4	46	11	4	15	15.5	0	15.5	30.5	1	0	1	1.5	1.5	3	0.5	1	1.5	0	1.5	1.5	7	7	0	7	9	0	9	16	3	0	3	1
input	deRIP_consensus	269	81.5	69	45.5	73	0.4	14_X48_sc1.8_10611_10875_+/1-265	265	83	53	40	89	35.1	275	0	4	46	9	4	13	17.5	0	17.5	30.5	1	0	1	1.5	1.5	3	0.5	1	1.5	0	1.5	1.5	7	8	0	8	8	0	8	16	3	0	3	0
input	deRIP_consensus	269	81.5	69	45.5	73	0.4	15_X48_sc1.34_8579_8843_+/1-265	265	82	51	41	91	34.7	275	0	4	55	9	5	14	21.5	2	23.5	37.5	1	0	1	2.5	2.5	5	0.5	1	1.5	0	1.5	1.5	9	11	0	11	8	0	8	19	6	0	6	0
input	deRIP_consensus	269	81.5	69	45.5	73	0.4	16_X48_sc1.5_1338_1602_+/1-265	265	80	53	43	89	36.2	275	0	4	53	9	5	14	16.5	1	17.5	31.5	1	2	3	2.5	4.5	7	0.5	1	1.5	0	1.5	1.5	13	10	0	10	8	0	8	18	1	0	1	0
input	deRIP_consensus	269	81.5	69	45.5	73	0.4	17_X48_sc1.49_15947_16213_+/1-267	267	92	52	32	91	31.5	275	0	4	60	18	5	23	19.5	0	19.5	42.5	1	0	1	1.5	1.5	3	0.5	1	1.5	0	1.5	1.5	7	9	0	9	13	0	13	22	4	0	4	2
input	deRIP_consensus	269	81.5	69	45.5	73	0.4	18_X48_sc1.13_3749_4002_+/1-254	254	78	51	34	91	33.5	275	0	15	81	13	5	18	18	3.5	21.5	39.5	0	2	2	2.5	8.5	11	3	2.5	5.5	1.5	2	3.5	22	10	0	10	8	0	8	18	3	0	3	0
input	deRIP_consensus	269	81.5	69	45.5	73	0.4	19_X48_sc1.35_350306_350570_-/1-265	265	86	47	38	94	32.1	275	0	4	63	15	5	20	20.5	0	20.5	40.5	1	3	4	2.5	4.5	7	0.5	1	1.5	0	1.5	1.5	14	12	0	12	12	0	12	24	2	0	2	1
input	deRIP_consensus	269	81.5	69	45.5	73	0.4	20_X48_sc1.45_7226_7431_+/1-206	206	66	36	30	74	32	275	0	64	95	6	2.5	8.5	18	0	18	26.5	0	0	0	1	1	2	0	0	0	0	0	0	2	9	0	9	6	0	6	15	5	0	5	0
input	deRIP_consensus	269	81.5	69	45.5	73	0.4	21_X48_sc1.33_15137_15361_+/1-225	225	73	42	26	84	30.2	275	0	44	106	14.5	3	17.5	21	2	23	40.5	1	2	3	4	8	12	1	1	2	1	2	3	20	12	0	12	9	0	9	21	5	0	5	0
input	deRIP_consensus	269	81.5	69	45.5	73	0.4	22_X48_sc1.30_7069_7322_+/1-254	254	81	44	32	97	29.9	275	0	15	93	16	6	22	25	3.5	28.5	50.5	0	2	2	3.5	8.5	12	3	2.5	5.5	1.5	2	3.5	23	14	0	14	8	0	8	22	6	0	6	1
[truncated: 17 more columns]
