# Supplementary material for: In silico reversal of repeat-induced point mutation (RIP) identifies the origins of repeat families and uncovers obscured duplicated genes
Source: BMC Genomics. 2010 Nov 24;11:655. doi: 10.1186/1471-2164-11-655 (PMC3017866; doi:10.1186/1471-2164-11-655)
Supplement: Additional file 6 — List of predicted functional RecQ helicases in the S. nodorum genome. [file 1471-2164-11-655-S6.ZIP › derip/x96_aln_derip_2009_8_19_15_51_06_ripalign.txt]

input	deRIP_consensus	308	78	70	39	121	0.4	deRIP_consensus	308	78	69	39	120	35.3	319	0	0	0	0	0	0	0	0	0	0	0	0	0	0	0	0	0	0	0	0	0	0	0	0	0	0	0	0	0	0	0	0	0	0
input	deRIP_consensus	308	78	70	39	121	0.4	1_X96_sc1.43_14245_14552_+/1-308	308	88	55	30	135	27.6	319	0	0	37	13	4	17	15.5	0.5	16	33	0	0	0	1	0	1	0	0	0	1	1	2	3	6	0	6	13	0	13	19	0.5	0	0.5	0
input	deRIP_consensus	308	78	70	39	121	0.4	2_X96_sc1.56_30607_30914_-/1-308	308	86	61	31	130	29.9	319	0	0	36	12	4	16	12	3	15	31	0	0	0	1	1	2	0	0	0	1	1	2	4	5	0	5	11	0	11	16	1	1.5	2.5	0
input	deRIP_consensus	308	78	70	39	121	0.4	3_X96_sc1.49_124262_124569_-/1-308	308	90	59	28	131	28.2	319	0	0	39	17	5	22	13	2	15	37	0	0	0	0	0	0	0	1	1	0	0	0	1	6	0	6	15	0	15	21	0.5	0	0.5	0
input	deRIP_consensus	308	78	70	39	121	0.4	4_X96_sc1.22_14716_15023_+/1-308	308	86	58	32	132	29.2	319	0	0	36	12	5	17	13.5	1.5	15	32	0	0	0	1	0	1	0	0	0	1	1	2	3	6	0	6	12	0	12	18	2	0	2	0
input	deRIP_consensus	308	78	70	39	121	0.4	5_X96_sc1.57_9844_10151_+/1-308	308	91	57	27	133	27.3	319	0	0	46	16	3	19	19	6	25	44	0	0	0	0	0	0	0	1	1	0	0	0	1	6	0	6	13	0	13	19	3	0	3	0
input	deRIP_consensus	308	78	70	39	121	0.4	6_X96_sc1.2_964_1271_+/1-308	308	90	53	28	137	26.3	319	0	0	46	16	5	21	20	3	23	44	0	0	0	1	0	1	0	0	0	0	0	0	1	8	0	8	15	0	15	23	2	0	2	0
input	deRIP_consensus	308	78	70	39	121	0.4	7_X96_sc1.45_10755_11062_-/1-308	308	87	55	30	136	27.6	319	0	0	45	14	5	19	18.5	2.5	21	40	0	0	0	1	0	1	0	0	0	1	2	3	4	5	0	5	13	0	13	18	3.5	0	3.5	0
input	deRIP_consensus	308	78	70	39	121	0.4	8_X96_sc1.49_89759_90066_-/1-308	308	88	57	30	133	28.2	319	0	0	38	12	3	15	17	4	21	36	0	0	0	1	0	1	0	0	0	0	0	0	1	8	0	8	12	0	12	20	1	0.5	1.5	0
input	deRIP_consensus	308	78	70	39	121	0.4	9_X96_sc1.20_209734_210043_+/1-310	310	92	56	27	135	26.8	319	0	0	47	16	4	20	17.5	1.5	19	39	0	0	0	2	0	2	0	0	0	1	2	3	5	8	0	8	15	0	15	23	2.5	0	2.5	0
input	deRIP_consensus	308	78	70	39	121	0.4	10_X96_sc1.28_445196_445504_-/1-309	309	89	53	28	139	26.2	319	0	0	52	16	5	21	21.5	3.5	25	46	0	0	0	1	1	2	0	0	0	1	1	2	4	8	0	8	14	0	14	22	2.5	0	2.5	0
input	deRIP_consensus	308	78	70	39	121	0.4	11_X96_sc1.20_1755_2065_+/1-311	311	84	60	37	130	31.2	319	0	0	40	11	7	18	13	3	16	34	0	0	0	1	0	1	0	1	1	0	0	0	2	7	0	7	10	0	10	17	2.5	0	2.5	0
input	deRIP_consensus	308	78	70	39	121	0.4	12_X96_sc1.57_27559_27866_+/1-308	308	92	49	26	141	24.4	319	0	0	46	18	4	22	21.5	0.5	22	44	0	0	0	0	0	0	0	1	1	0	0	0	1	9	0	9	15	0	15	24	0.5	0	0.5	0
input	deRIP_consensus	308	78	70	39	121	0.4	13_X96_sc1.39_3821_4126_-/1-306	306	94	45	25	142	22.9	319	0	2	58	17	3	20	27.5	4.5	32	52	0	0	0	1	0	1	0	1	1	1	0	1	3	8	0	8	16	0	16	24	2.5	0	2.5	0
input	deRIP_consensus	308	78	70	39	121	0.4	14_X96_sc1.58_3491_3803_-/1-313	313	87	62	32	132	30	319	0	0	35	12	5	17	11.5	0.5	12	29	0	0	0	0	0	0	0	0	0	0	0	0	0	5	0	5	12	0	12	17	3.5	0.5	4	0
[truncated: 17 more columns]
