# Supplementary material for: In silico reversal of repeat-induced point mutation (RIP) identifies the origins of repeat families and uncovers obscured duplicated genes
Source: BMC Genomics. 2010 Nov 24;11:655. doi: 10.1186/1471-2164-11-655 (PMC3017866; doi:10.1186/1471-2164-11-655)
Supplement: Additional file 6 — List of predicted functional RecQ helicases in the S. nodorum genome. [file 1471-2164-11-655-S6.ZIP › derip/y1_aln_derip_2009_8_19_15_51_07_ripalign.txt]

input	deRIP_consensus	9699	2621.33333333333	2701.33333333333	1778.33333333333	2598	0.5	deRIP_consensus	9699	2617	2699	1775	2593	46.2	9938	0	0	0	0	0	0	0	0	0	0	0	0	0	0	0	0	0	0	0	0	0	0	0	0	0	0	0	0	0	0	0	0	0	0
input	deRIP_consensus	9699	2621.33333333333	2701.33333333333	1778.33333333333	2598	0.5	1_Y1_sc1.3_1166696_1166915_-/1-220	220	94	25	51	50	34.5	9938	0	9479	9528	9	27	36	11	1	12	48	0	0	0	0	1	1	0	0	0	0	0	0	1	9	0	9	9	0	9	18	0	0	0	0
input	deRIP_consensus	9699	2621.33333333333	2701.33333333333	1778.33333333333	2598	0.5	2_Y1_sc1.23_559664_559899_-/1-236	236	95	30	55	56	36	9938	0	9463	9525	10	32	42	10	1	11	53	1	0	1	3	3	6	0	0	0	1	1	2	9	8	0	8	9	0	9	17	0	0	0	0
input	deRIP_consensus	9699	2621.33333333333	2701.33333333333	1778.33333333333	2598	0.5	3_Y1_sc1.9_51148_51367_+/1-220	220	95	25	50	50	34.1	9938	0	9479	9529	10	27	37	11	1	12	49	0	0	0	0	1	1	0	0	0	0	0	0	1	10	0	10	10	0	10	20	0	0	0	0
input	deRIP_consensus	9699	2621.33333333333	2701.33333333333	1778.33333333333	2598	0.5	4_Y1_sc1.1_528551_528786_+/1-236	236	98	27	52	59	33.5	9938	0	9463	9529	12	31	43	13	1	14	57	1	0	1	3	3	6	0	0	0	1	1	2	9	11	0	11	9	0	9	20	0	0	0	0
input	deRIP_consensus	9699	2621.33333333333	2701.33333333333	1778.33333333333	2598	0.5	5_Y1_sc1.1_234428_234648_+/1-221	221	99	26	46	50	32.6	9938	0	9478	9530	13	26	39	11	1	12	51	0	0	0	0	1	1	0	0	0	0	0	0	1	10	0	10	10	0	10	20	0	0	0	2
input	deRIP_consensus	9699	2621.33333333333	2701.33333333333	1778.33333333333	2598	0.5	6_Y1_sc1.9_110980_111215_+/1-236	236	98	29	52	57	34.3	9938	0	9463	9527	12	31	43	11	1	12	55	1	0	1	3	3	6	0	0	0	1	1	2	9	9	0	9	10	0	10	19	0	0	0	1
input	deRIP_consensus	9699	2621.33333333333	2701.33333333333	1778.33333333333	2598	0.5	7_Y1_sc1.25_20504_20724_-/1-221	221	93	26	52	50	35.3	9938	0	9478	9534	12	31	43	11	1	12	55	0	0	0	0	1	1	0	0	0	0	0	0	1	10	0	10	11	0	11	21	0	0	0	0
input	deRIP_consensus	9699	2621.33333333333	2701.33333333333	1778.33333333333	2598	0.5	8_Y1_sc1.55_24864_25083_-/1-220	220	92	24	53	51	35	9938	0	9479	9533	10	30	40	12	1	13	53	0	0	0	0	1	1	0	0	0	0	0	0	1	11	0	11	10	0	10	21	0	0	0	0
input	deRIP_consensus	9699	2621.33333333333	2701.33333333333	1778.33333333333	2598	0.5	9_Y1_sc1.5_1476001_1478516_-/1-2516	2516	825	508	340	843	33.7	9938	0	7183	7446	41	40	81	104	9	113	194	7	5	12	15	10	25	7	7	14	10	8	18	69	27	0	27	30	0	30	57	4	0	4	5
input	deRIP_consensus	9699	2621.33333333333	2701.33333333333	1778.33333333333	2598	0.5	10_Y1_sc1.5_1361341_1368684_-/1-7344	7344	2063	1820	1395	2066	43.8	9938	0	2355	3060	86.5	89	175.5	178	35	213	388.5	29.5	38	67.5	50	37	87	42.5	34	76.5	39	44.5	83.5	314.5	38	0	38	36	0	36	74	11	1	12	18
input	deRIP_consensus	9699	2621.33333333333	2701.33333333333	1778.33333333333	2598	0.5	11_Y1_sc1.87_79_2789_+/1-2711	2711	890	567	383	871	35	9938	0	6989	7290	47	43	90	106	14	120	210	9.33333333333333	8	17.3333333333333	17.5	14	31.5	9	8	17	12	11.3333333333333	23.3333333333333	89.1666666666667	27	0	27	30	0	30	57	4	0	4	5
input	deRIP_consensus	9699	2621.33333333333	2701.33333333333	1778.33333333333	2598	0.5	12_Y1_sc1.5_1386017_1393138_-/1-7122	7122	2007	1774	1350	1991	43.9	9938	0	2577	3198	79.5	83	162.5	161	28	189	351.5	26.5	35	61.5	43	32	75	30	30	60	31	39.5	70.5	267	39	0	39	33	0	33	72	11	0	11	17
input	deRIP_consensus	9699	2621.33333333333	2701.33333333333	1778.33333333333	2598	0.5	13_Y1_sc1.60_9096_10862_-/1-1767	1767	607	314	159	687	26.8	9938	0	7932	8174	38	35	73	104	6.5	110.5	183.5	5	3	8	13	9.5	22.5	5	6	11	8	8	16	57.5	29	0	29	31	0	31	60	5	0	5	4
input	deRIP_consensus	9699	2621.33333333333	2701.33333333333	1778.33333333333	2598	0.5	14_Y1_sc1.5_1534687_1542801_-/1-8115	8115	2265	2043	1565	2242	44.5	9938	0	1585	2433	107.5	96.5	204	188	46	234	438	43.5	65	108.5	51	43	94	47.5	40	87.5	53.5	63	116.5	406.5	40	0	40	39	0	39	79	14	2	16	21
input	deRIP_consensus	9699	2621.33333333333	2701.33333333333	1778.33333333333	2598	0.5	15_Y1_sc1.104_6_2160_+/1-2155	2155	760	418	406	571	38.2	9938	0	7553	7773	32.3333333333333	38	70.3333333333333	48	11	59	129.333333333333	6	9	15	15	13	28	9	8	17	13.3333333333333	8	21.3333333333333	81.3333333333333	15	0	15	13	0	13	28	1	0	1	7
input	deRIP_consensus	9699	2621.33333333333	2701.33333333333	1778.33333333333	2598	0.5	16_Y1_sc1.5_1426677_1436036_-/1-9360	9360	2571	2397	1678	2714	43.5	9938	0	350	2171	147.833333333333	137	284.833333333333	335.5	151	486.5	771.333333333333	94.5	107	201.5	170.5	150.5	321	123	86	209	154.333333333333	149.5	303.833333333333	1035.33333333333	47	0	47	44	0	44	91	25	7	32	22
input	deRIP_consensus	9699	2621.33333333333	2701.33333333333	1778.33333333333	2598	0.5	17_Y1_sc1.60_10963_18561_-/1-7599	7599	2293	1543	1186	2577	35.9	9938	0	2100	3349	389	51	440	646.5	14	660.5	1100.5	17	10	27	20	21	41	22.5	14	36.5	30	12	42	146.5	314	0	314	198	0	198	512	86	0	86	34
input	deRIP_consensus	9699	2621.33333333333	2701.33333333333	1778.33333333333	2598	0.5	18_Y1_sc1.5_1393132_1394043_-/1-912	912	209	233	56	414	31.7	9938	0	8787	8903	20	0	20	70.5	2	72.5	92.5	1	1	2	4	5	9	2.5	2	4.5	2	4	6	21.5	18	0	18	19	0	19	37	6	0	6	0
input	deRIP_consensus	9699	2621.33333333333	2701.33333333333	1778.33333333333	2598	0.5	19_Y1_sc1.5_1467128_1468039_-/1-912	912	208	233	56	415	31.7	9938	0	8787	8902	19	0	19	71.5	2	73.5	92.5	1	0	1	4	5	9	2.5	2	4.5	2	4	6	20.5	18	0	18	18	0	18	36	6	0	6	0
input	deRIP_consensus	9699	2621.33333333333	2701.33333333333	1778.33333333333	2598	0.5	20_Y1_sc1.5_1442502_1443386_-/1-885	885	201	225	54	405	31.5	9938	0	8814	8928	18	1	19	72.5	2	74.5	93.5	1	0	1	5	3	8	2.5	2	4.5	2	3	5	18.5	18	0	18	17	0	17	35	6	0	6	0
input	deRIP_consensus	9699	2621.33333333333	2701.33333333333	1778.33333333333	2598	0.5	21_Y1_sc1.60_1_1131_-/1-1131	1131	253	313	121	444	38.4	9938	0	8569	8747	18	12	30	67.5	8	75.5	105.5	3	7	10	10	4	14	6.5	15	21.5	9	15	24	69.5	11	0	11	14	1	15	26	6	1	7	1
input	deRIP_consensus	9699	2621.33333333333	2701.33333333333	1778.33333333333	2598	0.5	22_Y1_sc1.5_1555281_1561164_-/1-5884	5884	1469	1647	1138	1630	47.3	9938	0	3816	4272	64	44	108	133.5	28	161.5	269.5	25	21	46	17.5	10	27.5	20	22	42	34	35	69	184.5	19	0	19	28	0	28	47	20	1	21	15
input	deRIP_consensus	9699	2621.33333333333	2701.33333333333	1778.33333333333	2598	0.5	23_Y1_sc1.87_2064_2902_+/1-839	839	185	244	56	354	35.8	9938	0	8864	8949	14	0	14	41.5	3	44.5	58.5	1	0	1	5	3	8	2.5	3	5.5	2	4	6	20.5	2	0	2	13	0	13	15	4	0	4	0
input	deRIP_consensus	9699	2621.33333333333	2701.33333333333	1778.33333333333	2598	0.5	24_Y1_sc1.5_1360871_1362033_-/1-1163	1163	282	326	110	445	37.5	9938	0	8536	8687	20	6	26	59.5	8	67.5	93.5	4	4	8	8	4	12	7.5	8	15.5	11	9	20	55.5	7	0	7	15	0	15	22	5	0	5	1
input	deRIP_consensus	9699	2621.33333333333	2701.33333333333	1778.33333333333	2598	0.5	25_Y1_sc1.5_1321989_1328710_-/1-6722	6722	1696	1855	1309	1862	47.1	9938	0	2977	3407	65	48	113	132.5	25	157.5	270.5	21	15	36	18	13	31	19.5	19	38.5	28	24	52	157.5	21	0	21	31	0	31	52	21	0	21	18
input	deRIP_consensus	9699	2621.33333333333	2701.33333333333	1778.33333333333	2598	0.5	26_Y1_sc1.5_1399753_1402719_-/1-2967	2967	723	842	507	895	45.5	9938	0	6732	7044	47	26	73	98.5	20	118.5	191.5	15	12	27	13	9	22	15.5	14	29.5	21	19	40	118.5	15	0	15	24	0	24	39	14	0	14	11
input	deRIP_consensus	9699	2621.33333333333	2701.33333333333	1778.33333333333	2598	0.5	27_Y1_sc1.5_1442668_1452062_-/1-9395	9395	2582	2393	1682	2738	43.4	9938	0	305	1810	111	110.333333333333	221.333333333333	303	96.5	399.5	620.833333333333	59.5	39.3333333333333	98.8333333333333	220.5	210.5	431	75.5	65	140.5	117	92	209	879.333333333333	29	0	29	37	0	37	66	29	0	29	19
input	deRIP_consensus	9699	2621.33333333333	2701.33333333333	1778.33333333333	2598	0.5	28_Y1_sc1.5_1516399_1518202_-/1-1804	1804	463	476	295	570	42.7	9938	0	7898	8260	37	24	61	84.5	26	110.5	171.5	13	23	36	30.5	25	55.5	12	28	40	36	18	54	185.5	10	0	10	20.5	0	20.5	30.5	12	1	13	5
input	deRIP_consensus	9699	2621.33333333333	2701.33333333333	1778.33333333333	2598	0.5	29_Y1_sc1.5_1495608_1500970_-/1-5363	5363	1333	1496	1043	1491	47.3	9938	0	4337	4785	68.5	44.5	113	119.5	28	147.5	260.5	19	25.5	44.5	24	20	44	19	16.5	35.5	34.5	25	59.5	183.5	24	0	24	32	0	32	56	16	1	17	14
input	deRIP_consensus	9699	2621.33333333333	2701.33333333333	1778.33333333333	2598	0.5	30_Y1_sc1.89_1_2874_-/1-2874	2874	691	834	548	801	48.1	9938	0	6832	7128	40	24	64	78.5	24	102.5	166.5	18	15	33	11.5	10	21.5	14	16	30	19	18	37	121.5	15	0	15	17	0	17	32	11	3	14	10
input	deRIP_consensus	9699	2621.33333333333	2701.33333333333	1778.33333333333	2598	0.5	31_Y1_sc1.5_1477517_1485377_-/1-7861	7861	2061	2119	1570	2111	46.9	9938	0	1840	2391	73	67	140	144.5	28	172.5	312.5	24	19	43	42.5	31	73.5	20	35.5	55.5	31	31	62	234	24	0	24	32	0	32	56	21	1	22	19
input	deRIP_consensus	9699	2621.33333333333	2701.33333333333	1778.33333333333	2598	0.5	32_Y1_sc1.5_1283022_1283242_+/1-221	221	91	28	54	48	37.1	9938	0	9478	9528	8	29	37	10	2	12	49	0	0	0	0	1	1	0	0	0	0	0	0	1	9	0	9	6	0	6	15	0	0	0	1
input	deRIP_consensus	9699	2621.33333333333	2701.33333333333	1778.33333333333	2598	0.5	33_Y1_sc1.23_569315_569546_-/1-232	232	91	29	56	56	36.6	9938	0	9467	9530	9	32	41	11	4	15	56	0	0	0	1	5	6	0	0	0	1	0	1	7	9	0	9	9	0	9	18	0	0	0	0
input	deRIP_consensus	9699	2621.33333333333	2701.33333333333	1778.33333333333	2598	0.5	34_Y1_sc1.3_1104027_1104262_-/1-236	236	103	25	47	61	30.5	9938	0	9463	9526	13	27	40	14	0	14	54	1	0	1	3	3	6	0	0	0	1	1	2	9	12	0	12	10	0	10	22	0	0	0	1
input	deRIP_consensus	9699	2621.33333333333	2701.33333333333	1778.33333333333	2598	0.5	35_Y1_sc1.2_1633230_1633461_-/1-232	232	95	27	54	56	34.9	9938	0	9467	9531	11	32	43	11	1	12	55	1	0	1	3	3	6	0	0	0	1	1	2	9	10	0	10	10	0	10	20	0	0	0	1
input	deRIP_consensus	9699	2621.33333333333	2701.33333333333	1778.33333333333	2598	0.5	36_Y1_sc1.43_4365_4600_-/1-236	236	97	26	53	60	33.5	9938	0	9463	9529	11	31	42	14	1	15	57	1	0	1	3	3	6	0	0	0	1	1	2	9	11	0	11	9	0	9	20	0	0	0	1
input	deRIP_consensus	9699	2621.33333333333	2701.33333333333	1778.33333333333	2598	0.5	37_Y1_sc1.49_92751_92975_+/1-225	225	92	27	55	51	36.4	9938	0	9474	9530	9	31	40	10	2	12	52	0	0	0	1	2	3	0	0	0	1	0	1	4	9	0	9	8	0	8	17	0	0	0	0
input	deRIP_consensus	9699	2621.33333333333	2701.33333333333	1778.33333333333	2598	0.5	38_Y1_sc1.49_101390_101625_+/1-236	236	99	28	51	58	33.5	9938	0	9463	9529	13	31	44	12	1	13	57	1	0	1	3	3	6	0	0	0	1	1	2	9	10	0	10	10	0	10	20	0	0	0	2
input	deRIP_consensus	9699	2621.33333333333	2701.33333333333	1778.33333333333	2598	0.5	39_Y1_sc1.62_10880_11115_-/1-236	236	99	26	51	60	32.6	9938	0	9463	9531	13	31	44	14	1	15	59	1	0	1	3	3	6	0	0	0	1	1	2	9	12	0	12	10	0	10	22	0	0	0	1
input	deRIP_consensus	9699	2621.33333333333	2701.33333333333	1778.33333333333	2598	0.5	40_Y1_sc1.8_12665_12900_+/1-236	236	95	28	55	58	35.2	9938	0	9463	9527	10	32	42	12	1	13	55	1	0	1	3	3	6	0	0	0	1	1	2	9	10	0	10	10	0	10	20	0	0	0	0
input	deRIP_consensus	9699	2621.33333333333	2701.33333333333	1778.33333333333	2598	0.5	41_Y1_sc1.5_1310757_1310977_-/1-221	221	93	27	52	49	35.7	9938	0	9478	9531	10	29	39	11	2	13	52	0	0	0	0	1	1	0	0	0	0	0	0	1	9	0	9	9	0	9	18	0	0	0	0
input	deRIP_consensus	9699	2621.33333333333	2701.33333333333	1778.33333333333	2598	0.5	42_Y1_sc1.2_682566_682801_-/1-236	236	99	26	51	60	32.6	9938	0	9463	9529	12	30	42	14	1	15	57	1	0	1	3	3	6	0	0	0	1	1	2	9	12	0	12	10	0	10	22	0	0	0	1
input	deRIP_consensus	9699	2621.33333333333	2701.33333333333	1778.33333333333	2598	0.5	43_Y1_sc1.25_11857_12092_-/1-236	236	98	26	52	60	33.1	9938	0	9463	9528	11	30	41	14	1	15	56	1	0	1	3	3	6	0	0	0	1	1	2	9	12	0	12	11	0	11	23	0	0	0	0
input	deRIP_consensus	9699	2621.33333333333	2701.33333333333	1778.33333333333	2598	0.5	44_Y1_sc1.54_2957_3215_+/1-259	259	108	28	56	67	32.4	9938	0	9440	9511	9	29	38	13	1	14	52	0	0	0	3	6	9	2	2	4	3	3	6	19	11	0	11	8	0	8	19	0	0	0	0
input	deRIP_consensus	9699	2621.33333333333	2701.33333333333	1778.33333333333	2598	0.5	45_Y1_sc1.31_512_731_+/1-220	220	94	23	51	52	33.6	9938	0	9479	9532	11	29	40	12	0	12	52	0	0	0	0	1	1	0	0	0	0	0	0	1	11	0	11	10	0	10	21	0	0	0	0
input	deRIP_consensus	9699	2621.33333333333	2701.33333333333	1778.33333333333	2598	0.5	46_Y1_sc1.19_5400_5623_-/1-224	224	97	22	49	56	31.7	9938	0	9475	9532	13	29	42	14	0	14	56	0	0	0	0	1	1	0	0	0	0	0	0	1	11	0	11	10	0	10	21	0	0	0	1
input	deRIP_consensus	9699	2621.33333333333	2701.33333333333	1778.33333333333	2598	0.5	47_Y1_sc1.43_226378_226597_-/1-220	220	95	22	50	53	32.7	9938	0	9479	9532	10	27	37	14	1	15	52	0	0	0	0	1	1	0	0	0	0	0	0	1	13	0	13	10	0	10	23	0	0	0	0
input	deRIP_consensus	9699	2621.33333333333	2701.33333333333	1778.33333333333	2598	0.5	48_Y1_sc1.58_5874_6109_-/1-236	236	102	26	48	60	31.4	9938	0	9463	9526	13	28	41	13	0	13	54	1	0	1	3	3	6	0	0	0	1	1	2	9	11	0	11	11	0	11	22	0	0	0	2
input	deRIP_consensus	9699	2621.33333333333	2701.33333333333	1778.33333333333	2598	0.5	49_Y1_sc1.38_296827_297055_+/1-229	229	103	22	47	57	30.1	9938	0	9470	9528	13	26	39	15	0	15	54	0	0	0	2	1	3	0	1	1	0	0	0	4	12	0	12	11	0	11	23	0	0	0	2
input	deRIP_consensus	9699	2621.33333333333	2701.33333333333	1778.33333333333	2598	0.5	50_Y1_sc1.7_1443422_1443662_+/1-241	241	105	25	49	62	30.7	9938	0	9458	9525	12	27	39	13	1	14	53	0	0	0	4	7	11	1	1	2	1	0	1	14	10	0	10	9	0	9	19	1	0	1	1
input	deRIP_consensus	9699	2621.33333333333	2701.33333333333	1778.33333333333	2598	0.5	51_Y1_sc1.59_21601_23504_+/1-1904	1904	553	408	187	756	31.3	9938	0	7796	8213	105	10	115	197.5	9.5	207	322	10.5	6	16.5	18	15	33	11	5	16	19	8	27	92.5	75	0	75	61	0	61	136	23	1	24	11
input	deRIP_consensus	9699	2621.33333333333	2701.33333333333	1778.33333333333	2598	0.5	52_Y1_sc1.60_17845_20941_-/1-3097	3097	1061	540	402	1094	30.4	9938	0	6606	7010	103	38	141	211	3	214	355	3	2	5	9.5	8	17.5	4	3.5	7.5	10	4	14	44	87	0	87	61	0	61	148	17	0	17	9
input	deRIP_consensus	9699	2621.33333333333	2701.33333333333	1778.33333333333	2598	0.5	53_Y1_sc1.7_1442498_1442717_+/1-220	220	94	24	54	48	35.5	9938	0	9479	9538	11	30	41	10	2	12	53	0	1	1	0	2	2	0	1	1	2	0	2	6	8	1	9	8	0	8	17	0	0	0	1
input	deRIP_consensus	9699	2621.33333333333	2701.33333333333	1778.33333333333	2598	0.5	54_Y1_sc1.50_9526_9743_-/1-218	218	97	22	48	51	32.1	9938	0	9481	9539	11	27	38	14	2	16	54	0	0	0	1	2	3	0	0	0	1	0	1	4	9	1	10	8	0	8	18	1	0	1	1
input	deRIP_consensus	9699	2621.33333333333	2701.33333333333	1778.33333333333	2598	0.5	55_Y1_sc1.54_11633_11869_+/1-237	237	96	27	55	59	34.6	9938	0	9462	9531	11	33	44	14	2	16	60	1	0	1	3	3	6	0	0	0	1	1	2	9	12	0	12	10	0	10	22	0	0	0	1
input	deRIP_consensus	9699	2621.33333333333	2701.33333333333	1778.33333333333	2598	0.5	56_Y1_sc1.43_217729_217964_-/1-236	236	96	26	54	60	33.9	9938	0	9463	9532	12	33	45	14	1	15	60	1	0	1	3	3	6	0	0	0	1	1	2	9	12	0	12	11	0	11	23	0	0	0	0
input	deRIP_consensus	9699	2621.33333333333	2701.33333333333	1778.33333333333	2598	0.5	57_Y1_sc1.55_16208_16443_-/1-236	236	101	22	49	64	30.1	9938	0	9463	9529	12	28	40	17	0	17	57	1	0	1	3	3	6	0	0	0	1	1	2	9	14	0	14	11	0	11	25	1	0	1	1
input	deRIP_consensus	9699	2621.33333333333	2701.33333333333	1778.33333333333	2598	0.5	58_Y1_sc1.43_13034_13235_-/1-202	202	84	20	49	49	34.2	9938	0	9497	9548	10	28	38	12	0	12	50	0	0	0	0	1	1	0	0	0	0	0	0	1	12	0	12	10	0	10	22	0	0	0	0
input	deRIP_consensus	9699	2621.33333333333	2701.33333333333	1778.33333333333	2598	0.5	59_Y1_sc1.59_4285_13689_+/1-9405	9405	2935	1844	1332	3294	33.8	9938	0	297	1824	443	76.3333333333333	519.333333333333	785.5	31.5	817	1336.33333333333	17.5	19.3333333333333	36.8333333333333	34	37.5	71.5	21	7.5	28.5	32	15.5	47.5	184.333333333333	376.5	0	376.5	235	0	235	611.5	93	1	94	45
input	deRIP_consensus	9699	2621.33333333333	2701.33333333333	1778.33333333333	2598	0.5	60_Y1_sc1.26_12951_13242_-/1-292	292	123	30	63	76	31.8	9938	0	9407	9505	9	31	40	15	4	19	59	0	2	2	11	15	26	3	3	6	3	2	5	39	9	0	9	7	0	7	16	0	0	0	0
input	deRIP_consensus	9699	2621.33333333333	2701.33333333333	1778.33333333333	2598	0.5	61_Y1_sc1.1_519953_520173_+/1-221	221	95	25	51	50	34.4	9938	0	9478	9530	11	28	39	11	1	12	51	0	0	0	0	1	1	0	0	0	0	0	0	1	10	0	10	8	0	8	18	0	0	0	1
input	deRIP_consensus	9699	2621.33333333333	2701.33333333333	1778.33333333333	2598	0.5	62_Y1_sc1.19_794366_794566_+/1-201	201	90	25	37	49	30.8	9938	0	9498	9553	14	21	35	10	2	12	47	0	0	0	1	5	6	1	0	1	0	1	1	8	10	0	10	11	0	11	21	0	0	0	1
input	deRIP_consensus	9699	2621.33333333333	2701.33333333333	1778.33333333333	2598	0.5	63_Y1_sc1.5_1288459_1288682_+/1-224	224	97	22	52	53	33	9938	0	9475	9532	11	29	40	13	0	13	53	0	0	0	1	2	3	0	0	0	1	0	1	4	12	0	12	10	0	10	22	0	0	0	0
input	deRIP_consensus	9699	2621.33333333333	2701.33333333333	1778.33333333333	2598	0.5	64_Y1_sc1.5_1298997_1299237_+/1-241	241	101	26	53	61	32.8	9938	0	9458	9529	12	31	43	14	1	15	58	1	0	1	4	5	9	0	0	0	2	1	3	13	12	0	12	10	0	10	22	0	0	0	1
input	deRIP_consensus	9699	2621.33333333333	2701.33333333333	1778.33333333333	2598	0.5	65_Y1_sc1.1_251777_251995_+/1-219	219	92	26	46	55	32.9	9938	0	9480	9541	10	26	36	12	1	13	49	2	0	2	4	3.5	7.5	0	0	0	1	1	2	11.5	10	0	10	9	0	9	19	1	0	1	0
input	deRIP_consensus	9699	2621.33333333333	2701.33333333333	1778.33333333333	2598	0.5	66_Y1_sc1.2_691247_691478_-/1-232	232	95	28	54	55	35.3	9938	0	9467	9535	10	31	41	14	3	17	58	0	0	0	4	4	8	0	0	0	0	2	2	10	11	0	11	10	0	10	21	0	0	0	0
input	deRIP_consensus	9699	2621.33333333333	2701.33333333333	1778.33333333333	2598	0.5	67_Y1_sc1.5_1569074_1578429_-/1-9356	9356	2578	2392	1699	2687	43.7	9938	0	343	953	107	83.5	190.5	211	20.5	231.5	422	14	17.5	31.5	35	28.5	63.5	14	17.5	31.5	33.5	25	58.5	185	49	0	49	63	0	63	112	25	1	26	21
input	deRIP_consensus	9699	2621.33333333333	2701.33333333333	1778.33333333333	2598	0.5	68_Y1_sc1.5_1319317_1322988_-/1-3672	3672	1156	793	577	1146	37.3	9938	0	6027	6242	47	40	87	109	1	110	197	1	0	1	3	4	7	1	3	4	4	2	6	18	34	0	34	36	0	36	70	7	0	7	7
input	deRIP_consensus	9699	2621.33333333333	2701.33333333333	1778.33333333333	2598	0.5	69_Y1_sc1.5_1435348_1439634_-/1-4287	4287	1318	974	725	1270	39.6	9938	0	5412	5643	44	44	88	100	5	105	193	1	4	5	8	6	14	4	5	9	5	5	10	38	25	0	25	31	0	31	56	7	0	7	7
input	deRIP_consensus	9699	2621.33333333333	2701.33333333333	1778.33333333333	2598	0.5	70_Y1_sc1.5_1460018_1467134_-/1-7117	7117	2007	1776	1341	1993	43.8	9938	0	2582	2986	67	70	137	141	11	152	289	9	13	22	16	13	29	17	17	34	13	16.5	29.5	114.5	33	0	33	38	0	38	71	13	0	13	16
input	deRIP_consensus	9699	2621.33333333333	2701.33333333333	1778.33333333333	2598	0.5	71_Y1_sc1.5_1560503_1568616_-/1-8114	8114	2264	2044	1562	2244	44.4	9938	0	1585	2194	92.5	82.5	175	169	24	193	368	23.5	39	62.5	29	24	53	23.5	24	47.5	33.5	42	75.5	238.5	41	0	41	41	0	41	82	15	2	17	22
input	deRIP_consensus	9699	2621.33333333333	2701.33333333333	1778.33333333333	2598	0.5	72_Y1_sc1.26_4298_4536_-/1-239	239	97	30	56	56	36	9938	0	9460	9523	11	32	43	10	1	11	54	1	0	1	3	3	6	0	0	0	1	1	2	9	8	0	8	9	0	9	17	0	0	0	1
input	deRIP_consensus	9699	2621.33333333333	2701.33333333333	1778.33333333333	2598	0.5	73_Y1_sc1.5_1300369_1300597_-/1-229	229	96	25	53	55	34.1	9938	0	9470	9540	11	32	43	12	1	13	56	1	0	1	4	3	7	1	0	1	3	2	5	14	11	0	11	11	0	11	22	0	0	0	0
input	deRIP_consensus	9699	2621.33333333333	2701.33333333333	1778.33333333333	2598	0.5	74_Y1_sc1.5_1500154_1509535_-/1-9382	9382	2579	2411	1684	2708	43.6	9938	0	317	891	103	78	181	231	20.5	251.5	432.5	17	11	28	25	12.5	37.5	10	14	24	24	27	51	140.5	44	0	44	59	0	59	103	28	2	30	23
input	deRIP_consensus	9699	2621.33333333333	2701.33333333333	1778.33333333333	2598	0.5	75_Y1_sc1.5_1551780_1556280_-/1-4501	4501	1379	1040	752	1330	39.8	9938	0	5199	5484	46	43	89	109	12	121	210	5	2	7	16	13	29	5	5	10	18	10	28	74	26	0	26	31	0	31	57	9	0	9	8
input	deRIP_consensus	9699	2621.33333333333	2701.33333333333	1778.33333333333	2598	0.5	76_Y1_sc1.5_1336667_1343931_-/1-7265	7265	2042	1815	1374	2034	43.9	9938	0	2434	2839	67	70	137	140	12	152	289	9	14	23	15	13	28	17	18	35	13	16.5	29.5	115.5	33	0	33	38	0	38	71	13	0	13	16
input	deRIP_consensus	9699	2621.33333333333	2701.33333333333	1778.33333333333	2598	0.5	77_Y1_sc1.5_1491910_1498930_-/1-7021	7021	2003	1730	1386	1902	44.4	9938	0	2680	3077	65	75.5	140.5	110	10	120	260.5	13	22.5	35.5	17	15	32	7	16.5	23.5	24.5	17	41.5	132.5	28	0	28	32	0	32	60	12	2	14	16
input	deRIP_consensus	9699	2621.33333333333	2701.33333333333	1778.33333333333	2598	0.5	78_Y1_sc1.5_1343991_1353385_-/1-9395	9395	2583	2397	1682	2733	43.4	9938	0	304	770	102	76	178	219	6.5	225.5	403.5	7	3	10	10	8	18	3	5.5	8.5	15	9	24	60.5	54	0	54	66	0	66	120	26	1	27	23
input	deRIP_consensus	9699	2621.33333333333	2701.33333333333	1778.33333333333	2598	0.5	79_Y1_sc1.5_1393327_1400752_-/1-7426	7426	2090	1843	1398	2095	43.6	9938	0	2273	2580	70	65	135	150	2	152	287	2	1	3	3	3	6	1	4	5	4	2	6	20	46	0	46	45	0	45	91	14	1	15	18
input	deRIP_consensus	9699	2621.33333333333	2701.33333333333	1778.33333333333	2598	0.5	80_Y1_sc1.4_300_769_+/1-470	470	200	47	78	145	26.6	9938	0	9230	9442	21	39	60	23	6	29	89	3	5	8	32.5	35	67.5	7	13	20	15	11	26	121.5	14	0	14	12	0	12	26	0	0	0	1
input	deRIP_consensus	9699	2621.33333333333	2701.33333333333	1778.33333333333	2598	0.5	81_Y1_sc1.59_1_5001_+/1-5001	5001	1643	1018	766	1574	35.7	9938	0	4720	5311	175	52	227	242	4	246	473	8	9	17	11	10	21	11	17	28	14	16	30	96	103	0	103	93	0	93	196	25	0	25	18
input	deRIP_consensus	9699	2621.33333333333	2701.33333333333	1778.33333333333	2598	0.5	82_Y1_sc1.5_1517584_1526782_-/1-9199	9199	2546	2346	1687	2620	43.8	9938	0	500	1118	100	81.5	181.5	205	31.5	236.5	418	15	18.5	33.5	34	32.5	66.5	17	19.5	36.5	37.5	23	60.5	197	43	0	43	57	0	57	100	23	2	25	21
input	deRIP_consensus	9699	2621.33333333333	2701.33333333333	1778.33333333333	2598	0.5	83_Y1_sc1.5_1577612_1586992_-/1-9381	9381	2579	2410	1684	2708	43.6	9938	0	318	879	101	78	179	232	20.5	252.5	431.5	17	10	27	24	10.5	34.5	8	12	20	22	25	47	128.5	45	0	45	59	0	59	104	29	2	31	21
input	deRIP_consensus	9699	2621.33333333333	2701.33333333333	1778.33333333333	2598	0.5	84_Y1_sc1.5_1525965_1535348_-/1-9384	9384	2579	2413	1684	2708	43.7	9938	0	315	890	103	78	181	231	20.5	251.5	432.5	17	11	28	25	12.5	37.5	10	14	24	24	28	52	141.5	44	0	44	59	0	59	103	28	2	30	23
input	deRIP_consensus	9699	2621.33333333333	2701.33333333333	1778.33333333333	2598	0.5	85_Y1_sc1.4_145_613_+/1-469	469	190	53	64	162	24.9	9938	0	9234	9433	23	36	59	22	10	32	91	1.33333333333333	0	1.33333333333333	18	42.5	60.5	10	5	15	12	14.3333333333333	26.3333333333333	103.166666666667	13	0	13	11	0	11	24	0	1	1	1
input	deRIP_consensus	9699	2621.33333333333	2701.33333333333	1778.33333333333	2598	0.5	86_Y1_sc1.59_12971_22319_+/1-9349	9349	2899	1738	1350	3362	33	9938	0	357	1803	429	74	503	868	8.5	876.5	1379.5	10	7	17	11	8	19	5	4.5	9.5	8	4	12	57.5	419	0	419	232	0	232	651	91	0	91	42
input	deRIP_consensus	9699	2621.33333333333	2701.33333333333	1778.33333333333	2598	0.5	87_Y1_sc1.5_1484671_1491805_-/1-7135	7135	2005	1785	1359	1986	44.1	9938	0	2567	3030	65	74	139	142	19.5	161.5	300.5	12	18	30	23	23	46	18	26	44	19	19.5	38.5	158.5	32	0	32	35	0	35	67	14	0	14	16
input	deRIP_consensus	9699	2621.33333333333	2701.33333333333	1778.33333333333	2598	0.5	88_Y1_sc1.5_1352670_1361870_-/1-9201	9201	2534	2346	1674	2647	43.7	9938	0	498	917	94	74	168	205	5.5	210.5	378.5	6	7	13	6	4.5	10.5	3	7	10	5	1	6	39.5	53	0	53	56	0	56	109	25	1	26	23
input	deRIP_consensus	9699	2621.33333333333	2701.33333333333	1778.33333333333	2598	0.5	89_Y1_sc1.5_1368668_1378061_-/1-9394	9394	2582	2393	1682	2737	43.4	9938	0	305	773	105	78	183	227	6.5	233.5	416.5	7	4	11	9	5	14	3	5.5	8.5	9	7	16	49.5	56	0	56	69	0	69	125	26	2	28	23
input	deRIP_consensus	9699	2621.33333333333	2701.33333333333	1778.33333333333	2598	0.5	90_Y1_sc1.5_1410675_1418016_-/1-7342	7342	2055	1834	1394	2059	44	9938	0	2357	2773	68	71	139	145	13	158	297	11	14	25	17	13	30	17	18	35	12	16.5	28.5	118.5	34	0	34	38	0	38	72	13	0	13	17
input	deRIP_consensus	9699	2621.33333333333	2701.33333333333	1778.33333333333	2598	0.5	91_Y1_sc1.5_1418009_1427392_-/1-9384	9384	2575	2393	1682	2734	43.4	9938	0	315	765	103	77	180	224	5.5	229.5	409.5	6	2	8	7	5	12	2	4.5	6.5	7	5	12	38.5	55	0	55	67	0	67	122	26	1	27	23
input	deRIP_consensus	9699	2621.33333333333	2701.33333333333	1778.33333333333	2598	0.5	92_Y1_sc1.5_1402004_1411364_-/1-9361	9361	2572	2397	1678	2714	43.5	9938	0	338	771	96	73	169	209	10	219	388	5.5	5	10.5	6	8	14	6	3	9	9	1	10	43.5	49	0	49	62	0	62	111	26	1	27	23
input	deRIP_consensus	9699	2621.33333333333	2701.33333333333	1778.33333333333	2598	0.5	93_Y1_sc1.5_1451347_1460706_-/1-9360	9360	2571	2397	1678	2714	43.5	9938	0	339	754	97	73	170	210	3.5	213.5	383.5	6	2	8	6	5	11	2	3.5	5.5	4	1	5	29.5	50	0	50	63	0	63	113	26	1	27	23
input	deRIP_consensus	9699	2621.33333333333	2701.33333333333	1778.33333333333	2598	0.5	94_Y1_sc1.5_1467323_1476716_-/1-9394	9394	2581	2393	1681	2739	43.4	9938	0	305	763	102	76	178	226	4.5	230.5	408.5	7	3	10	9	5	14	3	4.5	7.5	9	7	16	47.5	56	0	56	66	0	66	122	26	1	27	23
input	deRIP_consensus	9699	2621.33333333333	2701.33333333333	1778.33333333333	2598	0.5	95_Y1_sc1.5_1586331_1594765_-/1-8435	8435	2351	2137	1631	2316	44.7	9938	0	1265	1784	91.5	78	169.5	178	22	200	369.5	18	29	47	14	12	26	16	22	38	17.5	19	36.5	147.5	44	0	44	44.5	0	44.5	88.5	19	3	22	22
input	deRIP_consensus	9699	2621.33333333333	2701.33333333333	1778.33333333333	2598	0.5	96_Y1_sc1.5_1377346_1386708_-/1-9363	9363	2574	2390	1689	2710	43.6	9938	0	337	774	98	74	172	212	5.5	217.5	389.5	6	7	13	7	6	13	2	9.5	11.5	6	1	7	44.5	51	0	51	63	0	63	114	26	1	27	23
input	deRIP_consensus	9699	2621.33333333333	2701.33333333333	1778.33333333333	2598	0.5	97_Y1_sc1.5_1327995_1337354_-/1-9360	9360	2570	2397	1679	2714	43.5	9938	0	339	753	96	73	169	210	3.5	213.5	382.5	6	2	8	6	5	11	2	3.5	5.5	4	1	5	29.5	50	0	50	62	0	62	112	26	1	27	23
input	deRIP_consensus	9699	2621.33333333333	2701.33333333333	1778.33333333333	2598	0.5	98_Y1_sc1.66_8857_12210_+/1-3354	3354	870	927	644	913	46.8	9938	0	6355	6916	105	60	165	104	35	139	304	34	24	58	25	30	55	45	12	57	51	26	77	247	16	1	17	15	0	15	32	23	6	29	21
input	deRIP_consensus	9699	2621.33333333333	2701.33333333333	1778.33333333333	2598	0.5	99_Y1_sc1.5_1508874_1517319_-/1-8446	8446	2355	2141	1627	2323	44.6	9938	0	1254	1758	95	79	174	176	20	196	370	17	28	45	12	11	23	14	17	31	15.5	18	33.5	132.5	43	0	43	44	0	44	87	19	3	22	24
input	deRIP_consensus	9699	2621.33333333333	2701.33333333333	1778.33333333333	2598	0.5	100_Y1_sc1.5_1543229_1552599_-/1-9371	9371	2584	2385	1727	2675	43.9	9938	0	337	1067	109	89.5	198.5	221	40.5	261.5	460	17	35.5	52.5	45	39.5	84.5	17.5	29.5	47	43.5	30	73.5	257.5	42	1	43	59	0	59	102	25	3	28	22
input	deRIP_consensus	9699	2621.33333333333	2701.33333333333	1778.33333333333	2598	0.5	101_Y1_sc1.5_1310974_1319930_-/1-8957	8957	2957	1552	1153	3195	30.5	9938	0	822	2572	568	70	638	865.5	8.5	874	1512	6	6	12	12	15	27	3	4	7	10	3	13	59	395	0	395	270	0	270	665	108.5	0	108.5	66
input	deRIP_consensus	9699	2621.33333333333	2701.33333333333	1778.33333333333	2598	0.5	102_Y1_sc1.20_521350_521561_+/1-212	212	73	30	62	47	43.4	9938	0	9487	9540	3	35	38	6	2	8	46	0	0	0	1	3	4	1	0	1	1	1	2	7	3	0	3	2	0	2	5	0	0	0	0
input	deRIP_consensus	9699	2621.33333333333	2701.33333333333	1778.33333333333	2598	0.5	103_Y1_sc1.72_1_7904_-/1-7904	7904	2571	1426	1240	2667	33.7	9938	0	1807	3059	418	64	482	709	5	714	1196	2	2	4	4	9	13	4	7	11	10	6	16	44	365	0	365	220	0	220	585	80	1	81	36
input	deRIP_consensus	9699	2621.33333333333	2701.33333333333	1778.33333333333	2598	0.5	104_Y1_sc1.60_416_9812_-/1-9397	9397	2901	1901	1363	3232	34.7	9938	0	304	1570	420	73	493	718	4.5	722.5	1215.5	7	4	11	8	8	16	4	6.5	10.5	6	3	9	46.5	343	0	343	237	0	237	580	83	0	83	43
input	deRIP_consensus	9699	2621.33333333333	2701.33333333333	1778.33333333333	2598	0.5	105_Y1_sc1.5_1299887_1300119_+/1-233	233	93	33	30	77	27	9938	0	9471	9595	17	11	28	12	3	15	43	4	4	8	5	30.5	35.5	6	5	11	8	13	21	75.5	4	1	5	8	0	8	13	0	0	0	0
input	deRIP_consensus	9699	2621.33333333333	2701.33333333333	1778.33333333333	2598	0.5	106_Y1_sc1.97_1_2487_-/1-2487	2487	672	648	547	620	48	9938	0	7253	7459	21	23	44	29	8	37	81	10	8	18	10	11	21	7	10	17	16	12	28	84	4	0	4	3	0	3	7	6	3	9	8
input	deRIP_consensus	9699	2621.33333333333	2701.33333333333	1778.33333333333	2598	0.5	107_Y1_sc1.66_6_2425_+/1-2420	2420	695	583	470	672	43.5	9938	0	7279	7641	68	29	97	56	9	65	162	17	22	39	28	37	65	30	17	47	26	23	49	200	8	0	8	8	0	8	16	15	0	15	9
input	deRIP_consensus	9699	2621.33333333333	2701.33333333333	1778.33333333333	2598	0.5	108_Y1_sc1.66_14911_18822_+/1-3912	3912	1080	1010	741	1081	44.8	9938	0	5788	6406	115	53	168	98	23	121	289	37	33	70	43	55	98	48	23	71	53	36	89	328	16	1	17	15	0	15	32	23	0	23	16
input	deRIP_consensus	9699	2621.33333333333	2701.33333333333	1778.33333333333	2598	0.5	109_Y1_sc1.33_8_628_+/1-621	621	232	111	38	240	24	9938	0	9090	9413	27	12	39	38	21	59	98	12	4	16	40	78	118	17	5	22	15	41	56	212	8	0	8	8	1	9	17	0	2	2	1
input	deRIP_consensus	9699	2621.33333333333	2701.33333333333	1778.33333333333	2598	0.5	110_Y1_sc1.5_1438635_1442510_-/1-3876	3876	971	1085	836	984	49.6	9938	0	5829	6021	26	27	53	47	5	52	105	7	10	17	7	8	15	15	11	26	7	15.5	22.5	80.5	10	0	10	7	0	7	17	8	0	8	10
[truncated: 17 more columns]
