# Supplementary material for: In silico reversal of repeat-induced point mutation (RIP) identifies the origins of repeat families and uncovers obscured duplicated genes
Source: BMC Genomics. 2010 Nov 24;11:655. doi: 10.1186/1471-2164-11-655 (PMC3017866; doi:10.1186/1471-2164-11-655)
Supplement: Additional file 6 — List of predicted functional RecQ helicases in the S. nodorum genome. [file 1471-2164-11-655-S6.ZIP › highestgc/elsa_aln_2009_9_24_11_13_22_ripalign.txt]

Repeat class	Model	Model length	Model A Count	Model C Count	Model G Count	Model T Count	Model GC	Sequence	Seq Length	Seq A Count	Seq C Count	Seq G Count	Seq T Count	Seq GC	Alignment Length	Gaps(Model)	Gaps(Seq)	Mismatches	G->A	A->G	G<->A	C->T	T->C	C<->T	Transitions	G->C	C->G	G<->C	T->A	A->T	T<->A	G->T	T->G	G<->T	C->A	A->C	C<->A	Transversions	CA->TA	TA->CA	CA<->TA	TG->TA	TA->TG	TG<->TA	(CA<->TA)+(TG<->TA)	CC->TC	TC->CC	CC<->TC	GG->GA
ELSASN_sc1.26_324580_329718_-_1-5139	ELSASN_sc1.26_324580_329718_-_1-5139	5139	2106	697	729	1607	0.3	ELSASN_sc1.25_28380_28624_+/1-245	245	108	31	36	70	27.3	5273	0	4985	5115	13	5	18	6	3	9	27	0	1	1	4	4	8	0	1	1	0	2	2	12	5	0	5	3	1	4	9	0	0	0	3
ELSASN_sc1.26_324580_329718_-_1-5139	ELSASN_sc1.26_324580_329718_-_1-5139	5139	2106	697	729	1607	0.3	ELSASN_sc1.37_302790_303967_-/1-1178	1178	481	146	165	386	26.4	5273	0	3961	4034	24	10	34	27	11	38	72	0	0	0	1	0	1	0	0	0	0	0	0	1	13	7	20	7	2	9	29	3	0	3	4
ELSASN_sc1.26_324580_329718_-_1-5139	ELSASN_sc1.26_324580_329718_-_1-5139	5139	2106	697	729	1607	0.3	ELSASN_sc1.38_48952_49304_+/1-353	353	117	87	76	73	46.2	5273	0	4787	4925	11	25	36	8	40	48	84	2	3	5	7	13	20	4	12	16	3	9	12	53	1	14	15	0	4	4	19	1	1	2	0
ELSASN_sc1.26_324580_329718_-_1-5139	ELSASN_sc1.26_324580_329718_-_1-5139	5139	2106	697	729	1607	0.3	ELSASN_sc1.22_6304_6877_-/1-574	574	261	60	72	181	23	5273	0	4565	4607	16	4	20	13	8	21	41	0	0	0	1	0	1	0	0	0	0	0	0	1	4	2	6	6	1	7	13	1	0	1	3
ELSASN_sc1.26_324580_329718_-_1-5139	ELSASN_sc1.26_324580_329718_-_1-5139	5139	2106	697	729	1607	0.3	ELSASN_sc1.16_946114_949239_+/1-3126	3126	1345	354	386	1041	23.7	5273	0	2013	2241	77	28	105	90	32	122	227	0	0	0	1	0	1	0	0	0	0	0	0	1	39	14	53	24	11	35	88	8	1	9	9
ELSASN_sc1.26_324580_329718_-_1-5139	ELSASN_sc1.26_324580_329718_-_1-5139	5139	2106	697	729	1607	0.3	ELSASN_sc1.48_138664_139817_-/1-1154	1154	479	130	158	387	25	5273	0	3987	4063	26	6	32	35	6	41	73	0	0	0	1	0	1	0	0	0	0	0	0	1	16	1	17	8	1	9	26	3	0	3	4
ELSASN_sc1.26_324580_329718_-_1-5139	ELSASN_sc1.26_324580_329718_-_1-5139	5139	2106	697	729	1607	0.3	ELSASN_sc1.14_1_3062_+/1-3062	3062	1244	401	446	971	27.7	5273	0	2163	2491	51	53	104	65	49	114	218	0	1	1	9	10	19	0	1	1	1	2	3	24	33	15	48	12	19	31	79	4	3	7	5
ELSASN_sc1.26_324580_329718_-_1-5139	ELSASN_sc1.26_324580_329718_-_1-5139	5139	2106	697	729	1607	0.3	ELSASN_sc1.26_324580_329718_-/1-5139	5139	2106	697	729	1607	27.7	5273	0	0	0	0	0	0	0	0	0	0	0	0	0	0	0	0	0	0	0	0	0	0	0	0	0	0	0	0	0	0	0	0	0	0
ELSASN_sc1.26_324580_329718_-_1-5139	ELSASN_sc1.26_324580_329718_-_1-5139	5139	2106	697	729	1607	0.3	ELSASN_sc1.37_305806_309795_-/1-3990	3990	1696	503	501	1290	25.2	5273	0	1166	1470	89	37	126	94	55	149	275	0	0	0	1	6	7	1	1	2	1	2	3	12	50	23	73	30	13	43	116	11	3	14	12
ELSASN_sc1.26_324580_329718_-_1-5139	ELSASN_sc1.26_324580_329718_-_1-5139	5139	2106	697	729	1607	0.3	ELSASN_sc1.32_132309_137291_-/1-4983	4983	2027	694	722	1540	28.4	5273	0	156	573	63	84	147	91	113	204	351	2	1	3	18	19	37	5	6	11	9	6	15	66	40	56	96	16	28	44	140	7	5	12	7
ELSASN_sc1.26_324580_329718_-_1-5139	ELSASN_sc1.26_324580_329718_-_1-5139	5139	2106	697	729	1607	0.3	ELSASN_sc1.29_6583_7194_+/1-612	612	255	75	94	188	27.6	5273	0	4530	4570	8	6	14	16	7	23	37	0	0	0	0	0	0	0	0	0	0	0	0	0	7	3	10	3	0	3	13	2	0	2	2
ELSASN_sc1.26_324580_329718_-_1-5139	ELSASN_sc1.26_324580_329718_-_1-5139	5139	2106	697	729	1607	0.3	ELSASN_sc1.31_216_511_-/1-296	296	132	33	32	99	22	5273	0	4843	4862	8	1	9	8	0	8	17	0	0	0	0	2	2	0	0	0	0	0	0	2	6	0	6	4	0	4	10	1	0	1	0
ELSASN_sc1.26_324580_329718_-_1-5139	ELSASN_sc1.26_324580_329718_-_1-5139	5139	2106	697	729	1607	0.3	ELSASN_sc1.14_1014765_1017064_/1-2300	2300	969	290	294	747	25.4	5273	0	2848	3025	52	31	83	47	29	76	159	0	1	1	0	0	0	0	5	5	0	3	3	9	25	9	34	14	8	22	56	5	4	9	7
ELSASN_sc1.26_324580_329718_-_1-5139	ELSASN_sc1.26_324580_329718_-_1-5139	5139	2106	697	729	1607	0.3	ELSASN_sc1.9_1329649_1331433_-/1-1785	1785	767	203	208	607	23	5273	0	3363	3564	53	27	80	58	24	82	162	0	0	0	11	12	23	1	1	2	3	2	5	30	23	2	25	14	4	18	43	4	3	7	5
ELSASN_sc1.26_324580_329718_-_1-5139	ELSASN_sc1.26_324580_329718_-_1-5139	5139	2106	697	729	1607	0.3	ELSASN_sc1.22_8117_8582_-/1-466	466	189	61	52	164	24.2	5273	0	4676	4733	18	4	22	19	7	26	48	0	0	0	2	4	6	0	0	0	0	0	0	6	6	1	7	5	1	6	13	5	0	5	4
ELSASN_sc1.26_324580_329718_-_1-5139	ELSASN_sc1.26_324580_329718_-_1-5139	5139	2106	697	729	1607	0.3	ELSASN_sc1.45_196879_199882_-/1-3004	3004	1274	330	371	1029	23.3	5273	0	2139	2761	130	83	213	136	66	202	415	8	8	16	64	69	133	19	9	28	15	11	26	203	45	5	50	27	9	36	86	10	2	12	8
ELSASN_sc1.26_324580_329718_-_1-5139	ELSASN_sc1.26_324580_329718_-_1-5139	5139	2106	697	729	1607	0.3	ELSASN_sc1.16_972516_974535_+/1-2020	2020	850	244	258	668	24.9	5273	0	3123	3269	57	21	78	53	10	63	141	0	0	0	1	0	1	0	0	0	0	0	0	1	27	3	30	18	5	23	53	6	0	6	9
[truncated: 17 more columns]
