# Supplementary material for: In silico reversal of repeat-induced point mutation (RIP) identifies the origins of repeat families and uncovers obscured duplicated genes
Source: BMC Genomics. 2010 Nov 24;11:655. doi: 10.1186/1471-2164-11-655 (PMC3017866; doi:10.1186/1471-2164-11-655)
Supplement: Additional file 6 — List of predicted functional RecQ helicases in the S. nodorum genome. [file 1471-2164-11-655-S6.ZIP › highestgc/molly_aln_2009_9_24_11_13_36_ripalign.txt]

Repeat class	Model	Model length	Model A Count	Model C Count	Model G Count	Model T Count	Model GC	Sequence	Seq Length	Seq A Count	Seq C Count	Seq G Count	Seq T Count	Seq GC	Alignment Length	Gaps(Model)	Gaps(Seq)	Mismatches	G->A	A->G	G<->A	C->T	T->C	C<->T	Transitions	G->C	C->G	G<->C	T->A	A->T	T<->A	G->T	T->G	G<->T	C->A	A->C	C<->A	Transversions	CA->TA	TA->CA	CA<->TA	TG->TA	TA->TG	TG<->TA	(CA<->TA)+(TG<->TA)	CC->TC	TC->CC	CC<->TC	GG->GA
MOLLYSN_sc1.12_767912_769436_+_1-1525	MOLLYSN_sc1.12_767912_769436_+_1-1525	1525	426	386	375	338	0.5	MOLLYSN_sc1.1_2264_4019_+/1-1756	1756	672	232	251	601	27.5	1946	0	22	1020	158	45	203	173	34	207	410	30	24	54	59	64	123	55	15	70	64	24	88	335	59	2	61	48	2	50	111	11	1	12	9
MOLLYSN_sc1.12_767912_769436_+_1-1525	MOLLYSN_sc1.12_767912_769436_+_1-1525	1525	426	386	375	338	0.5	MOLLYSN_sc1.14_435933_437795_+/1-1863	1863	693	252	292	626	29.2	1946	0	22	1116	155	41	196	175	30	205	401	28	29	57	59	59	118	57	18	75	54	29	83	333	65	1	66	48	1	49	115	12	1	13	10
MOLLYSN_sc1.12_767912_769436_+_1-1525	MOLLYSN_sc1.12_767912_769436_+_1-1525	1525	426	386	375	338	0.5	MOLLYSN_sc1.29_1157_2010_+/1-854	854	315	116	119	304	27.5	1946	0	709	1158	89	17	106	100	18	118	224	17	16	33	32	38	70	30	11	41	31	12	43	187	29	1	30	32	0	32	62	11	0	11	2
MOLLYSN_sc1.12_767912_769436_+_1-1525	MOLLYSN_sc1.12_767912_769436_+_1-1525	1525	426	386	375	338	0.5	MOLLYSN_sc1.50_7375_9245_-/1-1871	1871	752	204	236	679	23.5	1946	0	22	1173	175	37	212	196	29	225	437	23	22	45	64	70	134	67	13	80	65	22	87	346	71	1	72	51	1	52	124	13	1	14	8
MOLLYSN_sc1.12_767912_769436_+_1-1525	MOLLYSN_sc1.12_767912_769436_+_1-1525	1525	426	386	375	338	0.5	MOLLYSN_sc1.40_34597_36460_-/1-1864	1864	691	267	295	611	30.2	1946	0	22	1108	147	41	188	165	39	204	392	30	28	58	58	59	117	55	19	74	55	29	84	333	62	2	64	44	1	45	109	13	2	15	6
MOLLYSN_sc1.12_767912_769436_+_1-1525	MOLLYSN_sc1.12_767912_769436_+_1-1525	1525	426	386	375	338	0.5	MOLLYSN_sc1.67_1632_2956_+/1-1325	1325	483	205	179	458	29	1946	0	238	917	135	32	167	149	33	182	349	27	23	50	51	57	108	46	15	61	50	23	73	292	53	2	55	40	2	42	97	12	1	13	5
MOLLYSN_sc1.12_767912_769436_+_1-1525	MOLLYSN_sc1.12_767912_769436_+_1-1525	1525	426	386	375	338	0.5	MOLLYSN_sc1.5_1294426_1296293_/1-1868	1868	709	241	281	637	27.9	1946	0	17	1117	156	38	194	174	33	207	401	25	28	53	61	65	126	61	16	77	59	24	83	339	65	1	66	50	2	52	118	15	1	16	9
MOLLYSN_sc1.12_767912_769436_+_1-1525	MOLLYSN_sc1.12_767912_769436_+_1-1525	1525	426	386	375	338	0.5	MOLLYSN_sc1.11_1274684_1275933/1-1250	1250	485	141	194	430	26.8	1946	0	614	1406	98	27	125	114	21	135	260	12	11	23	37	40	77	39	10	49	33	11	44	193	47	0	47	29	1	30	77	6	0	6	9
MOLLYSN_sc1.12_767912_769436_+_1-1525	MOLLYSN_sc1.12_767912_769436_+_1-1525	1525	426	386	375	338	0.5	MOLLYSN_sc1.48_7086_8174_+/1-1089	1089	437	128	153	371	25.8	1946	0	776	1485	79	21	100	88	16	104	204	10	12	22	29	35	64	35	6	41	27	11	38	165	41	0	41	23	1	24	65	3	0	3	6
MOLLYSN_sc1.12_767912_769436_+_1-1525	MOLLYSN_sc1.12_767912_769436_+_1-1525	1525	426	386	375	338	0.5	MOLLYSN_sc1.7_204043_205906_-/1-1864	1864	697	258	290	619	29.4	1946	0	21	1119	151	38	189	175	36	211	400	31	28	59	61	61	122	55	19	74	55	28	83	338	66	2	68	45	1	46	114	12	2	14	11
MOLLYSN_sc1.12_767912_769436_+_1-1525	MOLLYSN_sc1.12_767912_769436_+_1-1525	1525	426	386	375	338	0.5	MOLLYSN_sc1.29_7264_8132_+/1-869	869	349	98	123	299	25.4	1946	0	983	1582	54	11	65	68	13	81	146	5	10	15	24	25	49	29	4	33	19	10	29	126	31	0	31	11	0	11	42	5	0	5	7
MOLLYSN_sc1.12_767912_769436_+_1-1525	MOLLYSN_sc1.12_767912_769436_+_1-1525	1525	426	386	375	338	0.5	MOLLYSN_sc1.33_377978_379845_-/1-1868	1868	704	250	281	633	28.4	1946	0	20	1129	157	40	197	176	38	214	411	32	27	59	57	62	119	53	17	70	60	27	87	335	64	1	65	45	1	46	111	12	1	13	7
MOLLYSN_sc1.12_767912_769436_+_1-1525	MOLLYSN_sc1.12_767912_769436_+_1-1525	1525	426	386	375	338	0.5	MOLLYSN_sc1.4_10448_11356_-/1-909	909	346	117	123	323	26.4	1946	0	650	1128	101	20	121	108	18	126	247	18	14	32	34	39	73	30	10	40	39	13	52	197	30	1	31	31	0	31	62	8	1	9	2
MOLLYSN_sc1.12_767912_769436_+_1-1525	MOLLYSN_sc1.12_767912_769436_+_1-1525	1525	426	386	375	338	0.5	MOLLYSN_sc1.5_1303299_1305158_/1-1860	1860	705	241	274	640	27.7	1946	0	19	1110	157	38	195	177	31	208	403	28	26	54	61	65	126	60	16	76	55	23	78	334	66	1	67	48	2	50	117	14	1	15	10
MOLLYSN_sc1.12_767912_769436_+_1-1525	MOLLYSN_sc1.12_767912_769436_+_1-1525	1525	426	386	375	338	0.5	MOLLYSN_sc1.32_129308_131171_+/1-1864	1864	732	234	253	645	26.1	1946	0	21	1123	164	33	197	179	32	211	408	27	23	50	62	66	128	59	15	74	60	22	82	334	69	2	71	50	1	51	122	14	1	15	13
MOLLYSN_sc1.12_767912_769436_+_1-1525	MOLLYSN_sc1.12_767912_769436_+_1-1525	1525	426	386	375	338	0.5	MOLLYSN_sc1.15_1002251_1004122/1-1872	1872	724	245	269	634	27.5	1946	0	23	1144	165	42	207	177	32	209	416	27	19	46	61	63	124	58	17	75	64	26	90	335	65	1	66	50	1	51	117	12	1	13	7
MOLLYSN_sc1.12_767912_769436_+_1-1525	MOLLYSN_sc1.12_767912_769436_+_1-1525	1525	426	386	375	338	0.5	MOLLYSN_sc1.4_46_392_-/1-347	347	156	27	48	116	21.6	1946	0	1256	1467	31	6	37	36	4	40	77	2	4	6	13	10	23	14	2	16	8	3	11	56	17	0	17	5	0	5	22	0	0	0	3
MOLLYSN_sc1.12_767912_769436_+_1-1525	MOLLYSN_sc1.12_767912_769436_+_1-1525	1525	426	386	375	338	0.5	MOLLYSN_sc1.8_243088_243482_-/1-395	395	129	87	114	65	50.9	1946	0	1281	1548	16	19	35	9	13	22	57	6	5	11	12	4	16	11	5	16	6	10	16	59	3	2	5	2	1	3	8	1	1	2	2
MOLLYSN_sc1.12_767912_769436_+_1-1525	MOLLYSN_sc1.12_767912_769436_+_1-1525	1525	426	386	375	338	0.5	MOLLYSN_sc1.34_367968_369250_-/1-1283	1283	533	114	160	476	21.4	1946	0	585	1414	120	18	138	132	15	147	285	9	9	18	43	45	88	45	6	51	35	9	44	201	55	0	55	33	0	33	88	6	0	6	7
MOLLYSN_sc1.12_767912_769436_+_1-1525	MOLLYSN_sc1.12_767912_769436_+_1-1525	1525	426	386	375	338	0.5	MOLLYSN_sc1.11_24270_25054_-/1-785	785	292	114	112	267	28.8	1946	0	762	1176	84	21	105	88	16	104	209	15	12	27	32	32	64	28	11	39	37	16	53	183	25	0	25	25	1	26	51	7	1	8	5
MOLLYSN_sc1.12_767912_769436_+_1-1525	MOLLYSN_sc1.12_767912_769436_+_1-1525	1525	426	386	375	338	0.5	MOLLYSN_sc1.28_413823_414835_+/1-1013	1013	421	114	97	381	20.8	1946	0	546	1084	127	12	139	125	20	145	284	12	11	23	38	43	81	45	11	56	49	11	60	220	40	0	40	41	0	41	81	11	1	12	3
MOLLYSN_sc1.12_767912_769436_+_1-1525	MOLLYSN_sc1.12_767912_769436_+_1-1525	1525	426	386	375	338	0.5	MOLLYSN_sc1.34_371255_371589_+/1-335	335	119	60	44	112	31	1946	0	1212	1402	27	12	39	41	11	52	91	3	5	8	16	10	26	13	4	17	14	12	26	77	11	2	13	6	1	7	20	2	1	3	0
MOLLYSN_sc1.12_767912_769436_+_1-1525	MOLLYSN_sc1.12_767912_769436_+_1-1525	1525	426	386	375	338	0.5	MOLLYSN_sc1.6_1228321_1230159_/1-1839	1839	679	263	295	602	30.3	1946	0	22	1100	154	41	195	175	39	214	409	32	28	60	60	60	120	53	17	70	55	28	83	333	63	1	64	46	1	47	111	13	2	15	8
MOLLYSN_sc1.12_767912_769436_+_1-1525	MOLLYSN_sc1.12_767912_769436_+_1-1525	1525	426	386	375	338	0.5	MOLLYSN_sc1.8_685525_685959_-/1-435	435	192	39	68	136	24.6	1946	0	1407	1774	13	1	14	10	2	12	26	1	2	3	7	4	11	6	0	6	3	1	4	24	4	0	4	0	0	0	4	0	0	0	3
MOLLYSN_sc1.12_767912_769436_+_1-1525	MOLLYSN_sc1.12_767912_769436_+_1-1525	1525	426	386	375	338	0.5	MOLLYSN_sc1.11_1270542_1272406/1-1865	1865	702	254	283	626	28.8	1946	0	19	1121	151	41	192	175	38	213	405	27	20	47	60	62	122	62	17	79	64	26	90	338	65	1	66	47	0	47	113	10	1	11	8
MOLLYSN_sc1.12_767912_769436_+_1-1525	MOLLYSN_sc1.12_767912_769436_+_1-1525	1525	426	386	375	338	0.5	MOLLYSN_sc1.58_25648_25899_+/1-252	252	100	25	32	95	22.6	1946	0	1279	1414	24	7	31	39	6	45	76	2	5	7	9	10	19	13	3	16	8	3	11	53	18	0	18	5	0	5	23	1	0	1	3
MOLLYSN_sc1.12_767912_769436_+_1-1525	MOLLYSN_sc1.12_767912_769436_+_1-1525	1525	426	386	375	338	0.5	MOLLYSN_sc1.7_207534_209401_-/1-1868	1868	707	272	281	608	29.6	1946	0	22	1111	159	38	197	158	36	194	391	30	29	59	58	60	118	55	19	74	54	28	82	333	62	1	63	46	1	47	110	12	2	14	8
MOLLYSN_sc1.12_767912_769436_+_1-1525	MOLLYSN_sc1.12_767912_769436_+_1-1525	1525	426	386	375	338	0.5	MOLLYSN_sc1.19_25973_27181_+/1-1209	1209	360	281	304	264	48.4	1946	0	336	901	69	64	133	58	53	111	244	30	44	74	42	32	74	33	28	61	50	42	92	301	8	10	18	9	3	12	30	7	4	11	4
MOLLYSN_sc1.12_767912_769436_+_1-1525	MOLLYSN_sc1.12_767912_769436_+_1-1525	1525	426	386	375	338	0.5	MOLLYSN_sc1.63_10527_12396_+/1-1870	1870	718	250	272	630	27.9	1946	0	21	1135	158	39	197	177	37	214	411	29	24	53	62	65	127	57	16	73	60	24	84	337	68	3	71	47	1	48	119	14	1	15	9
MOLLYSN_sc1.12_767912_769436_+_1-1525	MOLLYSN_sc1.12_767912_769436_+_1-1525	1525	426	386	375	338	0.5	MOLLYSN_sc1.18_882207_884071_+/1-1865	1865	729	238	258	640	26.6	1946	0	22	1129	163	31	194	182	35	217	411	24	28	52	63	64	127	61	14	75	56	24	80	334	67	0	67	48	1	49	116	12	1	13	10
MOLLYSN_sc1.12_767912_769436_+_1-1525	MOLLYSN_sc1.12_767912_769436_+_1-1525	1525	426	386	375	338	0.5	MOLLYSN_sc1.36_327417_327871_-/1-455	455	203	41	60	151	22.2	1946	0	1219	1524	35	8	43	42	8	50	93	3	2	5	14	12	26	16	1	17	11	4	15	63	18	0	18	5	0	5	23	1	0	1	4
MOLLYSN_sc1.12_767912_769436_+_1-1525	MOLLYSN_sc1.12_767912_769436_+_1-1525	1525	426	386	375	338	0.5	MOLLYSN_sc1.4_2328_3097_-/1-770	770	314	78	96	282	22.6	1946	0	891	1342	65	15	80	86	13	99	179	9	8	17	25	26	51	30	5	35	24	9	33	136	41	0	41	16	1	17	58	3	0	3	5
MOLLYSN_sc1.12_767912_769436_+_1-1525	MOLLYSN_sc1.12_767912_769436_+_1-1525	1525	426	386	375	338	0.5	MOLLYSN_sc1.32_370148_372013_+/1-1866	1866	706	259	280	621	28.9	1946	0	22	1124	158	38	196	174	36	210	406	29	27	56	58	58	116	56	19	75	56	30	86	333	64	2	66	48	1	49	115	14	1	15	10
MOLLYSN_sc1.12_767912_769436_+_1-1525	MOLLYSN_sc1.12_767912_769436_+_1-1525	1525	426	386	375	338	0.5	MOLLYSN_sc1.67_9984_10558_+/1-575	575	230	66	109	170	30.4	1946	0	1274	1713	21	7	28	26	7	33	61	2	3	5	12	8	20	13	3	16	8	5	13	54	13	0	13	3	0	3	16	1	0	1	4
MOLLYSN_sc1.12_767912_769436_+_1-1525	MOLLYSN_sc1.12_767912_769436_+_1-1525	1525	426	386	375	338	0.5	MOLLYSN_sc1.45_207938_209809_-/1-1872	1872	743	241	250	638	26.2	1946	0	21	1139	164	38	202	178	35	213	415	28	22	50	62	62	124	57	15	72	63	26	89	335	67	1	68	48	1	49	117	14	1	15	8
MOLLYSN_sc1.12_767912_769436_+_1-1525	MOLLYSN_sc1.12_767912_769436_+_1-1525	1525	426	386	375	338	0.5	MOLLYSN_sc1.1_17177_19039_-/1-1863	1863	683	278	301	601	31.1	1946	0	22	1115	152	49	201	159	39	198	399	31	24	55	56	58	114	54	19	73	62	30	92	334	58	1	59	45	0	45	104	15	2	17	8
MOLLYSN_sc1.12_767912_769436_+_1-1525	MOLLYSN_sc1.12_767912_769436_+_1-1525	1525	426	386	375	338	0.5	MOLLYSN_sc1.9_1331434_1331867_/1-434	434	157	66	52	159	27.2	1946	0	1113	1351	41	10	51	56	10	66	117	9	4	13	16	16	32	16	7	23	20	11	31	99	15	0	15	13	1	14	29	4	1	5	1
MOLLYSN_sc1.12_767912_769436_+_1-1525	MOLLYSN_sc1.12_767912_769436_+_1-1525	1525	426	386	375	338	0.5	MOLLYSN_sc1.4_894_1093_-/1-200	200	81	20	31	68	25.5	1946	0	1525	1725	0	0	0	0	0	0	0	0	0	0	0	0	0	0	0	0	0	0	0	0	0	0	0	0	0	0	0	0	0	0	0
MOLLYSN_sc1.12_767912_769436_+_1-1525	MOLLYSN_sc1.12_767912_769436_+_1-1525	1525	426	386	375	338	0.5	MOLLYSN_sc1.26_2616_3301_-/1-686	686	281	71	84	250	22.6	1946	0	856	1228	90	11	101	87	11	98	199	14	10	24	24	31	55	27	10	37	32	8	40	156	20	1	21	28	0	28	49	4	0	4	3
MOLLYSN_sc1.12_767912_769436_+_1-1525	MOLLYSN_sc1.12_767912_769436_+_1-1525	1525	426	386	375	338	0.5	MOLLYSN_sc1.12_767912_769436_+/1-1525	1525	426	386	375	338	49.9	1946	0	0	0	0	0	0	0	0	0	0	0	0	0	0	0	0	0	0	0	0	0	0	0	0	0	0	0	0	0	0	0	0	0	0
[truncated: 17 more columns]
