# Supplementary material for: In silico reversal of repeat-induced point mutation (RIP) identifies the origins of repeat families and uncovers obscured duplicated genes
Source: BMC Genomics. 2010 Nov 24;11:655. doi: 10.1186/1471-2164-11-655 (PMC3017866; doi:10.1186/1471-2164-11-655)
Supplement: Additional file 6 — List of predicted functional RecQ helicases in the S. nodorum genome. [file 1471-2164-11-655-S6.ZIP › highestgc/pixie_aln_2009_9_24_11_13_45_ripalign.txt]

Repeat class	Model	Model length	Model A Count	Model C Count	Model G Count	Model T Count	Model GC	Sequence	Seq Length	Seq A Count	Seq C Count	Seq G Count	Seq T Count	Seq GC	Alignment Length	Gaps(Model)	Gaps(Seq)	Mismatches	G->A	A->G	G<->A	C->T	T->C	C<->T	Transitions	G->C	C->G	G<->C	T->A	A->T	T<->A	G->T	T->G	G<->T	C->A	A->C	C<->A	Transversions	CA->TA	TA->CA	CA<->TA	TG->TA	TA->TG	TG<->TA	(CA<->TA)+(TG<->TA)	CC->TC	TC->CC	CC<->TC	GG->GA
PixieSN_sc1.64_3359_5201_+_1-1843	PixieSN_sc1.64_3359_5201_+_1-1843	1843	681	275	312	575	0.3	PixieSN_sc1.10_36744_38478_-/1-1735	1735	708	211	223	593	25	1918	0	112	355	79	17	96	71	20	91	187	5	2	7	11	15	26	4	2	6	7	6	13	52	23	3	26	18	2	20	46	6	1	7	3
PixieSN_sc1.64_3359_5201_+_1-1843	PixieSN_sc1.64_3359_5201_+_1-1843	1843	681	275	312	575	0.3	PixieSN_sc1.13_691727_693522_+/1-1796	1796	707	223	255	611	26.6	1918	0	50	328	73	29	102	82	36	118	220	7	3	10	12	16	28	2	4	6	5	6	11	55	23	9	32	25	8	33	65	6	1	7	1
PixieSN_sc1.64_3359_5201_+_1-1843	PixieSN_sc1.64_3359_5201_+_1-1843	1843	681	275	312	575	0.3	PixieSN_sc1.8_1357388_1359138_/1-1751	1751	701	198	242	610	25.1	1918	0	100	368	76	26	102	85	30	115	217	1	0	1	11	17	28	0	4	4	5	5	10	43	24	6	30	22	4	26	56	7	0	7	3
PixieSN_sc1.64_3359_5201_+_1-1843	PixieSN_sc1.64_3359_5201_+_1-1843	1843	681	275	312	575	0.3	PixieSN_sc1.35_10207_11032_-/1-826	826	336	90	99	301	22.9	1918	0	1020	1188	44	12	56	55	10	65	121	5	1	6	8	12	20	4	4	8	7	3	10	44	15	2	17	11	0	11	28	3	0	3	5
PixieSN_sc1.64_3359_5201_+_1-1843	PixieSN_sc1.64_3359_5201_+_1-1843	1843	681	275	312	575	0.3	PixieSN_sc1.12_496592_497151_+/1-560	560	169	119	157	115	49.3	1918	0	1286	1518	18	64	82	14	43	57	139	10	6	16	16	11	27	8	14	22	4	21	25	90	2	17	19	2	15	17	36	0	2	2	3
PixieSN_sc1.64_3359_5201_+_1-1843	PixieSN_sc1.64_3359_5201_+_1-1843	1843	681	275	312	575	0.3	PixieSN_sc1.37_313407_315257_-/1-1851	1851	726	235	261	629	26.8	1918	0	3	291	78	26	104	77	32	109	213	5	7	12	10	14	24	6	3	9	9	10	19	64	28	12	40	26	7	33	73	5	1	6	7
PixieSN_sc1.64_3359_5201_+_1-1843	PixieSN_sc1.64_3359_5201_+_1-1843	1843	681	275	312	575	0.3	PixieSN_sc1.17_4265_5965_-/1-1701	1701	701	202	222	576	24.9	1918	0	148	329	75	14	89	66	13	79	168	1	1	2	1	0	1	2	0	2	2	0	2	7	26	2	28	24	2	26	54	2	1	3	4
PixieSN_sc1.64_3359_5201_+_1-1843	PixieSN_sc1.64_3359_5201_+_1-1843	1843	681	275	312	575	0.3	PixieSN_sc1.21_715828_716151_+/1-324	324	133	45	35	111	24.7	1918	0	1522	1619	16	9	25	20	5	25	50	5	1	6	8	12	20	4	2	6	6	6	12	44	4	0	4	2	0	2	6	0	0	0	1
PixieSN_sc1.64_3359_5201_+_1-1843	PixieSN_sc1.64_3359_5201_+_1-1843	1843	681	275	312	575	0.3	PixieSN_sc1.41_143753_145499_-/1-1747	1747	704	190	235	618	24.3	1918	0	98	365	80	28	108	85	21	106	214	2	0	2	15	18	33	3	3	6	5	5	10	51	23	3	26	21	5	26	52	8	1	9	2
PixieSN_sc1.64_3359_5201_+_1-1843	PixieSN_sc1.64_3359_5201_+_1-1843	1843	681	275	312	575	0.3	PixieSN_sc1.37_303966_305821_-/1-1856	1856	720	276	288	572	30.4	1918	0	3	555	95	71	166	71	76	147	313	14	13	27	52	47	99	20	17	37	33	27	60	223	18	17	35	20	11	31	66	4	4	8	4
PixieSN_sc1.64_3359_5201_+_1-1843	PixieSN_sc1.64_3359_5201_+_1-1843	1843	681	275	312	575	0.3	PixieSN_sc1.67_574_1631_+/1-1058	1058	402	142	143	371	26.9	1918	0	795	979	42	22	64	44	22	66	130	0	2	2	13	15	28	4	2	6	3	5	8	44	12	5	17	14	3	17	34	1	1	2	2
PixieSN_sc1.64_3359_5201_+_1-1843	PixieSN_sc1.64_3359_5201_+_1-1843	1843	681	275	312	575	0.3	PixieSN_sc1.23_554824_556570_+/1-1747	1747	704	194	237	612	24.7	1918	0	99	361	83	29	112	84	24	108	220	1	0	1	10	15	25	0	4	4	4	5	9	39	27	5	32	27	8	35	67	5	0	5	6
PixieSN_sc1.64_3359_5201_+_1-1843	PixieSN_sc1.64_3359_5201_+_1-1843	1843	681	275	312	575	0.3	PixieSN_sc1.24_75_1831_+/1-1757	1757	688	210	248	611	26.1	1918	0	98	372	67	27	94	78	23	101	195	3	0	3	18	19	37	3	4	7	7	13	20	67	25	4	29	19	6	25	54	6	1	7	5
PixieSN_sc1.64_3359_5201_+_1-1843	PixieSN_sc1.64_3359_5201_+_1-1843	1843	681	275	312	575	0.3	PixieSN_sc1.33_380578_381162_-/1-585	585	227	76	109	173	31.6	1918	0	1263	1372	20	15	35	14	13	27	62	3	4	7	4	9	13	6	3	9	5	8	13	42	8	5	13	7	3	10	23	1	0	1	1
PixieSN_sc1.64_3359_5201_+_1-1843	PixieSN_sc1.64_3359_5201_+_1-1843	1843	681	275	312	575	0.3	PixieSN_sc1.41_150727_152481_-/1-1755	1755	713	197	230	615	24.3	1918	0	98	374	78	21	99	85	24	109	208	3	0	3	19	20	39	2	3	5	5	6	11	58	29	8	37	23	5	28	65	7	0	7	5
PixieSN_sc1.64_3359_5201_+_1-1843	PixieSN_sc1.64_3359_5201_+_1-1843	1843	681	275	312	575	0.3	PixieSN_sc1.33_381264_382375_-/1-1112	1112	418	172	155	367	29.4	1918	0	734	905	35	20	55	39	30	69	124	4	1	5	10	10	20	4	2	6	7	6	13	44	11	6	17	7	1	8	25	1	1	2	3
PixieSN_sc1.64_3359_5201_+_1-1843	PixieSN_sc1.64_3359_5201_+_1-1843	1843	681	275	312	575	0.3	PixieSN_sc1.28_445813_447559_+/1-1747	1747	706	206	232	603	25.1	1918	0	98	344	76	23	99	71	22	93	192	2	0	2	16	17	33	4	2	6	5	6	11	52	24	3	27	20	6	26	53	6	1	7	6
PixieSN_sc1.64_3359_5201_+_1-1843	PixieSN_sc1.64_3359_5201_+_1-1843	1843	681	275	312	575	0.3	PixieSN_sc1.18_886227_888073_+/1-1847	1847	744	212	240	651	24.5	1918	0	2	283	85	16	101	86	20	106	207	5	5	10	12	16	28	8	3	11	9	10	19	68	27	3	30	26	1	27	57	4	0	4	3
PixieSN_sc1.64_3359_5201_+_1-1843	PixieSN_sc1.64_3359_5201_+_1-1843	1843	681	275	312	575	0.3	PixieSN_sc1.7_559251_559483_+/1-233	233	50	72	54	57	54.1	1918	0	1631	1792	9	27	36	11	21	32	68	6	7	13	7	14	21	9	10	19	3	16	19	72	0	3	3	0	4	4	7	0	0	0	0
PixieSN_sc1.64_3359_5201_+_1-1843	PixieSN_sc1.64_3359_5201_+_1-1843	1843	681	275	312	575	0.3	PixieSN_sc1.56_26809_28652_-/1-1844	1844	712	245	282	605	28.6	1918	0	1	146	49	18	67	53	23	76	143	0	0	0	0	0	0	0	0	0	0	0	0	0	21	8	29	19	6	25	54	4	2	6	6
PixieSN_sc1.64_3359_5201_+_1-1843	PixieSN_sc1.64_3359_5201_+_1-1843	1843	681	275	312	575	0.3	PixieSN_sc1.1_19893_21245_-/1-1353	1353	550	162	140	501	22.3	1918	0	501	752	81	14	95	78	18	96	191	5	1	6	11	11	22	5	2	7	7	7	14	49	16	2	18	19	1	20	38	7	0	7	3
PixieSN_sc1.64_3359_5201_+_1-1843	PixieSN_sc1.64_3359_5201_+_1-1843	1843	681	275	312	575	0.3	PixieSN_sc1.25_485958_486159_+/1-202	202	86	36	17	63	26.2	1918	0	1644	1729	12	9	21	12	8	20	41	5	0	5	10	8	18	4	0	4	10	4	14	41	3	4	7	1	1	2	9	0	0	0	0
PixieSN_sc1.64_3359_5201_+_1-1843	PixieSN_sc1.64_3359_5201_+_1-1843	1843	681	275	312	575	0.3	PixieSN_sc1.33_15625_17370_+/1-1746	1746	686	203	254	603	26.2	1918	0	100	344	65	32	97	77	27	104	201	2	0	2	11	14	25	1	2	3	5	5	10	40	24	6	30	24	6	30	60	5	0	5	7
PixieSN_sc1.64_3359_5201_+_1-1843	PixieSN_sc1.64_3359_5201_+_1-1843	1843	681	275	312	575	0.3	PixieSN_sc1.51_11452_12085_-/1-634	634	251	80	86	217	26.2	1918	0	1211	1332	20	11	31	32	8	40	71	5	2	7	8	11	19	6	4	10	8	4	12	48	12	3	15	4	0	4	19	4	0	4	2
PixieSN_sc1.64_3359_5201_+_1-1843	PixieSN_sc1.64_3359_5201_+_1-1843	1843	681	275	312	575	0.3	PixieSN_sc1.9_44701_46546_+/1-1846	1846	721	245	265	615	27.6	1918	0	1	275	71	26	97	68	37	105	202	5	5	10	11	15	26	8	4	12	10	10	20	68	23	9	32	22	7	29	61	6	1	7	4
PixieSN_sc1.64_3359_5201_+_1-1843	PixieSN_sc1.64_3359_5201_+_1-1843	1843	681	275	312	575	0.3	PixieSN_sc1.64_3359_5201_+/1-1843	1843	681	275	312	575	31.9	1918	0	0	0	0	0	0	0	0	0	0	0	0	0	0	0	0	0	0	0	0	0	0	0	0	0	0	0	0	0	0	0	0	0	0
PixieSN_sc1.64_3359_5201_+_1-1843	PixieSN_sc1.64_3359_5201_+_1-1843	1843	681	275	312	575	0.3	PixieSN_sc1.8_359693_361537_+/1-1845	1845	703	266	286	590	29.9	1918	0	3	276	63	39	102	57	47	104	206	8	7	15	11	14	25	4	4	8	7	7	14	62	16	12	28	13	9	22	50	3	2	5	3
PixieSN_sc1.64_3359_5201_+_1-1843	PixieSN_sc1.64_3359_5201_+_1-1843	1843	681	275	312	575	0.3	PixieSN_sc1.23_556986_558832_+/1-1847	1847	752	196	244	655	23.8	1918	0	1	221	85	14	99	92	12	104	203	1	1	2	3	3	6	0	1	1	2	1	3	12	32	3	35	30	2	32	67	4	0	4	3
[truncated: 17 more columns]
