# Supplementary material for: In silico reversal of repeat-induced point mutation (RIP) identifies the origins of repeat families and uncovers obscured duplicated genes
Source: BMC Genomics. 2010 Nov 24;11:655. doi: 10.1186/1471-2164-11-655 (PMC3017866; doi:10.1186/1471-2164-11-655)
Supplement: Additional file 6 — List of predicted functional RecQ helicases in the S. nodorum genome. [file 1471-2164-11-655-S6.ZIP › highestgc/r10_aln_2009_9_24_11_13_52_ripalign.txt]

Repeat class	Model	Model length	Model A Count	Model C Count	Model G Count	Model T Count	Model GC	Sequence	Seq Length	Seq A Count	Seq C Count	Seq G Count	Seq T Count	Seq GC	Alignment Length	Gaps(Model)	Gaps(Seq)	Mismatches	G->A	A->G	G<->A	C->T	T->C	C<->T	Transitions	G->C	C->G	G<->C	T->A	A->T	T<->A	G->T	T->G	G<->T	C->A	A->C	C<->A	Transversions	CA->TA	TA->CA	CA<->TA	TG->TA	TA->TG	TG<->TA	(CA<->TA)+(TG<->TA)	CC->TC	TC->CC	CC<->TC	GG->GA
R10_sc1.63_461_1706_+_1-1246	R10_sc1.63_461_1706_+_1-1246	1246	271	293	334	348	0.5	R10_sc1.45_209792_210019_+/1-228	228	94	23	28	83	22.4	1360	0	1029	1173	27	8	35	27	4	31	66	3	6	9	14	10	24	9	5	14	17	3	20	67	8	1	9	9	0	9	18	0	0	0	1
R10_sc1.63_461_1706_+_1-1246	R10_sc1.63_461_1706_+_1-1246	1246	271	293	334	348	0.5	R10_sc1.51_1_799_-/1-799	799	281	125	105	288	28.8	1360	0	448	638	105	1	106	80	3	83	189	0	0	0	0	0	0	0	0	0	0	0	0	0	26	1	27	54	1	55	82	14	0	14	9
R10_sc1.63_461_1706_+_1-1246	R10_sc1.63_461_1706_+_1-1246	1246	271	293	334	348	0.5	R10_sc1.8_1385917_1386701_+/1-785	785	274	116	94	301	26.8	1360	0	488	818	101	6	107	89	17	106	213	5	7	12	16	16	32	23	7	30	12	4	16	90	16	3	19	41	1	42	61	5	0	5	9
R10_sc1.63_461_1706_+_1-1246	R10_sc1.63_461_1706_+_1-1246	1246	271	293	334	348	0.5	R10_sc1.57_25956_26889_-/1-934	934	362	90	92	390	19.5	1360	0	320	708	166	7	173	127	9	136	309	6	3	9	14	14	28	16	7	23	9	2	11	71	24	0	24	69	1	70	94	11	0	11	10
R10_sc1.63_461_1706_+_1-1246	R10_sc1.63_461_1706_+_1-1246	1246	271	293	334	348	0.5	R10_sc1.49_78101_79257_+/1-1157	1157	409	164	157	427	27.7	1360	0	95	391	163	1	164	117	4	121	285	1	0	1	0	2	2	0	0	0	2	0	2	5	34	1	35	84	1	85	120	16	0	16	15
R10_sc1.63_461_1706_+_1-1246	R10_sc1.63_461_1706_+_1-1246	1246	271	293	334	348	0.5	R10_sc1.18_1070_2311_-/1-1242	1242	436	189	167	450	28.7	1360	0	8	292	168	1	169	107	4	111	280	0	0	0	0	0	0	0	0	0	0	0	0	0	34	1	35	87	1	88	123	14	0	14	17
R10_sc1.63_461_1706_+_1-1246	R10_sc1.63_461_1706_+_1-1246	1246	271	293	334	348	0.5	R10_sc1.45_209968_210377_+/1-410	410	144	51	53	162	25.4	1360	0	863	1118	30	10	40	56	13	69	109	8	12	20	28	15	43	18	7	25	23	8	31	119	10	0	10	12	1	13	23	2	0	2	2
R10_sc1.63_461_1706_+_1-1246	R10_sc1.63_461_1706_+_1-1246	1246	271	293	334	348	0.5	R10_sc1.44_222851_223098_-/1-248	248	69	39	39	101	31.5	1360	0	1014	1166	17	10	27	32	9	41	68	4	8	12	8	11	19	12	3	15	15	7	22	68	4	0	4	4	0	4	8	1	1	2	0
R10_sc1.63_461_1706_+_1-1246	R10_sc1.63_461_1706_+_1-1246	1246	271	293	334	348	0.5	R10_sc1.73_3808_5045_-/1-1238	1238	451	172	151	464	26.1	1360	0	10	324	183	1	184	123	4	127	311	0	0	0	0	0	0	0	0	0	1	0	1	1	36	1	37	90	1	91	128	18	0	18	14
R10_sc1.63_461_1706_+_1-1246	R10_sc1.63_461_1706_+_1-1246	1246	271	293	334	348	0.5	R10_sc1.42_76143_76342_-/1-200	200	41	64	48	47	56	1360	0	1046	1063	3	1	4	1	8	9	13	0	1	1	0	2	2	0	0	0	1	0	1	4	0	8	8	1	1	2	10	0	0	0	0
R10_sc1.63_461_1706_+_1-1246	R10_sc1.63_461_1706_+_1-1246	1246	271	293	334	348	0.5	R10_sc1.64_12430_13673_+/1-1244	1244	440	179	164	461	27.6	1360	0	7	316	167	1	168	120	8	128	296	0	1	1	1	0	1	4	0	4	2	0	2	8	36	2	38	87	0	87	125	12	1	13	13
R10_sc1.63_461_1706_+_1-1246	R10_sc1.63_461_1706_+_1-1246	1246	271	293	334	348	0.5	R10_sc1.23_554007_554522_+/1-516	516	186	59	65	206	24	1360	0	771	1118	52	16	68	61	17	78	146	8	14	22	29	26	55	25	11	36	36	11	47	160	7	1	8	16	1	17	25	3	0	3	2
R10_sc1.63_461_1706_+_1-1246	R10_sc1.63_461_1706_+_1-1246	1246	271	293	334	348	0.5	R10_sc1.49_73320_74541_-/1-1222	1222	462	152	131	477	23.2	1360	0	33	391	193	1	194	139	4	143	337	0	0	0	2	2	4	4	0	4	4	0	4	12	38	2	40	95	0	95	135	16	1	17	19
R10_sc1.63_461_1706_+_1-1246	R10_sc1.63_461_1706_+_1-1246	1246	271	293	334	348	0.5	R10_sc1.63_461_1706_+/1-1246	1246	271	293	334	348	50.3	1360	0	0	0	0	0	0	0	0	0	0	0	0	0	0	0	0	0	0	0	0	0	0	0	0	0	0	0	0	0	0	0	0	0	0
R10_sc1.63_461_1706_+_1-1246	R10_sc1.63_461_1706_+_1-1246	1246	271	293	334	348	0.5	R10_sc1.49_119961_120797_+/1-837	837	314	115	92	316	24.7	1360	0	410	644	129	1	130	95	2	97	227	0	0	0	1	1	2	3	1	4	0	0	0	6	29	1	30	59	1	60	90	15	0	15	13
R10_sc1.63_461_1706_+_1-1246	R10_sc1.63_461_1706_+_1-1246	1246	271	293	334	348	0.5	R10_sc1.22_6880_8117_-/1-1238	1238	443	172	157	466	26.6	1360	0	11	320	176	1	177	124	3	127	304	0	0	0	1	0	1	0	0	0	0	1	1	2	38	1	39	89	1	90	129	20	0	20	15
R10_sc1.63_461_1706_+_1-1246	R10_sc1.63_461_1706_+_1-1246	1246	271	293	334	348	0.5	R10_sc1.45_200033_200572_+/1-540	540	190	79	58	213	25.4	1360	0	719	942	75	4	79	74	7	81	160	2	2	4	6	8	14	13	5	18	9	5	14	50	13	0	13	28	0	28	41	10	0	10	6
R10_sc1.63_461_1706_+_1-1246	R10_sc1.63_461_1706_+_1-1246	1246	271	293	334	348	0.5	R10_sc1.44_221226_221823_-/1-598	598	207	88	56	247	24.1	1360	0	664	907	81	4	85	79	11	90	175	4	1	5	6	11	17	15	4	19	8	3	11	52	12	0	12	31	0	31	43	7	0	7	6
R10_sc1.63_461_1706_+_1-1246	R10_sc1.63_461_1706_+_1-1246	1246	271	293	334	348	0.5	R10_sc1.50_15333_15669_-/1-337	337	118	36	34	149	20.8	1360	0	922	1125	30	9	39	58	7	65	104	4	2	6	20	14	34	17	3	20	21	5	26	86	9	0	9	11	1	12	21	3	1	4	3
R10_sc1.63_461_1706_+_1-1246	R10_sc1.63_461_1706_+_1-1246	1246	271	293	334	348	0.5	R10_sc1.35_6631_7867_+/1-1237	1237	445	169	155	468	26.2	1360	0	11	321	177	0	177	127	4	131	308	0	0	0	0	0	0	0	0	0	0	0	0	0	39	1	40	90	0	90	130	17	0	17	13
R10_sc1.63_461_1706_+_1-1246	R10_sc1.63_461_1706_+_1-1246	1246	271	293	334	348	0.5	R10_sc1.33_15390_15618_-/1-229	229	86	31	21	91	22.7	1360	0	1020	1108	29	1	30	33	2	35	65	0	0	0	5	6	11	1	2	3	4	2	6	20	8	0	8	12	0	12	20	3	0	3	4
R10_sc1.63_461_1706_+_1-1246	R10_sc1.63_461_1706_+_1-1246	1246	271	293	334	348	0.5	R10_sc1.83_2825_3157_-/1-333	333	107	47	41	138	26.4	1360	0	916	993	44	0	44	28	2	30	74	0	0	0	0	0	0	0	0	0	0	0	0	0	8	0	8	26	0	26	34	6	1	7	5
R10_sc1.63_461_1706_+_1-1246	R10_sc1.63_461_1706_+_1-1246	1246	271	293	334	348	0.5	R10_sc1.42_244726_245481_-/1-756	756	286	96	84	290	23.8	1360	0	516	866	109	6	115	89	11	100	215	6	7	13	22	18	40	28	6	34	17	5	22	109	17	0	17	39	0	39	56	3	0	3	9
R10_sc1.63_461_1706_+_1-1246	R10_sc1.63_461_1706_+_1-1246	1246	271	293	334	348	0.5	R10_sc1.18_885028_886228_-/1-1201	1201	257	280	320	344	50	1360	0	47	96	2	4	6	22	19	41	47	0	0	0	0	0	0	0	0	0	0	0	0	0	8	8	16	1	3	4	20	2	1	3	0
R10_sc1.63_461_1706_+_1-1246	R10_sc1.63_461_1706_+_1-1246	1246	271	293	334	348	0.5	R10_sc1.22_575982_577218_+/1-1237	1237	434	174	154	475	26.5	1360	0	20	445	169	13	182	131	15	146	328	8	5	13	19	11	30	21	7	28	9	6	15	86	27	1	28	79	1	80	108	14	1	15	14
R10_sc1.63_461_1706_+_1-1246	R10_sc1.63_461_1706_+_1-1246	1246	271	293	334	348	0.5	R10_sc1.40_60703_60994_-/1-292	292	100	40	35	117	25.7	1360	0	960	1090	29	5	34	33	8	41	75	3	10	13	9	8	17	6	2	8	10	1	11	49	11	0	11	11	0	11	22	2	0	2	0
R10_sc1.63_461_1706_+_1-1246	R10_sc1.63_461_1706_+_1-1246	1246	271	293	334	348	0.5	R10_sc1.46_64020_65268_+/1-1249	1249	412	204	197	436	32.1	1360	0	3	248	139	1	140	94	5	99	239	0	0	0	0	0	0	0	0	0	0	0	0	0	30	2	32	78	1	79	111	13	0	13	9
R10_sc1.63_461_1706_+_1-1246	R10_sc1.63_461_1706_+_1-1246	1246	271	293	334	348	0.5	R10_sc1.1_516541_516817_+/1-277	277	76	42	47	112	32.1	1360	0	985	1146	19	11	30	33	9	42	72	6	7	13	8	12	20	12	9	21	15	4	19	73	5	0	5	5	0	5	10	1	1	2	0
R10_sc1.63_461_1706_+_1-1246	R10_sc1.63_461_1706_+_1-1246	1246	271	293	334	348	0.5	R10_sc1.7_1445151_1445539_+/1-389	389	133	69	36	151	27	1360	0	857	949	44	0	44	44	4	48	92	0	0	0	0	0	0	0	0	0	0	0	0	0	15	1	16	24	0	24	40	8	0	8	3
R10_sc1.63_461_1706_+_1-1246	R10_sc1.63_461_1706_+_1-1246	1246	271	293	334	348	0.5	R10_sc1.24_542651_543891_+/1-1241	1241	367	238	235	401	38.1	1360	0	7	183	99	1	100	64	10	74	174	0	0	0	0	0	0	0	0	0	0	0	0	0	22	5	27	61	1	62	89	7	0	7	6
R10_sc1.63_461_1706_+_1-1246	R10_sc1.63_461_1706_+_1-1246	1246	271	293	334	348	0.5	R10_sc1.50_16069_16986_-/1-918	918	361	107	82	368	20.6	1360	0	349	727	149	7	156	122	10	132	288	5	2	7	13	10	23	19	6	25	10	4	14	69	27	1	28	65	1	66	94	9	0	9	9
R10_sc1.63_461_1706_+_1-1246	R10_sc1.63_461_1706_+_1-1246	1246	271	293	334	348	0.5	R10_sc1.8_1386679_1387096_+/1-418	418	142	57	59	160	27.8	1360	0	863	1134	29	13	42	57	15	72	114	7	8	15	28	16	44	18	12	30	24	9	33	122	10	0	10	12	1	13	23	2	0	2	1
R10_sc1.63_461_1706_+_1-1246	R10_sc1.63_461_1706_+_1-1246	1246	271	293	334	348	0.5	R10_sc1.49_124714_125958_+/1-1245	1245	395	234	211	405	35.7	1360	0	3	206	125	1	126	66	8	74	200	0	1	1	0	0	0	0	0	0	0	0	0	1	23	3	26	76	1	77	103	10	1	11	11
R10_sc1.63_461_1706_+_1-1246	R10_sc1.63_461_1706_+_1-1246	1246	271	293	334	348	0.5	R10_sc1.20_713134_714374_+/1-1241	1241	439	180	165	457	27.8	1360	0	7	305	168	0	168	120	8	128	296	0	0	0	0	0	0	0	0	0	0	0	0	0	36	3	39	87	0	87	126	11	1	12	13
R10_sc1.63_461_1706_+_1-1246	R10_sc1.63_461_1706_+_1-1246	1246	271	293	334	348	0.5	R10_sc1.23_563196_564445_-/1-1250	1250	432	186	179	453	29.2	1360	0	5	293	157	1	158	110	5	115	273	2	1	3	0	0	0	1	0	1	2	0	2	6	33	2	35	87	0	87	122	12	0	12	10
R10_sc1.63_461_1706_+_1-1246	R10_sc1.63_461_1706_+_1-1246	1246	271	293	334	348	0.5	R10_sc1.38_305727_306923_-/1-1197	1197	409	197	165	426	30.2	1360	0	51	305	153	0	153	92	6	98	251	0	0	0	0	0	0	0	1	1	0	0	0	1	30	1	31	81	0	81	112	12	0	12	11
R10_sc1.63_461_1706_+_1-1246	R10_sc1.63_461_1706_+_1-1246	1246	271	293	334	348	0.5	R10_sc1.9_108943_109592_+/1-650	650	244	80	87	239	25.7	1360	0	604	777	102	1	103	54	2	56	159	0	0	0	1	1	2	1	1	2	1	1	2	6	21	0	21	55	0	55	76	4	0	4	9
R10_sc1.63_461_1706_+_1-1246	R10_sc1.63_461_1706_+_1-1246	1246	271	293	334	348	0.5	R10_sc1.42_245698_245930_+/1-233	233	79	41	23	90	27.5	1360	0	1013	1060	23	0	23	22	2	24	47	0	0	0	0	0	0	0	0	0	0	0	0	0	8	1	9	15	0	15	24	4	0	4	0
R10_sc1.63_461_1706_+_1-1246	R10_sc1.63_461_1706_+_1-1246	1246	271	293	334	348	0.5	R10_sc1.4_1090_2328_+/1-1239	1239	469	153	133	484	23.1	1360	0	9	357	201	1	202	141	2	143	345	0	0	0	1	0	1	0	0	0	0	0	0	1	42	0	42	101	1	102	144	18	0	18	18
R10_sc1.63_461_1706_+_1-1246	R10_sc1.63_461_1706_+_1-1246	1246	271	293	334	348	0.5	R10_sc1.22_44087_44326_+/1-240	240	89	33	22	96	22.9	1360	0	1006	1088	30	2	32	39	3	42	74	0	0	0	1	1	2	1	0	1	4	1	5	8	10	1	11	13	0	13	24	4	0	4	1
R10_sc1.63_461_1706_+_1-1246	R10_sc1.63_461_1706_+_1-1246	1246	271	293	334	348	0.5	R10_sc1.42_244400_244823_-/1-424	424	156	48	49	171	22.9	1360	0	849	1116	34	11	45	62	12	74	119	9	7	16	30	14	44	18	7	25	28	8	36	121	10	0	10	12	1	13	23	3	0	3	1
R10_sc1.63_461_1706_+_1-1246	R10_sc1.63_461_1706_+_1-1246	1246	271	293	334	348	0.5	R10_sc1.49_120971_121389_+/1-419	419	161	42	44	172	20.5	1360	0	853	1121	45	14	59	54	9	63	122	5	11	16	23	16	39	27	5	32	29	4	33	120	8	0	8	13	0	13	21	2	2	4	1
R10_sc1.63_461_1706_+_1-1246	R10_sc1.63_461_1706_+_1-1246	1246	271	293	334	348	0.5	R10_sc1.2_1632841_1633138_-/1-298	298	97	40	36	125	25.5	1360	0	960	1141	28	8	36	51	7	58	94	5	4	9	17	11	28	13	6	19	12	7	19	75	9	0	9	9	1	10	19	1	1	2	3
R10_sc1.63_461_1706_+_1-1246	R10_sc1.63_461_1706_+_1-1246	1246	271	293	334	348	0.5	R10_sc1.33_374416_374829_-/1-414	414	148	40	48	178	21.3	1360	0	862	1126	31	13	44	61	8	69	113	7	7	14	28	17	45	22	9	31	26	5	31	121	10	0	10	11	0	11	21	2	0	2	2
R10_sc1.63_461_1706_+_1-1246	R10_sc1.63_461_1706_+_1-1246	1246	271	293	334	348	0.5	R10_sc1.56_4280_5523_+/1-1244	1244	431	193	174	446	29.5	1360	0	4	283	161	1	162	107	8	115	277	0	0	0	0	0	0	0	0	0	0	0	0	0	34	3	37	86	1	87	124	15	0	15	15
R10_sc1.63_461_1706_+_1-1246	R10_sc1.63_461_1706_+_1-1246	1246	271	293	334	348	0.5	R10_sc1.46_72473_73714_-/1-1242	1242	461	164	141	476	24.6	1360	0	9	341	192	1	193	129	2	131	324	0	0	0	1	1	2	1	0	1	0	0	0	3	39	1	40	101	1	102	142	17	0	17	15
R10_sc1.63_461_1706_+_1-1246	R10_sc1.63_461_1706_+_1-1246	1246	271	293	334	348	0.5	R10_sc1.11_4901_6122_+/1-1222	1222	416	186	177	443	29.7	1360	0	28	298	155	1	156	106	4	110	266	0	0	0	0	0	0	0	0	0	0	0	0	0	34	2	36	85	1	86	122	18	0	18	16
R10_sc1.63_461_1706_+_1-1246	R10_sc1.63_461_1706_+_1-1246	1246	271	293	334	348	0.5	R10_sc1.41_146819_148063_-/1-1245	1245	425	189	183	448	29.9	1360	0	4	276	151	1	152	108	4	112	264	2	0	2	1	0	1	0	1	1	1	0	1	5	37	1	38	88	0	88	126	15	0	15	12
R10_sc1.63_461_1706_+_1-1246	R10_sc1.63_461_1706_+_1-1246	1246	271	293	334	348	0.5	R10_sc1.32_365325_365738_-/1-414	414	151	42	47	174	21.5	1360	0	861	1132	36	8	44	60	8	68	112	6	13	19	34	22	56	20	8	28	20	7	27	130	8	0	8	13	0	13	21	1	0	1	1
R10_sc1.63_461_1706_+_1-1246	R10_sc1.63_461_1706_+_1-1246	1246	271	293	334	348	0.5	R10_sc1.46_27440_27684_-/1-245	245	73	36	35	101	29	1360	0	1023	1188	22	6	28	35	8	43	71	5	7	12	12	17	29	12	8	20	7	4	11	72	7	0	7	6	0	6	13	0	0	0	0
R10_sc1.63_461_1706_+_1-1246	R10_sc1.63_461_1706_+_1-1246	1246	271	293	334	348	0.5	R10_sc1.7_236278_236548_+/1-271	271	84	54	27	106	29.9	1360	0	979	1083	34	1	35	39	6	45	80	1	0	1	3	4	7	5	2	7	2	3	5	20	6	0	6	17	0	17	23	5	0	5	2
R10_sc1.63_461_1706_+_1-1246	R10_sc1.63_461_1706_+_1-1246	1246	271	293	334	348	0.5	R10_sc1.2_1630405_1630827_-/1-423	423	152	43	53	175	22.7	1360	0	851	1116	32	11	43	59	10	69	112	6	7	13	30	17	47	20	8	28	30	7	37	125	10	0	10	11	1	12	22	3	0	3	1
R10_sc1.63_461_1706_+_1-1246	R10_sc1.63_461_1706_+_1-1246	1246	271	293	334	348	0.5	R10_sc1.7_221080_222319_-/1-1240	1240	424	186	177	453	29.3	1360	0	7	280	157	1	158	110	4	114	272	0	0	0	0	0	0	0	0	0	0	0	0	0	33	1	34	84	1	85	119	17	0	17	12
R10_sc1.63_461_1706_+_1-1246	R10_sc1.63_461_1706_+_1-1246	1246	271	293	334	348	0.5	R10_sc1.32_364701_365204_+/1-504	504	179	63	37	225	19.8	1360	0	744	925	67	2	69	78	3	81	150	1	1	2	5	8	13	7	0	7	4	3	7	29	16	0	16	31	0	31	47	12	0	12	4
R10_sc1.63_461_1706_+_1-1246	R10_sc1.63_461_1706_+_1-1246	1246	271	293	334	348	0.5	R10_sc1.105_1_1184_+/1-1184	1184	417	169	167	431	28.4	1360	0	81	420	171	7	178	119	8	127	305	0	2	2	0	1	1	4	5	9	0	3	3	15	34	1	35	82	1	83	118	17	1	18	19
R10_sc1.63_461_1706_+_1-1246	R10_sc1.63_461_1706_+_1-1246	1246	271	293	334	348	0.5	R10_sc1.40_50910_51173_-/1-264	264	87	30	30	117	22.7	1360	0	1009	1189	22	7	29	39	8	47	76	4	5	9	14	17	31	15	6	21	13	3	16	77	6	0	6	5	0	5	11	0	0	0	0
R10_sc1.63_461_1706_+_1-1246	R10_sc1.63_461_1706_+_1-1246	1246	271	293	334	348	0.5	R10_sc1.23_553552_553844_+/1-293	293	111	36	27	119	21.5	1360	0	957	1049	33	0	33	36	1	37	70	1	2	3	6	4	10	0	1	1	4	0	4	18	9	0	9	18	0	18	27	4	0	4	1
R10_sc1.63_461_1706_+_1-1246	R10_sc1.63_461_1706_+_1-1246	1246	271	293	334	348	0.5	R10_sc1.32_366772_367070_-/1-299	299	105	44	28	122	24.1	1360	0	953	1055	34	3	37	43	3	46	83	1	0	1	5	3	8	1	0	1	3	0	3	13	9	0	9	15	1	16	25	4	0	4	3
R10_sc1.63_461_1706_+_1-1246	R10_sc1.63_461_1706_+_1-1246	1246	271	293	334	348	0.5	R10_sc1.16_1841_2122_-/1-282	282	106	42	31	103	25.9	1360	0	1002	1196	30	11	41	32	2	34	75	9	3	12	13	14	27	4	6	10	25	7	32	81	3	0	3	8	1	9	12	0	0	0	0
[truncated: 17 more columns]
