# Supplementary material for: In silico reversal of repeat-induced point mutation (RIP) identifies the origins of repeat families and uncovers obscured duplicated genes
Source: BMC Genomics. 2010 Nov 24;11:655. doi: 10.1186/1471-2164-11-655 (PMC3017866; doi:10.1186/1471-2164-11-655)
Supplement: Additional file 6 — List of predicted functional RecQ helicases in the S. nodorum genome. [file 1471-2164-11-655-S6.ZIP › highestgc/r22_aln_2009_9_24_11_14_02_ripalign.txt]

Repeat class	Model	Model length	Model A Count	Model C Count	Model G Count	Model T Count	Model GC	Sequence	Seq Length	Seq A Count	Seq C Count	Seq G Count	Seq T Count	Seq GC	Alignment Length	Gaps(Model)	Gaps(Seq)	Mismatches	G->A	A->G	G<->A	C->T	T->C	C<->T	Transitions	G->C	C->G	G<->C	T->A	A->T	T<->A	G->T	T->G	G<->T	C->A	A->C	C<->A	Transversions	CA->TA	TA->CA	CA<->TA	TG->TA	TA->TG	TG<->TA	(CA<->TA)+(TG<->TA)	CC->TC	TC->CC	CC<->TC	GG->GA
R22_sc1.41_1406_2083_+_1-678	R22_sc1.41_1406_2083_+_1-678	678	283	88	87	220	0.3	R22_sc1.58_319_999_+/1-681	681	292	84	80	225	24.1	710	0	0	40	11	1	12	13	6	19	31	0	0	0	1	1	2	0	2	2	0	2	2	6	5	3	8	5	1	6	14	3	1	4	0
R22_sc1.41_1406_2083_+_1-678	R22_sc1.41_1406_2083_+_1-678	678	283	88	87	220	0.3	R22_sc1.12_1250022_1250700_-/1-679	679	293	80	79	227	23.4	710	0	0	30	11	2	13	10	3	13	26	0	0	0	0	1	1	0	1	1	1	0	1	3	4	0	4	5	0	5	9	2	1	3	1
R22_sc1.41_1406_2083_+_1-678	R22_sc1.41_1406_2083_+_1-678	678	283	88	87	220	0.3	R22_sc1.8_683130_683810_-/1-681	681	297	76	87	221	23.9	710	0	0	97	9	6	15	14	7	21	36	3	4	7	17	10	27	4	6	10	9	5	14	58	4	1	5	2	0	2	7	2	1	3	1
R22_sc1.41_1406_2083_+_1-678	R22_sc1.41_1406_2083_+_1-678	678	283	88	87	220	0.3	R22_sc1.85_675_1356_+/1-682	682	298	81	76	227	23	710	0	0	46	14	1	15	15	6	21	36	0	0	0	1	0	1	1	3	4	0	1	1	6	8	1	9	5	0	5	14	3	1	4	2
R22_sc1.41_1406_2083_+_1-678	R22_sc1.41_1406_2083_+_1-678	678	283	88	87	220	0.3	R22_sc1.37_299795_300473_+/1-679	679	292	78	79	230	23.1	710	0	1	44	14	3	17	14	4	18	35	0	0	0	0	2	2	0	2	2	1	1	2	6	6	0	6	5	0	5	11	4	1	5	3
R22_sc1.41_1406_2083_+_1-678	R22_sc1.41_1406_2083_+_1-678	678	283	88	87	220	0.3	R22_sc1.17_6041_6718_-/1-678	678	293	80	79	226	23.5	710	0	0	35	11	1	12	13	6	19	31	0	0	0	0	1	1	0	2	2	1	0	1	4	6	2	8	5	0	5	13	2	1	3	1
R22_sc1.41_1406_2083_+_1-678	R22_sc1.41_1406_2083_+_1-678	678	283	88	87	220	0.3	R22_sc1.85_2707_3153_-/1-447	447	183	58	56	150	25.5	710	0	234	268	6	5	11	8	5	13	24	1	2	3	0	1	1	0	2	2	0	1	1	7	3	2	5	1	1	2	7	2	0	2	3
R22_sc1.41_1406_2083_+_1-678	R22_sc1.41_1406_2083_+_1-678	678	283	88	87	220	0.3	R22_sc1.19_820140_820712_+/1-573	573	241	68	67	197	23.6	710	0	106	162	14	3	17	15	6	21	38	0	1	1	3	4	7	0	3	3	4	2	6	17	5	3	8	4	1	5	13	2	0	2	3
R22_sc1.41_1406_2083_+_1-678	R22_sc1.41_1406_2083_+_1-678	678	283	88	87	220	0.3	R22_sc1.29_441104_441516_+/1-413	413	169	51	53	140	25.2	710	0	265	283	3	3	6	5	4	9	15	0	0	0	0	2	2	0	1	1	0	0	0	3	2	1	3	1	1	2	5	1	1	2	0
R22_sc1.41_1406_2083_+_1-678	R22_sc1.41_1406_2083_+_1-678	678	283	88	87	220	0.3	R22_sc1.38_299992_300670_+/1-679	679	288	83	82	226	24.3	710	0	0	34	8	1	9	11	7	18	27	0	0	0	0	3	3	0	2	2	1	0	1	6	4	3	7	4	0	4	11	2	1	3	0
R22_sc1.41_1406_2083_+_1-678	R22_sc1.41_1406_2083_+_1-678	678	283	88	87	220	0.3	R22_sc1.41_1406_2083_+/1-678	678	283	88	87	220	25.8	710	0	0	0	0	0	0	0	0	0	0	0	0	0	0	0	0	0	0	0	0	0	0	0	0	0	0	0	0	0	0	0	0	0	0
R22_sc1.41_1406_2083_+_1-678	R22_sc1.41_1406_2083_+_1-678	678	283	88	87	220	0.3	R22_sc1.21_714958_715637_-/1-680	680	288	89	85	218	25.6	710	0	0	22	5	1	6	6	7	13	19	0	0	0	0	0	0	0	1	1	0	0	0	1	3	3	6	2	0	2	8	1	1	2	1
R22_sc1.41_1406_2083_+_1-678	R22_sc1.41_1406_2083_+_1-678	678	283	88	87	220	0.3	R22_sc1.5_1287878_1288489_+/1-612	612	263	75	79	195	25.2	710	0	66	109	11	3	14	14	7	21	35	0	1	1	2	3	5	0	2	2	0	0	0	8	6	4	10	5	2	7	17	1	1	2	1
R22_sc1.41_1406_2083_+_1-678	R22_sc1.41_1406_2083_+_1-678	678	283	88	87	220	0.3	R22_sc1.31_1943_2620_-/1-678	678	292	83	78	225	23.7	710	0	0	31	11	1	12	11	6	17	29	0	0	0	0	1	1	0	1	1	0	0	0	2	4	3	7	5	1	6	13	3	1	4	1
R22_sc1.41_1406_2083_+_1-678	R22_sc1.41_1406_2083_+_1-678	678	283	88	87	220	0.3	R22_sc1.32_365916_366148_+/1-233	233	101	28	33	71	26.2	710	0	445	452	2	0	2	2	3	5	7	0	0	0	0	0	0	0	0	0	0	0	0	0	1	0	1	2	0	2	3	0	1	1	0
R22_sc1.41_1406_2083_+_1-678	R22_sc1.41_1406_2083_+_1-678	678	283	88	87	220	0.3	R22_sc1.32_367064_367386_-/1-323	323	139	44	40	100	26	710	0	355	369	4	1	5	3	3	6	11	0	0	0	1	0	1	1	1	2	0	0	0	3	2	1	3	2	0	2	5	1	0	1	0
R22_sc1.41_1406_2083_+_1-678	R22_sc1.41_1406_2083_+_1-678	678	283	88	87	220	0.3	R22_sc1.50_3702_4349_+/1-648	648	271	76	78	223	23.8	710	0	31	79	10	6	16	17	4	21	37	1	0	1	1	2	3	0	3	3	2	1	3	10	6	1	7	4	2	6	13	3	0	3	1
R22_sc1.41_1406_2083_+_1-678	R22_sc1.41_1406_2083_+_1-678	678	283	88	87	220	0.3	R22_sc1.70_10219_10534_+/1-316	316	138	38	38	102	24.1	710	0	362	370	3	0	3	1	4	5	8	0	0	0	0	0	0	0	0	0	0	0	0	0	1	0	1	2	0	2	3	0	1	1	0
R22_sc1.41_1406_2083_+_1-678	R22_sc1.41_1406_2083_+_1-678	678	283	88	87	220	0.3	R22_sc1.74_1_232_+/1-232	232	102	27	28	75	23.7	710	0	446	453	2	0	2	4	1	5	7	0	0	0	0	0	0	0	0	0	0	0	0	0	3	1	4	0	0	0	4	0	0	0	1
R22_sc1.41_1406_2083_+_1-678	R22_sc1.41_1406_2083_+_1-678	678	283	88	87	220	0.3	R22_sc1.7_239718_240134_+/1-417	417	175	55	46	141	24.2	710	0	263	278	3	0	3	5	3	8	11	0	0	0	0	1	1	0	1	1	0	0	0	2	3	3	6	2	0	2	8	1	0	1	0
R22_sc1.41_1406_2083_+_1-678	R22_sc1.41_1406_2083_+_1-678	678	283	88	87	220	0.3	R22_sc1.18_888858_889530_+/1-673	673	296	78	76	223	22.9	710	0	9	49	13	0	13	13	6	19	32	0	0	0	0	1	1	0	2	2	1	0	1	4	7	2	9	4	0	4	13	2	1	3	2
R22_sc1.41_1406_2083_+_1-678	R22_sc1.41_1406_2083_+_1-678	678	283	88	87	220	0.3	R22_sc1.12_1271466_1271670_-/1-205	205	82	26	36	61	30.2	710	0	484	519	2	7	9	3	2	5	14	0	1	1	1	3	4	1	1	2	0	3	3	10	1	1	2	0	3	3	5	0	0	0	1
R22_sc1.41_1406_2083_+_1-678	R22_sc1.41_1406_2083_+_1-678	678	283	88	87	220	0.3	R22_sc1.37_312026_312703_-/1-678	678	291	83	81	223	24.2	710	0	0	29	9	1	10	9	4	13	23	0	0	0	1	1	2	0	2	2	1	1	2	6	4	1	5	5	1	6	11	2	1	3	1
[truncated: 17 more columns]
