# Supplementary material for: In silico reversal of repeat-induced point mutation (RIP) identifies the origins of repeat families and uncovers obscured duplicated genes
Source: BMC Genomics. 2010 Nov 24;11:655. doi: 10.1186/1471-2164-11-655 (PMC3017866; doi:10.1186/1471-2164-11-655)
Supplement: Additional file 6 — List of predicted functional RecQ helicases in the S. nodorum genome. [file 1471-2164-11-655-S6.ZIP › highestgc/r25_aln_2009_9_24_11_14_05_ripalign.txt]

Repeat class	Model	Model length	Model A Count	Model C Count	Model G Count	Model T Count	Model GC	Sequence	Seq Length	Seq A Count	Seq C Count	Seq G Count	Seq T Count	Seq GC	Alignment Length	Gaps(Model)	Gaps(Seq)	Mismatches	G->A	A->G	G<->A	C->T	T->C	C<->T	Transitions	G->C	C->G	G<->C	T->A	A->T	T<->A	G->T	T->G	G<->T	C->A	A->C	C<->A	Transversions	CA->TA	TA->CA	CA<->TA	TG->TA	TA->TG	TG<->TA	(CA<->TA)+(TG<->TA)	CC->TC	TC->CC	CC<->TC	GG->GA
R25_sc1.15_994618_997945_+_1-3293	R25_sc1.15_994618_997945_+_1-3293	3293	1193	447	521	1132	0.3	R25_sc1.50_81722_85042_+/1-3321	3321	1267	400	468	1186	26.1	3370	0	83	2433	198	147	345	179	130	309	654	67	61	128	432	436	868	172	170	342	145	139	284	1622	16	3	19	11	3	14	33	1	0	1	0
R25_sc1.15_994618_997945_+_1-3293	R25_sc1.15_994618_997945_+_1-3293	3293	1193	447	521	1132	0.3	R25_sc1.20_204832_207844_+/1-3013	3013	1194	333	382	1104	23.7	3370	0	379	2519	181	126	307	167	101	268	575	54	45	99	416	408	824	170	133	303	151	126	277	1503	16	2	18	11	3	14	32	1	0	1	2
R25_sc1.15_994618_997945_+_1-3293	R25_sc1.15_994618_997945_+_1-3293	3293	1193	447	521	1132	0.3	R25_sc1.20_157510_157819_+/1-310	310	118	23	43	126	21.3	3370	0	2995	3198	23	14	37	19	13	32	69	2	4	6	35	37	72	14	20	34	6	4	10	122	1	0	1	0	1	1	2	0	0	0	0
R25_sc1.15_994618_997945_+_1-3293	R25_sc1.15_994618_997945_+_1-3293	3293	1193	447	521	1132	0.3	R25_sc1.25_6731_7623_-/1-893	893	367	111	150	265	29.2	3370	0	2465	3067	52	49	101	35	22	57	158	23	17	40	104	108	212	39	40	79	41	44	85	416	3	2	5	2	3	5	10	0	0	0	1
R25_sc1.15_994618_997945_+_1-3293	R25_sc1.15_994618_997945_+_1-3293	3293	1193	447	521	1132	0.3	R25_sc1.53_4474_7089_+/1-2616	2616	907	351	419	939	29.4	3370	0	729	2631	147	129	276	151	125	276	552	58	52	110	322	336	658	131	170	301	110	119	229	1298	12	5	17	8	6	14	31	1	0	1	0
R25_sc1.15_994618_997945_+_1-3293	R25_sc1.15_994618_997945_+_1-3293	3293	1193	447	521	1132	0.3	R25_sc1.17_50_2832_-/1-2783	2783	1072	359	397	955	27.2	3370	0	603	2590	159	132	291	145	113	258	549	58	46	104	366	352	718	151	138	289	138	133	271	1382	14	5	19	10	5	15	34	1	1	2	1
R25_sc1.15_994618_997945_+_1-3293	R25_sc1.15_994618_997945_+_1-3293	3293	1193	447	521	1132	0.3	R25_sc1.74_230_1818_-/1-1589	1589	561	192	221	615	26	3370	0	1736	2883	96	67	163	97	74	171	334	33	32	65	207	212	419	85	91	176	63	58	121	781	7	2	9	5	3	8	17	1	0	1	0
R25_sc1.15_994618_997945_+_1-3293	R25_sc1.15_994618_997945_+_1-3293	3293	1193	447	521	1132	0.3	R25_sc1.70_6338_6756_+/1-419	419	187	41	64	127	25.1	3370	0	2916	3195	31	23	54	18	5	23	77	9	5	14	51	51	102	20	22	42	22	17	39	197	3	0	3	0	2	2	5	0	0	0	1
R25_sc1.15_994618_997945_+_1-3293	R25_sc1.15_994618_997945_+_1-3293	3293	1193	447	521	1132	0.3	R25_sc1.58_10577_13562_+/1-2986	2986	1130	359	406	1091	25.6	3370	0	377	2510	170	127	297	166	125	291	588	58	51	109	399	399	798	161	145	306	135	127	262	1475	13	4	17	10	1	11	28	1	0	1	1
R25_sc1.15_994618_997945_+_1-3293	R25_sc1.15_994618_997945_+_1-3293	3293	1193	447	521	1132	0.3	R25_sc1.7_608432_609224_+/1-793	793	284	104	100	305	25.7	3370	0	2514	3087	44	32	76	56	34	90	166	15	14	29	111	98	209	48	37	85	34	36	70	393	4	1	5	3	1	4	9	1	0	1	0
R25_sc1.15_994618_997945_+_1-3293	R25_sc1.15_994618_997945_+_1-3293	3293	1193	447	521	1132	0.3	R25_sc1.19_797718_801039_+/1-3322	3322	1300	379	443	1200	24.7	3370	0	82	2423	198	144	342	185	118	303	645	64	53	117	444	425	869	178	161	339	154	143	297	1622	16	0	16	12	0	12	28	0	0	0	2
R25_sc1.15_994618_997945_+_1-3293	R25_sc1.15_994618_997945_+_1-3293	3293	1193	447	521	1132	0.3	R25_sc1.7_1443168_1443367_+/1-200	200	84	11	28	77	19.5	3370	0	3102	3229	14	9	23	8	7	15	38	2	4	6	25	26	51	6	11	17	5	1	6	80	0	1	1	0	0	0	1	0	0	0	0
R25_sc1.15_994618_997945_+_1-3293	R25_sc1.15_994618_997945_+_1-3293	3293	1193	447	521	1132	0.3	R25_sc1.11_692575_695431_-/1-2857	2857	1131	336	370	1020	24.7	3370	0	531	2552	169	121	290	150	104	254	544	55	46	101	389	380	769	159	126	285	143	121	264	1419	15	1	16	10	2	12	28	1	0	1	2
R25_sc1.15_994618_997945_+_1-3293	R25_sc1.15_994618_997945_+_1-3293	3293	1193	447	521	1132	0.3	R25_sc1.46_6794_10119_-/1-3326	3326	1241	421	496	1168	27.6	3370	0	79	2435	191	155	346	173	138	311	657	66	61	127	421	428	849	173	180	353	147	148	295	1624	16	6	22	12	6	18	40	1	1	2	2
R25_sc1.15_994618_997945_+_1-3293	R25_sc1.15_994618_997945_+_1-3293	3293	1193	447	521	1132	0.3	R25_sc1.7_593159_596480_+/1-3322	3322	1285	394	450	1193	25.4	3370	0	82	2433	198	147	345	175	130	305	650	64	52	116	440	445	885	176	163	339	155	132	287	1627	15	5	20	10	6	16	36	1	0	1	4
R25_sc1.15_994618_997945_+_1-3293	R25_sc1.15_994618_997945_+_1-3293	3293	1193	447	521	1132	0.3	R25_sc1.21_712890_715044_+/1-2155	2155	798	266	273	818	25	3370	0	1172	2733	121	84	205	135	96	231	436	40	35	75	301	283	584	126	106	232	103	97	200	1091	12	1	13	6	0	6	19	1	0	1	0
R25_sc1.15_994618_997945_+_1-3293	R25_sc1.15_994618_997945_+_1-3293	3293	1193	447	521	1132	0.3	R25_sc1.23_570257_570547_+/1-291	291	114	30	35	112	22.3	3370	0	3010	3220	19	13	32	19	7	26	58	6	3	9	44	43	87	11	12	23	12	13	25	144	0	0	0	2	1	3	3	0	0	0	0
R25_sc1.15_994618_997945_+_1-3293	R25_sc1.15_994618_997945_+_1-3293	3293	1193	447	521	1132	0.3	R25_sc1.25_7776_9758_-/1-1983	1983	671	264	295	753	28.2	3370	0	1352	2795	108	88	196	123	104	227	423	36	33	69	250	261	511	105	129	234	79	85	164	978	10	1	11	6	4	10	21	1	0	1	0
R25_sc1.15_994618_997945_+_1-3293	R25_sc1.15_994618_997945_+_1-3293	3293	1193	447	521	1132	0.3	R25_sc1.70_3648_5149_+/1-1502	1502	527	193	215	567	27.2	3370	0	1822	2907	90	65	155	86	75	161	316	31	28	59	191	199	390	81	89	170	61	58	119	738	7	5	12	3	1	4	16	1	0	1	0
R25_sc1.15_994618_997945_+_1-3293	R25_sc1.15_994618_997945_+_1-3293	3293	1193	447	521	1132	0.3	R25_sc1.23_556618_556915_+/1-298	298	115	24	31	128	18.5	3370	0	3006	3207	23	10	33	19	17	36	69	2	2	4	38	41	79	16	14	30	5	3	8	121	1	0	1	0	1	1	2	0	0	0	0
R25_sc1.15_994618_997945_+_1-3293	R25_sc1.15_994618_997945_+_1-3293	3293	1193	447	521	1132	0.3	R25_sc1.11_725433_725912_-/1-480	480	165	45	75	195	25	3370	0	2830	3163	30	24	54	29	21	50	104	6	8	14	57	68	125	23	30	53	11	9	20	212	1	0	1	1	3	4	5	0	0	0	0
R25_sc1.15_994618_997945_+_1-3293	R25_sc1.15_994618_997945_+_1-3293	3293	1193	447	521	1132	0.3	R25_sc1.7_608455_611527_+/1-3073	3073	1185	374	417	1097	25.7	3370	0	320	2498	180	125	305	168	114	282	587	58	53	111	406	400	806	172	152	324	146	141	287	1528	16	2	18	11	3	14	32	2	0	2	2
R25_sc1.15_994618_997945_+_1-3293	R25_sc1.15_994618_997945_+_1-3293	3293	1193	447	521	1132	0.3	R25_sc1.15_994618_997945_+/1-3293	3293	1193	447	521	1132	29.4	3370	0	0	0	0	0	0	0	0	0	0	0	0	0	0	0	0	0	0	0	0	0	0	0	0	0	0	0	0	0	0	0	0	0	0
[truncated: 17 more columns]
