# Supplementary material for: In silico reversal of repeat-induced point mutation (RIP) identifies the origins of repeat families and uncovers obscured duplicated genes
Source: BMC Genomics. 2010 Nov 24;11:655. doi: 10.1186/1471-2164-11-655 (PMC3017866; doi:10.1186/1471-2164-11-655)
Supplement: Additional file 6 — List of predicted functional RecQ helicases in the S. nodorum genome. [file 1471-2164-11-655-S6.ZIP › highestgc/r31_aln_2009_9_24_11_14_15_ripalign.txt]

Repeat class	Model	Model length	Model A Count	Model C Count	Model G Count	Model T Count	Model GC	Sequence	Seq Length	Seq A Count	Seq C Count	Seq G Count	Seq T Count	Seq GC	Alignment Length	Gaps(Model)	Gaps(Seq)	Mismatches	G->A	A->G	G<->A	C->T	T->C	C<->T	Transitions	G->C	C->G	G<->C	T->A	A->T	T<->A	G->T	T->G	G<->T	C->A	A->C	C<->A	Transversions	CA->TA	TA->CA	CA<->TA	TG->TA	TA->TG	TG<->TA	(CA<->TA)+(TG<->TA)	CC->TC	TC->CC	CC<->TC	GG->GA
R31_sc1.53_7473_10450_-_1-2978	R31_sc1.53_7473_10450_-_1-2978	2978	1051	406	414	1107	0.3	R31_sc1.19_818673_819873_-/1-1201	1201	440	147	128	486	22.9	3119	0	1777	1880	36	14	50	34	11	45	95	0	1	1	4	1	5	0	1	1	1	0	1	8	12	1	13	12	4	16	29	3	1	4	2
R31_sc1.53_7473_10450_-_1-2978	R31_sc1.53_7473_10450_-_1-2978	2978	1051	406	414	1107	0.3	R31_sc1.20_211538_212717_-/1-1180	1180	435	127	119	499	20.8	3119	0	1798	1891	33	5	38	48	6	54	92	0	0	0	0	0	0	0	0	0	1	0	1	1	17	1	18	12	1	13	31	7	1	8	2
R31_sc1.53_7473_10450_-_1-2978	R31_sc1.53_7473_10450_-_1-2978	2978	1051	406	414	1107	0.3	R31_sc1.7_607981_608207_-/1-227	227	86	19	22	100	18.1	3119	0	2790	2906	12	3	15	10	6	16	31	1	4	5	9	11	20	11	3	14	5	2	7	46	0	1	1	1	0	1	2	0	0	0	0
R31_sc1.53_7473_10450_-_1-2978	R31_sc1.53_7473_10450_-_1-2978	2978	1051	406	414	1107	0.3	R31_sc1.20_207842_209685_-/1-1844	1844	701	189	239	715	23.2	3119	0	1193	1409	57	22	79	61	12	73	152	0	1	1	0	1	1	0	0	0	2	1	3	5	28	3	31	21	10	31	62	4	0	4	7
R31_sc1.53_7473_10450_-_1-2978	R31_sc1.53_7473_10450_-_1-2978	2978	1051	406	414	1107	0.3	R31_sc1.58_15767_16726_-/1-960	960	350	107	107	396	22.3	3119	0	2022	2107	30	10	40	31	10	41	81	0	0	0	0	0	0	0	0	0	0	0	0	0	12	4	16	15	4	19	35	6	1	7	2
R31_sc1.53_7473_10450_-_1-2978	R31_sc1.53_7473_10450_-_1-2978	2978	1051	406	414	1107	0.3	R31_sc1.19_816728_817072_-/1-345	345	120	41	44	140	24.6	3119	0	2634	2662	10	4	14	11	1	12	26	0	0	0	1	0	1	0	0	0	0	0	0	1	5	0	5	3	2	5	10	2	0	2	3
R31_sc1.53_7473_10450_-_1-2978	R31_sc1.53_7473_10450_-_1-2978	2978	1051	406	414	1107	0.3	R31_sc1.19_800976_802481_-/1-1506	1506	586	159	198	563	23.7	3119	0	1526	1716	46	18	64	41	15	56	120	1	1	2	4	6	10	0	0	0	4	0	4	16	21	3	24	22	8	30	54	4	2	6	6
R31_sc1.53_7473_10450_-_1-2978	R31_sc1.53_7473_10450_-_1-2978	2978	1051	406	414	1107	0.3	R31_sc1.7_611525_613448_-/1-1924	1924	732	205	247	740	23.5	3119	0	1113	1326	59	22	81	56	13	69	150	0	1	1	1	0	1	0	0	0	2	0	2	4	23	3	26	26	8	34	60	5	2	7	9
R31_sc1.53_7473_10450_-_1-2978	R31_sc1.53_7473_10450_-_1-2978	2978	1051	406	414	1107	0.3	R31_sc1.46_3577_5030_+/1-1454	1454	496	198	180	580	26	3119	0	1526	1634	28	24	52	34	18	52	104	0	0	0	0	1	1	0	0	0	1	0	1	2	13	4	17	8	8	16	33	6	3	9	4
R31_sc1.53_7473_10450_-_1-2978	R31_sc1.53_7473_10450_-_1-2978	2978	1051	406	414	1107	0.3	R31_sc1.7_596478_599293_-/1-2816	2816	1032	333	365	1086	24.8	3119	0	220	486	67	37	104	74	25	99	203	0	1	1	1	0	1	0	0	0	3	0	3	5	25	10	35	28	16	44	79	10	3	13	6
R31_sc1.53_7473_10450_-_1-2978	R31_sc1.53_7473_10450_-_1-2978	2978	1051	406	414	1107	0.3	R31_sc1.46_5212_6796_+/1-1585	1585	601	175	222	587	25	3119	0	1451	1622	37	21	58	35	16	51	109	0	1	1	0	0	0	0	0	0	3	0	3	4	16	7	23	17	9	26	49	4	2	6	3
R31_sc1.53_7473_10450_-_1-2978	R31_sc1.53_7473_10450_-_1-2978	2978	1051	406	414	1107	0.3	R31_sc1.103_610_1805_+/1-1196	1196	425	151	134	486	23.8	3119	0	1787	1881	24	11	35	34	14	48	83	0	1	1	1	2	3	1	0	1	1	0	1	6	13	1	14	11	2	13	27	6	2	8	1
R31_sc1.53_7473_10450_-_1-2978	R31_sc1.53_7473_10450_-_1-2978	2978	1051	406	414	1107	0.3	R31_sc1.11_689475_692513_+/1-3039	3039	1148	336	353	1202	22.7	3119	0	4	323	90	22	112	93	25	118	230	0	2	2	6	7	13	3	2	5	4	0	4	24	37	5	42	38	8	46	88	14	1	15	9
R31_sc1.53_7473_10450_-_1-2978	R31_sc1.53_7473_10450_-_1-2978	2978	1051	406	414	1107	0.3	R31_sc1.25_3759_6794_+/1-3036	3036	1088	408	409	1131	26.9	3119	0	4	291	68	54	122	44	43	87	209	0	3	3	4	4	8	0	1	1	2	2	4	16	21	11	32	28	22	50	82	9	5	14	7
R31_sc1.53_7473_10450_-_1-2978	R31_sc1.53_7473_10450_-_1-2978	2978	1051	406	414	1107	0.3	R31_sc1.45_7439_9271_-/1-1833	1833	677	206	193	757	21.8	3119	0	1147	1302	58	14	72	67	11	78	150	0	1	1	0	0	0	1	0	1	1	0	1	3	27	3	30	24	5	29	59	10	0	10	7
R31_sc1.53_7473_10450_-_1-2978	R31_sc1.53_7473_10450_-_1-2978	2978	1051	406	414	1107	0.3	R31_sc1.15_999642_1000955_-/1-1314	1314	414	189	167	444	29.3	3119	0	1708	1908	19	29	48	14	31	45	93	0	0	0	0	0	0	0	0	0	0	0	0	0	7	12	19	5	11	16	35	2	4	6	1
R31_sc1.53_7473_10450_-_1-2978	R31_sc1.53_7473_10450_-_1-2978	2978	1051	406	414	1107	0.3	R31_sc1.70_6818_9857_-/1-3040	3040	1110	364	391	1175	24.8	3119	0	4	287	68	36	104	77	30	107	211	0	1	1	1	0	1	0	0	0	3	1	4	6	33	8	41	26	11	37	78	9	2	11	6
R31_sc1.53_7473_10450_-_1-2978	R31_sc1.53_7473_10450_-_1-2978	2978	1051	406	414	1107	0.3	R31_sc1.53_7473_10450_-/1-2978	2978	1051	406	414	1107	27.5	3119	0	0	0	0	0	0	0	0	0	0	0	0	0	0	0	0	0	0	0	0	0	0	0	0	0	0	0	0	0	0	0	0	0	0
R31_sc1.53_7473_10450_-_1-2978	R31_sc1.53_7473_10450_-_1-2978	2978	1051	406	414	1107	0.3	R31_sc1.17_6719_7945_-/1-1227	1227	451	138	123	515	21.3	3119	0	1754	1876	40	12	52	48	11	59	111	0	1	1	2	4	6	0	0	0	1	0	1	8	15	1	16	14	2	16	32	7	0	7	1
R31_sc1.53_7473_10450_-_1-2978	R31_sc1.53_7473_10450_-_1-2978	2978	1051	406	414	1107	0.3	R31_sc1.20_1159_1705_-/1-547	547	204	56	45	242	18.5	3119	0	2432	2492	26	3	29	24	4	28	57	0	0	0	0	0	0	0	1	1	1	0	1	2	8	2	10	13	0	13	23	2	0	2	0
R31_sc1.53_7473_10450_-_1-2978	R31_sc1.53_7473_10450_-_1-2978	2978	1051	406	414	1107	0.3	R31_sc1.50_84979_88010_-/1-3032	3032	1104	363	390	1175	24.8	3119	0	4	289	71	40	111	79	34	113	224	0	1	1	0	0	0	0	0	0	2	0	2	3	31	12	43	26	14	40	83	12	0	12	9
R31_sc1.53_7473_10450_-_1-2978	R31_sc1.53_7473_10450_-_1-2978	2978	1051	406	414	1107	0.3	R31_sc1.15_997882_1000751_-/1-2870	2870	977	398	407	988	29.1	3119	0	207	556	44	55	99	31	52	83	182	0	1	1	1	0	1	0	0	0	2	1	3	5	16	19	35	19	26	45	80	4	7	11	5
R31_sc1.53_7473_10450_-_1-2978	R31_sc1.53_7473_10450_-_1-2978	2978	1051	406	414	1107	0.3	R31_sc1.7_636976_638088_-/1-1113	1113	406	128	115	464	21.8	3119	0	1866	1956	32	9	41	39	8	47	88	0	0	0	0	0	0	0	0	0	1	0	1	1	15	0	15	11	2	13	28	6	0	6	3
[truncated: 17 more columns]
