# Supplementary material for: In silico reversal of repeat-induced point mutation (RIP) identifies the origins of repeat families and uncovers obscured duplicated genes
Source: BMC Genomics. 2010 Nov 24;11:655. doi: 10.1186/1471-2164-11-655 (PMC3017866; doi:10.1186/1471-2164-11-655)
Supplement: Additional file 6 — List of predicted functional RecQ helicases in the S. nodorum genome. [file 1471-2164-11-655-S6.ZIP › highestgc/r37_aln_2009_9_24_11_14_24_ripalign.txt]

Repeat class	Model	Model length	Model A Count	Model C Count	Model G Count	Model T Count	Model GC	Sequence	Seq Length	Seq A Count	Seq C Count	Seq G Count	Seq T Count	Seq GC	Alignment Length	Gaps(Model)	Gaps(Seq)	Mismatches	G->A	A->G	G<->A	C->T	T->C	C<->T	Transitions	G->C	C->G	G<->C	T->A	A->T	T<->A	G->T	T->G	G<->T	C->A	A->C	C<->A	Transversions	CA->TA	TA->CA	CA<->TA	TG->TA	TA->TG	TG<->TA	(CA<->TA)+(TG<->TA)	CC->TC	TC->CC	CC<->TC	GG->GA
R37_sc1.64_3599_5201_+_1-1603	R37_sc1.64_3599_5201_+_1-1603	1603	585	231	277	510	0.3	R37_sc1.41_150678_152289_-/1-1612	1612	652	178	217	565	24.5	2264	0	0	219	74	14	88	73	21	94	182	2	2	4	6	6	12	4	2	6	5	1	6	28	24	6	30	21	4	25	55	3	0	3	5
R37_sc1.64_3599_5201_+_1-1603	R37_sc1.64_3599_5201_+_1-1603	1603	585	231	277	510	0.3	R37_sc1.69_9289_9547_-/1-259	259	119	23	29	88	20.1	2264	0	1368	1522	23	10	33	13	7	20	53	3	3	6	25	20	45	5	4	9	12	5	17	77	0	1	1	1	0	1	2	0	1	1	0
R37_sc1.64_3599_5201_+_1-1603	R37_sc1.64_3599_5201_+_1-1603	1603	585	231	277	510	0.3	R37_sc1.50_2094_3711_+/1-1618	1618	635	188	248	547	26.9	2264	0	32	667	119	81	200	77	50	127	327	8	20	28	57	56	113	32	20	52	36	32	68	261	13	7	20	16	9	25	45	1	1	2	2
R37_sc1.64_3599_5201_+_1-1603	R37_sc1.64_3599_5201_+_1-1603	1603	585	231	277	510	0.3	R37_sc1.8_359935_361537_+/1-1603	1603	612	214	254	523	29.2	2264	0	100	502	58	38	96	47	37	84	180	9	8	17	26	33	59	12	11	23	12	11	23	122	10	7	17	9	8	17	34	0	2	2	2
R37_sc1.64_3599_5201_+_1-1603	R37_sc1.64_3599_5201_+_1-1603	1603	585	231	277	510	0.3	R37_sc1.16_975159_975997_-/1-839	839	359	80	110	290	22.6	2264	0	952	1482	52	28	80	39	20	59	139	7	9	16	59	42	101	21	19	40	32	14	46	203	4	2	6	4	1	5	11	0	1	1	0
R37_sc1.64_3599_5201_+_1-1603	R37_sc1.64_3599_5201_+_1-1603	1603	585	231	277	510	0.3	R37_sc1.2_1444_2415_-/1-972	972	370	118	130	354	25.5	2264	0	710	1150	62	32	94	47	34	81	175	8	11	19	46	41	87	16	21	37	26	17	43	186	5	2	7	10	1	11	18	1	0	1	0
R37_sc1.64_3599_5201_+_1-1603	R37_sc1.64_3599_5201_+_1-1603	1603	585	231	277	510	0.3	R37_sc1.49_88538_89587_+/1-1050	1050	400	136	140	374	26.3	2264	0	631	1107	65	42	107	48	31	79	186	11	13	24	49	48	97	19	21	40	28	23	51	212	4	3	7	12	3	15	22	2	0	2	0
R37_sc1.64_3599_5201_+_1-1603	R37_sc1.64_3599_5201_+_1-1603	1603	585	231	277	510	0.3	R37_sc1.20_210272_211266_-/1-995	995	381	122	137	355	26	2264	0	665	1094	62	42	104	43	31	74	178	10	11	21	48	42	90	16	18	34	30	19	49	194	5	2	7	10	5	15	22	1	0	1	0
R37_sc1.64_3599_5201_+_1-1603	R37_sc1.64_3599_5201_+_1-1603	1603	585	231	277	510	0.3	R37_sc1.49_123039_124033_+/1-995	995	357	121	156	361	27.8	2264	0	677	1125	56	51	107	45	28	73	180	8	14	22	47	41	88	19	18	37	29	23	52	199	4	2	6	9	4	13	19	1	0	1	0
R37_sc1.64_3599_5201_+_1-1603	R37_sc1.64_3599_5201_+_1-1603	1603	585	231	277	510	0.3	R37_sc1.29_11422_12345_+/1-924	924	349	127	134	314	28.2	2264	0	824	1399	53	41	94	47	36	83	177	13	15	28	66	46	112	34	31	65	26	22	48	253	5	3	8	6	3	9	17	0	1	1	0
R37_sc1.64_3599_5201_+_1-1603	R37_sc1.64_3599_5201_+_1-1603	1603	585	231	277	510	0.3	R37_sc1.50_14374_15288_-/1-915	915	358	119	109	329	24.9	2264	0	752	1051	47	18	65	40	28	68	133	7	5	12	28	22	50	11	5	16	15	9	24	102	7	1	8	5	2	7	15	0	1	1	1
R37_sc1.64_3599_5201_+_1-1603	R37_sc1.64_3599_5201_+_1-1603	1603	585	231	277	510	0.3	R37_sc1.36_325809_327417_+/1-1609	1609	625	196	251	537	27.8	2264	0	31	641	111	75	186	74	53	127	313	10	22	32	55	56	111	30	22	52	34	31	65	260	11	7	18	14	7	21	39	1	3	4	1
R37_sc1.64_3599_5201_+_1-1603	R37_sc1.64_3599_5201_+_1-1603	1603	585	231	277	510	0.3	R37_sc1.44_14165_15787_+/1-1623	1623	592	180	236	515	27.3	2264	0	102	820	90	58	148	79	43	122	270	13	14	27	57	62	119	24	22	46	28	27	55	247	12	6	18	11	5	16	34	2	1	3	4
R37_sc1.64_3599_5201_+_1-1603	R37_sc1.64_3599_5201_+_1-1603	1603	585	231	277	510	0.3	R37_sc1.49_72721_73311_-/1-591	591	261	44	84	202	21.7	2264	0	1113	1463	48	19	67	32	13	45	112	4	11	15	37	31	68	12	17	29	20	5	25	137	2	3	5	5	0	5	10	0	0	0	0
R37_sc1.64_3599_5201_+_1-1603	R37_sc1.64_3599_5201_+_1-1603	1603	585	231	277	510	0.3	R37_sc1.35_8207_9691_-/1-1485	1485	573	177	230	505	27.4	2264	0	218	610	63	36	99	54	32	86	185	3	6	9	21	32	53	13	11	24	12	9	21	107	15	5	20	9	7	16	36	1	1	2	1
R37_sc1.64_3599_5201_+_1-1603	R37_sc1.64_3599_5201_+_1-1603	1603	585	231	277	510	0.3	R37_sc1.8_1385360_1385867_+/1-508	508	200	61	50	197	21.9	2264	0	1141	1352	26	12	38	32	14	46	84	3	4	7	26	14	40	10	6	16	11	7	18	81	3	0	3	6	0	6	9	1	0	1	0
R37_sc1.64_3599_5201_+_1-1603	R37_sc1.64_3599_5201_+_1-1603	1603	585	231	277	510	0.3	R37_sc1.20_1705_3286_-/1-1582	1582	617	182	225	558	25.7	2264	0	122	901	99	72	171	72	47	119	290	18	16	34	91	100	191	49	35	84	47	32	79	388	11	7	18	11	3	14	32	1	0	1	1
R37_sc1.64_3599_5201_+_1-1603	R37_sc1.64_3599_5201_+_1-1603	1603	585	231	277	510	0.3	R37_sc1.33_15817_17419_+/1-1603	1603	627	182	239	555	26.3	2264	0	100	515	66	36	102	64	27	91	193	5	6	11	28	33	61	16	9	25	14	11	25	122	18	5	23	20	6	26	49	2	0	2	5
R37_sc1.64_3599_5201_+_1-1603	R37_sc1.64_3599_5201_+_1-1603	1603	585	231	277	510	0.3	R37_sc1.15_993196_993694_+/1-499	499	214	47	71	167	23.6	2264	0	1148	1405	38	21	59	27	16	43	102	6	3	9	29	28	57	13	10	23	17	5	22	111	3	1	4	2	2	4	8	0	0	0	0
R37_sc1.64_3599_5201_+_1-1603	R37_sc1.64_3599_5201_+_1-1603	1603	585	231	277	510	0.3	R37_sc1.61_9043_9863_-/1-821	821	306	99	106	310	25	2264	0	834	1026	40	10	50	38	13	51	101	2	3	5	10	12	22	1	3	4	3	5	8	39	8	2	10	9	2	11	21	1	1	2	1
R37_sc1.64_3599_5201_+_1-1603	R37_sc1.64_3599_5201_+_1-1603	1603	585	231	277	510	0.3	R37_sc1.25_493160_494012_-/1-853	853	343	93	105	312	23.2	2264	0	820	1174	61	21	82	41	19	60	142	7	6	13	32	37	69	12	16	28	20	12	32	142	6	2	8	7	2	9	17	1	1	2	2
R37_sc1.64_3599_5201_+_1-1603	R37_sc1.64_3599_5201_+_1-1603	1603	585	231	277	510	0.3	R37_sc1.28_414980_416415_-/1-1436	1436	565	163	207	501	25.8	2264	0	240	932	101	70	171	74	46	120	291	14	16	30	75	81	156	40	31	71	42	29	71	328	13	5	18	11	3	14	32	2	0	2	3
R37_sc1.64_3599_5201_+_1-1603	R37_sc1.64_3599_5201_+_1-1603	1603	585	231	277	510	0.3	R37_sc1.23_557226_558832_+/1-1607	1607	654	163	211	579	23.3	2264	0	1	208	83	15	98	80	13	93	191	1	1	2	1	3	4	0	1	1	3	1	4	11	25	3	28	27	2	29	57	1	0	1	3
R37_sc1.64_3599_5201_+_1-1603	R37_sc1.64_3599_5201_+_1-1603	1603	585	231	277	510	0.3	R37_sc1.37_300763_301804_+/1-1042	1042	416	121	122	383	23.3	2264	0	606	1051	75	37	112	58	28	86	198	10	11	21	54	45	99	22	18	40	27	15	42	202	5	2	7	13	3	16	23	1	0	1	1
R37_sc1.64_3599_5201_+_1-1603	R37_sc1.64_3599_5201_+_1-1603	1603	585	231	277	510	0.3	R37_sc1.28_443971_445022_+/1-1052	1052	394	139	149	370	27.4	2264	0	633	1110	63	41	104	46	37	83	187	11	11	22	51	43	94	17	22	39	30	23	53	208	2	5	7	9	5	14	21	2	0	2	0
R37_sc1.64_3599_5201_+_1-1603	R37_sc1.64_3599_5201_+_1-1603	1603	585	231	277	510	0.3	R37_sc1.25_489041_489309_+/1-269	269	111	31	30	97	22.7	2264	0	1350	1455	19	9	28	15	11	26	54	2	3	5	8	10	18	6	1	7	5	0	5	35	2	0	2	3	0	3	5	1	1	2	0
R37_sc1.64_3599_5201_+_1-1603	R37_sc1.64_3599_5201_+_1-1603	1603	585	231	277	510	0.3	R37_sc1.68_4646_5461_+/1-816	816	294	118	125	279	29.8	2264	0	833	1198	40	38	78	28	37	65	143	12	5	17	37	40	77	16	19	35	31	16	47	176	1	2	3	7	1	8	11	0	0	0	1
R37_sc1.64_3599_5201_+_1-1603	R37_sc1.64_3599_5201_+_1-1603	1603	585	231	277	510	0.3	R37_sc1.43_19173_20023_-/1-851	851	349	89	103	310	22.6	2264	0	803	1144	58	28	86	51	21	72	158	5	7	12	39	30	69	12	8	20	19	12	31	132	4	0	4	7	3	10	14	2	1	3	1
R37_sc1.64_3599_5201_+_1-1603	R37_sc1.64_3599_5201_+_1-1603	1603	585	231	277	510	0.3	R37_sc1.24_3990_4460_-/1-471	471	194	42	61	174	21.9	2264	0	1141	1339	40	17	57	29	6	35	92	6	5	11	25	27	52	10	7	17	11	6	17	97	3	0	3	5	1	6	9	0	0	0	0
R37_sc1.64_3599_5201_+_1-1603	R37_sc1.64_3599_5201_+_1-1603	1603	585	231	277	510	0.3	R37_sc1.58_26144_26944_+/1-801	801	300	106	114	281	27.5	2264	0	822	1145	49	30	79	36	27	63	142	9	8	17	33	40	73	13	20	33	22	16	38	161	5	3	8	9	3	12	20	1	3	4	0
R37_sc1.64_3599_5201_+_1-1603	R37_sc1.64_3599_5201_+_1-1603	1603	585	231	277	510	0.3	R37_sc1.24_267_1883_+/1-1617	1617	632	191	234	560	26.3	2264	0	98	543	68	36	104	68	28	96	200	6	5	11	31	33	64	18	10	28	16	14	30	133	15	4	19	13	5	18	37	2	0	2	4
R37_sc1.64_3599_5201_+_1-1603	R37_sc1.64_3599_5201_+_1-1603	1603	585	231	277	510	0.3	R37_sc1.8_687889_689478_+/1-1590	1590	625	205	247	513	28.4	2264	0	239	1029	90	59	149	59	41	100	249	22	17	39	73	77	150	28	39	67	35	24	59	315	8	3	11	6	3	9	20	0	1	1	3
R37_sc1.64_3599_5201_+_1-1603	R37_sc1.64_3599_5201_+_1-1603	1603	585	231	277	510	0.3	R37_sc1.67_769_1631_+/1-863	863	327	110	119	307	26.5	2264	0	793	990	32	13	45	40	20	60	105	4	5	9	12	10	22	2	0	2	3	3	6	39	7	3	10	9	3	12	22	0	1	1	1
R37_sc1.64_3599_5201_+_1-1603	R37_sc1.64_3599_5201_+_1-1603	1603	585	231	277	510	0.3	R37_sc1.58_2243_3312_+/1-1070	1070	397	135	149	389	26.5	2264	0	617	1107	63	40	103	49	35	84	187	9	13	22	51	50	101	20	21	41	32	23	55	219	3	4	7	10	5	15	22	1	0	1	1
R37_sc1.64_3599_5201_+_1-1603	R37_sc1.64_3599_5201_+_1-1603	1603	585	231	277	510	0.3	R37_sc1.37_302510_302722_-/1-213	213	83	32	23	75	25.8	2264	0	1398	1523	20	9	29	13	9	22	51	5	1	6	15	20	35	5	4	9	6	10	16	66	0	1	1	2	0	2	3	0	0	0	0
R37_sc1.64_3599_5201_+_1-1603	R37_sc1.64_3599_5201_+_1-1603	1603	585	231	277	510	0.3	R37_sc1.49_126224_126930_+/1-707	707	282	88	103	234	27	2264	0	938	1265	49	25	74	33	22	55	129	7	10	17	37	38	75	11	20	31	20	13	33	156	1	1	2	6	1	7	9	1	0	1	0
R37_sc1.64_3599_5201_+_1-1603	R37_sc1.64_3599_5201_+_1-1603	1603	585	231	277	510	0.3	R37_sc1.2_14197_14549_-/1-353	353	154	31	48	120	22.4	2264	0	1260	1412	34	12	46	19	3	22	68	5	5	10	19	19	38	7	10	17	7	2	9	74	1	1	2	4	0	4	6	0	0	0	0
R37_sc1.64_3599_5201_+_1-1603	R37_sc1.64_3599_5201_+_1-1603	1603	585	231	277	510	0.3	R37_sc1.7_205907_206139_-/1-233	233	110	9	32	82	17.6	2264	0	1414	1551	16	11	27	12	2	14	41	2	0	2	14	11	25	10	9	19	6	0	6	52	1	0	1	1	0	1	2	0	0	0	0
R37_sc1.64_3599_5201_+_1-1603	R37_sc1.64_3599_5201_+_1-1603	1603	585	231	277	510	0.3	R37_sc1.45_9533_10942_+/1-1410	1410	534	177	218	481	28	2264	0	272	944	85	70	155	63	49	112	267	16	15	31	75	79	154	37	30	67	40	34	74	326	11	4	15	10	5	15	30	0	0	0	2
R37_sc1.64_3599_5201_+_1-1603	R37_sc1.64_3599_5201_+_1-1603	1603	585	231	277	510	0.3	R37_sc1.19_794995_796564_+/1-1570	1570	665	152	189	564	21.7	2264	0	127	879	119	57	176	80	41	121	297	14	14	28	90	91	181	48	30	78	52	22	74	361	12	0	12	14	0	14	26	1	0	1	1
R37_sc1.64_3599_5201_+_1-1603	R37_sc1.64_3599_5201_+_1-1603	1603	585	231	277	510	0.3	R37_sc1.8_686248_687293_+/1-1046	1046	409	112	135	390	23.6	2264	0	647	1126	68	37	105	50	23	73	178	6	9	15	54	49	103	22	23	45	30	18	48	211	3	2	5	10	5	15	20	1	0	1	0
R37_sc1.64_3599_5201_+_1-1603	R37_sc1.64_3599_5201_+_1-1603	1603	585	231	277	510	0.3	R37_sc1.10_39144_39353_+/1-210	210	85	18	30	77	22.9	2264	0	1420	1539	16	7	23	11	6	17	40	0	1	1	15	15	30	5	3	8	7	6	13	52	1	0	1	1	2	3	4	0	0	0	0
R37_sc1.64_3599_5201_+_1-1603	R37_sc1.64_3599_5201_+_1-1603	1603	585	231	277	510	0.3	R37_sc1.49_79303_80321_-/1-1019	1019	401	111	129	378	23.6	2264	0	688	1126	66	30	96	50	30	80	176	8	8	16	34	39	73	16	15	31	28	10	38	158	7	3	10	10	1	11	21	0	0	0	3
R37_sc1.64_3599_5201_+_1-1603	R37_sc1.64_3599_5201_+_1-1603	1603	585	231	277	510	0.3	R37_sc1.6_791479_793047_-/1-1569	1569	626	176	226	541	25.6	2264	0	128	910	116	80	196	76	49	125	321	20	19	39	87	88	175	42	34	76	48	29	77	367	12	3	15	13	9	22	37	3	0	3	2
R37_sc1.64_3599_5201_+_1-1603	R37_sc1.64_3599_5201_+_1-1603	1603	585	231	277	510	0.3	R37_sc1.38_306920_307905_-/1-986	986	382	110	133	361	24.6	2264	0	703	1157	60	39	99	53	28	81	180	8	9	17	55	43	98	15	19	34	23	16	39	188	6	2	8	8	3	11	19	2	0	2	0
R37_sc1.64_3599_5201_+_1-1603	R37_sc1.64_3599_5201_+_1-1603	1603	585	231	277	510	0.3	R37_sc1.4_1596505_1597453_-/1-949	949	386	98	113	352	22.2	2264	0	723	1075	62	27	89	46	18	64	153	6	8	14	38	32	70	15	7	22	19	5	24	130	7	1	8	5	1	6	14	1	0	1	1
R37_sc1.64_3599_5201_+_1-1603	R37_sc1.64_3599_5201_+_1-1603	1603	585	231	277	510	0.3	R37_sc1.28_447667_448460_+/1-794	794	342	67	109	276	22.2	2264	0	992	1491	55	24	79	42	15	57	136	6	5	11	50	44	94	21	22	43	24	8	32	180	2	2	4	4	1	5	9	0	0	0	1
R37_sc1.64_3599_5201_+_1-1603	R37_sc1.64_3599_5201_+_1-1603	1603	585	231	277	510	0.3	R37_sc1.18_890058_891126_-/1-1069	1069	390	160	162	357	30.1	2264	0	584	1047	62	47	109	47	46	93	202	11	18	29	48	46	94	18	23	41	23	24	47	211	3	6	9	8	3	11	20	1	0	1	0
R37_sc1.64_3599_5201_+_1-1603	R37_sc1.64_3599_5201_+_1-1603	1603	585	231	277	510	0.3	R37_sc1.2_10727_11619_-/1-893	893	342	119	110	322	25.6	2264	0	766	1023	44	17	61	41	27	68	129	7	4	11	16	15	31	8	6	14	10	6	16	72	9	4	13	6	2	8	21	0	0	0	3
R37_sc1.64_3599_5201_+_1-1603	R37_sc1.64_3599_5201_+_1-1603	1603	585	231	277	510	0.3	R37_sc1.2_2456_3285_-/1-830	830	331	95	123	281	26.3	2264	0	940	1469	42	39	81	43	18	61	142	15	10	25	60	37	97	28	27	55	25	18	43	220	2	1	3	3	2	5	8	1	1	2	0
R37_sc1.64_3599_5201_+_1-1603	R37_sc1.64_3599_5201_+_1-1603	1603	585	231	277	510	0.3	R37_sc1.35_7865_8093_-/1-229	229	87	30	22	90	22.7	2264	0	1408	1537	15	7	22	15	4	19	41	6	1	7	14	13	27	7	5	12	2	6	8	54	2	0	2	2	0	2	4	0	0	0	0
R37_sc1.64_3599_5201_+_1-1603	R37_sc1.64_3599_5201_+_1-1603	1603	585	231	277	510	0.3	R37_sc1.35_10207_10791_-/1-585	585	237	61	76	211	23.4	2264	0	1050	1185	28	5	33	29	8	37	70	4	2	6	7	8	15	2	2	4	6	2	8	33	6	1	7	6	0	6	13	0	0	0	2
R37_sc1.64_3599_5201_+_1-1603	R37_sc1.64_3599_5201_+_1-1603	1603	585	231	277	510	0.3	R37_sc1.14_8624_9979_+/1-1356	1356	530	156	200	470	26.3	2264	0	584	1489	75	59	134	53	39	92	226	16	19	35	91	76	167	42	31	73	44	23	67	342	5	0	5	6	4	10	15	0	0	0	1
R37_sc1.64_3599_5201_+_1-1603	R37_sc1.64_3599_5201_+_1-1603	1603	585	231	277	510	0.3	R37_sc1.37_313407_315013_-/1-1607	1607	633	185	231	558	25.9	2264	0	2	197	66	16	82	65	21	86	168	0	5	5	2	5	7	2	1	3	3	3	6	21	21	9	30	24	6	30	60	2	0	2	7
R37_sc1.64_3599_5201_+_1-1603	R37_sc1.64_3599_5201_+_1-1603	1603	585	231	277	510	0.3	R37_sc1.40_43321_44927_-/1-1607	1607	642	173	231	561	25.1	2264	0	54	710	122	78	200	81	42	123	323	11	18	29	64	66	130	32	20	52	37	27	64	275	14	3	17	14	6	20	37	3	1	4	1
R37_sc1.64_3599_5201_+_1-1603	R37_sc1.64_3599_5201_+_1-1603	1603	585	231	277	510	0.3	R37_sc1.25_486306_487874_-/1-1569	1569	641	167	209	552	24	2264	0	128	888	116	73	189	78	40	118	307	18	17	35	88	86	174	45	30	75	48	27	75	359	13	2	15	12	4	16	31	2	0	2	2
R37_sc1.64_3599_5201_+_1-1603	R37_sc1.64_3599_5201_+_1-1603	1603	585	231	277	510	0.3	R37_sc1.8_1357580_1359182_+/1-1603	1603	639	175	228	561	25.1	2264	0	105	531	72	30	102	67	25	92	194	5	7	12	30	33	63	15	11	26	14	12	26	127	17	4	21	13	3	16	37	3	1	4	2
R37_sc1.64_3599_5201_+_1-1603	R37_sc1.64_3599_5201_+_1-1603	1603	585	231	277	510	0.3	R37_sc1.35_2968_3488_-/1-521	521	210	57	72	182	24.8	2264	0	1092	1314	42	22	64	27	12	39	103	7	5	12	23	30	53	10	11	21	15	8	23	109	2	1	3	4	0	4	7	0	0	0	0
R37_sc1.64_3599_5201_+_1-1603	R37_sc1.64_3599_5201_+_1-1603	1603	585	231	277	510	0.3	R37_sc1.61_7563_8807_-/1-1245	1245	508	139	157	441	23.8	2264	0	410	958	81	52	133	63	32	95	228	16	7	23	71	62	133	32	20	52	40	20	60	268	8	4	12	11	4	15	27	1	0	1	2
R37_sc1.64_3599_5201_+_1-1603	R37_sc1.64_3599_5201_+_1-1603	1603	585	231	277	510	0.3	R37_sc1.1_19892_21002_-/1-1111	1111	452	121	118	420	21.5	2264	0	626	992	60	15	75	50	12	62	137	5	2	7	22	18	40	11	7	18	20	10	30	95	7	0	7	11	0	11	18	1	0	1	3
R37_sc1.64_3599_5201_+_1-1603	R37_sc1.64_3599_5201_+_1-1603	1603	585	231	277	510	0.3	R37_sc1.35_5756_6626_-/1-871	871	358	91	115	307	23.7	2264	0	936	1464	46	31	77	41	25	66	143	5	10	15	48	44	92	20	11	31	27	16	43	181	4	3	7	3	0	3	10	0	1	1	0
R37_sc1.64_3599_5201_+_1-1603	R37_sc1.64_3599_5201_+_1-1603	1603	585	231	277	510	0.3	R37_sc1.107_4_469_+/1-466	466	193	47	81	145	27.5	2264	0	1233	1535	25	21	46	16	16	32	78	5	9	14	30	26	56	18	11	29	18	11	29	128	0	2	2	1	3	4	6	0	0	0	0
R37_sc1.64_3599_5201_+_1-1603	R37_sc1.64_3599_5201_+_1-1603	1603	585	231	277	510	0.3	R37_sc1.9_44942_46546_+/1-1605	1605	628	202	237	538	27.4	2264	0	0	191	60	17	77	55	30	85	162	0	4	4	4	5	9	4	2	6	4	4	8	27	18	6	24	19	6	25	49	3	1	4	4
R37_sc1.64_3599_5201_+_1-1603	R37_sc1.64_3599_5201_+_1-1603	1603	585	231	277	510	0.3	R37_sc1.56_29367_30435_+/1-1069	1069	377	155	175	362	30.9	2264	0	588	1068	60	59	119	45	46	91	210	11	13	24	47	50	97	20	25	45	29	21	50	216	4	5	9	7	9	16	25	0	1	1	0
R37_sc1.64_3599_5201_+_1-1603	R37_sc1.64_3599_5201_+_1-1603	1603	585	231	277	510	0.3	R37_sc1.38_308308_308932_-/1-625	625	253	57	72	243	20.6	2264	0	1011	1135	31	2	33	38	3	41	74	2	0	2	5	4	9	2	0	2	3	1	4	17	7	1	8	7	0	7	15	0	0	0	1
R37_sc1.64_3599_5201_+_1-1603	R37_sc1.64_3599_5201_+_1-1603	1603	585	231	277	510	0.3	R37_sc1.17_4265_5724_-/1-1460	1460	596	168	195	501	24.9	2264	0	211	520	70	22	92	52	17	69	161	6	6	12	19	20	39	7	4	11	12	6	18	80	14	2	16	17	2	19	35	0	1	1	4
R37_sc1.64_3599_5201_+_1-1603	R37_sc1.64_3599_5201_+_1-1603	1603	585	231	277	510	0.3	R37_sc1.13_691969_693571_+/1-1603	1603	629	189	236	549	26.5	2264	0	100	525	66	33	99	65	34	99	198	9	8	17	30	36	66	12	9	21	13	10	23	127	14	8	22	18	6	24	46	1	1	2	0
R37_sc1.64_3599_5201_+_1-1603	R37_sc1.64_3599_5201_+_1-1603	1603	585	231	277	510	0.3	R37_sc1.39_304_1808_+/1-1505	1505	605	164	205	531	24.5	2264	0	246	910	102	50	152	69	46	115	267	10	15	25	50	66	116	32	24	56	33	19	52	249	16	3	19	13	5	18	37	1	0	1	2
R37_sc1.64_3599_5201_+_1-1603	R37_sc1.64_3599_5201_+_1-1603	1603	585	231	277	510	0.3	R37_sc1.33_381264_382133_-/1-870	870	327	124	122	297	28.3	2264	0	785	957	22	10	32	28	19	47	79	5	3	8	13	9	22	1	1	2	4	5	9	41	3	5	8	4	0	4	12	0	1	1	1
R37_sc1.64_3599_5201_+_1-1603	R37_sc1.64_3599_5201_+_1-1603	1603	585	231	277	510	0.3	R37_sc1.41_143704_145304_-/1-1601	1601	641	172	224	564	24.7	2264	0	4	221	72	22	94	74	19	93	187	3	1	4	7	5	12	2	2	4	6	2	8	28	22	2	24	19	4	23	47	4	1	5	2
R37_sc1.64_3599_5201_+_1-1603	R37_sc1.64_3599_5201_+_1-1603	1603	585	231	277	510	0.3	R37_sc1.1_16317_17176_-/1-860	860	347	100	134	279	27.2	2264	0	943	1476	38	31	69	37	27	64	133	10	9	19	53	40	93	24	22	46	27	15	42	200	2	3	5	4	1	5	10	0	0	0	1
R37_sc1.64_3599_5201_+_1-1603	R37_sc1.64_3599_5201_+_1-1603	1603	585	231	277	510	0.3	R37_sc1.56_26809_28411_-/1-1603	1603	614	206	248	535	28.3	2264	0	1	134	47	18	65	46	21	67	132	0	0	0	0	0	0	0	0	0	0	0	0	0	18	7	25	16	5	21	46	1	2	3	6
R37_sc1.64_3599_5201_+_1-1603	R37_sc1.64_3599_5201_+_1-1603	1603	585	231	277	510	0.3	R37_sc1.67_10559_11310_+/1-752	752	320	78	108	246	24.7	2264	0	993	1469	50	20	70	41	21	62	132	8	10	18	58	38	96	18	27	45	28	15	43	202	2	1	3	5	0	5	8	0	0	0	1
R37_sc1.64_3599_5201_+_1-1603	R37_sc1.64_3599_5201_+_1-1603	1603	585	231	277	510	0.3	R37_sc1.57_10413_11374_-/1-962	962	379	113	120	350	24.2	2264	0	701	1119	65	31	96	45	30	75	171	7	9	16	47	44	91	18	18	36	28	16	44	187	5	2	7	9	1	10	17	1	0	1	0
R37_sc1.64_3599_5201_+_1-1603	R37_sc1.64_3599_5201_+_1-1603	1603	585	231	277	510	0.3	R37_sc1.107_506_1587_-/1-1082	1082	427	126	129	400	23.6	2264	0	606	1124	78	44	122	57	32	89	211	9	12	21	58	50	108	23	19	42	28	23	51	222	3	2	5	11	4	15	20	1	1	2	0
R37_sc1.64_3599_5201_+_1-1603	R37_sc1.64_3599_5201_+_1-1603	1603	585	231	277	510	0.3	R37_sc1.10_36736_38237_-/1-1502	1502	616	174	198	514	24.8	2264	0	103	261	66	7	73	56	16	72	145	0	1	1	4	4	8	0	0	0	1	1	2	11	17	4	21	17	1	18	39	3	1	4	3
R37_sc1.64_3599_5201_+_1-1603	R37_sc1.64_3599_5201_+_1-1603	1603	585	231	277	510	0.3	R37_sc1.23_555017_556619_+/1-1603	1603	648	170	219	566	24.3	2264	0	101	536	79	30	109	73	27	100	209	5	8	13	30	34	64	15	9	24	13	11	24	125	20	3	23	17	4	21	44	0	0	0	5
R37_sc1.64_3599_5201_+_1-1603	R37_sc1.64_3599_5201_+_1-1603	1603	585	231	277	510	0.3	R37_sc1.10_2693_4301_+/1-1609	1609	669	172	215	553	24.1	2264	0	107	759	110	51	161	79	47	126	287	8	11	19	62	68	130	23	22	45	39	19	58	252	13	2	15	14	4	18	33	2	0	2	4
R37_sc1.64_3599_5201_+_1-1603	R37_sc1.64_3599_5201_+_1-1603	1603	585	231	277	510	0.3	R37_sc1.22_577498_578534_-/1-1037	1037	404	132	149	352	27.1	2264	0	786	1456	58	43	101	46	41	87	188	14	19	33	63	59	122	22	25	47	36	24	60	262	5	3	8	6	1	7	15	0	1	1	0
R37_sc1.64_3599_5201_+_1-1603	R37_sc1.64_3599_5201_+_1-1603	1603	585	231	277	510	0.3	R37_sc1.28_446005_447608_+/1-1604	1604	644	190	221	549	25.6	2264	0	100	523	75	32	107	61	27	88	195	8	7	15	30	31	61	15	8	23	14	14	28	127	14	3	17	13	5	18	35	3	1	4	3
R37_sc1.64_3599_5201_+_1-1603	R37_sc1.64_3599_5201_+_1-1603	1603	585	231	277	510	0.3	R37_sc1.51_11447_11843_-/1-397	397	158	45	60	134	26.4	2264	0	1230	1325	11	5	16	16	4	20	36	4	4	8	8	6	14	2	3	5	5	3	8	35	4	1	5	2	0	2	7	0	0	0	2
R37_sc1.64_3599_5201_+_1-1603	R37_sc1.64_3599_5201_+_1-1603	1603	585	231	277	510	0.3	R37_sc1.23_570951_571405_+/1-455	455	169	61	82	143	31.4	2264	0	1163	1366	28	25	53	17	14	31	84	7	8	15	21	25	46	8	11	19	12	12	24	104	2	1	3	2	3	5	8	0	0	0	0
R37_sc1.64_3599_5201_+_1-1603	R37_sc1.64_3599_5201_+_1-1603	1603	585	231	277	510	0.3	R37_sc1.57_28038_29087_-/1-1050	1050	406	120	134	390	24.2	2264	0	634	1103	67	36	103	49	31	80	183	8	12	20	49	46	95	21	20	41	31	18	49	205	3	3	6	9	2	11	17	2	0	2	0
R37_sc1.64_3599_5201_+_1-1603	R37_sc1.64_3599_5201_+_1-1603	1603	585	231	277	510	0.3	R37_sc1.57_20700_21747_+/1-1048	1048	410	133	140	365	26	2264	0	578	1015	65	31	96	52	46	98	194	13	14	27	50	57	107	16	24	40	31	15	46	220	8	8	16	7	3	10	26	2	1	3	1
R37_sc1.64_3599_5201_+_1-1603	R37_sc1.64_3599_5201_+_1-1603	1603	585	231	277	510	0.3	R37_sc1.18_886468_888073_+/1-1606	1606	648	172	215	571	24.1	2264	0	101	525	76	23	99	73	21	94	193	8	6	14	24	31	55	14	12	26	17	15	32	127	17	3	20	17	1	18	38	1	0	1	2
R37_sc1.64_3599_5201_+_1-1603	R37_sc1.64_3599_5201_+_1-1603	1603	585	231	277	510	0.3	R37_sc1.37_309920_310717_-/1-798	798	295	108	122	273	28.8	2264	0	834	1157	49	34	83	30	24	54	137	9	8	17	33	37	70	14	23	37	20	13	33	157	3	1	4	6	3	9	13	1	0	1	0
R37_sc1.64_3599_5201_+_1-1603	R37_sc1.64_3599_5201_+_1-1603	1603	585	231	277	510	0.3	R37_sc1.2_12212_13783_-/1-1572	1572	657	173	199	543	23.7	2264	0	129	886	120	67	187	76	40	116	303	18	17	35	87	79	166	45	33	78	46	31	77	356	11	2	13	14	1	15	28	1	1	2	2
R37_sc1.64_3599_5201_+_1-1603	R37_sc1.64_3599_5201_+_1-1603	1603	585	231	277	510	0.3	R37_sc1.35_3_607_-/1-605	605	247	66	85	207	25	2264	0	1026	1255	38	20	58	30	18	48	106	5	3	8	23	24	47	10	7	17	18	5	23	95	3	0	3	3	0	3	6	0	0	0	3
R37_sc1.64_3599_5201_+_1-1603	R37_sc1.64_3599_5201_+_1-1603	1603	585	231	277	510	0.3	R37_sc1.21_715588_716152_+/1-565	565	225	76	63	201	24.6	2264	0	1115	1408	40	19	59	31	11	42	101	9	2	11	30	28	58	11	14	25	10	11	21	115	4	1	5	3	1	4	9	0	0	0	0
R37_sc1.64_3599_5201_+_1-1603	R37_sc1.64_3599_5201_+_1-1603	1603	585	231	277	510	0.3	R37_sc1.64_3599_5201_+/1-1603	1603	585	231	277	510	31.7	2264	0	0	0	0	0	0	0	0	0	0	0	0	0	0	0	0	0	0	0	0	0	0	0	0	0	0	0	0	0	0	0	0	0	0
R37_sc1.64_3599_5201_+_1-1603	R37_sc1.64_3599_5201_+_1-1603	1603	585	231	277	510	0.3	R37_sc1.43_14814_15765_-/1-952	952	360	115	139	338	26.7	2264	0	698	1100	62	38	100	38	29	67	167	8	13	21	46	43	89	17	20	37	25	16	41	188	5	2	7	8	7	15	22	0	0	0	1
R37_sc1.64_3599_5201_+_1-1603	R37_sc1.64_3599_5201_+_1-1603	1603	585	231	277	510	0.3	R37_sc1.3_1611059_1612590_-/1-1532	1532	639	149	184	560	21.7	2264	0	184	624	95	21	116	77	23	100	216	4	7	11	24	34	58	11	9	20	13	9	22	111	20	1	21	21	1	22	43	2	0	2	2
R37_sc1.64_3599_5201_+_1-1603	R37_sc1.64_3599_5201_+_1-1603	1603	585	231	277	510	0.3	R37_sc1.37_303966_305570_-/1-1605	1605	620	230	257	498	30.3	2264	0	128	761	86	66	152	61	67	128	280	17	12	29	55	54	109	17	17	34	28	23	51	223	13	9	22	11	12	23	45	0	2	2	1
R37_sc1.64_3599_5201_+_1-1603	R37_sc1.64_3599_5201_+_1-1603	1603	585	231	277	510	0.3	R37_sc1.22_15195_16236_-/1-1042	1042	403	133	137	369	25.9	2264	0	643	1120	66	38	104	45	40	85	189	10	13	23	55	46	101	18	16	34	30	18	48	206	4	5	9	9	0	9	18	2	0	2	0
R37_sc1.64_3599_5201_+_1-1603	R37_sc1.64_3599_5201_+_1-1603	1603	585	231	277	510	0.3	R37_sc1.21_710855_711304_-/1-450	450	196	32	75	147	23.8	2264	0	1165	1352	43	25	68	20	7	27	95	1	9	10	18	17	35	11	5	16	11	8	19	80	7	1	8	8	2	10	18	0	0	0	1
R37_sc1.64_3599_5201_+_1-1603	R37_sc1.64_3599_5201_+_1-1603	1603	585	231	277	510	0.3	R37_sc1.63_4425_5623_-/1-1199	1199	463	142	193	401	27.9	2264	0	496	1051	83	64	147	57	44	101	248	17	15	32	53	57	110	17	17	34	24	15	39	215	7	3	10	11	2	13	23	0	1	1	1
R37_sc1.64_3599_5201_+_1-1603	R37_sc1.64_3599_5201_+_1-1603	1603	585	231	277	510	0.3	R37_sc1.50_4877_6414_-/1-1538	1538	634	161	208	535	24	2264	0	161	899	112	70	182	72	41	113	295	16	17	33	88	82	170	43	30	73	45	26	71	347	11	4	15	14	3	17	32	1	0	1	3
R37_sc1.64_3599_5201_+_1-1603	R37_sc1.64_3599_5201_+_1-1603	1603	585	231	277	510	0.3	R37_sc1.25_491981_492864_+/1-884	884	327	122	136	299	29.2	2264	0	752	1112	53	35	88	41	30	71	159	9	11	20	32	33	65	15	30	45	20	18	38	168	5	2	7	7	3	10	17	0	2	2	0
[truncated: 17 more columns]
