# Supplementary material for: In silico reversal of repeat-induced point mutation (RIP) identifies the origins of repeat families and uncovers obscured duplicated genes
Source: BMC Genomics. 2010 Nov 24;11:655. doi: 10.1186/1471-2164-11-655 (PMC3017866; doi:10.1186/1471-2164-11-655)
Supplement: Additional file 6 — List of predicted functional RecQ helicases in the S. nodorum genome. [file 1471-2164-11-655-S6.ZIP › highestgc/r38_aln_2009_9_24_11_14_49_ripalign.txt]

Repeat class	Model	Model length	Model A Count	Model C Count	Model G Count	Model T Count	Model GC	Sequence	Seq Length	Seq A Count	Seq C Count	Seq G Count	Seq T Count	Seq GC	Alignment Length	Gaps(Model)	Gaps(Seq)	Mismatches	G->A	A->G	G<->A	C->T	T->C	C<->T	Transitions	G->C	C->G	G<->C	T->A	A->T	T<->A	G->T	T->G	G<->T	C->A	A->C	C<->A	Transversions	CA->TA	TA->CA	CA<->TA	TG->TA	TA->TG	TG<->TA	(CA<->TA)+(TG<->TA)	CC->TC	TC->CC	CC<->TC	GG->GA
R38_sc1.49_127668_128025_+_1-358	R38_sc1.49_127668_128025_+_1-358	358	123	56	48	131	0.3	R38_sc1.57_19114_19474_+/1-361	361	132	50	44	135	26	391	0	0	35	7	3	10	9	1	10	20	0	1	1	6	0	6	2	1	3	0	2	2	12	3	0	3	0	0	0	3	0	0	0	0
R38_sc1.49_127668_128025_+_1-358	R38_sc1.49_127668_128025_+_1-358	358	123	56	48	131	0.3	R38_sc1.7_203377_203737_+/1-361	361	138	42	38	143	22.2	391	0	1	131	21	13	34	21	9	30	64	3	2	5	19	17	36	5	3	8	8	5	13	62	3	0	3	1	0	1	4	3	0	3	0
R38_sc1.49_127668_128025_+_1-358	R38_sc1.49_127668_128025_+_1-358	358	123	56	48	131	0.3	R38_sc1.49_127668_128025_+/1-358	358	123	56	48	131	29.1	391	0	0	0	0	0	0	0	0	0	0	0	0	0	0	0	0	0	0	0	0	0	0	0	0	0	0	0	0	0	0	0	0	0	0
R38_sc1.49_127668_128025_+_1-358	R38_sc1.49_127668_128025_+_1-358	358	123	56	48	131	0.3	R38_sc1.38_55543_55893_-/1-351	351	125	48	44	134	26.2	391	0	9	116	16	14	30	13	6	19	49	3	3	6	17	12	29	4	2	6	7	8	15	56	3	1	4	1	1	2	6	2	0	2	0
R38_sc1.49_127668_128025_+_1-358	R38_sc1.49_127668_128025_+_1-358	358	123	56	48	131	0.3	R38_sc1.57_17932_18289_+/1-358	358	119	46	46	147	25.7	391	0	1	69	8	7	15	12	4	16	31	1	1	2	8	15	23	3	2	5	4	2	6	36	2	0	2	0	0	0	2	2	0	2	0
R38_sc1.49_127668_128025_+_1-358	R38_sc1.49_127668_128025_+_1-358	358	123	56	48	131	0.3	R38_sc1.74_4199_4563_+/1-365	365	124	51	51	139	27.9	391	0	8	120	14	15	29	11	5	16	45	2	3	5	14	13	27	4	4	8	6	6	12	52	4	1	5	0	1	1	6	1	1	2	0
R38_sc1.49_127668_128025_+_1-358	R38_sc1.49_127668_128025_+_1-358	358	123	56	48	131	0.3	R38_sc1.24_4898_5257_-/1-360	360	132	44	48	136	25.6	391	0	0	52	8	6	14	10	2	12	26	0	2	2	8	5	13	3	3	6	3	0	3	24	2	1	3	1	2	3	6	1	0	1	0
R38_sc1.49_127668_128025_+_1-358	R38_sc1.49_127668_128025_+_1-358	358	123	56	48	131	0.3	R38_sc1.7_240617_240974_-/1-358	358	119	53	49	137	28.5	391	0	2	36	5	5	10	9	3	12	22	0	0	0	1	2	3	2	3	5	0	2	2	10	2	0	2	0	1	1	3	1	0	1	0
R38_sc1.49_127668_128025_+_1-358	R38_sc1.49_127668_128025_+_1-358	358	123	56	48	131	0.3	R38_sc1.36_11703_11954_-/1-252	252	90	31	26	105	22.6	391	0	108	194	12	4	16	17	6	23	39	1	2	3	16	15	31	2	2	4	4	3	7	45	3	0	3	1	0	1	4	3	0	3	0
R38_sc1.49_127668_128025_+_1-358	R38_sc1.49_127668_128025_+_1-358	358	123	56	48	131	0.3	R38_sc1.1_5091_5441_+/1-351	351	128	43	43	137	24.5	391	0	9	122	16	12	28	14	4	18	46	3	2	5	16	16	32	8	6	14	8	6	14	65	2	0	2	0	0	0	2	1	0	1	1
R38_sc1.49_127668_128025_+_1-358	R38_sc1.49_127668_128025_+_1-358	358	123	56	48	131	0.3	R38_sc1.21_711348_711704_+/1-357	357	125	50	49	133	27.7	391	0	3	106	14	15	29	9	6	15	44	2	2	4	15	14	29	5	4	9	9	6	15	57	3	0	3	0	2	2	5	1	0	1	1
R38_sc1.49_127668_128025_+_1-358	R38_sc1.49_127668_128025_+_1-358	358	123	56	48	131	0.3	R38_sc1.57_19733_20085_-/1-353	353	124	45	47	137	26.1	391	0	9	115	15	16	31	14	6	20	51	2	1	3	15	13	28	4	3	7	8	5	13	51	3	2	5	0	0	0	5	1	0	1	1
R38_sc1.49_127668_128025_+_1-358	R38_sc1.49_127668_128025_+_1-358	358	123	56	48	131	0.3	R38_sc1.2_1_244_+/1-244	244	94	26	30	94	23	391	0	115	170	9	3	12	11	3	14	26	0	1	1	5	10	15	3	4	7	3	2	5	28	0	0	0	1	0	1	1	1	0	1	0
R38_sc1.49_127668_128025_+_1-358	R38_sc1.49_127668_128025_+_1-358	358	123	56	48	131	0.3	R38_sc1.17_588859_589229_+/1-371	371	136	45	43	147	23.7	391	0	1	89	8	4	12	16	9	25	37	0	2	2	12	11	23	4	1	5	5	2	7	37	1	0	1	0	0	0	1	3	0	3	0
R38_sc1.49_127668_128025_+_1-358	R38_sc1.49_127668_128025_+_1-358	358	123	56	48	131	0.3	R38_sc1.1_5703_6047_-/1-345	345	119	43	42	141	24.6	391	0	13	92	10	6	16	17	5	22	38	0	3	3	11	10	21	5	2	7	3	7	10	41	3	1	4	2	0	2	6	0	0	0	0
R38_sc1.49_127668_128025_+_1-358	R38_sc1.49_127668_128025_+_1-358	358	123	56	48	131	0.3	R38_sc1.11_27257_27615_-/1-359	359	131	44	45	139	24.8	391	0	1	99	14	6	20	20	10	30	50	0	2	2	11	13	24	4	8	12	5	3	8	46	2	3	5	0	1	1	6	3	0	3	1
R38_sc1.49_127668_128025_+_1-358	R38_sc1.49_127668_128025_+_1-358	358	123	56	48	131	0.3	R38_sc1.32_364257_364614_+/1-358	358	123	48	48	139	26.8	391	0	0	42	9	8	17	10	3	13	30	0	0	0	3	5	8	1	2	3	1	0	1	12	1	1	2	1	1	2	4	1	0	1	1
R38_sc1.49_127668_128025_+_1-358	R38_sc1.49_127668_128025_+_1-358	358	123	56	48	131	0.3	R38_sc1.37_291453_291742_+/1-290	290	91	47	41	111	30.3	391	0	68	98	6	6	12	5	3	8	20	1	1	2	3	2	5	0	2	2	0	1	1	10	1	1	2	0	0	0	2	1	0	1	0
R38_sc1.49_127668_128025_+_1-358	R38_sc1.49_127668_128025_+_1-358	358	123	56	48	131	0.3	R38_sc1.17_589488_589841_-/1-354	354	129	42	46	137	24.9	391	0	8	132	15	15	30	17	9	26	56	3	4	7	20	15	35	7	3	10	8	4	12	64	2	1	3	1	0	1	4	1	0	1	0
R38_sc1.49_127668_128025_+_1-358	R38_sc1.49_127668_128025_+_1-358	358	123	56	48	131	0.3	R38_sc1.57_18541_18899_-/1-359	359	129	47	43	140	25.1	391	0	2	106	14	11	25	14	6	20	45	3	1	4	16	15	31	4	3	7	8	6	14	56	3	0	3	0	0	0	3	2	0	2	0
R38_sc1.49_127668_128025_+_1-358	R38_sc1.49_127668_128025_+_1-358	358	123	56	48	131	0.3	R38_sc1.8_434572_434924_-/1-353	353	128	47	49	129	27.2	391	0	7	61	5	8	13	9	4	13	26	2	1	3	9	4	13	2	3	5	5	0	5	26	2	0	2	0	0	0	2	0	1	1	0
R38_sc1.49_127668_128025_+_1-358	R38_sc1.49_127668_128025_+_1-358	358	123	56	48	131	0.3	R38_sc1.33_373450_373708_+/1-259	259	98	36	32	93	26.3	391	0	102	159	10	7	17	12	4	16	33	1	1	2	11	0	11	3	4	7	1	0	1	21	3	0	3	0	0	0	3	2	1	3	1
R38_sc1.49_127668_128025_+_1-358	R38_sc1.49_127668_128025_+_1-358	358	123	56	48	131	0.3	R38_sc1.8_433954_434314_+/1-361	361	135	49	47	130	26.6	391	0	1	120	15	13	28	10	9	19	47	1	4	5	21	16	37	8	5	13	8	5	13	68	3	0	3	0	1	1	4	0	0	0	0
R38_sc1.49_127668_128025_+_1-358	R38_sc1.49_127668_128025_+_1-358	358	123	56	48	131	0.3	R38_sc1.38_54927_55284_+/1-358	358	132	53	45	128	27.4	391	0	0	40	9	4	13	10	7	17	30	1	2	3	5	0	5	0	1	1	0	1	1	10	2	1	3	1	0	1	4	3	0	3	0
R38_sc1.49_127668_128025_+_1-358	R38_sc1.49_127668_128025_+_1-358	358	123	56	48	131	0.3	R38_sc1.2_496_855_-/1-360	360	140	41	41	138	22.8	391	0	1	132	16	11	27	16	9	25	52	1	2	3	25	21	46	7	4	11	11	5	16	76	2	0	2	1	1	2	4	3	0	3	0
[truncated: 17 more columns]
