# Supplementary material for: In silico reversal of repeat-induced point mutation (RIP) identifies the origins of repeat families and uncovers obscured duplicated genes
Source: BMC Genomics. 2010 Nov 24;11:655. doi: 10.1186/1471-2164-11-655 (PMC3017866; doi:10.1186/1471-2164-11-655)
Supplement: Additional file 6 — List of predicted functional RecQ helicases in the S. nodorum genome. [file 1471-2164-11-655-S6.ZIP › highestgc/r39_aln_2009_9_24_11_14_51_ripalign.txt]

Repeat class	Model	Model length	Model A Count	Model C Count	Model G Count	Model T Count	Model GC	Sequence	Seq Length	Seq A Count	Seq C Count	Seq G Count	Seq T Count	Seq GC	Alignment Length	Gaps(Model)	Gaps(Seq)	Mismatches	G->A	A->G	G<->A	C->T	T->C	C<->T	Transitions	G->C	C->G	G<->C	T->A	A->T	T<->A	G->T	T->G	G<->T	C->A	A->C	C<->A	Transversions	CA->TA	TA->CA	CA<->TA	TG->TA	TA->TG	TG<->TA	(CA<->TA)+(TG<->TA)	CC->TC	TC->CC	CC<->TC	GG->GA
R39_sc1.1_1279584_1281617_-_1-2034	R39_sc1.1_1279584_1281617_-_1-2034	2034	696	385	407	546	0.4	R39_sc1.19_387945_389950_-/1-2006	2006	827	232	252	695	24.1	2102	0	41	808	164	54	218	157	34	191	409	23	19	42	78	73	151	48	14	62	57	33	90	345	45	0	45	26	2	28	73	6	1	7	16
R39_sc1.1_1279584_1281617_-_1-2034	R39_sc1.1_1279584_1281617_-_1-2034	2034	696	385	407	546	0.4	R39_sc1.13_691371_691728_-/1-358	358	158	37	56	107	26	2102	0	1676	1737	27	1	28	28	1	29	57	0	0	0	1	1	2	1	1	2	0	0	0	4	15	0	15	4	0	4	19	2	0	2	4
R39_sc1.1_1279584_1281617_-_1-2034	R39_sc1.1_1279584_1281617_-_1-2034	2034	696	385	407	546	0.4	R39_sc1.47_139805_140413_-/1-609	609	257	62	96	194	25.9	2102	0	1435	1646	51	11	62	49	8	57	119	5	1	6	19	24	43	9	6	15	10	8	18	82	19	0	19	7	1	8	27	2	0	2	4
R39_sc1.1_1279584_1281617_-_1-2034	R39_sc1.1_1279584_1281617_-_1-2034	2034	696	385	407	546	0.4	R39_sc1.14_434514_435932_-/1-1419	1419	606	136	170	507	21.6	2102	0	628	1169	132	28	160	115	26	141	301	14	15	29	53	56	109	31	8	39	35	15	50	227	29	0	29	25	0	25	54	3	0	3	14
R39_sc1.1_1279584_1281617_-_1-2034	R39_sc1.1_1279584_1281617_-_1-2034	2034	696	385	407	546	0.4	R39_sc1.13_693570_695183_-/1-1614	1614	643	201	209	561	25.4	2102	0	430	1089	122	48	170	117	39	156	326	19	18	37	62	68	130	45	17	62	61	33	94	323	25	0	25	18	1	19	44	4	2	6	11
R39_sc1.1_1279584_1281617_-_1-2034	R39_sc1.1_1279584_1281617_-_1-2034	2034	696	385	407	546	0.4	R39_sc1.26_322607_324527_-/1-1921	1921	815	188	234	684	22	2102	0	124	875	169	52	221	160	35	195	416	23	18	41	77	77	154	45	11	56	57	16	73	324	42	2	44	34	2	36	80	5	1	6	21
R39_sc1.1_1279584_1281617_-_1-2034	R39_sc1.1_1279584_1281617_-_1-2034	2034	696	385	407	546	0.4	R39_sc1.8_703372_703694_+/1-323	323	127	39	41	116	24.8	2102	0	1721	1827	23	3	26	29	8	37	63	3	2	5	4	11	15	3	2	5	5	3	8	33	9	0	9	5	0	5	14	0	0	0	1
R39_sc1.1_1279584_1281617_-_1-2034	R39_sc1.1_1279584_1281617_-_1-2034	2034	696	385	407	546	0.4	R39_sc1.8_1305568_1305873_+/1-306	306	118	40	36	112	24.8	2102	0	1729	1909	27	12	39	33	13	46	85	9	10	19	19	21	40	15	4	19	7	9	16	94	7	0	7	2	0	2	9	0	1	1	0
R39_sc1.1_1279584_1281617_-_1-2034	R39_sc1.1_1279584_1281617_-_1-2034	2034	696	385	407	546	0.4	R39_sc1.14_462122_462700_-/1-579	579	243	62	70	204	22.8	2102	0	1456	1687	44	16	60	56	7	63	123	9	10	19	23	21	44	12	7	19	18	7	25	107	16	0	16	10	0	10	26	1	0	1	2
R39_sc1.1_1279584_1281617_-_1-2034	R39_sc1.1_1279584_1281617_-_1-2034	2034	696	385	407	546	0.4	R39_sc1.28_2693_4028_-/1-1336	1336	518	169	165	484	25	2102	0	717	1270	102	45	147	98	27	125	272	20	15	35	47	61	108	33	14	47	54	18	72	262	26	0	26	18	0	18	44	8	2	10	7
R39_sc1.1_1279584_1281617_-_1-2034	R39_sc1.1_1279584_1281617_-_1-2034	2034	696	385	407	546	0.4	R39_sc1.32_159723_160654_-/1-932	932	361	131	133	307	28.3	2102	0	1129	1538	64	30	94	71	25	96	190	14	12	26	37	36	73	26	8	34	39	20	59	192	20	2	22	9	2	11	33	1	1	2	7
R39_sc1.1_1279584_1281617_-_1-2034	R39_sc1.1_1279584_1281617_-_1-2034	2034	696	385	407	546	0.4	R39_sc1.44_159522_161571_-/1-2050	2050	829	227	266	728	24	2102	0	13	832	172	59	231	157	36	193	424	20	18	38	70	98	168	51	20	71	66	23	89	366	47	0	47	26	2	28	75	10	2	12	13
R39_sc1.1_1279584_1281617_-_1-2034	R39_sc1.1_1279584_1281617_-_1-2034	2034	696	385	407	546	0.4	R39_sc1.20_155879_157508_+/1-1630	1630	662	186	192	590	23.2	2102	0	405	1083	146	56	202	123	35	158	360	20	19	39	62	81	143	42	10	52	60	23	83	317	35	0	35	22	1	23	58	7	1	8	6
R39_sc1.1_1279584_1281617_-_1-2034	R39_sc1.1_1279584_1281617_-_1-2034	2034	696	385	407	546	0.4	R39_sc1.7_639355_640862_+/1-1508	1508	569	214	242	483	30.2	2102	0	529	1038	92	42	134	87	43	130	264	13	15	28	50	50	100	36	12	48	35	31	66	242	20	6	26	16	6	22	48	5	3	8	9
R39_sc1.1_1279584_1281617_-_1-2034	R39_sc1.1_1279584_1281617_-_1-2034	2034	696	385	407	546	0.4	R39_sc1.2_538944_539715_+/1-772	772	341	70	99	262	21.9	2102	0	1272	1578	80	20	100	62	12	74	174	5	3	8	29	38	67	17	5	22	18	7	25	122	22	0	22	9	1	10	32	3	0	3	4
R39_sc1.1_1279584_1281617_-_1-2034	R39_sc1.1_1279584_1281617_-_1-2034	2034	696	385	407	546	0.4	R39_sc1.1_1279584_1281617_-/1-2034	2034	696	385	407	546	38.9	2102	0	0	0	0	0	0	0	0	0	0	0	0	0	0	0	0	0	0	0	0	0	0	0	0	0	0	0	0	0	0	0	0	0	0
R39_sc1.1_1279584_1281617_-_1-2034	R39_sc1.1_1279584_1281617_-_1-2034	2034	696	385	407	546	0.4	R39_sc1.2_539516_539776_-/1-261	261	104	36	31	90	25.7	2102	0	1774	1919	20	10	30	30	11	41	71	8	8	16	15	13	28	13	3	16	5	8	13	73	8	1	9	0	0	0	9	0	0	0	0
R39_sc1.1_1279584_1281617_-_1-2034	R39_sc1.1_1279584_1281617_-_1-2034	2034	696	385	407	546	0.4	R39_sc1.3_1000725_1002779_-/1-2055	2055	855	224	263	713	23.7	2102	0	13	816	163	53	216	173	39	212	428	26	19	45	78	73	151	45	12	57	63	25	88	341	49	4	53	32	0	32	85	7	1	8	22
R39_sc1.1_1279584_1281617_-_1-2034	R39_sc1.1_1279584_1281617_-_1-2034	2034	696	385	407	546	0.4	R39_sc1.4_1072672_1074721_-/1-2050	2050	813	267	304	666	27.9	2102	0	13	777	140	59	199	146	49	195	394	29	25	54	73	68	141	41	18	59	57	30	87	341	42	3	45	27	3	30	75	5	2	7	19
R39_sc1.1_1279584_1281617_-_1-2034	R39_sc1.1_1279584_1281617_-_1-2034	2034	696	385	407	546	0.4	R39_sc1.6_560350_560641_-/1-292	292	112	34	40	106	25.3	2102	0	1742	1821	18	4	22	29	4	33	55	3	2	5	6	7	13	2	0	2	1	3	4	24	11	0	11	7	0	7	18	1	0	1	1
R39_sc1.1_1279584_1281617_-_1-2034	R39_sc1.1_1279584_1281617_-_1-2034	2034	696	385	407	546	0.4	R39_sc1.20_212980_213381_+/1-402	402	180	33	51	138	20.9	2102	0	1642	1793	41	5	46	43	3	46	92	2	1	3	15	12	27	7	3	10	3	6	9	49	15	0	15	7	1	8	23	1	0	1	2
R39_sc1.1_1279584_1281617_-_1-2034	R39_sc1.1_1279584_1281617_-_1-2034	2034	696	385	407	546	0.4	R39_sc1.3_482906_484956_+/1-2051	2051	863	206	231	751	21.3	2102	0	12	861	193	54	247	172	32	204	451	20	16	36	78	101	179	51	13	64	68	22	90	369	52	0	52	28	1	29	81	8	1	9	10
R39_sc1.1_1279584_1281617_-_1-2034	R39_sc1.1_1279584_1281617_-_1-2034	2034	696	385	407	546	0.4	R39_sc1.2_537197_538486_+/1-1290	1290	507	152	152	479	23.6	2102	0	763	1297	102	37	139	103	25	128	267	17	16	33	45	62	107	33	12	45	48	15	63	248	26	0	26	19	0	19	45	7	1	8	6
R39_sc1.1_1279584_1281617_-_1-2034	R39_sc1.1_1279584_1281617_-_1-2034	2034	696	385	407	546	0.4	R39_sc1.51_21664_21970_-/1-307	307	111	40	40	116	26.1	2102	0	1733	1915	25	13	38	27	10	37	75	7	9	16	14	23	37	19	6	25	14	9	23	101	4	1	5	4	1	5	10	1	0	1	0
R39_sc1.1_1279584_1281617_-_1-2034	R39_sc1.1_1279584_1281617_-_1-2034	2034	696	385	407	546	0.4	R39_sc1.7_638395_638914_+/1-520	520	212	69	67	172	26.2	2102	0	1538	1864	55	19	74	40	18	58	132	15	8	23	29	42	71	27	10	37	20	19	39	170	12	1	13	5	1	6	19	0	0	0	2
R39_sc1.1_1279584_1281617_-_1-2034	R39_sc1.1_1279584_1281617_-_1-2034	2034	696	385	407	546	0.4	R39_sc1.5_18703_20710_+/1-2008	2008	806	245	284	673	26.3	2102	0	26	282	118	2	120	132	2	134	254	0	0	0	1	1	2	0	0	0	0	0	0	2	64	0	64	37	0	37	101	11	0	11	24
R39_sc1.1_1279584_1281617_-_1-2034	R39_sc1.1_1279584_1281617_-_1-2034	2034	696	385	407	546	0.4	R39_sc1.8_1305629_1307679_-/1-2051	2051	872	213	221	745	21.2	2102	0	13	871	204	53	257	170	33	203	460	19	16	35	74	97	171	52	15	67	69	26	95	368	51	0	51	29	0	29	80	8	1	9	11
R39_sc1.1_1279584_1281617_-_1-2034	R39_sc1.1_1279584_1281617_-_1-2034	2034	696	385	407	546	0.4	R39_sc1.32_131171_132237_-/1-1067	1067	429	142	146	350	27	2102	0	970	1350	82	24	106	75	32	107	213	8	7	15	32	40	72	21	9	30	26	21	47	164	16	2	18	9	2	11	29	3	2	5	8
R39_sc1.1_1279584_1281617_-_1-2034	R39_sc1.1_1279584_1281617_-_1-2034	2034	696	385	407	546	0.4	R39_sc1.6_500067_502073_-/1-2007	2007	745	307	349	606	32.7	2102	0	38	735	109	70	179	114	58	172	351	34	34	68	67	60	127	35	23	58	45	37	82	335	28	6	34	26	6	32	66	2	6	8	12
[truncated: 17 more columns]
