# Supplementary material for: In silico reversal of repeat-induced point mutation (RIP) identifies the origins of repeat families and uncovers obscured duplicated genes
Source: BMC Genomics. 2010 Nov 24;11:655. doi: 10.1186/1471-2164-11-655 (PMC3017866; doi:10.1186/1471-2164-11-655)
Supplement: Additional file 6 — List of predicted functional RecQ helicases in the S. nodorum genome. [file 1471-2164-11-655-S6.ZIP › highestgc/r51_aln_2009_9_24_11_14_59_ripalign.txt]

Repeat class	Model	Model length	Model A Count	Model C Count	Model G Count	Model T Count	Model GC	Sequence	Seq Length	Seq A Count	Seq C Count	Seq G Count	Seq T Count	Seq GC	Alignment Length	Gaps(Model)	Gaps(Seq)	Mismatches	G->A	A->G	G<->A	C->T	T->C	C<->T	Transitions	G->C	C->G	G<->C	T->A	A->T	T<->A	G->T	T->G	G<->T	C->A	A->C	C<->A	Transversions	CA->TA	TA->CA	CA<->TA	TG->TA	TA->TG	TG<->TA	(CA<->TA)+(TG<->TA)	CC->TC	TC->CC	CC<->TC	GG->GA
R51_sc1.18_889528_890360_+_1-833	R51_sc1.18_889528_890360_+_1-833	833	265	138	120	310	0.3	R51_sc1.57_27509_28340_+/1-832	832	299	109	91	333	24	870	0	1	201	44	16	60	50	25	75	135	3	5	8	22	17	39	6	3	9	5	4	9	65	10	1	11	10	2	12	23	2	1	3	2
R51_sc1.18_889528_890360_+_1-833	R51_sc1.18_889528_890360_+_1-833	833	265	138	120	310	0.3	R51_sc1.43_14195_15023_+/1-829	829	288	128	97	316	27.1	870	0	4	201	40	21	61	39	30	69	130	3	3	6	22	17	39	6	4	10	6	6	12	67	6	6	12	9	6	15	27	2	1	3	1
R51_sc1.18_889528_890360_+_1-833	R51_sc1.18_889528_890360_+_1-833	833	265	138	120	310	0.3	R51_sc1.39_3371_4176_-/1-806	806	300	102	81	323	22.7	870	0	27	232	44	13	57	48	26	74	131	3	4	7	24	18	42	6	3	9	10	6	16	74	8	2	10	11	3	14	24	0	1	1	3
R51_sc1.18_889528_890360_+_1-833	R51_sc1.18_889528_890360_+_1-833	833	265	138	120	310	0.3	R51_sc1.19_6199_6512_-/1-314	314	105	48	31	130	25.2	870	0	520	650	16	7	23	23	19	42	65	1	5	6	19	18	37	6	2	8	8	5	13	64	2	2	4	4	3	7	11	1	0	1	0
R51_sc1.18_889528_890360_+_1-833	R51_sc1.18_889528_890360_+_1-833	833	265	138	120	310	0.3	R51_sc1.22_14666_15497_+/1-832	832	285	120	103	324	26.8	870	0	1	185	31	15	46	43	28	71	117	3	3	6	21	19	40	6	5	11	6	4	10	67	7	5	12	9	4	13	25	1	1	2	1
R51_sc1.18_889528_890360_+_1-833	R51_sc1.18_889528_890360_+_1-833	833	265	138	120	310	0.3	R51_sc1.63_6723_7001_+/1-279	279	90	32	18	139	17.9	870	0	555	674	21	4	25	26	12	38	63	0	2	2	15	19	34	6	1	7	8	4	12	55	2	0	2	6	0	6	8	1	0	1	0
R51_sc1.18_889528_890360_+_1-833	R51_sc1.18_889528_890360_+_1-833	833	265	138	120	310	0.3	R51_sc1.38_297123_297632_+/1-510	510	164	80	42	224	23.9	870	0	324	518	28	8	36	33	28	61	97	2	5	7	24	34	58	10	3	13	11	7	18	96	3	2	5	7	0	7	12	2	0	2	0
R51_sc1.18_889528_890360_+_1-833	R51_sc1.18_889528_890360_+_1-833	833	265	138	120	310	0.3	R51_sc1.1_6164_6691_-/1-528	528	180	63	42	243	19.9	870	0	306	510	37	9	46	44	16	60	106	4	3	7	21	32	53	14	4	18	11	8	19	97	3	0	3	11	0	11	14	3	0	3	0
R51_sc1.18_889528_890360_+_1-833	R51_sc1.18_889528_890360_+_1-833	833	265	138	120	310	0.3	R51_sc1.58_3010_3841_-/1-832	832	284	125	102	321	27.3	870	0	13	211	36	17	53	44	31	75	128	2	4	6	18	14	32	5	3	8	5	7	12	58	8	5	13	9	5	14	27	1	1	2	2
R51_sc1.18_889528_890360_+_1-833	R51_sc1.18_889528_890360_+_1-833	833	265	138	120	310	0.3	R51_sc1.37_310991_311352_-/1-362	362	117	57	27	161	23.2	870	0	472	614	23	4	27	26	21	47	74	1	2	3	18	25	43	5	3	8	9	4	13	67	2	0	2	7	0	7	9	1	0	1	0
R51_sc1.18_889528_890360_+_1-833	R51_sc1.18_889528_890360_+_1-833	833	265	138	120	310	0.3	R51_sc1.56_30132_30874_-/1-743	743	243	127	102	271	30.8	870	0	91	255	27	20	47	29	34	63	110	3	2	5	15	15	30	5	3	8	5	5	10	53	5	6	11	6	5	11	22	1	1	2	0
R51_sc1.18_889528_890360_+_1-833	R51_sc1.18_889528_890360_+_1-833	833	265	138	120	310	0.3	R51_sc1.49_123789_124619_-/1-831	831	287	126	102	316	27.4	870	0	2	197	41	24	65	41	28	69	134	2	5	7	22	12	34	5	2	7	4	9	13	61	8	6	14	13	5	18	32	2	1	3	1
R51_sc1.18_889528_890360_+_1-833	R51_sc1.18_889528_890360_+_1-833	833	265	138	120	310	0.3	R51_sc1.35_1305_2131_+/1-827	827	281	120	86	340	24.9	870	0	9	296	44	19	63	50	39	89	152	3	6	9	33	44	77	15	6	21	14	11	25	132	5	5	10	11	1	12	22	3	1	4	0
R51_sc1.18_889528_890360_+_1-833	R51_sc1.18_889528_890360_+_1-833	833	265	138	120	310	0.3	R51_sc1.49_89285_90116_-/1-832	832	293	123	95	321	26.2	870	0	1	187	38	17	55	37	27	64	119	3	2	5	22	20	42	6	3	9	8	3	11	67	7	2	9	8	2	10	19	1	0	1	1
R51_sc1.18_889528_890360_+_1-833	R51_sc1.18_889528_890360_+_1-833	833	265	138	120	310	0.3	R51_sc1.20_209684_210517_+/1-834	834	288	120	99	327	26.3	870	0	1	212	44	22	66	45	29	74	140	3	6	9	20	19	39	6	4	10	5	6	11	69	8	4	12	12	5	17	29	1	1	2	2
R51_sc1.18_889528_890360_+_1-833	R51_sc1.18_889528_890360_+_1-833	833	265	138	120	310	0.3	R51_sc1.19_795730_796564_-/1-835	835	295	102	75	363	21.2	870	0	3	286	52	13	65	57	25	82	147	2	5	7	34	44	78	16	6	22	13	11	24	131	6	2	8	14	0	14	22	2	0	2	1
R51_sc1.18_889528_890360_+_1-833	R51_sc1.18_889528_890360_+_1-833	833	265	138	120	310	0.3	R51_sc1.42_245486_245699_+/1-214	214	88	19	16	91	16.4	870	0	620	700	19	6	25	16	4	20	45	3	1	4	8	10	18	4	2	6	4	2	6	34	1	0	1	4	0	4	5	0	0	0	0
R51_sc1.18_889528_890360_+_1-833	R51_sc1.18_889528_890360_+_1-833	833	265	138	120	310	0.3	R51_sc1.25_486306_487139_+/1-834	834	289	114	84	347	23.7	870	0	2	275	48	15	63	48	27	75	138	4	6	10	32	42	74	13	8	21	14	13	27	132	6	4	10	13	1	14	24	3	0	3	2
R51_sc1.18_889528_890360_+_1-833	R51_sc1.18_889528_890360_+_1-833	833	265	138	120	310	0.3	R51_sc1.18_889528_890360_+/1-833	833	265	138	120	310	31	870	0	0	0	0	0	0	0	0	0	0	0	0	0	0	0	0	0	0	0	0	0	0	0	0	0	0	0	0	0	0	0	0	0	0
R51_sc1.18_889528_890360_+_1-833	R51_sc1.18_889528_890360_+_1-833	833	265	138	120	310	0.3	R51_sc1.37_301502_301975_-/1-474	474	175	47	52	200	20.9	870	0	361	518	31	12	43	33	10	43	86	3	3	6	14	22	36	10	6	16	5	6	11	69	4	2	6	8	0	8	14	2	0	2	1
R51_sc1.18_889528_890360_+_1-833	R51_sc1.18_889528_890360_+_1-833	833	265	138	120	310	0.3	R51_sc1.7_233906_234402_+/1-497	497	151	87	51	208	27.8	870	0	338	514	21	10	31	25	26	51	82	3	5	8	22	31	53	8	4	12	11	8	19	92	2	1	3	5	3	8	11	2	1	3	0
R51_sc1.18_889528_890360_+_1-833	R51_sc1.18_889528_890360_+_1-833	833	265	138	120	310	0.3	R51_sc1.50_4844_5675_+/1-832	832	284	118	86	344	24.5	870	0	3	283	45	17	62	50	33	83	145	5	3	8	32	44	76	14	10	24	14	11	25	133	7	2	9	10	1	11	20	4	1	5	1
R51_sc1.18_889528_890360_+_1-833	R51_sc1.18_889528_890360_+_1-833	833	265	138	120	310	0.3	R51_sc1.28_414836_415667_+/1-832	832	294	118	89	331	24.9	870	0	2	194	38	14	52	43	25	68	120	4	3	7	22	19	41	8	3	11	7	5	12	71	7	2	9	10	4	14	23	3	1	4	1
R51_sc1.18_889528_890360_+_1-833	R51_sc1.18_889528_890360_+_1-833	833	265	138	120	310	0.3	R51_sc1.29_11524_12328_-/1-805	805	262	125	111	307	29.3	870	0	31	101	20	14	34	19	12	31	65	0	0	0	1	0	1	0	0	0	1	0	1	2	7	3	10	8	4	12	22	3	1	4	1
R51_sc1.18_889528_890360_+_1-833	R51_sc1.18_889528_890360_+_1-833	833	265	138	120	310	0.3	R51_sc1.45_10281_11112_-/1-832	832	280	124	105	323	27.5	870	0	1	192	32	16	48	43	30	73	121	3	6	9	20	18	38	6	4	10	5	8	13	70	5	7	12	5	2	7	19	2	0	2	2
R51_sc1.18_889528_890360_+_1-833	R51_sc1.18_889528_890360_+_1-833	833	265	138	120	310	0.3	R51_sc1.107_366_808_+/1-443	443	163	44	62	174	23.9	870	0	398	553	24	13	37	29	7	36	73	3	3	6	14	20	34	9	11	20	6	8	14	74	4	0	4	5	1	6	10	1	0	1	0
R51_sc1.18_889528_890360_+_1-833	R51_sc1.18_889528_890360_+_1-833	833	265	138	120	310	0.3	R51_sc1.8_1385564_1385919_-/1-356	356	147	29	39	141	19.1	870	0	479	592	26	8	34	28	9	37	71	2	1	3	10	12	22	5	4	9	4	2	6	40	4	1	5	5	0	5	10	0	1	1	0
R51_sc1.18_889528_890360_+_1-833	R51_sc1.18_889528_890360_+_1-833	833	265	138	120	310	0.3	R51_sc1.38_306968_307287_+/1-320	320	126	37	39	118	23.8	870	0	516	607	23	9	32	15	7	22	54	2	1	3	7	9	16	4	5	9	3	3	6	34	3	1	4	6	0	6	10	1	1	2	1
R51_sc1.18_889528_890360_+_1-833	R51_sc1.18_889528_890360_+_1-833	833	265	138	120	310	0.3	R51_sc1.8_686991_687646_-/1-656	656	231	78	62	285	21.3	870	0	180	410	44	13	57	54	18	72	129	5	3	8	22	31	53	14	6	20	8	9	17	98	6	1	7	11	0	11	18	2	1	3	1
R51_sc1.18_889528_890360_+_1-833	R51_sc1.18_889528_890360_+_1-833	833	265	138	120	310	0.3	R51_sc1.57_9794_10622_+/1-829	829	295	120	90	324	25.3	870	0	4	199	36	10	46	48	34	82	128	4	4	8	22	20	42	5	3	8	6	3	9	67	8	2	10	9	1	10	20	0	1	1	0
R51_sc1.18_889528_890360_+_1-833	R51_sc1.18_889528_890360_+_1-833	833	265	138	120	310	0.3	R51_sc1.16_945485_946113_+/1-629	629	218	78	51	282	20.5	870	0	205	451	41	12	53	49	27	76	129	3	4	7	32	41	73	12	5	17	13	6	19	116	3	0	3	10	1	11	14	2	0	2	0
R51_sc1.18_889528_890360_+_1-833	R51_sc1.18_889528_890360_+_1-833	833	265	138	120	310	0.3	R51_sc1.2_12179_13012_+/1-834	834	283	109	88	354	23.6	870	0	2	279	45	19	64	53	27	80	144	4	3	7	31	43	74	14	9	23	15	11	26	130	6	1	7	14	1	15	22	5	0	5	0
R51_sc1.18_889528_890360_+_1-833	R51_sc1.18_889528_890360_+_1-833	833	265	138	120	310	0.3	R51_sc1.16_974580_974785_+/1-206	206	83	15	19	89	16.5	870	0	627	687	15	4	19	19	3	22	41	1	0	1	4	6	10	2	2	4	2	2	4	19	4	0	4	4	1	5	9	0	0	0	0
R51_sc1.18_889528_890360_+_1-833	R51_sc1.18_889528_890360_+_1-833	833	265	138	120	310	0.3	R51_sc1.6_791479_792311_+/1-833	833	287	120	87	339	24.8	870	0	2	270	45	18	63	44	30	74	137	5	4	9	33	43	76	13	8	21	14	9	23	129	4	4	8	11	3	14	22	5	0	5	2
R51_sc1.18_889528_890360_+_1-833	R51_sc1.18_889528_890360_+_1-833	833	265	138	120	310	0.3	R51_sc1.28_445553_445765_-/1-213	213	69	34	17	93	23.9	870	0	621	708	14	4	18	16	12	28	46	1	2	3	12	13	25	4	0	4	4	4	8	40	1	0	1	4	0	4	5	1	0	1	0
R51_sc1.18_889528_890360_+_1-833	R51_sc1.18_889528_890360_+_1-833	833	265	138	120	310	0.3	R51_sc1.2_914_1745_+/1-832	832	295	120	94	323	25.7	870	0	1	199	40	17	57	46	31	77	134	2	3	5	22	16	38	7	3	10	6	5	11	64	10	4	14	12	3	15	29	1	1	2	1
R51_sc1.18_889528_890360_+_1-833	R51_sc1.18_889528_890360_+_1-833	833	265	138	120	310	0.3	R51_sc1.61_7533_8071_+/1-539	539	195	64	54	226	21.9	870	0	296	469	37	11	48	34	13	47	95	3	2	5	14	25	39	9	6	15	9	8	17	76	5	0	5	10	0	10	15	2	1	3	1
R51_sc1.18_889528_890360_+_1-833	R51_sc1.18_889528_890360_+_1-833	833	265	138	120	310	0.3	R51_sc1.20_1705_2539_+/1-835	835	293	120	98	324	26.1	870	0	1	199	38	18	56	42	29	71	127	1	4	5	24	18	42	8	2	10	6	5	11	68	8	2	10	6	5	11	21	1	1	2	2
R51_sc1.18_889528_890360_+_1-833	R51_sc1.18_889528_890360_+_1-833	833	265	138	120	310	0.3	R51_sc1.28_444721_445554_-/1-834	834	283	119	103	329	26.6	870	0	2	206	38	20	58	46	27	73	131	2	6	8	19	17	36	7	5	12	5	9	14	70	7	1	8	7	4	11	19	2	0	2	1
[truncated: 17 more columns]
