# Supplementary material for: In silico reversal of repeat-induced point mutation (RIP) identifies the origins of repeat families and uncovers obscured duplicated genes
Source: BMC Genomics. 2010 Nov 24;11:655. doi: 10.1186/1471-2164-11-655 (PMC3017866; doi:10.1186/1471-2164-11-655)
Supplement: Additional file 6 — List of predicted functional RecQ helicases in the S. nodorum genome. [file 1471-2164-11-655-S6.ZIP › highestgc/r8_aln_2009_9_24_11_15_04_ripalign.txt]

Repeat class	Model	Model length	Model A Count	Model C Count	Model G Count	Model T Count	Model GC	Sequence	Seq Length	Seq A Count	Seq C Count	Seq G Count	Seq T Count	Seq GC	Alignment Length	Gaps(Model)	Gaps(Seq)	Mismatches	G->A	A->G	G<->A	C->T	T->C	C<->T	Transitions	G->C	C->G	G<->C	T->A	A->T	T<->A	G->T	T->G	G<->T	C->A	A->C	C<->A	Transversions	CA->TA	TA->CA	CA<->TA	TG->TA	TA->TG	TG<->TA	(CA<->TA)+(TG<->TA)	CC->TC	TC->CC	CC<->TC	GG->GA
R8_sc1.2_579287_588429_-_1-9143	R8_sc1.2_579287_588429_-_1-9143	9143	2006	2230	2288	2619	0.5	R8_sc1.43_193501_202646_-/1-9146	9146	2578	1633	1720	3215	36.7	9548	0	1	1179	570	2	572	596	0	596	1168	1	1	2	1	0	1	1	1	2	1	0	1	6	316	0	316	356	0	356	672	45	0	45	37
R8_sc1.2_579287_588429_-_1-9143	R8_sc1.2_579287_588429_-_1-9143	9143	2006	2230	2288	2619	0.5	R8_sc1.20_124939_134133_-/1-9195	9195	2643	1560	1677	3315	35.2	9548	0	1	1398	627	6	633	683	4	687	1320	2	4	6	4	3	7	2	4	6	2	3	5	24	351	1	352	344	0	344	696	52	1	53	43
R8_sc1.2_579287_588429_-_1-9143	R8_sc1.2_579287_588429_-_1-9143	9143	2006	2230	2288	2619	0.5	R8_sc1.67_1_522_-/1-522	522	174	66	61	221	24.3	9548	0	8621	8748	62	0	62	62	0	62	124	1	1	2	1	0	1	0	0	0	0	0	0	3	24	0	24	30	0	30	54	10	0	10	4
R8_sc1.2_579287_588429_-_1-9143	R8_sc1.2_579287_588429_-_1-9143	9143	2006	2230	2288	2619	0.5	R8_sc1.1_944948_947086_-/1-2139	2139	713	345	310	771	30.6	9548	0	7005	7441	219	0	219	216	0	216	435	0	0	0	0	0	0	0	0	0	0	0	0	0	102	0	102	111	0	111	213	25	0	25	20
R8_sc1.2_579287_588429_-_1-9143	R8_sc1.2_579287_588429_-_1-9143	9143	2006	2230	2288	2619	0.5	R8_sc1.46_1_1121_-/1-1121	1121	347	163	129	482	26	9548	0	8024	8266	110	1	111	129	0	129	240	0	0	0	0	0	0	0	0	0	0	0	0	0	60	0	60	53	0	53	113	10	0	10	4
R8_sc1.2_579287_588429_-_1-9143	R8_sc1.2_579287_588429_-_1-9143	9143	2006	2230	2288	2619	0.5	R8_sc1.51_59657_68808_-/1-9152	9152	2825	1445	1475	3407	31.9	9548	0	1	1633	819	4	823	785	1	786	1609	1	1	2	2	2	4	3	2	5	2	0	2	13	382	0	382	449	0	449	831	64	0	64	58
R8_sc1.2_579287_588429_-_1-9143	R8_sc1.2_579287_588429_-_1-9143	9143	2006	2230	2288	2619	0.5	R8_sc1.9_56173_65318_+/1-9146	9146	2765	1515	1533	3333	33.3	9548	0	1	1488	758	2	760	715	0	715	1475	1	1	2	2	0	2	1	1	2	1	1	2	8	355	0	355	418	0	418	773	54	0	54	59
R8_sc1.2_579287_588429_-_1-9143	R8_sc1.2_579287_588429_-_1-9143	9143	2006	2230	2288	2619	0.5	R8_sc1.48_4025_7085_-/1-3061	3061	1011	406	351	1293	24.7	9548	0	6088	6852	390	1	391	358	3	361	752	1	1	2	2	0	2	0	2	2	0	0	0	6	151	1	152	208	0	208	360	33	0	33	26
R8_sc1.2_579287_588429_-_1-9143	R8_sc1.2_579287_588429_-_1-9143	9143	2006	2230	2288	2619	0.5	R8_sc1.54_15159_24323_+/1-9165	9165	2783	1462	1525	3395	32.6	9548	0	1	1582	770	3	773	774	3	777	1550	0	1	1	1	0	1	3	2	5	1	0	1	8	384	0	384	436	0	436	820	66	0	66	52
R8_sc1.2_579287_588429_-_1-9143	R8_sc1.2_579287_588429_-_1-9143	9143	2006	2230	2288	2619	0.5	R8_sc1.46_103792_107235_-/1-3444	3444	1227	497	433	1287	27	9548	0	5708	6473	397	1	398	356	0	356	754	0	0	0	0	1	1	0	0	0	1	0	1	2	174	0	174	212	0	212	386	37	0	37	31
R8_sc1.2_579287_588429_-_1-9143	R8_sc1.2_579287_588429_-_1-9143	9143	2006	2230	2288	2619	0.5	R8_sc1.7_627806_636975_-/1-9170	9170	2655	1542	1652	3321	34.8	9548	0	1	1384	644	1	645	694	2	696	1341	2	2	4	1	2	3	3	2	5	2	0	2	14	357	0	357	349	0	349	706	55	1	56	44
R8_sc1.2_579287_588429_-_1-9143	R8_sc1.2_579287_588429_-_1-9143	9143	2006	2230	2288	2619	0.5	R8_sc1.53_11596_20758_+/1-9163	9163	2900	1527	1405	3331	32	9548	0	1	1631	888	1	889	707	1	708	1597	2	3	5	1	0	1	2	1	3	2	1	3	12	344	0	344	501	0	501	845	52	0	52	69
R8_sc1.2_579287_588429_-_1-9143	R8_sc1.2_579287_588429_-_1-9143	9143	2006	2230	2288	2619	0.5	R8_sc1.67_11310_12016_-/1-707	707	237	83	83	304	23.5	9548	0	8439	8622	110	1	111	63	0	63	174	0	1	1	0	0	0	1	1	2	3	0	3	6	24	0	24	66	0	66	90	5	0	5	6
R8_sc1.2_579287_588429_-_1-9143	R8_sc1.2_579287_588429_-_1-9143	9143	2006	2230	2288	2619	0.5	R8_sc1.2_579287_588429_-/1-9143	9143	2006	2230	2288	2619	49.4	9548	0	0	0	0	0	0	0	0	0	0	0	0	0	0	0	0	0	0	0	0	0	0	0	0	0	0	0	0	0	0	0	0	0	0
R8_sc1.2_579287_588429_-_1-9143	R8_sc1.2_579287_588429_-_1-9143	9143	2006	2230	2288	2619	0.5	R8_sc1.16_963368_972515_-/1-9148	9148	2747	1692	1550	3159	35.4	9548	0	1	1295	738	2	740	540	1	541	1281	1	1	2	2	0	2	2	0	2	1	0	1	7	307	0	307	418	0	418	725	33	0	33	60
R8_sc1.2_579287_588429_-_1-9143	R8_sc1.2_579287_588429_-_1-9143	9143	2006	2230	2288	2619	0.5	R8_sc1.101_1_2328_+/1-2328	2328	426	561	622	719	50.8	9548	0	6819	6823	0	0	0	0	0	0	0	0	0	0	0	0	0	0	0	0	0	0	0	0	0	0	0	0	0	0	0	0	0	0	0
R8_sc1.2_579287_588429_-_1-9143	R8_sc1.2_579287_588429_-_1-9143	9143	2006	2230	2288	2619	0.5	R8_sc1.56_25123_26814_-/1-1692	1692	607	231	210	644	26.1	9548	0	7452	7893	222	2	224	215	0	215	439	0	0	0	0	0	0	1	0	1	0	0	0	1	85	0	85	99	1	100	185	28	0	28	22
R8_sc1.2_579287_588429_-_1-9143	R8_sc1.2_579287_588429_-_1-9143	9143	2006	2230	2288	2619	0.5	R8_sc1.11_2540_4906_+/1-2367	2367	852	274	313	928	24.8	9548	0	6777	7412	352	2	354	273	0	273	627	0	0	0	2	1	3	3	1	4	0	0	0	7	117	0	117	161	0	161	278	19	0	19	31
R8_sc1.2_579287_588429_-_1-9143	R8_sc1.2_579287_588429_-_1-9143	9143	2006	2230	2288	2619	0.5	R8_sc1.46_113824_122993_+/1-9170	9170	2863	1441	1447	3419	31.5	9548	0	2	1708	850	3	853	800	5	805	1658	2	2	4	5	1	6	3	2	5	1	3	4	19	387	0	387	471	1	472	859	57	0	57	48
R8_sc1.2_579287_588429_-_1-9143	R8_sc1.2_579287_588429_-_1-9143	9143	2006	2230	2288	2619	0.5	R8_sc1.11_6112_9900_+/1-3789	3789	1373	491	435	1490	24.4	9548	0	5392	6338	460	2	462	439	0	439	901	0	0	0	2	1	3	1	1	2	1	1	2	7	209	0	209	245	0	245	454	44	0	44	42
R8_sc1.2_579287_588429_-_1-9143	R8_sc1.2_579287_588429_-_1-9143	9143	2006	2230	2288	2619	0.5	R8_sc1.14_452984_454636_-/1-1653	1653	378	440	422	413	52.1	9548	0	7491	7492	0	0	0	0	0	0	0	0	0	0	0	0	0	0	0	0	0	0	0	0	0	0	0	0	0	0	0	0	0	0	0
R8_sc1.2_579287_588429_-_1-9143	R8_sc1.2_579287_588429_-_1-9143	9143	2006	2230	2288	2619	0.5	R8_sc1.14_270367_270689_-/1-323	323	87	55	128	53	56.7	9548	0	8842	8895	7	8	15	1	2	3	18	3	4	7	1	2	3	0	2	2	1	0	1	13	0	0	0	0	3	3	3	1	0	1	3
R8_sc1.2_579287_588429_-_1-9143	R8_sc1.2_579287_588429_-_1-9143	9143	2006	2230	2288	2619	0.5	R8_sc1.81_111_4795_+/1-4685	4685	1389	733	784	1779	32.4	9548	0	4468	5303	426	1	427	392	0	392	819	1	2	3	1	0	1	1	1	2	0	0	0	6	178	0	178	224	0	224	402	32	0	32	32
R8_sc1.2_579287_588429_-_1-9143	R8_sc1.2_579287_588429_-_1-9143	9143	2006	2230	2288	2619	0.5	R8_sc1.63_1_461_-/1-461	461	146	60	53	202	24.5	9548	0	8682	8786	48	0	48	56	0	56	104	0	0	0	0	0	0	0	0	0	0	0	0	0	24	0	24	20	0	20	44	5	0	5	4
R8_sc1.2_579287_588429_-_1-9143	R8_sc1.2_579287_588429_-_1-9143	9143	2006	2230	2288	2619	0.5	R8_sc1.3_1140904_1147701_+/1-6798	6798	1456	1628	1709	2005	49.1	9548	0	2354	2387	2	2	4	4	2	6	10	4	2	6	2	1	3	1	2	3	1	1	2	14	0	1	1	0	0	0	1	2	0	2	0
R8_sc1.2_579287_588429_-_1-9143	R8_sc1.2_579287_588429_-_1-9143	9143	2006	2230	2288	2619	0.5	R8_sc1.55_1_1641_+/1-1641	1641	571	236	215	619	27.5	9548	0	7536	7989	201	4	205	200	2	202	407	1	1	2	1	1	2	2	1	3	1	4	5	12	79	0	79	90	3	93	172	29	0	29	23
R8_sc1.2_579287_588429_-_1-9143	R8_sc1.2_579287_588429_-_1-9143	9143	2006	2230	2288	2619	0.5	R8_sc1.3_1079713_1088864_+/1-9152	9152	2848	1577	1452	3275	33.1	9548	0	1	1509	838	1	839	653	0	653	1492	0	1	1	1	0	1	2	1	3	1	0	1	6	332	0	332	468	0	468	800	39	0	39	65
R8_sc1.2_579287_588429_-_1-9143	R8_sc1.2_579287_588429_-_1-9143	9143	2006	2230	2288	2619	0.5	R8_sc1.3_1131790_1140903_-/1-9114	9114	2728	1443	1551	3392	32.9	9548	0	46	1585	726	1	727	781	3	784	1511	0	1	1	2	0	2	2	1	3	4	1	5	11	383	0	383	411	0	411	794	64	0	64	43
R8_sc1.2_579287_588429_-_1-9143	R8_sc1.2_579287_588429_-_1-9143	9143	2006	2230	2288	2619	0.5	R8_sc1.68_4_2100_-/1-2097	2097	676	281	250	890	25.3	9548	0	7052	7594	283	1	284	236	6	242	526	2	1	3	1	0	1	1	4	5	0	1	1	10	97	2	99	156	0	156	255	20	0	20	24
R8_sc1.2_579287_588429_-_1-9143	R8_sc1.2_579287_588429_-_1-9143	9143	2006	2230	2288	2619	0.5	R8_sc1.8_1368525_1377675_+/1-9151	9151	2789	1353	1508	3501	31.3	9548	0	1	1703	779	2	781	886	8	894	1675	1	1	2	4	1	5	4	1	5	3	3	6	18	412	0	412	425	0	425	837	79	0	79	57
R8_sc1.2_579287_588429_-_1-9143	R8_sc1.2_579287_588429_-_1-9143	9143	2006	2230	2288	2619	0.5	R8_sc1.20_157817_166966_+/1-9150	9150	2721	1633	1579	3217	35.1	9548	0	1	1326	713	2	715	596	0	596	1311	1	1	2	1	0	1	1	1	2	1	0	1	6	296	0	296	398	0	398	694	44	0	44	46
R8_sc1.2_579287_588429_-_1-9143	R8_sc1.2_579287_588429_-_1-9143	9143	2006	2230	2288	2619	0.5	R8_sc1.46_106240_112959_-/1-6720	6720	2265	912	859	2684	26.4	9548	0	2443	4017	831	3	834	697	3	700	1534	1	2	3	3	4	7	4	1	5	5	0	5	20	311	0	311	431	0	431	742	56	1	57	59
R8_sc1.2_579287_588429_-_1-9143	R8_sc1.2_579287_588429_-_1-9143	9143	2006	2230	2288	2619	0.5	R8_sc1.10_6585_15594_+/1-9010	9010	2629	1478	1602	3301	34.2	9548	0	145	1546	652	2	654	716	2	718	1372	2	5	7	2	2	4	3	1	4	2	0	2	17	362	0	362	361	0	361	723	62	0	62	46
R8_sc1.2_579287_588429_-_1-9143	R8_sc1.2_579287_588429_-_1-9143	9143	2006	2230	2288	2619	0.5	R8_sc1.20_177481_186626_+/1-9146	9146	2624	1830	1674	3018	38.3	9548	0	1	1028	615	1	616	400	0	400	1016	1	1	2	2	0	2	1	1	2	1	0	1	7	230	0	230	381	0	381	611	24	0	24	40
R8_sc1.2_579287_588429_-_1-9143	R8_sc1.2_579287_588429_-_1-9143	9143	2006	2230	2288	2619	0.5	R8_sc1.28_448638_457792_+/1-9155	9155	2573	1781	1726	3075	38.3	9548	0	1	1049	566	3	569	455	2	457	1026	2	1	3	1	1	2	1	2	3	1	0	1	9	262	0	262	364	0	364	626	27	0	27	31
R8_sc1.2_579287_588429_-_1-9143	R8_sc1.2_579287_588429_-_1-9143	9143	2006	2230	2288	2619	0.5	R8_sc1.40_18116_27271_-/1-9156	9156	2667	1559	1637	3293	34.9	9548	0	2	1365	660	2	662	673	4	677	1339	1	2	3	1	0	1	1	2	3	1	1	2	9	342	1	343	362	0	362	705	48	1	49	49
R8_sc1.2_579287_588429_-_1-9143	R8_sc1.2_579287_588429_-_1-9143	9143	2006	2230	2288	2619	0.5	R8_sc1.11_699934_709083_+/1-9150	9150	2838	1469	1461	3382	32	9548	0	1	1608	827	1	828	762	0	762	1590	1	1	2	2	0	2	3	1	4	1	0	1	9	362	0	362	445	0	445	807	65	0	65	62
R8_sc1.2_579287_588429_-_1-9143	R8_sc1.2_579287_588429_-_1-9143	9143	2006	2230	2288	2619	0.5	R8_sc1.9_79437_81346_+/1-1910	1910	590	320	320	680	33.5	9548	0	7235	7578	155	0	155	185	0	185	340	0	0	0	0	0	0	0	0	0	1	0	1	1	88	0	88	81	0	81	169	23	0	23	9
R8_sc1.2_579287_588429_-_1-9143	R8_sc1.2_579287_588429_-_1-9143	9143	2006	2230	2288	2619	0.5	R8_sc1.11_680157_689310_-/1-9154	9154	2571	1702	1730	3151	37.5	9548	0	3	1132	565	4	569	532	2	534	1103	1	1	2	4	0	4	1	2	3	1	2	3	12	285	0	285	336	0	336	621	36	0	36	39
R8_sc1.2_579287_588429_-_1-9143	R8_sc1.2_579287_588429_-_1-9143	9143	2006	2230	2288	2619	0.5	R8_sc1.63_1691_4425_-/1-2735	2735	910	347	302	1176	23.7	9548	0	6427	7167	365	3	368	331	1	332	700	1	1	2	5	3	8	4	1	5	3	3	6	21	137	0	137	195	0	195	332	25	0	25	21
R8_sc1.2_579287_588429_-_1-9143	R8_sc1.2_579287_588429_-_1-9143	9143	2006	2230	2288	2619	0.5	R8_sc1.56_28651_29115_-/1-465	465	164	59	50	192	23.4	9548	0	8678	8789	52	0	52	58	0	58	110	0	0	0	0	1	1	0	0	0	0	0	0	1	32	0	32	29	0	29	61	8	0	8	2
R8_sc1.2_579287_588429_-_1-9143	R8_sc1.2_579287_588429_-_1-9143	9143	2006	2230	2288	2619	0.5	R8_sc1.46_140612_142652_-/1-2041	2041	735	269	233	804	24.6	9548	0	7108	7665	272	1	273	267	1	268	541	0	0	0	1	2	3	2	1	3	2	2	4	10	107	0	107	124	0	124	231	34	0	34	26
R8_sc1.2_579287_588429_-_1-9143	R8_sc1.2_579287_588429_-_1-9143	9143	2006	2230	2288	2619	0.5	R8_sc1.49_104010_113170_+/1-9161	9161	2745	1541	1558	3317	33.8	9548	0	1	1456	733	1	734	693	1	694	1428	1	2	3	1	0	1	2	1	3	1	0	1	8	355	0	355	405	0	405	760	55	0	55	52
R8_sc1.2_579287_588429_-_1-9143	R8_sc1.2_579287_588429_-_1-9143	9143	2006	2230	2288	2619	0.5	R8_sc1.14_453637_462145_-/1-8509	8509	1842	2096	2113	2458	49.5	9548	0	652	771	7	5	12	12	22	34	46	19	5	24	6	4	10	4	3	7	3	11	14	55	1	1	2	1	0	1	3	3	5	8	0
R8_sc1.2_579287_588429_-_1-9143	R8_sc1.2_579287_588429_-_1-9143	9143	2006	2230	2288	2619	0.5	R8_sc1.1_955770_962784_-/1-7015	7015	2274	1028	1003	2710	29	9548	0	2129	3544	758	1	759	644	1	645	1404	1	1	2	2	1	3	1	0	1	3	1	4	10	301	0	301	409	0	409	710	41	0	41	53
R8_sc1.2_579287_588429_-_1-9143	R8_sc1.2_579287_588429_-_1-9143	9143	2006	2230	2288	2619	0.5	R8_sc1.56_30964_32169_-/1-1206	1206	452	144	136	474	23.2	9548	0	7940	8220	145	0	145	125	1	126	271	0	1	1	1	1	2	0	2	2	1	0	1	6	69	0	69	87	0	87	156	5	0	5	7
R8_sc1.2_579287_588429_-_1-9143	R8_sc1.2_579287_588429_-_1-9143	9143	2006	2230	2288	2619	0.5	R8_sc1.51_69671_74634_+/1-4964	4964	1643	670	653	1998	26.7	9548	0	4191	5365	623	1	624	529	0	529	1153	0	3	3	1	1	2	2	1	3	1	0	1	9	219	0	219	307	0	307	526	47	0	47	43
R8_sc1.2_579287_588429_-_1-9143	R8_sc1.2_579287_588429_-_1-9143	9143	2006	2230	2288	2619	0.5	R8_sc1.28_434605_443757_-/1-9153	9153	2671	1533	1633	3316	34.6	9548	0	4	1395	664	2	666	698	1	699	1365	2	4	6	1	0	1	1	2	3	1	1	2	12	351	0	351	385	0	385	736	47	0	47	37
[truncated: 17 more columns]
