# Supplementary material for: In silico reversal of repeat-induced point mutation (RIP) identifies the origins of repeat families and uncovers obscured duplicated genes
Source: BMC Genomics. 2010 Nov 24;11:655. doi: 10.1186/1471-2164-11-655 (PMC3017866; doi:10.1186/1471-2164-11-655)
Supplement: Additional file 6 — List of predicted functional RecQ helicases in the S. nodorum genome. [file 1471-2164-11-655-S6.ZIP › highestgc/r9_aln_2009_9_24_11_16_03_ripalign.txt]

Repeat class	Model	Model length	Model A Count	Model C Count	Model G Count	Model T Count	Model GC	Sequence	Seq Length	Seq A Count	Seq C Count	Seq G Count	Seq T Count	Seq GC	Alignment Length	Gaps(Model)	Gaps(Seq)	Mismatches	G->A	A->G	G<->A	C->T	T->C	C<->T	Transitions	G->C	C->G	G<->C	T->A	A->T	T<->A	G->T	T->G	G<->T	C->A	A->C	C<->A	Transversions	CA->TA	TA->CA	CA<->TA	TG->TA	TA->TG	TG<->TA	(CA<->TA)+(TG<->TA)	CC->TC	TC->CC	CC<->TC	GG->GA
R9_sc1.1_947088_951196_-_1-4109	R9_sc1.1_947088_951196_-_1-4109	4109	1215	842	966	1086	0.4	R9_sc1.1_157347_161456_+/1-4110	4110	1272	888	910	1040	43.7	4483	0	5	320	100	48	148	56	101	157	305	3	0	3	1	0	1	0	0	0	0	0	0	4	35	62	97	58	26	84	181	3	5	8	13
R9_sc1.1_947088_951196_-_1-4109	R9_sc1.1_947088_951196_-_1-4109	4109	1215	842	966	1086	0.4	R9_sc1.46_22636_26705_+/1-4070	4070	1571	531	590	1378	27.5	4483	0	47	890	385	19	404	319	24	343	747	4	5	9	17	22	39	11	9	20	15	5	20	88	142	2	144	144	1	145	289	21	1	22	56
R9_sc1.1_947088_951196_-_1-4109	R9_sc1.1_947088_951196_-_1-4109	4109	1215	842	966	1086	0.4	R9_sc1.12_4137_6803_+/1-2667	2667	1021	305	380	961	25.7	4483	0	1451	2071	296	9	305	257	10	267	572	1	1	2	8	7	15	6	4	10	11	1	12	39	101	0	101	109	1	110	211	12	0	12	45
R9_sc1.1_947088_951196_-_1-4109	R9_sc1.1_947088_951196_-_1-4109	4109	1215	842	966	1086	0.4	R9_sc1.22_575567_575984_+/1-418	418	194	35	43	146	18.7	4483	0	3692	3785	35	1	36	46	2	48	84	0	0	0	4	0	4	1	0	1	3	0	3	8	28	0	28	11	0	11	39	1	0	1	3
R9_sc1.1_947088_951196_-_1-4109	R9_sc1.1_947088_951196_-_1-4109	4109	1215	842	966	1086	0.4	R9_sc1.47_140448_142484_-/1-2037	2037	789	235	280	733	25.3	4483	0	2084	2576	234	10	244	186	6	192	436	4	3	7	10	9	19	5	2	7	8	3	11	44	77	0	77	83	1	84	161	11	0	11	26
R9_sc1.1_947088_951196_-_1-4109	R9_sc1.1_947088_951196_-_1-4109	4109	1215	842	966	1086	0.4	R9_sc1.62_5_3932_-/1-3928	3928	1528	477	568	1355	26.6	4483	0	189	1019	380	25	405	336	14	350	755	6	5	11	9	12	21	10	7	17	14	4	18	67	153	0	153	144	5	149	302	20	1	21	46
R9_sc1.1_947088_951196_-_1-4109	R9_sc1.1_947088_951196_-_1-4109	4109	1215	842	966	1086	0.4	R9_sc1.53_10885_11595_+/1-711	711	295	78	91	247	23.8	4483	0	3398	3522	61	1	62	55	3	58	120	0	0	0	0	1	1	1	1	2	1	0	1	4	22	0	22	30	0	30	52	8	0	8	7
R9_sc1.1_947088_951196_-_1-4109	R9_sc1.1_947088_951196_-_1-4109	4109	1215	842	966	1086	0.4	R9_sc1.62_12820_16632_-/1-3813	3813	1487	460	529	1337	25.9	4483	0	314	1141	387	15	402	331	11	342	744	3	8	11	12	12	24	9	7	16	11	3	14	65	150	1	151	152	0	152	303	25	0	25	49
R9_sc1.1_947088_951196_-_1-4109	R9_sc1.1_947088_951196_-_1-4109	4109	1215	842	966	1086	0.4	R9_sc1.100_1_2360_+/1-2360	2360	895	294	338	833	26.8	4483	0	1763	2342	251	18	269	224	17	241	510	4	2	6	9	11	20	8	6	14	15	0	15	55	86	1	87	87	0	87	174	16	0	16	27
R9_sc1.1_947088_951196_-_1-4109	R9_sc1.1_947088_951196_-_1-4109	4109	1215	842	966	1086	0.4	R9_sc1.48_1_4024_+/1-4024	4024	1223	845	907	1049	43.5	4483	0	91	383	88	54	142	63	75	138	280	3	0	3	1	1	2	0	1	1	0	0	0	6	42	37	79	49	25	74	153	1	3	4	10
R9_sc1.1_947088_951196_-_1-4109	R9_sc1.1_947088_951196_-_1-4109	4109	1215	842	966	1086	0.4	R9_sc1.5_5952_6218_+/1-267	267	107	34	33	93	25.1	4483	0	3847	3909	31	1	32	15	1	16	48	0	1	1	3	2	5	1	0	1	0	2	2	9	10	0	10	16	1	17	27	0	0	0	5
R9_sc1.1_947088_951196_-_1-4109	R9_sc1.1_947088_951196_-_1-4109	4109	1215	842	966	1086	0.4	R9_sc1.88_4_951_-/1-948	948	387	102	128	331	24.3	4483	0	3164	3339	72	7	79	74	3	77	156	0	1	1	4	5	9	2	0	2	2	2	4	16	40	0	40	36	0	36	76	8	1	9	3
R9_sc1.1_947088_951196_-_1-4109	R9_sc1.1_947088_951196_-_1-4109	4109	1215	842	966	1086	0.4	R9_sc1.6_2717_5171_+/1-2455	2455	916	322	349	868	27.3	4483	0	1660	2175	262	8	270	210	10	220	490	0	2	2	3	4	7	4	1	5	3	2	5	19	87	1	88	103	1	104	192	16	0	16	34
R9_sc1.1_947088_951196_-_1-4109	R9_sc1.1_947088_951196_-_1-4109	4109	1215	842	966	1086	0.4	R9_sc1.10_29810_32154_-/1-2345	2345	903	347	351	744	29.8	4483	0	1767	2141	177	10	187	148	16	164	351	2	0	2	2	3	5	5	3	8	4	1	5	20	77	3	80	70	2	72	152	9	1	10	23
R9_sc1.1_947088_951196_-_1-4109	R9_sc1.1_947088_951196_-_1-4109	4109	1215	842	966	1086	0.4	R9_sc1.79_4538_4869_+/1-332	332	131	46	61	94	32.2	4483	0	3778	3804	15	0	15	10	0	10	25	0	0	0	0	0	0	0	0	0	0	0	0	0	3	0	3	7	0	7	10	2	0	2	1
R9_sc1.1_947088_951196_-_1-4109	R9_sc1.1_947088_951196_-_1-4109	4109	1215	842	966	1086	0.4	R9_sc1.46_27146_27442_+/1-297	297	134	26	39	98	21.9	4483	0	3812	3884	32	3	35	26	5	31	66	0	1	1	0	2	2	2	1	3	0	0	0	6	10	1	11	9	0	9	20	1	1	2	1
R9_sc1.1_947088_951196_-_1-4109	R9_sc1.1_947088_951196_-_1-4109	4109	1215	842	966	1086	0.4	R9_sc1.46_67665_71591_+/1-3927	3927	1551	451	540	1385	25.2	4483	0	199	1060	392	18	410	366	13	379	789	6	1	7	10	11	21	9	5	14	13	0	13	55	162	0	162	146	3	149	311	24	0	24	45
R9_sc1.1_947088_951196_-_1-4109	R9_sc1.1_947088_951196_-_1-4109	4109	1215	842	966	1086	0.4	R9_sc1.40_30156_32438_+/1-2283	2283	828	313	339	803	28.6	4483	0	1831	2272	221	6	227	181	8	189	416	0	1	1	3	5	8	5	1	6	4	1	5	20	81	1	82	88	1	89	171	13	0	13	33
R9_sc1.1_947088_951196_-_1-4109	R9_sc1.1_947088_951196_-_1-4109	4109	1215	842	966	1086	0.4	R9_sc1.68_8821_10720_-/1-1900	1900	732	226	272	670	26.2	4483	0	2217	2632	211	6	217	162	2	164	381	1	1	2	8	5	13	2	1	3	7	1	8	26	66	0	66	76	0	76	142	12	0	12	29
R9_sc1.1_947088_951196_-_1-4109	R9_sc1.1_947088_951196_-_1-4109	4109	1215	842	966	1086	0.4	R9_sc1.40_51496_55605_-/1-4110	4110	1507	585	673	1345	30.6	4483	0	4	656	307	17	324	271	18	289	613	2	2	4	5	7	12	7	3	10	7	1	8	34	133	2	135	133	4	137	272	17	2	19	37
R9_sc1.1_947088_951196_-_1-4109	R9_sc1.1_947088_951196_-_1-4109	4109	1215	842	966	1086	0.4	R9_sc1.22_577233_577497_+/1-265	265	117	26	33	89	22.3	4483	0	3849	3915	26	1	27	28	0	28	55	0	2	2	1	2	3	1	0	1	0	0	0	6	14	0	14	9	0	9	23	3	0	3	2
R9_sc1.1_947088_951196_-_1-4109	R9_sc1.1_947088_951196_-_1-4109	4109	1215	842	966	1086	0.4	R9_sc1.8_681666_683065_+/1-1400	1400	523	168	207	502	26.8	4483	0	2722	3021	153	2	155	121	3	124	279	0	1	1	2	0	2	1	1	2	1	1	2	7	54	1	55	65	0	65	120	8	0	8	22
R9_sc1.1_947088_951196_-_1-4109	R9_sc1.1_947088_951196_-_1-4109	4109	1215	842	966	1086	0.4	R9_sc1.49_75006_76218_-/1-1213	1213	534	126	142	411	22.1	4483	0	2901	3163	112	5	117	104	10	114	231	0	3	3	4	4	8	5	3	8	6	1	7	26	59	1	60	44	0	44	104	5	0	5	9
R9_sc1.1_947088_951196_-_1-4109	R9_sc1.1_947088_951196_-_1-4109	4109	1215	842	966	1086	0.4	R9_sc1.7_236549_238856_-/1-2308	2308	880	260	300	868	24.3	4483	0	1807	2464	271	19	290	245	18	263	553	6	5	11	22	19	41	18	5	23	15	8	23	98	84	1	85	92	3	95	180	11	0	11	34
R9_sc1.1_947088_951196_-_1-4109	R9_sc1.1_947088_951196_-_1-4109	4109	1215	842	966	1086	0.4	R9_sc1.91_1_2776_-/1-2776	2776	1088	317	391	980	25.5	4483	0	1363	2024	268	15	283	266	13	279	562	4	3	7	18	17	35	7	7	14	12	1	13	69	113	1	114	88	0	88	202	19	1	20	32
R9_sc1.1_947088_951196_-_1-4109	R9_sc1.1_947088_951196_-_1-4109	4109	1215	842	966	1086	0.4	R9_sc1.8_689599_693742_-/1-4144	4144	1595	519	605	1425	27.1	4483	0	3	862	378	17	395	341	18	359	754	3	2	5	14	16	30	10	6	16	11	5	16	67	159	1	160	144	3	147	307	19	0	19	48
R9_sc1.1_947088_951196_-_1-4109	R9_sc1.1_947088_951196_-_1-4109	4109	1215	842	966	1086	0.4	R9_sc1.69_5152_9266_+/1-4115	4115	1665	476	532	1442	24.5	4483	0	6	1030	447	25	472	380	27	407	879	11	6	17	31	24	55	20	12	32	23	6	29	133	160	0	160	151	3	154	314	26	0	26	51
R9_sc1.1_947088_951196_-_1-4109	R9_sc1.1_947088_951196_-_1-4109	4109	1215	842	966	1086	0.4	R9_sc1.40_28139_29975_+/1-1837	1837	761	218	252	606	25.6	4483	0	2277	2635	162	10	172	142	8	150	322	2	1	3	5	5	10	8	4	12	5	1	6	31	70	1	71	68	1	69	140	9	1	10	19
R9_sc1.1_947088_951196_-_1-4109	R9_sc1.1_947088_951196_-_1-4109	4109	1215	842	966	1086	0.4	R9_sc1.53_18_230_+/1-213	213	76	27	29	81	26.3	4483	0	3900	3941	17	2	19	9	0	9	28	1	0	1	2	2	4	2	0	2	1	1	2	9	6	0	6	9	0	9	15	0	0	0	2
R9_sc1.1_947088_951196_-_1-4109	R9_sc1.1_947088_951196_-_1-4109	4109	1215	842	966	1086	0.4	R9_sc1.51_2286_6402_-/1-4117	4117	1605	507	587	1418	26.6	4483	0	4	850	400	19	419	343	19	362	781	2	4	6	11	12	23	8	5	13	10	1	11	53	152	0	152	152	0	152	304	25	0	25	52
R9_sc1.1_947088_951196_-_1-4109	R9_sc1.1_947088_951196_-_1-4109	4109	1215	842	966	1086	0.4	R9_sc1.57_3717_7843_+/1-4127	4127	1612	512	580	1423	26.5	4483	0	4	864	400	18	418	343	19	362	780	5	4	9	10	12	22	9	5	14	11	2	13	58	149	2	151	157	0	157	308	25	0	25	40
R9_sc1.1_947088_951196_-_1-4109	R9_sc1.1_947088_951196_-_1-4109	4109	1215	842	966	1086	0.4	R9_sc1.70_2476_3646_+/1-1171	1171	502	124	147	398	23.1	4483	0	2941	3143	94	2	96	96	4	100	196	0	0	0	1	1	2	0	0	0	1	0	1	3	55	1	56	46	0	46	102	7	1	8	8
R9_sc1.1_947088_951196_-_1-4109	R9_sc1.1_947088_951196_-_1-4109	4109	1215	842	966	1086	0.4	R9_sc1.1_936663_936919_+/1-257	257	92	38	43	84	31.5	4483	0	3862	3919	17	3	20	8	2	10	30	2	2	4	4	2	6	1	3	4	1	2	3	17	4	1	5	9	0	9	14	0	0	0	2
R9_sc1.1_947088_951196_-_1-4109	R9_sc1.1_947088_951196_-_1-4109	4109	1215	842	966	1086	0.4	R9_sc1.1_235472_239585_-/1-4114	4114	1565	543	619	1387	28.2	4483	0	6	771	364	18	382	309	15	324	706	3	1	4	8	10	18	7	6	13	10	3	13	48	152	1	153	155	2	157	310	22	1	23	41
R9_sc1.1_947088_951196_-_1-4109	R9_sc1.1_947088_951196_-_1-4109	4109	1215	842	966	1086	0.4	R9_sc1.19_827069_828230_-/1-1162	1162	445	131	163	423	25.3	4483	0	2957	3222	131	1	132	104	4	108	240	2	2	4	3	2	5	2	1	3	3	0	3	15	48	0	48	61	0	61	109	4	0	4	17
R9_sc1.1_947088_951196_-_1-4109	R9_sc1.1_947088_951196_-_1-4109	4109	1215	842	966	1086	0.4	R9_sc1.46_50209_54337_+/1-4129	4129	1636	467	562	1464	24.9	4483	0	5	933	420	21	441	381	15	396	837	3	2	5	16	13	29	11	6	17	14	1	15	66	162	1	163	156	0	156	319	29	1	30	53
R9_sc1.1_947088_951196_-_1-4109	R9_sc1.1_947088_951196_-_1-4109	4109	1215	842	966	1086	0.4	R9_sc1.46_70827_71591_+/1-765	765	303	90	106	266	25.6	4483	0	3345	3527	100	3	103	67	1	68	171	0	0	0	3	2	5	1	1	2	3	0	3	10	28	0	28	36	0	36	64	3	0	3	10
R9_sc1.1_947088_951196_-_1-4109	R9_sc1.1_947088_951196_-_1-4109	4109	1215	842	966	1086	0.4	R9_sc1.14_1017061_1019061_-/1-2001	2001	751	245	299	706	27.2	4483	0	2118	2548	213	10	223	167	7	174	397	0	2	2	6	8	14	3	1	4	3	0	3	23	73	1	74	84	0	84	158	15	0	15	33
R9_sc1.1_947088_951196_-_1-4109	R9_sc1.1_947088_951196_-_1-4109	4109	1215	842	966	1086	0.4	R9_sc1.1_947088_951196_-/1-4109	4109	1215	842	966	1086	44	4483	0	0	0	0	0	0	0	0	0	0	0	0	0	0	0	0	0	0	0	0	0	0	0	0	0	0	0	0	0	0	0	0	0	0
R9_sc1.1_947088_951196_-_1-4109	R9_sc1.1_947088_951196_-_1-4109	4109	1215	842	966	1086	0.4	R9_sc1.46_27685_31436_+/1-3752	3752	1509	433	477	1333	24.3	4483	0	371	1404	415	30	445	376	23	399	844	19	9	28	49	24	73	26	7	33	24	17	41	175	156	0	156	145	1	146	302	23	0	23	53
R9_sc1.1_947088_951196_-_1-4109	R9_sc1.1_947088_951196_-_1-4109	4109	1215	842	966	1086	0.4	R9_sc1.31_241504_241753_+/1-250	250	96	29	28	97	22.8	4483	0	3867	3931	23	2	25	13	0	13	38	1	1	2	5	2	7	6	1	7	1	1	2	18	9	0	9	12	0	12	21	0	0	0	1
R9_sc1.1_947088_951196_-_1-4109	R9_sc1.1_947088_951196_-_1-4109	4109	1215	842	966	1086	0.4	R9_sc1.14_1019207_1021090_-/1-1884	1884	789	208	254	633	24.5	4483	0	2244	2805	174	22	196	153	17	170	366	9	8	17	29	33	62	31	21	52	33	12	45	176	71	2	73	55	3	58	131	8	1	9	15
R9_sc1.1_947088_951196_-_1-4109	R9_sc1.1_947088_951196_-_1-4109	4109	1215	842	966	1086	0.4	R9_sc1.6_1185_2568_+/1-1384	1384	583	159	178	464	24.3	4483	0	2727	2981	107	4	111	111	6	117	228	2	1	3	4	5	9	5	2	7	4	1	5	24	60	0	60	45	0	45	105	7	0	7	10
R9_sc1.1_947088_951196_-_1-4109	R9_sc1.1_947088_951196_-_1-4109	4109	1215	842	966	1086	0.4	R9_sc1.51_35787_37817_+/1-2031	2031	791	282	307	651	29	4483	0	2083	2435	158	14	172	131	10	141	313	4	3	7	3	9	12	6	4	10	5	0	5	34	65	1	66	61	2	63	129	5	1	6	17
R9_sc1.1_947088_951196_-_1-4109	R9_sc1.1_947088_951196_-_1-4109	4109	1215	842	966	1086	0.4	R9_sc1.14_1009065_1012771_-/1-3707	3707	1488	423	467	1329	24	4483	0	450	1356	419	13	432	345	15	360	792	1	5	6	14	15	29	9	3	12	17	2	19	66	147	1	148	144	0	144	292	23	0	23	51
R9_sc1.1_947088_951196_-_1-4109	R9_sc1.1_947088_951196_-_1-4109	4109	1215	842	966	1086	0.4	R9_sc1.83_3156_3421_-/1-266	266	100	29	39	98	25.6	4483	0	3846	3904	26	1	27	17	0	17	44	0	1	1	2	3	5	1	1	2	1	2	3	11	10	0	10	12	1	13	23	0	0	0	6
R9_sc1.1_947088_951196_-_1-4109	R9_sc1.1_947088_951196_-_1-4109	4109	1215	842	966	1086	0.4	R9_sc1.77_1_2549_+/1-2549	2549	948	322	383	896	27.7	4483	0	1572	2185	276	14	290	231	14	245	535	4	6	10	13	13	26	10	6	16	8	6	14	66	92	2	94	103	4	107	201	17	0	17	40
R9_sc1.1_947088_951196_-_1-4109	R9_sc1.1_947088_951196_-_1-4109	4109	1215	842	966	1086	0.4	R9_sc1.102_1414_2322_+/1-909	909	383	105	112	309	23.9	4483	0	3201	3355	72	3	75	70	2	72	147	2	0	2	2	0	2	0	0	0	2	0	2	6	39	0	39	35	0	35	74	6	0	6	7
R9_sc1.1_947088_951196_-_1-4109	R9_sc1.1_947088_951196_-_1-4109	4109	1215	842	966	1086	0.4	R9_sc1.46_36018_40128_+/1-4111	4111	1506	607	674	1324	31.2	4483	0	6	678	303	21	324	246	19	265	589	11	9	20	12	14	26	12	5	17	10	2	12	75	122	2	124	128	2	130	254	18	3	21	35
R9_sc1.1_947088_951196_-_1-4109	R9_sc1.1_947088_951196_-_1-4109	4109	1215	842	966	1086	0.4	R9_sc1.53_35112_38524_+/1-3413	3413	1337	412	468	1196	25.8	4483	0	715	1478	355	11	366	309	15	324	690	4	4	8	11	13	24	6	4	10	9	3	12	54	139	2	141	136	0	136	277	22	0	22	48
R9_sc1.1_947088_951196_-_1-4109	R9_sc1.1_947088_951196_-_1-4109	4109	1215	842	966	1086	0.4	R9_sc1.21_1_2684_+/1-2684	2684	1057	315	369	943	25.5	4483	0	1433	2064	267	11	278	257	16	273	551	2	6	8	12	21	33	8	7	15	10	6	16	72	113	1	114	86	1	87	201	22	0	22	30
R9_sc1.1_947088_951196_-_1-4109	R9_sc1.1_947088_951196_-_1-4109	4109	1215	842	966	1086	0.4	R9_sc1.31_246139_250212_+/1-4074	4074	1554	465	552	1403	25.6	4483	0	108	1153	387	19	406	359	21	380	786	3	6	9	15	21	36	12	7	19	15	7	22	86	166	0	166	148	5	153	319	20	1	21	48
R9_sc1.1_947088_951196_-_1-4109	R9_sc1.1_947088_951196_-_1-4109	4109	1215	842	966	1086	0.4	R9_sc1.46_36018_36413_+/1-396	396	165	51	59	121	27.8	4483	0	3713	3763	27	1	28	20	2	22	50	0	0	0	0	0	0	0	0	0	0	0	0	0	10	1	11	12	0	12	23	1	1	2	4
R9_sc1.1_947088_951196_-_1-4109	R9_sc1.1_947088_951196_-_1-4109	4109	1215	842	966	1086	0.4	R9_sc1.96_1415_2504_+/1-1090	1090	457	117	135	381	23.1	4483	0	3019	3207	87	2	89	90	2	92	181	1	0	1	0	2	2	1	2	3	1	0	1	7	47	0	47	41	0	41	88	8	0	8	6
R9_sc1.1_947088_951196_-_1-4109	R9_sc1.1_947088_951196_-_1-4109	4109	1215	842	966	1086	0.4	R9_sc1.1_2443688_2447807_+/1-4120	4120	1595	538	595	1392	27.5	4483	0	4	799	386	13	399	312	16	328	727	4	5	9	7	11	18	9	5	14	11	1	12	53	147	2	149	150	1	151	300	13	1	14	51
R9_sc1.1_947088_951196_-_1-4109	R9_sc1.1_947088_951196_-_1-4109	4109	1215	842	966	1086	0.4	R9_sc1.61_17422_19523_-/1-2102	2102	886	214	256	746	22.4	4483	0	2023	2614	236	16	252	226	14	240	492	7	5	12	23	14	37	11	8	19	14	1	15	83	92	0	92	72	2	74	166	15	0	15	22
R9_sc1.1_947088_951196_-_1-4109	R9_sc1.1_947088_951196_-_1-4109	4109	1215	842	966	1086	0.4	R9_sc1.40_33261_33479_-/1-219	219	86	26	26	81	23.7	4483	0	3895	3950	20	1	21	9	1	10	31	1	0	1	3	2	5	5	3	8	4	1	5	19	7	0	7	11	0	11	18	0	0	0	1
R9_sc1.1_947088_951196_-_1-4109	R9_sc1.1_947088_951196_-_1-4109	4109	1215	842	966	1086	0.4	R9_sc1.103_1_346_-/1-346	346	142	40	46	118	24.9	4483	0	3765	3864	40	5	45	32	1	33	78	3	1	4	2	4	6	2	3	5	4	0	4	19	12	0	12	12	0	12	24	3	0	3	2
R9_sc1.1_947088_951196_-_1-4109	R9_sc1.1_947088_951196_-_1-4109	4109	1215	842	966	1086	0.4	R9_sc1.46_81615_85724_-/1-4110	4110	1310	851	872	1077	41.9	4483	0	4	329	130	38	168	69	77	146	314	3	0	3	1	1	2	0	1	1	0	0	0	6	44	39	83	74	15	89	172	0	4	4	13
R9_sc1.1_947088_951196_-_1-4109	R9_sc1.1_947088_951196_-_1-4109	4109	1215	842	966	1086	0.4	R9_sc1.25_494067_494812_-/1-746	746	314	63	86	283	20	4483	0	3368	3619	123	7	130	91	3	94	224	2	3	5	7	1	8	2	2	4	3	2	5	22	27	0	27	38	1	39	66	2	0	2	13
R9_sc1.1_947088_951196_-_1-4109	R9_sc1.1_947088_951196_-_1-4109	4109	1215	842	966	1086	0.4	R9_sc1.19_828331_830519_-/1-2189	2189	856	263	316	754	26.5	4483	0	1933	2428	200	11	211	200	14	214	425	3	4	7	7	13	20	10	8	18	10	2	12	57	89	1	90	66	0	66	156	13	0	13	20
R9_sc1.1_947088_951196_-_1-4109	R9_sc1.1_947088_951196_-_1-4109	4109	1215	842	966	1086	0.4	R9_sc1.12_419183_423305_-/1-4123	4123	1559	558	639	1367	29	4483	0	3	769	344	23	367	299	26	325	692	2	2	4	10	10	20	11	5	16	16	1	17	57	143	4	147	142	3	145	292	20	1	21	42
R9_sc1.1_947088_951196_-_1-4109	R9_sc1.1_947088_951196_-_1-4109	4109	1215	842	966	1086	0.4	R9_sc1.51_36818_39900_+/1-3083	3083	1129	422	490	1042	29.6	4483	0	1033	1640	281	18	299	239	16	255	554	4	3	7	6	10	16	7	4	11	11	1	12	46	104	2	106	112	4	116	222	16	1	17	38
R9_sc1.1_947088_951196_-_1-4109	R9_sc1.1_947088_951196_-_1-4109	4109	1215	842	966	1086	0.4	R9_sc1.80_1189_1389_+/1-201	201	78	23	25	75	23.9	4483	0	3912	3952	19	0	19	11	1	12	31	0	0	0	1	1	2	2	0	2	1	0	1	5	7	0	7	10	0	10	17	0	0	0	2
R9_sc1.1_947088_951196_-_1-4109	R9_sc1.1_947088_951196_-_1-4109	4109	1215	842	966	1086	0.4	R9_sc1.8_679059_680780_+/1-1722	1722	716	195	232	579	24.8	4483	0	2390	2737	149	10	159	144	9	153	312	3	1	4	5	6	11	7	4	11	5	1	6	32	73	1	74	54	0	54	128	9	1	10	19
R9_sc1.1_947088_951196_-_1-4109	R9_sc1.1_947088_951196_-_1-4109	4109	1215	842	966	1086	0.4	R9_sc1.7_599291_603402_-/1-4112	4112	1323	843	861	1085	41.4	4483	0	4	363	142	39	181	82	82	164	345	2	0	2	2	0	2	1	2	3	0	0	0	7	44	47	91	77	14	91	182	5	5	10	11
R9_sc1.1_947088_951196_-_1-4109	R9_sc1.1_947088_951196_-_1-4109	4109	1215	842	966	1086	0.4	R9_sc1.84_1720_3262_+/1-1543	1543	644	172	212	515	24.9	4483	0	2571	2869	126	9	135	125	9	134	269	1	1	2	4	4	8	6	3	9	4	1	5	24	65	1	66	48	0	48	114	8	1	9	13
R9_sc1.1_947088_951196_-_1-4109	R9_sc1.1_947088_951196_-_1-4109	4109	1215	842	966	1086	0.4	R9_sc1.1_2424686_2428805_+/1-4120	4120	1488	627	695	1310	32.1	4483	0	4	615	287	21	308	231	17	248	556	3	2	5	6	9	15	8	3	11	7	2	9	40	116	2	118	126	4	130	248	12	1	13	35
R9_sc1.1_947088_951196_-_1-4109	R9_sc1.1_947088_951196_-_1-4109	4109	1215	842	966	1086	0.4	R9_sc1.74_4743_7355_-/1-2613	2613	973	343	372	925	27.4	4483	0	1548	2192	277	14	291	228	15	243	534	5	4	9	10	8	18	8	4	12	11	8	19	58	87	0	87	101	3	104	191	14	1	15	40
R9_sc1.1_947088_951196_-_1-4109	R9_sc1.1_947088_951196_-_1-4109	4109	1215	842	966	1086	0.4	R9_sc1.68_7939_8821_-/1-883	883	353	100	111	319	23.9	4483	0	3232	3452	120	1	121	78	3	81	202	1	1	2	2	1	3	3	1	4	3	0	3	12	29	0	29	51	0	51	80	3	1	4	17
R9_sc1.1_947088_951196_-_1-4109	R9_sc1.1_947088_951196_-_1-4109	4109	1215	842	966	1086	0.4	R9_sc1.10_4700_6476_-/1-1777	1777	639	276	293	569	32	4483	0	2343	2635	157	4	161	97	10	107	268	0	2	2	3	3	6	2	1	3	1	1	2	13	48	5	53	68	0	68	121	8	0	8	21
R9_sc1.1_947088_951196_-_1-4109	R9_sc1.1_947088_951196_-_1-4109	4109	1215	842	966	1086	0.4	R9_sc1.109_1_2005_-/1-2005	2005	790	244	270	701	25.6	4483	0	2177	2694	183	12	195	183	18	201	396	2	5	7	3	7	10	7	9	16	11	4	15	48	91	1	92	71	2	73	165	15	2	17	20
[truncated: 17 more columns]
