# Supplementary material for: In silico reversal of repeat-induced point mutation (RIP) identifies the origins of repeat families and uncovers obscured duplicated genes
Source: BMC Genomics. 2010 Nov 24;11:655. doi: 10.1186/1471-2164-11-655 (PMC3017866; doi:10.1186/1471-2164-11-655)
Supplement: Additional file 6 — List of predicted functional RecQ helicases in the S. nodorum genome. [file 1471-2164-11-655-S6.ZIP › highestgc/x0_aln_2009_9_24_11_16_42_ripalign.txt]

Repeat class	Model	Model length	Model A Count	Model C Count	Model G Count	Model T Count	Model GC	Sequence	Seq Length	Seq A Count	Seq C Count	Seq G Count	Seq T Count	Seq GC	Alignment Length	Gaps(Model)	Gaps(Seq)	Mismatches	G->A	A->G	G<->A	C->T	T->C	C<->T	Transitions	G->C	C->G	G<->C	T->A	A->T	T<->A	G->T	T->G	G<->T	C->A	A->C	C<->A	Transversions	CA->TA	TA->CA	CA<->TA	TG->TA	TA->TG	TG<->TA	(CA<->TA)+(TG<->TA)	CC->TC	TC->CC	CC<->TC	GG->GA
X0_sc1.1_152761_156619_-_1-3859	X0_sc1.1_152761_156619_-_1-3859	3859	911	794	841	1313	0.4	X0_sc1.8_673906_677533_-/1-3628	3628	1250	425	421	1532	23.3	4103	0	254	1023	387	10	397	306	13	319	716	1	4	5	7	7	14	4	3	7	4	0	4	30	102	0	102	213	0	213	315	25	2	27	27
X0_sc1.1_152761_156619_-_1-3859	X0_sc1.1_152761_156619_-_1-3859	3859	911	794	841	1313	0.4	X0_sc1.8_702288_702774_-/1-487	487	182	68	48	189	23.8	4103	0	3386	3676	51	12	63	30	17	47	110	18	7	25	29	34	63	34	10	44	18	16	34	166	7	1	8	12	1	13	21	1	0	1	1
X0_sc1.1_152761_156619_-_1-3859	X0_sc1.1_152761_156619_-_1-3859	3859	911	794	841	1313	0.4	X0_sc1.48_136866_137275_-/1-410	410	161	47	57	145	25.4	4103	0	3450	3528	40	1	41	19	4	23	64	1	1	2	3	5	8	0	2	2	1	0	1	13	15	2	17	24	0	24	41	0	1	1	4
X0_sc1.1_152761_156619_-_1-3859	X0_sc1.1_152761_156619_-_1-3859	3859	911	794	841	1313	0.4	X0_sc1.46_45619_49479_-/1-3861	3861	1270	497	480	1614	25.3	4103	0	14	790	380	16	396	311	17	328	724	0	3	3	4	11	15	6	4	10	6	2	8	36	101	1	102	205	1	206	308	43	0	43	29
X0_sc1.1_152761_156619_-_1-3859	X0_sc1.1_152761_156619_-_1-3859	3859	911	794	841	1313	0.4	X0_sc1.48_139806_140753_-/1-948	948	345	104	125	374	24.2	4103	0	2911	3093	107	1	108	62	3	65	173	0	0	0	4	4	8	0	1	1	0	0	0	9	20	0	20	59	0	59	79	4	1	5	9
X0_sc1.1_152761_156619_-_1-3859	X0_sc1.1_152761_156619_-_1-3859	3859	911	794	841	1313	0.4	X0_sc1.21_124339_124552_+/1-214	214	64	41	44	65	39.7	4103	0	3645	3674	2	4	6	4	7	11	17	1	1	2	2	2	4	2	3	5	1	0	1	12	0	6	6	0	2	2	8	0	0	0	0
X0_sc1.1_152761_156619_-_1-3859	X0_sc1.1_152761_156619_-_1-3859	3859	911	794	841	1313	0.4	X0_sc1.83_1_2819_+/1-2819	2819	985	332	316	1186	23	4103	0	1057	1661	315	8	323	223	13	236	559	0	2	2	8	7	15	3	4	7	2	2	4	28	67	1	68	165	0	165	233	25	1	26	21
X0_sc1.1_152761_156619_-_1-3859	X0_sc1.1_152761_156619_-_1-3859	3859	911	794	841	1313	0.4	X0_sc1.102_1_679_-/1-679	679	209	100	75	295	25.8	4103	0	3181	3351	77	0	77	81	3	84	161	1	0	1	2	1	3	2	1	3	1	0	1	8	28	0	28	41	0	41	69	14	1	15	3
X0_sc1.1_152761_156619_-_1-3859	X0_sc1.1_152761_156619_-_1-3859	3859	911	794	841	1313	0.4	X0_sc1.28_416763_420562_-/1-3800	3800	1353	429	376	1642	21.2	4103	0	83	1059	464	19	483	372	28	400	883	0	4	4	22	15	37	15	4	19	8	1	9	69	106	2	108	227	2	229	337	43	3	46	29
X0_sc1.1_152761_156619_-_1-3859	X0_sc1.1_152761_156619_-_1-3859	3859	911	794	841	1313	0.4	X0_sc1.88_1683_2893_+/1-1211	1211	391	171	140	509	25.7	4103	0	2651	2915	120	1	121	125	3	128	249	1	2	3	2	3	5	0	1	1	3	0	3	12	38	0	38	67	0	67	105	17	0	17	9
X0_sc1.1_152761_156619_-_1-3859	X0_sc1.1_152761_156619_-_1-3859	3859	911	794	841	1313	0.4	X0_sc1.51_31132_31440_+/1-309	309	113	43	37	116	25.9	4103	0	3564	3745	26	10	36	20	12	32	68	10	7	17	18	19	37	19	5	24	8	13	21	99	6	3	9	7	2	9	18	1	0	1	0
X0_sc1.1_152761_156619_-_1-3859	X0_sc1.1_152761_156619_-_1-3859	3859	911	794	841	1313	0.4	X0_sc1.3_1612587_1614665_-/1-2079	2079	735	239	253	852	23.7	4103	0	1784	2228	232	9	241	161	15	176	417	1	2	3	7	5	12	3	3	6	1	1	2	23	51	0	51	119	0	119	170	15	0	15	16
X0_sc1.1_152761_156619_-_1-3859	X0_sc1.1_152761_156619_-_1-3859	3859	911	794	841	1313	0.4	X0_sc1.62_4661_5002_+/1-342	342	101	51	41	149	26.9	4103	0	3518	3594	33	1	34	39	1	40	74	0	0	0	0	0	0	1	0	1	0	0	0	1	12	0	12	15	0	15	27	4	0	4	2
X0_sc1.1_152761_156619_-_1-3859	X0_sc1.1_152761_156619_-_1-3859	3859	911	794	841	1313	0.4	X0_sc1.46_86452_90292_+/1-3841	3841	981	743	759	1358	39.1	4103	0	18	305	119	39	158	87	39	126	284	0	0	0	0	3	3	0	0	0	0	0	0	3	37	18	55	79	25	104	159	8	8	16	3
X0_sc1.1_152761_156619_-_1-3859	X0_sc1.1_152761_156619_-_1-3859	3859	911	794	841	1313	0.4	X0_sc1.8_677836_678481_-/1-646	646	227	77	105	237	28.2	4103	0	3216	3310	49	1	50	33	4	37	87	0	0	0	2	1	3	0	0	0	0	1	1	4	16	2	18	31	1	32	50	1	2	3	3
X0_sc1.1_152761_156619_-_1-3859	X0_sc1.1_152761_156619_-_1-3859	3859	911	794	841	1313	0.4	X0_sc1.31_241564_245433_-/1-3870	3870	1330	460	438	1642	23.2	4103	0	3	842	417	12	429	343	14	357	786	1	1	2	14	10	24	4	3	7	6	0	6	39	107	1	108	224	1	225	333	41	2	43	25
X0_sc1.1_152761_156619_-_1-3859	X0_sc1.1_152761_156619_-_1-3859	3859	911	794	841	1313	0.4	X0_sc1.19_796556_797626_-/1-1071	1071	390	113	126	442	22.3	4103	0	2788	3033	135	1	136	90	4	94	230	0	1	1	5	3	8	3	3	6	0	0	0	15	27	0	27	68	0	68	95	6	0	6	12
X0_sc1.1_152761_156619_-_1-3859	X0_sc1.1_152761_156619_-_1-3859	3859	911	794	841	1313	0.4	X0_sc1.1_240315_244173_+/1-3859	3859	1250	525	507	1577	26.7	4103	0	4	723	349	14	363	287	21	308	671	3	4	7	10	7	17	5	5	10	6	4	10	44	101	1	102	200	3	203	305	35	2	37	26
X0_sc1.1_152761_156619_-_1-3859	X0_sc1.1_152761_156619_-_1-3859	3859	911	794	841	1313	0.4	X0_sc1.46_18049_21906_-/1-3858	3858	1284	514	474	1586	25.6	4103	0	13	792	379	14	393	305	25	330	723	3	2	5	13	8	21	6	4	10	5	3	8	44	98	3	101	207	1	208	309	37	2	39	29
X0_sc1.1_152761_156619_-_1-3859	X0_sc1.1_152761_156619_-_1-3859	3859	911	794	841	1313	0.4	X0_sc1.53_56_3906_-/1-3851	3851	1311	485	442	1613	24.1	4103	0	20	812	406	9	415	317	15	332	747	2	3	5	8	6	14	4	3	7	6	1	7	33	101	1	102	217	1	218	320	43	2	45	33
X0_sc1.1_152761_156619_-_1-3859	X0_sc1.1_152761_156619_-_1-3859	3859	911	794	841	1313	0.4	X0_sc1.1_2439095_2442959_-/1-3865	3865	1257	526	496	1586	26.4	4103	0	12	731	354	11	365	288	16	304	669	0	0	0	9	9	18	5	3	8	4	2	6	32	95	1	96	197	1	198	294	36	1	37	26
X0_sc1.1_152761_156619_-_1-3859	X0_sc1.1_152761_156619_-_1-3859	3859	911	794	841	1313	0.4	X0_sc1.8_694472_695610_+/1-1139	1139	368	170	129	472	26.3	4103	0	2724	2977	113	2	115	112	4	116	231	2	1	3	4	5	9	0	1	1	5	0	5	18	34	0	34	56	0	56	90	18	0	18	8
X0_sc1.1_152761_156619_-_1-3859	X0_sc1.1_152761_156619_-_1-3859	3859	911	794	841	1313	0.4	X0_sc1.40_11_487_+/1-477	477	142	68	58	209	26.4	4103	0	3384	3506	48	6	54	42	11	53	107	1	1	2	2	4	6	3	1	4	1	0	1	13	15	0	15	25	0	25	40	4	0	4	3
X0_sc1.1_152761_156619_-_1-3859	X0_sc1.1_152761_156619_-_1-3859	3859	911	794	841	1313	0.4	X0_sc1.62_8593_10791_+/1-2199	2199	743	282	227	947	23.1	4103	0	1671	2179	226	4	230	217	16	233	463	2	3	5	10	7	17	2	3	5	5	2	7	34	63	2	65	113	0	113	178	35	1	36	12
X0_sc1.1_152761_156619_-_1-3859	X0_sc1.1_152761_156619_-_1-3859	3859	911	794	841	1313	0.4	X0_sc1.47_140379_140629_+/1-251	251	99	27	29	96	22.3	4103	0	3609	3675	22	2	24	17	2	19	43	0	2	2	5	8	13	2	0	2	3	2	5	22	9	0	9	10	0	10	19	1	0	1	1
X0_sc1.1_152761_156619_-_1-3859	X0_sc1.1_152761_156619_-_1-3859	3859	911	794	841	1313	0.4	X0_sc1.80_1215_4815_-/1-3601	3601	1209	472	446	1474	25.5	4103	0	264	929	356	9	365	259	14	273	638	0	4	4	4	5	9	4	3	7	1	0	1	21	86	2	88	193	1	194	282	31	2	33	28
X0_sc1.1_152761_156619_-_1-3859	X0_sc1.1_152761_156619_-_1-3859	3859	911	794	841	1313	0.4	X0_sc1.54_2_2999_+/1-2998	2998	1029	353	352	1264	23.5	4103	0	897	1626	333	14	347	253	24	277	624	4	14	18	13	7	20	4	17	21	7	3	10	69	69	2	71	165	1	166	237	26	1	27	23
X0_sc1.1_152761_156619_-_1-3859	X0_sc1.1_152761_156619_-_1-3859	3859	911	794	841	1313	0.4	X0_sc1.79_1_3810_-/1-3810	3810	1177	585	555	1493	29.9	4103	0	57	602	287	8	295	213	14	227	522	0	2	2	4	5	9	1	1	2	1	1	2	15	79	3	82	176	3	179	261	28	5	33	15
X0_sc1.1_152761_156619_-_1-3859	X0_sc1.1_152761_156619_-_1-3859	3859	911	794	841	1313	0.4	X0_sc1.48_137248_137826_-/1-579	579	178	81	72	248	26.4	4103	0	3280	3417	60	0	60	70	3	73	133	0	0	0	1	1	2	0	0	0	2	0	2	4	23	0	23	34	0	34	57	14	0	14	7
X0_sc1.1_152761_156619_-_1-3859	X0_sc1.1_152761_156619_-_1-3859	3859	911	794	841	1313	0.4	X0_sc1.1_951924_955767_+/1-3844	3844	981	837	763	1263	41.6	4103	0	18	305	123	47	170	35	79	114	284	0	0	0	0	0	0	0	0	0	0	0	0	0	16	45	61	79	31	110	171	3	12	15	8
X0_sc1.1_152761_156619_-_1-3859	X0_sc1.1_152761_156619_-_1-3859	3859	911	794	841	1313	0.4	X0_sc1.8_682884_683108_-/1-225	225	87	24	27	87	22.7	4103	0	3635	3685	14	2	16	15	0	15	31	1	0	1	6	4	10	5	0	5	2	0	2	18	8	0	8	8	0	8	16	0	0	0	0
X0_sc1.1_152761_156619_-_1-3859	X0_sc1.1_152761_156619_-_1-3859	3859	911	794	841	1313	0.4	X0_sc1.40_59923_60237_-/1-315	315	115	45	38	117	26.3	4103	0	3555	3737	27	11	38	18	12	30	68	9	6	15	22	17	39	22	5	27	9	13	22	103	5	3	8	6	2	8	16	1	1	2	0
X0_sc1.1_152761_156619_-_1-3859	X0_sc1.1_152761_156619_-_1-3859	3859	911	794	841	1313	0.4	X0_sc1.11_2_2533_+/1-2532	2532	651	478	523	880	39.5	4103	0	1332	1518	69	33	102	37	42	79	181	0	0	0	0	0	0	0	0	0	0	0	0	0	20	19	39	53	22	75	114	1	8	9	1
X0_sc1.1_152761_156619_-_1-3859	X0_sc1.1_152761_156619_-_1-3859	3859	911	794	841	1313	0.4	X0_sc1.1_155749_156619_-/1-871	871	176	225	185	285	47.1	4103	0	2988	2988	0	0	0	0	0	0	0	0	0	0	0	0	0	0	0	0	0	0	0	0	0	0	0	0	0	0	0	0	0	0	0
X0_sc1.1_152761_156619_-_1-3859	X0_sc1.1_152761_156619_-_1-3859	3859	911	794	841	1313	0.4	X0_sc1.46_31428_35289_-/1-3862	3862	1224	585	528	1525	28.8	4103	0	4	614	320	10	330	233	19	252	582	1	0	1	8	2	10	4	2	6	1	3	4	21	84	1	85	180	1	181	266	31	4	35	25
X0_sc1.1_152761_156619_-_1-3859	X0_sc1.1_152761_156619_-_1-3859	3859	911	794	841	1313	0.4	X0_sc1.26_1510_2646_+/1-1137	1137	417	124	136	460	22.9	4103	0	2730	2991	135	1	136	92	7	99	235	0	0	0	4	3	7	3	4	7	2	2	4	18	27	1	28	68	0	68	96	7	1	8	10
X0_sc1.1_152761_156619_-_1-3859	X0_sc1.1_152761_156619_-_1-3859	3859	911	794	841	1313	0.4	X0_sc1.64_2224_2459_+/1-236	236	73	37	41	85	33.1	4103	0	3625	3667	6	4	10	9	3	12	22	0	0	0	4	7	11	4	0	4	1	2	3	18	4	2	6	2	3	5	11	0	0	0	0
X0_sc1.1_152761_156619_-_1-3859	X0_sc1.1_152761_156619_-_1-3859	3859	911	794	841	1313	0.4	X0_sc1.40_468_4218_-/1-3751	3751	1240	506	473	1532	26.1	4103	0	126	840	361	8	369	271	16	287	656	2	2	4	8	9	17	3	5	8	6	5	11	40	90	1	91	200	0	200	291	33	3	36	29
X0_sc1.1_152761_156619_-_1-3859	X0_sc1.1_152761_156619_-_1-3859	3859	911	794	841	1313	0.4	X0_sc1.6_5380_9254_+/1-3875	3875	1306	499	452	1618	24.5	4103	0	0	763	397	8	405	309	14	323	728	1	0	1	5	7	12	2	1	3	3	0	3	19	101	1	102	214	0	214	316	39	1	40	22
X0_sc1.1_152761_156619_-_1-3859	X0_sc1.1_152761_156619_-_1-3859	3859	911	794	841	1313	0.4	X0_sc1.1_152761_156619_-/1-3859	3859	911	794	841	1313	42.4	4103	0	0	0	0	0	0	0	0	0	0	0	0	0	0	0	0	0	0	0	0	0	0	0	0	0	0	0	0	0	0	0	0	0	0
X0_sc1.1_152761_156619_-_1-3859	X0_sc1.1_152761_156619_-_1-3859	3859	911	794	841	1313	0.4	X0_sc1.68_7911_8121_+/1-211	211	84	23	25	79	22.7	4103	0	3651	3700	17	2	19	14	2	16	35	1	0	1	2	2	4	2	0	2	4	0	4	11	6	0	6	9	0	9	15	1	0	1	0
X0_sc1.1_152761_156619_-_1-3859	X0_sc1.1_152761_156619_-_1-3859	3859	911	794	841	1313	0.4	X0_sc1.6_1_447_-/1-447	447	133	74	62	178	30.4	4103	0	3415	3535	44	0	44	48	5	53	97	2	2	4	2	3	5	2	3	5	3	3	6	20	19	1	20	20	0	20	40	5	0	5	4
X0_sc1.1_152761_156619_-_1-3859	X0_sc1.1_152761_156619_-_1-3859	3859	911	794	841	1313	0.4	X0_sc1.40_51462_51675_+/1-214	214	81	27	29	77	26.2	4103	0	3646	3685	15	2	17	9	0	9	26	0	1	1	3	1	4	2	0	2	4	1	5	12	6	0	6	9	0	9	15	0	0	0	0
X0_sc1.1_152761_156619_-_1-3859	X0_sc1.1_152761_156619_-_1-3859	3859	911	794	841	1313	0.4	X0_sc1.6_8970_9339_-/1-370	370	139	39	41	151	21.6	4103	0	3506	3725	37	11	48	23	11	34	82	8	9	17	22	24	46	27	5	32	12	13	25	120	6	0	6	11	0	11	17	1	0	1	0
X0_sc1.1_152761_156619_-_1-3859	X0_sc1.1_152761_156619_-_1-3859	3859	911	794	841	1313	0.4	X0_sc1.40_32430_33441_+/1-1012	1012	361	124	144	383	26.5	4103	0	2850	3045	108	1	109	61	5	66	175	0	0	0	4	4	8	3	4	7	2	0	2	17	21	0	21	59	0	59	80	4	0	4	10
X0_sc1.1_152761_156619_-_1-3859	X0_sc1.1_152761_156619_-_1-3859	3859	911	794	841	1313	0.4	X0_sc1.12_424034_427894_+/1-3861	3861	1255	559	498	1549	27.4	4103	0	6	699	353	14	367	260	27	287	654	2	0	2	8	7	15	5	2	7	7	0	7	31	82	7	89	189	1	190	279	35	2	37	25
X0_sc1.1_152761_156619_-_1-3859	X0_sc1.1_152761_156619_-_1-3859	3859	911	794	841	1313	0.4	X0_sc1.10_32885_36746_+/1-3862	3862	1212	546	544	1560	28.2	4103	0	16	662	309	9	318	271	22	293	611	2	1	3	5	2	7	3	2	5	0	1	1	16	95	0	95	187	1	188	283	34	0	34	18
X0_sc1.1_152761_156619_-_1-3859	X0_sc1.1_152761_156619_-_1-3859	3859	911	794	841	1313	0.4	X0_sc1.62_5861_8383_+/1-2523	2523	799	366	393	965	30.1	4103	0	1354	1822	191	18	209	132	29	161	370	10	11	21	15	7	22	8	15	23	8	6	14	80	46	2	48	111	4	115	163	14	6	20	12
X0_sc1.1_152761_156619_-_1-3859	X0_sc1.1_152761_156619_-_1-3859	3859	911	794	841	1313	0.4	X0_sc1.49_76946_78000_+/1-1055	1055	345	149	109	452	24.5	4103	0	2809	3064	112	3	115	115	5	120	235	0	0	0	3	4	7	1	0	1	6	1	7	15	38	1	39	57	0	57	96	19	0	19	8
X0_sc1.1_152761_156619_-_1-3859	X0_sc1.1_152761_156619_-_1-3859	3859	911	794	841	1313	0.4	X0_sc1.1_2530176_2530652_+/1-477	477	176	80	46	175	26.4	4103	0	3401	3695	47	10	57	34	26	60	117	22	8	30	31	32	63	28	6	34	14	17	31	158	7	1	8	13	0	13	21	1	1	2	0
X0_sc1.1_152761_156619_-_1-3859	X0_sc1.1_152761_156619_-_1-3859	3859	911	794	841	1313	0.4	X0_sc1.49_74577_75009_+/1-433	433	163	47	62	161	25.2	4103	0	3428	3492	36	0	36	24	2	26	62	0	0	0	0	0	0	0	0	0	0	0	0	0	13	1	14	24	0	24	38	1	1	2	4
X0_sc1.1_152761_156619_-_1-3859	X0_sc1.1_152761_156619_-_1-3859	3859	911	794	841	1313	0.4	X0_sc1.7_604131_607997_+/1-3867	3867	980	759	776	1352	39.7	4103	0	0	344	119	53	172	91	54	145	317	0	0	0	6	5	11	1	1	2	3	3	6	19	37	23	60	65	38	103	163	5	10	15	8
X0_sc1.1_152761_156619_-_1-3859	X0_sc1.1_152761_156619_-_1-3859	3859	911	794	841	1313	0.4	X0_sc1.51_31184_35057_-/1-3874	3874	1264	538	498	1574	26.7	4103	0	20	762	358	13	371	275	19	294	665	3	5	8	11	5	16	6	4	10	6	2	8	42	91	2	93	193	3	196	289	36	5	41	22
X0_sc1.1_152761_156619_-_1-3859	X0_sc1.1_152761_156619_-_1-3859	3859	911	794	841	1313	0.4	X0_sc1.64_13634_14656_-/1-1023	1023	340	118	127	438	23.9	4103	0	2838	3099	129	8	137	94	11	105	242	0	2	2	2	3	5	3	4	7	3	0	3	17	22	0	22	63	0	63	85	11	0	11	10
X0_sc1.1_152761_156619_-_1-3859	X0_sc1.1_152761_156619_-_1-3859	3859	911	794	841	1313	0.4	X0_sc1.54_11940_12287_+/1-348	348	130	39	54	125	26.7	4103	0	3511	3566	22	2	24	19	5	24	48	0	1	1	3	0	3	3	0	3	0	0	0	7	12	0	12	14	0	14	26	1	1	2	1
X0_sc1.1_152761_156619_-_1-3859	X0_sc1.1_152761_156619_-_1-3859	3859	911	794	841	1313	0.4	X0_sc1.77_2541_5582_-/1-3042	3042	1015	411	401	1215	26.7	4103	0	823	1302	271	5	276	179	7	186	462	0	2	2	3	1	4	3	2	5	0	0	0	11	61	1	62	149	0	149	211	19	1	20	19
X0_sc1.1_152761_156619_-_1-3859	X0_sc1.1_152761_156619_-_1-3859	3859	911	794	841	1313	0.4	X0_sc1.40_56334_60194_+/1-3861	3861	1226	584	532	1519	28.9	4103	0	3	599	321	8	329	227	20	247	576	0	1	1	3	3	6	3	3	6	2	0	2	15	83	3	86	190	1	191	277	26	4	30	15
X0_sc1.1_152761_156619_-_1-3859	X0_sc1.1_152761_156619_-_1-3859	3859	911	794	841	1313	0.4	X0_sc1.8_699283_702561_+/1-3279	3279	1092	446	416	1325	26.3	4103	0	588	1175	306	13	319	212	18	230	549	1	4	5	7	5	12	5	3	8	3	2	5	30	73	1	74	176	1	177	251	26	4	30	22
X0_sc1.1_152761_156619_-_1-3859	X0_sc1.1_152761_156619_-_1-3859	3859	911	794	841	1313	0.4	X0_sc1.28_2_2390_+/1-2389	2389	814	279	270	1026	23	4103	0	1480	2005	268	11	279	198	12	210	489	4	1	5	9	4	13	3	4	7	1	0	1	26	51	0	51	143	3	146	197	23	0	23	16
X0_sc1.1_152761_156619_-_1-3859	X0_sc1.1_152761_156619_-_1-3859	3859	911	794	841	1313	0.4	X0_sc1.1_2530391_2531949_-/1-1559	1559	531	187	207	634	25.3	4103	0	2311	2626	164	4	168	108	8	116	284	2	1	3	8	6	14	1	1	2	1	0	1	20	39	1	40	91	0	91	131	9	1	10	14
X0_sc1.1_152761_156619_-_1-3859	X0_sc1.1_152761_156619_-_1-3859	3859	911	794	841	1313	0.4	X0_sc1.54_12018_12355_-/1-338	338	126	46	40	126	25.4	4103	0	3532	3732	29	9	38	18	11	29	67	13	8	21	24	21	45	24	7	31	12	13	25	122	7	0	7	8	0	8	15	1	0	1	0
X0_sc1.1_152761_156619_-_1-3859	X0_sc1.1_152761_156619_-_1-3859	3859	911	794	841	1313	0.4	X0_sc1.84_1_989_-/1-989	989	318	146	105	420	25.4	4103	0	2873	3104	107	1	108	103	5	108	216	1	2	3	3	3	6	0	1	1	2	0	2	12	32	0	32	56	0	56	88	22	0	22	9
X0_sc1.1_152761_156619_-_1-3859	X0_sc1.1_152761_156619_-_1-3859	3859	911	794	841	1313	0.4	X0_sc1.51_786_2100_-/1-1315	1315	435	168	134	578	23	4103	0	2557	2905	143	4	147	153	5	158	305	3	1	4	7	5	12	4	2	6	7	1	8	30	46	2	48	71	0	71	119	20	0	20	6
X0_sc1.1_152761_156619_-_1-3859	X0_sc1.1_152761_156619_-_1-3859	3859	911	794	841	1313	0.4	X0_sc1.51_10812_11454_+/1-643	643	228	78	99	238	27.5	4103	0	3216	3317	56	1	57	34	3	37	94	2	0	2	0	1	1	0	2	2	1	1	2	7	16	1	17	34	1	35	52	1	2	3	2
X0_sc1.1_152761_156619_-_1-3859	X0_sc1.1_152761_156619_-_1-3859	3859	911	794	841	1313	0.4	X0_sc1.1_2420108_2423958_-/1-3851	3851	1181	595	569	1506	30.2	4103	0	20	580	285	9	294	218	21	239	533	0	2	2	3	3	6	0	3	3	3	1	4	15	76	5	81	163	4	167	248	33	5	38	18
X0_sc1.1_152761_156619_-_1-3859	X0_sc1.1_152761_156619_-_1-3859	3859	911	794	841	1313	0.4	X0_sc1.55_31973_32368_-/1-396	396	156	43	55	142	24.7	4103	0	3467	3532	35	1	36	19	2	21	57	0	0	0	1	0	1	0	1	1	0	2	2	4	12	1	13	22	0	22	35	1	0	1	3
X0_sc1.1_152761_156619_-_1-3859	X0_sc1.1_152761_156619_-_1-3859	3859	911	794	841	1313	0.4	X0_sc1.8_699095_700282_+/1-1188	1188	379	184	127	498	26.2	4103	0	2675	2891	109	3	112	88	2	90	202	2	1	3	2	1	3	2	1	3	1	0	1	10	28	1	29	66	3	69	98	13	0	13	3
X0_sc1.1_152761_156619_-_1-3859	X0_sc1.1_152761_156619_-_1-3859	3859	911	794	841	1313	0.4	X0_sc1.96_1_687_-/1-687	687	209	100	80	298	26.2	4103	0	3180	3356	73	1	74	80	2	82	156	0	0	0	5	2	7	3	0	3	2	0	2	12	27	0	27	41	0	41	68	13	0	13	5
X0_sc1.1_152761_156619_-_1-3859	X0_sc1.1_152761_156619_-_1-3859	3859	911	794	841	1313	0.4	X0_sc1.69_9085_9460_-/1-376	376	151	42	40	143	21.8	4103	0	3487	3636	39	3	42	23	6	29	71	8	3	11	16	20	36	12	5	17	6	4	10	74	10	1	11	13	0	13	24	1	0	1	0
X0_sc1.1_152761_156619_-_1-3859	X0_sc1.1_152761_156619_-_1-3859	3859	911	794	841	1313	0.4	X0_sc1.70_1_1747_-/1-1747	1747	568	243	191	745	24.8	4103	0	2119	2484	176	4	180	160	5	165	345	0	0	0	4	4	8	0	1	1	4	0	4	13	46	0	46	97	0	97	143	31	0	31	11
X0_sc1.1_152761_156619_-_1-3859	X0_sc1.1_152761_156619_-_1-3859	3859	911	794	841	1313	0.4	X0_sc1.51_7134_10373_+/1-3240	3240	1047	446	389	1358	25.8	4103	0	634	1272	312	4	316	260	12	272	588	2	1	3	9	8	17	2	6	8	3	4	7	35	82	2	84	174	1	175	259	42	1	43	18
X0_sc1.1_152761_156619_-_1-3859	X0_sc1.1_152761_156619_-_1-3859	3859	911	794	841	1313	0.4	X0_sc1.57_1_2986_-/1-2986	2986	964	421	347	1254	25.7	4103	0	900	1506	285	8	293	241	16	257	550	0	2	2	7	9	16	4	2	6	4	1	5	29	74	1	75	149	0	149	224	36	2	38	20
X0_sc1.1_152761_156619_-_1-3859	X0_sc1.1_152761_156619_-_1-3859	3859	911	794	841	1313	0.4	X0_sc1.46_65266_66936_-/1-1671	1671	550	225	173	723	23.8	4103	0	2193	2558	173	1	174	160	4	164	338	1	0	1	6	7	13	2	1	3	5	0	5	22	47	0	47	93	0	93	140	23	0	23	11
X0_sc1.1_152761_156619_-_1-3859	X0_sc1.1_152761_156619_-_1-3859	3859	911	794	841	1313	0.4	X0_sc1.12_424034_424555_+/1-522	522	154	87	69	212	29.9	4103	0	3338	3445	49	0	49	52	2	54	103	0	0	0	0	1	1	0	1	1	1	0	1	3	17	0	17	22	0	22	39	13	0	13	5
X0_sc1.1_152761_156619_-_1-3859	X0_sc1.1_152761_156619_-_1-3859	3859	911	794	841	1313	0.4	X0_sc1.46_61834_64022_-/1-2189	2189	754	261	278	896	24.6	4103	0	1671	2085	225	6	231	158	10	168	399	0	1	1	4	2	6	3	0	3	2	2	4	14	54	0	54	120	0	120	174	18	1	19	23
X0_sc1.1_152761_156619_-_1-3859	X0_sc1.1_152761_156619_-_1-3859	3859	911	794	841	1313	0.4	X0_sc1.53_38343_38556_-/1-214	214	82	23	27	82	23.4	4103	0	3645	3693	19	1	20	13	0	13	33	0	2	2	3	5	8	1	1	2	2	1	3	15	6	0	6	10	0	10	16	1	0	1	0
[truncated: 17 more columns]
