# Supplementary material for: In silico reversal of repeat-induced point mutation (RIP) identifies the origins of repeat families and uncovers obscured duplicated genes
Source: BMC Genomics. 2010 Nov 24;11:655. doi: 10.1186/1471-2164-11-655 (PMC3017866; doi:10.1186/1471-2164-11-655)
Supplement: Additional file 6 — List of predicted functional RecQ helicases in the S. nodorum genome. [file 1471-2164-11-655-S6.ZIP › highestgc/x11_aln_2009_9_24_11_17_19_ripalign.txt]

Repeat class	Model	Model length	Model A Count	Model C Count	Model G Count	Model T Count	Model GC	Sequence	Seq Length	Seq A Count	Seq C Count	Seq G Count	Seq T Count	Seq GC	Alignment Length	Gaps(Model)	Gaps(Seq)	Mismatches	G->A	A->G	G<->A	C->T	T->C	C<->T	Transitions	G->C	C->G	G<->C	T->A	A->T	T<->A	G->T	T->G	G<->T	C->A	A->C	C<->A	Transversions	CA->TA	TA->CA	CA<->TA	TG->TA	TA->TG	TG<->TA	(CA<->TA)+(TG<->TA)	CC->TC	TC->CC	CC<->TC	GG->GA
X11_sc1.54_4208_11558_+_1-7351	X11_sc1.54_4208_11558_+_1-7351	7351	2491	964	1246	2650	0.3	X11_sc1.2_687961_690253_-/1-2293	2293	801	294	346	852	27.9	7570	0	5061	5207	47	36	83	32	27	59	142	0	0	0	0	1	1	0	0	0	0	0	0	1	13	6	19	16	8	24	43	3	0	3	7
X11_sc1.54_4208_11558_+_1-7351	X11_sc1.54_4208_11558_+_1-7351	7351	2491	964	1246	2650	0.3	X11_sc1.5_1289676_1294419_+/1-4744	4744	1669	564	693	1818	26.5	7570	0	2623	2983	125	56	181	101	48	149	330	0	1	1	5	8	13	0	0	0	0	0	0	14	28	15	43	46	15	61	104	12	3	15	12
X11_sc1.54_4208_11558_+_1-7351	X11_sc1.54_4208_11558_+_1-7351	7351	2491	964	1246	2650	0.3	X11_sc1.62_11328_12819_-/1-1492	1492	537	182	251	522	29	7570	0	5863	6014	45	22	67	33	21	54	121	1	0	1	10	7	17	3	4	7	1	0	1	26	16	8	24	13	7	20	44	4	0	4	7
X11_sc1.54_4208_11558_+_1-7351	X11_sc1.54_4208_11558_+_1-7351	7351	2491	964	1246	2650	0.3	X11_sc1.49_93965_96337_+/1-2373	2373	809	319	378	867	29.4	7570	0	4978	5140	43	55	98	27	35	62	160	0	0	0	2	0	2	0	0	0	0	0	0	2	9	17	26	16	23	39	65	4	3	7	6
X11_sc1.54_4208_11558_+_1-7351	X11_sc1.54_4208_11558_+_1-7351	7351	2491	964	1246	2650	0.3	X11_sc1.1_528117_528475_+/1-359	359	133	45	71	110	32.3	7570	0	6992	7018	12	4	16	6	4	10	26	0	0	0	0	0	0	0	0	0	0	0	0	0	2	1	3	0	0	0	3	0	0	0	2
X11_sc1.54_4208_11558_+_1-7351	X11_sc1.54_4208_11558_+_1-7351	7351	2491	964	1246	2650	0.3	X11_sc1.5_1296246_1298921_+/1-2676	2676	973	316	433	954	28	7570	0	4681	4990	112	51	163	79	42	121	284	0	1	1	4	6	10	2	2	4	2	2	4	19	33	11	44	39	15	54	98	7	2	9	11
X11_sc1.54_4208_11558_+_1-7351	X11_sc1.54_4208_11558_+_1-7351	7351	2491	964	1246	2650	0.3	X11_sc1.5_1300673_1303346_-/1-2674	2674	978	314	429	953	27.8	7570	0	4681	4998	117	50	167	82	43	125	292	0	2	2	4	6	10	2	3	5	2	2	4	21	34	12	46	41	15	56	102	7	2	9	12
X11_sc1.54_4208_11558_+_1-7351	X11_sc1.54_4208_11558_+_1-7351	7351	2491	964	1246	2650	0.3	X11_sc1.1_521172_528290_+/1-7119	7119	2520	911	1081	2607	28	7570	0	240	774	215	103	318	114	90	204	522	0	0	0	1	2	3	0	0	0	1	0	1	4	54	35	89	79	29	108	197	6	8	14	27
X11_sc1.54_4208_11558_+_1-7351	X11_sc1.54_4208_11558_+_1-7351	7351	2491	964	1246	2650	0.3	X11_sc1.1_244338_251701_+/1-7364	7364	2651	874	1100	2739	26.8	7570	0	5	615	242	93	335	169	74	243	578	1	0	1	7	2	9	0	1	1	2	1	3	14	64	24	88	93	25	118	206	16	7	23	20
X11_sc1.54_4208_11558_+_1-7351	X11_sc1.54_4208_11558_+_1-7351	7351	2491	964	1246	2650	0.3	X11_sc1.23_567837_568356_-/1-520	520	170	66	87	197	29.4	7570	0	6831	6858	10	7	17	5	5	10	27	0	0	0	0	0	0	0	0	0	0	0	0	0	3	4	7	5	4	9	16	1	0	1	0
X11_sc1.54_4208_11558_+_1-7351	X11_sc1.54_4208_11558_+_1-7351	7351	2491	964	1246	2650	0.3	X11_sc1.8_11651_12404_+/1-754	754	275	83	137	259	29.2	7570	0	6598	6672	28	11	39	21	10	31	70	0	0	0	1	0	1	1	0	1	0	1	1	3	7	2	9	4	1	5	14	2	1	3	4
X11_sc1.54_4208_11558_+_1-7351	X11_sc1.54_4208_11558_+_1-7351	7351	2491	964	1246	2650	0.3	X11_sc1.58_18223_19819_-/1-1597	1597	583	197	225	592	26.4	7570	0	5792	5947	53	26	79	24	12	36	115	0	0	0	1	0	1	0	0	0	0	1	1	2	9	5	14	24	8	32	46	2	1	3	4
X11_sc1.54_4208_11558_+_1-7351	X11_sc1.54_4208_11558_+_1-7351	7351	2491	964	1246	2650	0.3	X11_sc1.43_218040_225390_-/1-7351	7351	2533	928	1207	2683	29	7570	0	5	543	174	134	308	129	94	223	531	0	0	0	1	1	2	0	0	0	0	0	0	2	53	35	88	66	51	117	205	9	4	13	19
X11_sc1.54_4208_11558_+_1-7351	X11_sc1.54_4208_11558_+_1-7351	7351	2491	964	1246	2650	0.3	X11_sc1.2_1636657_1637292_-/1-636	636	218	81	103	234	28.9	7570	0	6719	6766	13	7	20	11	7	18	38	2	0	2	0	1	1	0	0	0	1	1	2	5	2	1	3	3	2	5	8	0	1	1	5
X11_sc1.54_4208_11558_+_1-7351	X11_sc1.54_4208_11558_+_1-7351	7351	2491	964	1246	2650	0.3	X11_sc1.55_16519_23910_-/1-7392	7392	2587	934	1171	2700	28.5	7570	0	5	654	213	130	343	132	97	229	572	1	2	3	8	13	21	0	3	3	3	1	4	31	48	34	82	79	42	121	203	11	5	16	25
X11_sc1.54_4208_11558_+_1-7351	X11_sc1.54_4208_11558_+_1-7351	7351	2491	964	1246	2650	0.3	X11_sc1.43_4676_12029_-/1-7354	7354	2547	937	1194	2676	29	7570	0	4	579	195	142	337	124	97	221	558	0	1	1	5	4	9	0	0	0	0	0	0	10	49	36	85	79	55	134	219	8	8	16	20
X11_sc1.54_4208_11558_+_1-7351	X11_sc1.54_4208_11558_+_1-7351	7351	2491	964	1246	2650	0.3	X11_sc1.8_10883_11351_+/1-469	469	168	58	76	167	28.6	7570	0	6883	6928	13	6	19	16	9	25	44	0	0	0	0	0	0	0	0	0	0	0	0	0	9	3	12	8	0	8	20	1	0	1	1
X11_sc1.54_4208_11558_+_1-7351	X11_sc1.54_4208_11558_+_1-7351	7351	2491	964	1246	2650	0.3	X11_sc1.25_12168_19512_-/1-7345	7345	2526	895	1164	2660	28.4	7570	0	30	742	196	124	320	150	89	239	559	2	1	3	6	7	13	2	7	9	1	3	4	29	48	28	76	72	30	102	178	14	6	20	22
X11_sc1.54_4208_11558_+_1-7351	X11_sc1.54_4208_11558_+_1-7351	7351	2491	964	1246	2650	0.3	X11_sc1.26_4612_11997_-/1-7386	7386	2536	954	1221	2675	29.4	7570	0	5	621	186	150	336	124	106	230	566	0	0	0	2	1	3	0	5	5	1	1	2	10	50	41	91	72	53	125	216	12	10	22	18
X11_sc1.54_4208_11558_+_1-7351	X11_sc1.54_4208_11558_+_1-7351	7351	2491	964	1246	2650	0.3	X11_sc1.9_109590_110903_+/1-1314	1314	486	149	231	448	28.9	7570	0	6041	6174	53	18	71	39	19	58	129	0	0	0	0	0	0	0	0	0	0	0	0	0	15	8	23	10	3	13	36	4	0	4	4
X11_sc1.54_4208_11558_+_1-7351	X11_sc1.54_4208_11558_+_1-7351	7351	2491	964	1246	2650	0.3	X11_sc1.54_4208_11558_+/1-7351	7351	2491	964	1246	2650	30.1	7570	0	0	0	0	0	0	0	0	0	0	0	0	0	0	0	0	0	0	0	0	0	0	0	0	0	0	0	0	0	0	0	0	0	0
X11_sc1.54_4208_11558_+_1-7351	X11_sc1.54_4208_11558_+_1-7351	7351	2491	964	1246	2650	0.3	X11_sc1.9_102914_108987_+/1-6074	6074	2165	741	879	2289	26.7	7570	0	1278	1724	183	73	256	117	57	174	430	1	0	1	4	3	7	2	2	4	2	1	3	15	50	22	72	77	27	104	176	8	6	14	16
X11_sc1.54_4208_11558_+_1-7351	X11_sc1.54_4208_11558_+_1-7351	7351	2491	964	1246	2650	0.3	X11_sc1.31_1723_1978_+/1-256	256	100	23	35	98	22.7	7570	0	7095	7128	11	6	17	5	2	7	24	0	0	0	4	3	7	0	0	0	2	0	2	9	2	1	3	3	1	4	7	0	0	0	1
X11_sc1.54_4208_11558_+_1-7351	X11_sc1.54_4208_11558_+_1-7351	7351	2491	964	1246	2650	0.3	X11_sc1.62_11191_11517_-/1-327	327	128	40	59	100	30.3	7570	0	7024	7059	15	3	18	5	3	8	26	1	0	1	1	0	1	2	2	4	1	2	3	9	0	1	1	2	0	2	3	0	0	0	2
X11_sc1.54_4208_11558_+_1-7351	X11_sc1.54_4208_11558_+_1-7351	7351	2491	964	1246	2650	0.3	X11_sc1.49_95338_101314_+/1-5977	5977	2005	813	1044	2115	31.1	7570	0	1378	1832	125	134	259	79	106	185	444	0	0	0	3	2	5	0	0	0	1	0	1	6	27	42	69	47	52	99	168	6	9	15	12
X11_sc1.54_4208_11558_+_1-7351	X11_sc1.54_4208_11558_+_1-7351	7351	2491	964	1246	2650	0.3	X11_sc1.3_1164603_1165757_-/1-1155	1155	410	143	159	443	26.1	7570	0	6247	6378	33	13	46	23	9	32	78	0	0	0	0	0	0	0	0	0	0	2	2	2	6	4	10	13	4	17	27	2	0	2	1
X11_sc1.54_4208_11558_+_1-7351	X11_sc1.54_4208_11558_+_1-7351	7351	2491	964	1246	2650	0.3	X11_sc1.23_564437_565964_-/1-1528	1528	533	177	240	578	27.3	7570	0	5826	5950	46	28	74	28	19	47	121	0	0	0	0	0	0	0	0	0	0	0	0	0	10	8	18	16	14	30	48	0	0	0	6
X11_sc1.54_4208_11558_+_1-7351	X11_sc1.54_4208_11558_+_1-7351	7351	2491	964	1246	2650	0.3	X11_sc1.5_1305162_1309902_-/1-4741	4741	1631	625	727	1758	28.5	7570	0	2623	2986	112	81	193	68	73	141	334	1	1	2	4	5	9	2	1	3	0	2	2	16	26	32	58	43	26	69	127	6	12	18	14
X11_sc1.54_4208_11558_+_1-7351	X11_sc1.54_4208_11558_+_1-7351	7351	2491	964	1246	2650	0.3	X11_sc1.2_1633537_1636556_-/1-3020	3020	1042	387	522	1069	30.1	7570	0	4333	4606	91	59	150	69	47	116	266	0	0	0	2	2	4	0	1	1	0	0	0	5	24	18	42	32	17	49	91	6	3	9	7
X11_sc1.54_4208_11558_+_1-7351	X11_sc1.54_4208_11558_+_1-7351	7351	2491	964	1246	2650	0.3	X11_sc1.8_12230_12589_+/1-360	360	137	41	67	115	30	7570	0	6992	7025	15	4	19	9	2	11	30	0	0	0	1	0	1	1	0	1	0	0	0	2	2	0	2	3	0	3	5	1	0	1	0
X11_sc1.54_4208_11558_+_1-7351	X11_sc1.54_4208_11558_+_1-7351	7351	2491	964	1246	2650	0.3	X11_sc1.58_16992_18010_-/1-1019	1019	364	117	147	391	25.9	7570	0	6336	6409	20	14	34	22	8	30	64	1	0	1	2	0	2	0	1	1	0	1	1	5	8	2	10	9	6	15	25	0	2	2	2
X11_sc1.54_4208_11558_+_1-7351	X11_sc1.54_4208_11558_+_1-7351	7351	2491	964	1246	2650	0.3	X11_sc1.2_682877_688960_-/1-6084	6084	2089	787	1010	2198	29.5	7570	0	1299	1830	150	110	260	107	92	199	459	1	1	2	11	11	22	5	3	8	3	5	8	40	39	27	66	45	37	82	148	10	10	20	16
X11_sc1.54_4208_11558_+_1-7351	X11_sc1.54_4208_11558_+_1-7351	7351	2491	964	1246	2650	0.3	X11_sc1.5_1284225_1287877_+/1-3653	3653	1304	423	522	1404	25.9	7570	0	3699	4003	113	53	166	83	43	126	292	0	0	0	5	5	10	0	0	0	1	0	1	11	23	12	35	40	17	57	92	6	3	9	7
X11_sc1.54_4208_11558_+_1-7351	X11_sc1.54_4208_11558_+_1-7351	7351	2491	964	1246	2650	0.3	X11_sc1.23_559975_563199_-/1-3225	3225	1113	413	550	1149	29.9	7570	0	4135	4436	99	66	165	75	45	120	285	1	1	2	1	1	2	2	0	2	0	1	1	7	28	13	41	34	21	55	96	7	3	10	11
X11_sc1.54_4208_11558_+_1-7351	X11_sc1.54_4208_11558_+_1-7351	7351	2491	964	1246	2650	0.3	X11_sc1.3_1104338_1110600_-/1-6263	6263	2257	742	941	2323	26.9	7570	0	1090	1572	207	71	278	138	59	197	475	0	0	0	3	0	3	1	0	1	0	1	1	5	54	22	76	77	21	98	174	14	4	18	20
X11_sc1.54_4208_11558_+_1-7351	X11_sc1.54_4208_11558_+_1-7351	7351	2491	964	1246	2650	0.3	X11_sc1.58_6185_10577_-/1-4393	4393	1514	516	691	1572	28.1	7570	0	2961	3405	140	60	200	95	45	140	340	0	0	0	1	0	1	0	0	0	0	0	0	1	38	19	57	59	17	76	133	10	3	13	18
[truncated: 17 more columns]
