# Supplementary material for: In silico reversal of repeat-induced point mutation (RIP) identifies the origins of repeat families and uncovers obscured duplicated genes
Source: BMC Genomics. 2010 Nov 24;11:655. doi: 10.1186/1471-2164-11-655 (PMC3017866; doi:10.1186/1471-2164-11-655)
Supplement: Additional file 6 — List of predicted functional RecQ helicases in the S. nodorum genome. [file 1471-2164-11-655-S6.ZIP › highestgc/x12_aln_2009_9_24_11_17_56_ripalign.txt]

Repeat class	Model	Model length	Model A Count	Model C Count	Model G Count	Model T Count	Model GC	Sequence	Seq Length	Seq A Count	Seq C Count	Seq G Count	Seq T Count	Seq GC	Alignment Length	Gaps(Model)	Gaps(Seq)	Mismatches	G->A	A->G	G<->A	C->T	T->C	C<->T	Transitions	G->C	C->G	G<->C	T->A	A->T	T<->A	G->T	T->G	G<->T	C->A	A->C	C<->A	Transversions	CA->TA	TA->CA	CA<->TA	TG->TA	TA->TG	TG<->TA	(CA<->TA)+(TG<->TA)	CC->TC	TC->CC	CC<->TC	GG->GA
X12_sc1.41_157200_159212_+_1-2013	X12_sc1.41_157200_159212_+_1-2013	2013	795	293	330	595	0.3	X12_sc1.40_36776_38789_-/1-2014	2014	818	234	309	653	27	2059	0	0	223	61	40	101	78	20	98	199	1	2	3	7	6	13	1	0	1	3	3	6	23	36	7	43	14	4	18	61	4	1	5	4
X12_sc1.41_157200_159212_+_1-2013	X12_sc1.41_157200_159212_+_1-2013	2013	795	293	330	595	0.3	X12_sc1.55_28752_29032_-/1-281	281	114	27	40	100	23.8	2059	0	1739	1884	18	17	35	17	9	26	61	0	2	2	20	20	40	8	6	14	14	7	21	77	2	0	2	3	1	4	6	0	0	0	1
X12_sc1.41_157200_159212_+_1-2013	X12_sc1.41_157200_159212_+_1-2013	2013	795	293	330	595	0.3	X12_sc1.21_3602_5600_+/1-1999	1999	861	206	264	668	23.5	2059	0	19	301	98	35	133	101	20	121	254	1	0	1	11	6	17	1	1	2	2	1	3	23	46	3	49	19	3	22	71	4	1	5	4
X12_sc1.41_157200_159212_+_1-2013	X12_sc1.41_157200_159212_+_1-2013	2013	795	293	330	595	0.3	X12_sc1.1_14488_14767_-/1-280	280	116	28	39	97	23.9	2059	0	1740	1887	18	18	36	16	9	25	61	0	2	2	21	20	41	8	6	14	14	8	22	79	2	0	2	2	1	3	5	0	0	0	1
X12_sc1.41_157200_159212_+_1-2013	X12_sc1.41_157200_159212_+_1-2013	2013	795	293	330	595	0.3	X12_sc1.32_369051_369336_+/1-286	286	116	30	42	98	25.2	2059	0	1734	1884	18	18	36	17	10	27	63	0	3	3	22	19	41	8	6	14	13	9	22	80	3	0	3	3	2	5	8	0	0	0	2
X12_sc1.41_157200_159212_+_1-2013	X12_sc1.41_157200_159212_+_1-2013	2013	795	293	330	595	0.3	X12_sc1.40_41132_41406_-/1-275	275	113	29	39	94	24.7	2059	0	1745	1893	17	19	36	17	11	28	64	0	2	2	23	20	43	8	4	12	12	8	20	77	3	1	4	2	1	3	7	1	0	1	1
X12_sc1.41_157200_159212_+_1-2013	X12_sc1.41_157200_159212_+_1-2013	2013	795	293	330	595	0.3	X12_sc1.11_697101_697384_+/1-284	284	122	26	35	101	21.5	2059	0	1736	1885	20	17	37	17	8	25	62	0	2	2	24	21	45	8	4	12	14	7	21	80	3	0	3	3	0	3	6	0	0	0	1
X12_sc1.41_157200_159212_+_1-2013	X12_sc1.41_157200_159212_+_1-2013	2013	795	293	330	595	0.3	X12_sc1.8_1399220_1399598_+/1-379	379	153	48	70	108	31.1	2059	0	1638	1819	21	28	49	20	15	35	84	7	6	13	18	15	33	10	20	30	11	6	17	93	7	1	8	2	1	3	11	0	0	0	0
X12_sc1.41_157200_159212_+_1-2013	X12_sc1.41_157200_159212_+_1-2013	2013	795	293	330	595	0.3	X12_sc1.63_12824_13108_-/1-285	285	118	28	40	99	23.9	2059	0	1735	1892	19	21	40	18	12	30	70	0	2	2	23	21	44	9	5	14	14	6	20	80	3	1	4	3	3	6	10	0	0	0	1
X12_sc1.41_157200_159212_+_1-2013	X12_sc1.41_157200_159212_+_1-2013	2013	795	293	330	595	0.3	X12_sc1.8_1391034_1392293_-/1-1260	1260	531	144	172	413	25.1	2059	0	756	881	40	15	55	45	10	55	110	1	0	1	3	4	7	2	0	2	0	2	2	12	24	2	26	11	2	13	39	3	1	4	4
X12_sc1.41_157200_159212_+_1-2013	X12_sc1.41_157200_159212_+_1-2013	2013	795	293	330	595	0.3	X12_sc1.7_730756_732769_-/1-2014	2014	800	266	325	623	29.3	2059	0	0	165	40	36	76	57	30	87	163	0	0	0	0	0	0	1	0	1	0	0	0	1	33	14	47	13	11	24	71	5	2	7	3
X12_sc1.41_157200_159212_+_1-2013	X12_sc1.41_157200_159212_+_1-2013	2013	795	293	330	595	0.3	X12_sc1.58_1002_1992_+/1-991	991	387	122	163	319	28.8	2059	0	1023	1152	38	28	66	34	7	41	107	1	0	1	9	6	15	3	1	4	0	1	1	21	19	3	22	6	6	12	34	0	1	1	0
X12_sc1.41_157200_159212_+_1-2013	X12_sc1.41_157200_159212_+_1-2013	2013	795	293	330	595	0.3	X12_sc1.55_25082_26338_-/1-1257	1257	531	153	171	402	25.8	2059	0	770	897	40	13	53	40	16	56	109	0	1	1	0	1	1	1	0	1	0	1	1	4	23	7	30	11	1	12	42	2	1	3	1
X12_sc1.41_157200_159212_+_1-2013	X12_sc1.41_157200_159212_+_1-2013	2013	795	293	330	595	0.3	X12_sc1.40_38185_38789_-/1-605	605	255	72	78	200	24.8	2059	0	1408	1464	19	10	29	21	3	24	53	1	0	1	0	2	2	0	0	0	0	0	0	3	15	0	15	7	1	8	23	1	1	2	0
X12_sc1.41_157200_159212_+_1-2013	X12_sc1.41_157200_159212_+_1-2013	2013	795	293	330	595	0.3	X12_sc1.27_470556_472569_-/1-2014	2014	814	259	311	630	28.3	2059	0	0	170	50	32	82	60	26	86	168	0	0	0	0	0	0	1	0	1	0	0	0	1	34	12	46	12	8	20	66	5	3	8	4
X12_sc1.41_157200_159212_+_1-2013	X12_sc1.41_157200_159212_+_1-2013	2013	795	293	330	595	0.3	X12_sc1.63_10123_10407_+/1-285	285	124	27	34	100	21.4	2059	0	1735	1889	20	15	35	20	12	32	67	1	2	3	22	21	43	8	6	14	14	6	20	80	3	0	3	3	1	4	7	1	0	1	1
X12_sc1.41_157200_159212_+_1-2013	X12_sc1.41_157200_159212_+_1-2013	2013	795	293	330	595	0.3	X12_sc1.7_735112_735395_-/1-284	284	118	34	40	92	26.1	2059	0	1736	1884	19	18	37	16	9	25	62	0	1	1	21	16	37	8	7	15	15	11	26	79	3	0	3	2	2	4	7	0	0	0	1
X12_sc1.41_157200_159212_+_1-2013	X12_sc1.41_157200_159212_+_1-2013	2013	795	293	330	595	0.3	X12_sc1.11_699724_699933_+/1-210	210	80	35	19	76	25.7	2059	0	1803	1818	2	2	4	6	5	11	15	0	0	0	0	0	0	0	0	0	0	0	0	0	3	0	3	1	1	2	5	1	1	2	1
X12_sc1.41_157200_159212_+_1-2013	X12_sc1.41_157200_159212_+_1-2013	2013	795	293	330	595	0.3	X12_sc1.41_154575_154856_+/1-282	282	111	36	45	90	28.7	2059	0	1738	1896	19	24	43	16	14	30	73	1	2	3	21	19	40	7	6	13	14	8	22	78	2	2	4	3	2	5	9	0	0	0	1
X12_sc1.41_157200_159212_+_1-2013	X12_sc1.41_157200_159212_+_1-2013	2013	795	293	330	595	0.3	X12_sc1.32_373597_373970_+/1-374	374	150	50	47	127	25.9	2059	0	1640	1686	9	8	17	13	6	19	36	0	1	1	1	1	2	3	1	4	2	0	2	9	9	2	11	2	4	6	17	1	1	2	0
X12_sc1.41_157200_159212_+_1-2013	X12_sc1.41_157200_159212_+_1-2013	2013	795	293	330	595	0.3	X12_sc1.58_4430_5787_-/1-1358	1358	540	159	214	445	27.5	2059	0	656	789	44	25	69	50	11	61	130	0	0	0	0	1	1	1	0	1	0	0	0	2	26	5	31	7	3	10	41	0	1	1	3
X12_sc1.41_157200_159212_+_1-2013	X12_sc1.41_157200_159212_+_1-2013	2013	795	293	330	595	0.3	X12_sc1.8_1397642_1399225_+/1-1584	1584	636	191	236	521	27	2059	0	434	604	41	30	71	62	19	81	152	0	1	1	6	1	7	1	0	1	1	3	4	13	34	4	38	11	6	17	55	2	1	3	2
X12_sc1.41_157200_159212_+_1-2013	X12_sc1.41_157200_159212_+_1-2013	2013	795	293	330	595	0.3	X12_sc1.55_15345_16128_-/1-784	784	314	96	120	254	27.6	2059	0	1240	1648	40	53	93	36	32	68	161	13	10	23	52	64	116	25	16	41	32	24	56	236	12	2	14	5	2	7	21	1	1	2	2
X12_sc1.41_157200_159212_+_1-2013	X12_sc1.41_157200_159212_+_1-2013	2013	795	293	330	595	0.3	X12_sc1.22_569746_571018_-/1-1273	1273	513	169	201	390	29.1	2059	0	741	884	38	38	76	35	27	62	138	0	0	0	0	3	3	1	0	1	0	0	0	4	17	6	23	9	11	20	43	5	4	9	1
X12_sc1.41_157200_159212_+_1-2013	X12_sc1.41_157200_159212_+_1-2013	2013	795	293	330	595	0.3	X12_sc1.8_1395016_1395301_+/1-286	286	117	26	41	102	23.4	2059	0	1734	1885	19	19	38	18	8	26	64	0	2	2	22	20	42	8	6	14	14	8	22	80	2	1	3	2	1	3	6	0	0	0	1
X12_sc1.41_157200_159212_+_1-2013	X12_sc1.41_157200_159212_+_1-2013	2013	795	293	330	595	0.3	X12_sc1.27_475054_475387_-/1-334	334	127	37	49	121	25.7	2059	0	1695	1887	17	21	38	22	15	37	75	0	3	3	28	26	54	10	7	17	16	11	27	101	2	0	2	2	1	3	5	0	0	0	2
X12_sc1.41_157200_159212_+_1-2013	X12_sc1.41_157200_159212_+_1-2013	2013	795	293	330	595	0.3	X12_sc1.11_723434_725241_+/1-1808	1808	751	203	277	577	26.5	2059	0	208	429	61	31	92	78	22	100	192	2	0	2	8	7	15	4	2	6	2	1	3	26	38	7	45	12	6	18	63	4	2	6	4
X12_sc1.41_157200_159212_+_1-2013	X12_sc1.41_157200_159212_+_1-2013	2013	795	293	330	595	0.3	X12_sc1.41_157200_159212_+/1-2013	2013	795	293	330	595	30.9	2059	0	0	0	0	0	0	0	0	0	0	0	0	0	0	0	0	0	0	0	0	0	0	0	0	0	0	0	0	0	0	0	0	0	0
X12_sc1.41_157200_159212_+_1-2013	X12_sc1.41_157200_159212_+_1-2013	2013	795	293	330	595	0.3	X12_sc1.22_573301_573570_-/1-270	270	106	34	47	83	30	2059	0	1750	1892	16	18	34	14	9	23	57	0	4	4	19	15	34	8	9	17	11	12	23	78	2	3	5	2	1	3	8	0	0	0	1
[truncated: 17 more columns]
