# Supplementary material for: In silico reversal of repeat-induced point mutation (RIP) identifies the origins of repeat families and uncovers obscured duplicated genes
Source: BMC Genomics. 2010 Nov 24;11:655. doi: 10.1186/1471-2164-11-655 (PMC3017866; doi:10.1186/1471-2164-11-655)
Supplement: Additional file 6 — List of predicted functional RecQ helicases in the S. nodorum genome. [file 1471-2164-11-655-S6.ZIP › highestgc/x15_aln_2009_9_24_11_18_04_ripalign.txt]

Repeat class	Model	Model length	Model A Count	Model C Count	Model G Count	Model T Count	Model GC	Sequence	Seq Length	Seq A Count	Seq C Count	Seq G Count	Seq T Count	Seq GC	Alignment Length	Gaps(Model)	Gaps(Seq)	Mismatches	G->A	A->G	G<->A	C->T	T->C	C<->T	Transitions	G->C	C->G	G<->C	T->A	A->T	T<->A	G->T	T->G	G<->T	C->A	A->C	C<->A	Transversions	CA->TA	TA->CA	CA<->TA	TG->TA	TA->TG	TG<->TA	(CA<->TA)+(TG<->TA)	CC->TC	TC->CC	CC<->TC	GG->GA
X15_sc1.45_200613_206849_-_1-6237	X15_sc1.45_200613_206849_-_1-6237	6237	2363	938	994	1942	0.3	X15_sc1.43_16047_18382_+/1-2336	2336	925	286	319	806	25.9	6437	0	3902	4160	98	29	127	105	17	122	249	0	0	0	3	2	5	1	1	2	0	1	1	8	42	2	44	23	3	26	70	9	0	9	8
X15_sc1.45_200613_206849_-_1-6237	X15_sc1.45_200613_206849_-_1-6237	6237	2363	938	994	1942	0.3	X15_sc1.2_5588_9251_-/1-3664	3664	1460	453	521	1230	26.6	6437	0	2690	4729	238	210	448	192	126	318	766	62	68	130	278	285	563	132	96	228	138	97	235	1156	38	7	45	24	4	28	73	5	3	8	5
X15_sc1.45_200613_206849_-_1-6237	X15_sc1.45_200613_206849_-_1-6237	6237	2363	938	994	1942	0.3	X15_sc1.15_1004122_1005965_-/1-1844	1844	799	207	229	609	23.6	6437	0	4400	4605	72	18	90	86	18	104	194	0	0	0	2	1	3	0	0	0	0	1	1	4	36	5	41	16	1	17	58	14	2	16	9
X15_sc1.45_200613_206849_-_1-6237	X15_sc1.45_200613_206849_-_1-6237	6237	2363	938	994	1942	0.3	X15_sc1.35_11031_11648_+/1-618	618	232	78	96	212	28.2	6437	0	5619	5682	19	7	26	21	8	29	55	0	0	0	3	2	5	2	1	3	0	0	0	8	3	2	5	4	0	4	9	3	0	3	2
X15_sc1.45_200613_206849_-_1-6237	X15_sc1.45_200613_206849_-_1-6237	6237	2363	938	994	1942	0.3	X15_sc1.29_8083_11391_+/1-3309	3309	1328	402	435	1144	25.3	6437	0	2940	3342	140	48	188	142	26	168	356	2	0	2	9	14	23	2	3	5	0	4	4	34	58	4	62	34	6	40	102	17	3	20	14
X15_sc1.45_200613_206849_-_1-6237	X15_sc1.45_200613_206849_-_1-6237	6237	2363	938	994	1942	0.3	X15_sc1.44_217052_219825_-/1-2774	2774	1150	297	330	997	22.6	6437	0	3464	3888	157	42	199	165	27	192	391	1	0	1	8	12	20	6	1	7	3	1	4	32	57	2	59	30	3	33	92	13	0	13	13
X15_sc1.45_200613_206849_-_1-6237	X15_sc1.45_200613_206849_-_1-6237	6237	2363	938	994	1942	0.3	X15_sc1.29_1_1156_+/1-1156	1156	483	129	156	388	24.7	6437	0	5085	5198	43	13	56	44	3	47	103	0	0	0	4	0	4	0	0	0	1	1	2	6	22	1	23	12	1	13	36	9	1	10	6
X15_sc1.45_200613_206849_-_1-6237	X15_sc1.45_200613_206849_-_1-6237	6237	2363	938	994	1942	0.3	X15_sc1.35_851_1306_+/1-456	456	185	57	64	150	26.5	6437	0	5782	5821	10	3	13	17	6	23	36	0	0	0	1	1	2	0	0	0	0	0	0	2	9	2	11	1	1	2	13	3	0	3	0
X15_sc1.45_200613_206849_-_1-6237	X15_sc1.45_200613_206849_-_1-6237	6237	2363	938	994	1942	0.3	X15_sc1.63_14784_15593_+/1-810	810	333	101	114	262	26.5	6437	0	5446	5870	62	49	111	45	28	73	184	15	10	25	59	42	101	26	21	47	30	18	48	221	11	2	13	6	4	10	23	0	1	1	3
X15_sc1.45_200613_206849_-_1-6237	X15_sc1.45_200613_206849_-_1-6237	6237	2363	938	994	1942	0.3	X15_sc1.15_993647_994618_-/1-972	972	379	116	129	348	25.2	6437	0	5265	5374	46	9	55	41	8	49	104	0	0	0	1	2	3	1	1	2	0	0	0	5	17	1	18	11	2	13	31	4	0	4	4
X15_sc1.45_200613_206849_-_1-6237	X15_sc1.45_200613_206849_-_1-6237	6237	2363	938	994	1942	0.3	X15_sc1.35_3720_5780_+/1-2061	2061	830	249	263	719	24.8	6437	0	4179	4444	88	30	118	103	18	121	239	1	1	2	6	5	11	4	0	4	0	6	6	23	40	1	41	23	3	26	67	9	0	9	5
X15_sc1.45_200613_206849_-_1-6237	X15_sc1.45_200613_206849_-_1-6237	6237	2363	938	994	1942	0.3	X15_sc1.37_317751_320110_-/1-2360	2360	907	308	344	801	27.6	6437	0	3903	4188	89	37	126	93	22	115	241	0	0	0	4	9	13	2	2	4	0	1	1	18	38	5	43	18	3	21	64	9	1	10	9
X15_sc1.45_200613_206849_-_1-6237	X15_sc1.45_200613_206849_-_1-6237	6237	2363	938	994	1942	0.3	X15_sc1.3_1110644_1115180_-/1-4537	4537	1764	642	676	1455	29.1	6437	0	1707	2036	102	51	153	112	52	164	317	0	0	0	2	2	4	1	0	1	0	0	0	5	50	18	68	37	13	50	118	17	7	24	12
X15_sc1.45_200613_206849_-_1-6237	X15_sc1.45_200613_206849_-_1-6237	6237	2363	938	994	1942	0.3	X15_sc1.38_302453_303341_+/1-889	889	369	109	119	292	25.6	6437	0	5367	5843	74	52	126	49	35	84	210	15	13	28	65	49	114	32	25	57	30	18	48	247	11	3	14	9	3	12	26	0	0	0	2
X15_sc1.45_200613_206849_-_1-6237	X15_sc1.45_200613_206849_-_1-6237	6237	2363	938	994	1942	0.3	X15_sc1.43_1327_4293_+/1-2967	2967	1224	312	386	1045	23.5	6437	0	3275	3611	117	33	150	141	26	167	317	1	0	1	4	5	9	0	0	0	2	2	4	14	60	2	62	30	1	31	93	14	1	15	16
X15_sc1.45_200613_206849_-_1-6237	X15_sc1.45_200613_206849_-_1-6237	6237	2363	938	994	1942	0.3	X15_sc1.38_300667_302304_+/1-1638	1638	663	199	217	559	25.4	6437	0	4653	5582	111	95	206	85	49	134	340	28	30	58	131	149	280	50	37	87	64	46	110	535	16	5	21	6	2	8	29	1	1	2	3
X15_sc1.45_200613_206849_-_1-6237	X15_sc1.45_200613_206849_-_1-6237	6237	2363	938	994	1942	0.3	X15_sc1.48_8318_14545_-/1-6228	6228	2447	739	844	2098	25.8	6437	0	31	853	224	91	315	261	80	341	656	0	1	1	11	18	29	4	4	8	4	2	6	44	109	12	121	55	12	67	188	29	3	32	25
X15_sc1.45_200613_206849_-_1-6237	X15_sc1.45_200613_206849_-_1-6237	6237	2363	938	994	1942	0.3	X15_sc1.67_7880_8248_+/1-369	369	143	52	45	129	26.3	6437	0	5881	6087	29	20	49	19	16	35	84	5	6	11	26	25	51	17	8	25	7	15	22	109	5	3	8	1	2	3	11	0	0	0	0
X15_sc1.45_200613_206849_-_1-6237	X15_sc1.45_200613_206849_-_1-6237	6237	2363	938	994	1942	0.3	X15_sc1.38_310011_311658_+/1-1648	1648	662	190	213	583	24.5	6437	0	4612	4884	75	34	109	78	33	111	220	1	1	2	6	10	16	3	2	5	2	4	6	29	26	2	28	15	0	15	43	3	2	5	8
X15_sc1.45_200613_206849_-_1-6237	X15_sc1.45_200613_206849_-_1-6237	6237	2363	938	994	1942	0.3	X15_sc1.41_160771_167005_-/1-6235	6235	2386	867	972	2010	29.5	6437	0	6	503	127	106	233	165	94	259	492	0	0	0	1	0	1	0	0	0	0	0	0	1	73	35	108	32	27	59	167	20	9	29	16
X15_sc1.45_200613_206849_-_1-6237	X15_sc1.45_200613_206849_-_1-6237	6237	2363	938	994	1942	0.3	X15_sc1.8_1388263_1389972_-/1-1710	1710	687	194	234	595	25	6437	0	4531	4725	58	24	82	71	26	97	179	0	0	0	3	6	9	0	0	0	2	0	2	11	29	3	32	15	3	18	50	4	1	5	8
X15_sc1.45_200613_206849_-_1-6237	X15_sc1.45_200613_206849_-_1-6237	6237	2363	938	994	1942	0.3	X15_sc1.43_13234_14191_+/1-958	958	398	106	113	341	22.9	6437	0	5283	5387	34	11	45	42	9	51	96	0	0	0	1	1	2	1	0	1	0	1	1	4	15	0	15	10	4	14	29	6	2	8	0
X15_sc1.45_200613_206849_-_1-6237	X15_sc1.45_200613_206849_-_1-6237	6237	2363	938	994	1942	0.3	X15_sc1.4_4174_10405_+/1-6232	6232	2412	909	942	1969	29.7	6437	0	6	498	134	83	217	148	120	268	485	0	0	0	2	3	5	0	0	0	0	1	1	6	61	45	106	36	21	57	163	19	12	31	17
X15_sc1.45_200613_206849_-_1-6237	X15_sc1.45_200613_206849_-_1-6237	6237	2363	938	994	1942	0.3	X15_sc1.8_1387093_1388159_-/1-1067	1067	447	124	136	360	24.4	6437	0	5171	5282	44	7	51	41	7	48	99	0	3	3	1	3	4	1	2	3	0	1	1	11	16	1	17	9	1	10	27	5	2	7	6
X15_sc1.45_200613_206849_-_1-6237	X15_sc1.45_200613_206849_-_1-6237	6237	2363	938	994	1942	0.3	X15_sc1.16_729_1795_+/1-1067	1067	393	146	173	355	29.9	6437	0	5177	5306	33	19	52	27	12	39	91	2	5	7	8	5	13	3	3	6	2	3	5	31	15	2	17	8	4	12	29	4	1	5	3
X15_sc1.45_200613_206849_-_1-6237	X15_sc1.45_200613_206849_-_1-6237	6237	2363	938	994	1942	0.3	X15_sc1.3_1114182_1116884_-/1-2703	2703	1069	364	392	878	28	6437	0	3541	3763	68	37	105	67	42	109	214	0	0	0	0	0	0	1	0	1	0	0	0	1	30	11	41	22	4	26	67	10	3	13	9
X15_sc1.45_200613_206849_-_1-6237	X15_sc1.45_200613_206849_-_1-6237	6237	2363	938	994	1942	0.3	X15_sc1.61_9907_16145_-/1-6239	6239	2410	836	952	2041	28.7	6437	0	6	491	129	85	214	181	80	261	475	0	0	0	1	0	1	0	1	1	0	0	0	2	76	20	96	40	15	55	151	22	7	29	17
X15_sc1.45_200613_206849_-_1-6237	X15_sc1.45_200613_206849_-_1-6237	6237	2363	938	994	1942	0.3	X15_sc1.1_1_846_-/1-846	846	346	102	103	295	24.2	6437	0	5392	5499	32	13	45	40	16	56	101	0	0	0	0	4	4	0	0	0	0	1	1	5	18	3	21	9	0	9	30	4	0	4	4
X15_sc1.45_200613_206849_-_1-6237	X15_sc1.45_200613_206849_-_1-6237	6237	2363	938	994	1942	0.3	X15_sc1.38_311654_312090_+/1-437	437	172	56	66	143	27.9	6437	0	5800	5849	15	2	17	19	6	25	42	0	0	0	1	1	2	0	0	0	1	4	5	7	7	2	9	6	2	8	17	1	0	1	1
X15_sc1.45_200613_206849_-_1-6237	X15_sc1.45_200613_206849_-_1-6237	6237	2363	938	994	1942	0.3	X15_sc1.45_200613_206849_-/1-6237	6237	2363	938	994	1942	31	6437	0	0	0	0	0	0	0	0	0	0	0	0	0	0	0	0	0	0	0	0	0	0	0	0	0	0	0	0	0	0	0	0	0	0
X15_sc1.45_200613_206849_-_1-6237	X15_sc1.45_200613_206849_-_1-6237	6237	2363	938	994	1942	0.3	X15_sc1.39_1651_2657_+/1-1007	1007	399	116	140	352	25.4	6437	0	5236	5417	53	16	69	47	17	64	133	0	0	0	10	15	25	6	6	12	4	1	5	42	18	2	20	11	0	11	31	3	0	3	3
X15_sc1.45_200613_206849_-_1-6237	X15_sc1.45_200613_206849_-_1-6237	6237	2363	938	994	1942	0.3	X15_sc1.32_373988_380223_-/1-6236	6236	2456	824	896	2060	27.6	6437	0	8	565	181	85	266	198	80	278	544	0	0	0	2	2	4	0	0	0	0	2	2	6	88	25	113	55	17	72	185	22	2	24	28
X15_sc1.45_200613_206849_-_1-6237	X15_sc1.45_200613_206849_-_1-6237	6237	2363	938	994	1942	0.3	X15_sc1.38_299102_300234_+/1-1133	1133	463	131	156	383	25.3	6437	0	5135	5778	85	55	140	57	37	94	234	22	20	42	91	82	173	47	35	82	51	30	81	378	10	4	14	5	4	9	23	1	1	2	2
X15_sc1.45_200613_206849_-_1-6237	X15_sc1.45_200613_206849_-_1-6237	6237	2363	938	994	1942	0.3	X15_sc1.15_1001219_1002250_-/1-1032	1032	389	134	141	368	26.6	6437	0	5205	5328	39	12	51	57	12	69	120	0	0	0	1	1	2	0	0	0	0	1	1	3	22	1	23	12	0	12	35	6	2	8	4
X15_sc1.45_200613_206849_-_1-6237	X15_sc1.45_200613_206849_-_1-6237	6237	2363	938	994	1942	0.3	X15_sc1.37_293269_296939_+/1-3671	3671	1493	431	490	1257	25.1	6437	0	2680	4686	236	188	424	194	113	307	731	59	57	116	279	290	569	137	96	233	149	94	243	1161	40	12	52	22	6	28	80	5	3	8	8
X15_sc1.45_200613_206849_-_1-6237	X15_sc1.45_200613_206849_-_1-6237	6237	2363	938	994	1942	0.3	X15_sc1.67_6393_7027_+/1-635	635	273	77	74	211	23.8	6437	0	5610	5935	43	24	67	36	32	68	135	15	13	28	48	40	88	23	10	33	21	12	33	182	6	11	17	5	1	6	23	0	0	0	2
X15_sc1.45_200613_206849_-_1-6237	X15_sc1.45_200613_206849_-_1-6237	6237	2363	938	994	1942	0.3	X15_sc1.44_221820_222864_-/1-1045	1045	447	117	123	358	23	6437	0	5194	5341	53	13	66	51	11	62	128	0	0	0	7	5	12	1	0	1	2	2	4	17	21	2	23	14	1	15	38	9	1	10	3
[truncated: 17 more columns]
