# Supplementary material for: In silico reversal of repeat-induced point mutation (RIP) identifies the origins of repeat families and uncovers obscured duplicated genes
Source: BMC Genomics. 2010 Nov 24;11:655. doi: 10.1186/1471-2164-11-655 (PMC3017866; doi:10.1186/1471-2164-11-655)
Supplement: Additional file 6 — List of predicted functional RecQ helicases in the S. nodorum genome. [file 1471-2164-11-655-S6.ZIP › highestgc/x23_aln_2009_9_24_11_18_36_ripalign.txt]

Repeat class	Model	Model length	Model A Count	Model C Count	Model G Count	Model T Count	Model GC	Sequence	Seq Length	Seq A Count	Seq C Count	Seq G Count	Seq T Count	Seq GC	Alignment Length	Gaps(Model)	Gaps(Seq)	Mismatches	G->A	A->G	G<->A	C->T	T->C	C<->T	Transitions	G->C	C->G	G<->C	T->A	A->T	T<->A	G->T	T->G	G<->T	C->A	A->C	C<->A	Transversions	CA->TA	TA->CA	CA<->TA	TG->TA	TA->TG	TG<->TA	(CA<->TA)+(TG<->TA)	CC->TC	TC->CC	CC<->TC	GG->GA
X23_sc1.9_51323_51835_+_1-513	X23_sc1.9_51323_51835_+_1-513	513	231	59	103	120	0.3	X23_sc1.75_6705_6989_+/1-285	285	120	29	49	87	27.4	613	0	241	382	19	22	41	15	13	28	69	3	5	8	9	17	26	10	4	14	7	4	11	59	8	3	11	2	0	2	13	0	2	2	2
X23_sc1.9_51323_51835_+_1-513	X23_sc1.9_51323_51835_+_1-513	513	231	59	103	120	0.3	X23_sc1.46_79469_79753_-/1-285	285	120	28	50	87	27.4	613	0	241	382	19	23	42	15	13	28	70	3	5	8	9	17	26	10	4	14	7	3	10	58	8	3	11	2	0	2	13	0	2	2	2
X23_sc1.9_51323_51835_+_1-513	X23_sc1.9_51323_51835_+_1-513	513	231	59	103	120	0.3	X23_sc1.44_1134_1526_-/1-393	393	154	38	81	120	30.3	613	0	133	354	30	37	67	17	13	30	97	5	7	12	15	29	44	22	12	34	12	9	21	111	7	2	9	2	3	5	14	0	2	2	2
X23_sc1.9_51323_51835_+_1-513	X23_sc1.9_51323_51835_+_1-513	513	231	59	103	120	0.3	X23_sc1.7_209646_210107_+/1-462	462	210	44	74	134	25.5	613	0	51	106	18	5	23	16	3	19	42	2	1	3	0	7	7	2	0	2	1	0	1	13	9	2	11	0	0	0	11	0	0	0	4
X23_sc1.9_51323_51835_+_1-513	X23_sc1.9_51323_51835_+_1-513	513	231	59	103	120	0.3	X23_sc1.44_11485_11925_-/1-441	441	200	53	75	113	29	613	0	75	115	12	5	17	11	8	19	36	0	0	0	0	0	0	1	0	1	0	0	0	1	6	6	12	0	0	0	12	0	2	2	4
X23_sc1.9_51323_51835_+_1-513	X23_sc1.9_51323_51835_+_1-513	513	231	59	103	120	0.3	X23_sc1.45_195263_195777_-/1-515	515	221	33	89	172	23.7	613	0	34	334	36	37	73	22	7	29	102	4	8	12	30	49	79	28	12	40	19	12	31	162	11	0	11	1	2	3	14	0	1	1	2
X23_sc1.9_51323_51835_+_1-513	X23_sc1.9_51323_51835_+_1-513	513	231	59	103	120	0.3	X23_sc1.9_101609_102007_+/1-399	399	150	46	90	113	34.1	613	0	127	350	29	40	69	15	15	30	99	7	7	14	11	28	39	20	16	36	12	10	22	111	6	3	9	1	3	4	13	0	2	2	2
X23_sc1.9_51323_51835_+_1-513	X23_sc1.9_51323_51835_+_1-513	513	231	59	103	120	0.3	X23_sc1.8_1384936_1385364_-/1-429	429	201	38	68	122	24.7	613	0	84	137	20	7	27	21	4	25	52	0	0	0	0	0	0	0	0	0	1	0	1	1	11	2	13	2	0	2	15	0	0	0	2
X23_sc1.9_51323_51835_+_1-513	X23_sc1.9_51323_51835_+_1-513	513	231	59	103	120	0.3	X23_sc1.32_380429_380870_+/1-442	442	203	45	76	118	27.4	613	0	73	124	17	9	26	16	5	21	47	0	0	0	0	0	0	1	1	2	0	0	0	2	9	3	12	0	0	0	12	0	0	0	3
X23_sc1.9_51323_51835_+_1-513	X23_sc1.9_51323_51835_+_1-513	513	231	59	103	120	0.3	X23_sc1.24_3586_3979_+/1-394	394	163	31	69	131	25.4	613	0	134	342	29	29	58	19	8	27	85	3	4	7	15	29	44	25	10	35	13	9	22	108	7	0	7	1	0	1	8	0	1	1	2
X23_sc1.9_51323_51835_+_1-513	X23_sc1.9_51323_51835_+_1-513	513	231	59	103	120	0.3	X23_sc1.6_789921_790483_-/1-563	563	254	65	87	157	27	613	0	7	165	28	13	41	13	7	20	61	2	0	2	7	14	21	8	2	10	2	5	7	40	8	2	10	0	0	0	10	0	1	1	4
X23_sc1.9_51323_51835_+_1-513	X23_sc1.9_51323_51835_+_1-513	513	231	59	103	120	0.3	X23_sc1.6_779662_780065_-/1-404	404	155	48	81	120	31.9	613	0	123	354	30	38	68	15	16	31	99	8	8	16	15	34	49	21	11	32	11	10	21	118	4	4	8	1	3	4	12	0	1	1	2
X23_sc1.9_51323_51835_+_1-513	X23_sc1.9_51323_51835_+_1-513	513	231	59	103	120	0.3	X23_sc1.37_299366_299702_-/1-337	337	141	23	64	109	25.8	613	0	187	367	28	23	51	14	7	21	72	2	7	9	14	26	40	19	11	30	12	6	18	97	4	0	4	1	0	1	5	0	1	1	2
X23_sc1.9_51323_51835_+_1-513	X23_sc1.9_51323_51835_+_1-513	513	231	59	103	120	0.3	X23_sc1.32_390903_391296_+/1-394	394	162	47	74	111	30.7	613	0	132	348	30	32	62	14	16	30	92	6	7	13	15	28	43	21	12	33	12	10	22	111	5	4	9	1	2	3	12	0	2	2	2
X23_sc1.9_51323_51835_+_1-513	X23_sc1.9_51323_51835_+_1-513	513	231	59	103	120	0.3	X23_sc1.7_220350_220746_+/1-397	397	148	46	90	113	34.3	613	0	131	357	29	40	69	15	16	31	100	6	9	15	12	28	40	21	14	35	11	10	21	111	6	3	9	1	4	5	14	0	2	2	1
X23_sc1.9_51323_51835_+_1-513	X23_sc1.9_51323_51835_+_1-513	513	231	59	103	120	0.3	X23_sc1.32_142959_143395_+/1-437	437	200	47	73	117	27.5	613	0	76	111	13	4	17	13	4	17	34	0	0	0	0	0	0	1	0	1	0	0	0	1	9	4	13	1	0	1	14	0	0	0	5
X23_sc1.9_51323_51835_+_1-513	X23_sc1.9_51323_51835_+_1-513	513	231	59	103	120	0.3	X23_sc1.32_137288_137680_-/1-393	393	152	37	81	123	30	613	0	133	351	30	37	67	16	9	25	92	4	6	10	14	29	43	23	13	36	13	11	24	113	7	0	7	2	2	4	11	0	2	2	2
X23_sc1.9_51323_51835_+_1-513	X23_sc1.9_51323_51835_+_1-513	513	231	59	103	120	0.3	X23_sc1.19_821068_821462_-/1-395	395	157	35	80	123	29.1	613	0	131	346	30	34	64	16	11	27	91	3	10	13	16	29	45	24	11	35	9	9	18	111	7	3	10	2	1	3	13	0	2	2	2
X23_sc1.9_51323_51835_+_1-513	X23_sc1.9_51323_51835_+_1-513	513	231	59	103	120	0.3	X23_sc1.9_51323_51835_+/1-513	513	231	59	103	120	31.6	613	0	0	0	0	0	0	0	0	0	0	0	0	0	0	0	0	0	0	0	0	0	0	0	0	0	0	0	0	0	0	0	0	0	0
X23_sc1.9_51323_51835_+_1-513	X23_sc1.9_51323_51835_+_1-513	513	231	59	103	120	0.3	X23_sc1.49_20466_20862_+/1-397	397	160	37	76	124	28.5	613	0	129	352	30	35	65	18	12	30	95	5	7	12	18	32	50	22	10	32	12	9	21	115	8	2	10	2	2	4	14	0	1	1	2
X23_sc1.9_51323_51835_+_1-513	X23_sc1.9_51323_51835_+_1-513	513	231	59	103	120	0.3	X23_sc1.32_159117_159549_-/1-433	433	197	49	73	114	28.2	613	0	80	119	13	5	18	14	6	20	38	1	0	1	0	0	0	0	0	0	0	0	0	1	12	6	18	1	0	1	19	0	0	0	5
X23_sc1.9_51323_51835_+_1-513	X23_sc1.9_51323_51835_+_1-513	513	231	59	103	120	0.3	X23_sc1.51_29421_29873_+/1-453	453	212	45	67	129	24.7	613	0	62	128	24	8	32	19	6	25	57	1	0	1	1	2	3	2	0	2	0	1	1	7	13	4	17	2	0	2	19	1	1	2	9
X23_sc1.9_51323_51835_+_1-513	X23_sc1.9_51323_51835_+_1-513	513	231	59	103	120	0.3	X23_sc1.32_153791_154186_+/1-396	396	154	44	83	115	32.1	613	0	130	355	31	36	67	16	17	33	100	6	8	14	13	31	44	21	14	35	11	8	19	112	7	4	11	2	1	3	14	0	2	2	2
X23_sc1.9_51323_51835_+_1-513	X23_sc1.9_51323_51835_+_1-513	513	231	59	103	120	0.3	X23_sc1.38_53036_53476_+/1-441	441	208	37	63	133	22.7	613	0	73	136	25	6	31	23	2	25	56	0	0	0	0	3	3	1	0	1	0	2	2	6	13	0	13	1	0	1	14	0	0	0	4
X23_sc1.9_51323_51835_+_1-513	X23_sc1.9_51323_51835_+_1-513	513	231	59	103	120	0.3	X23_sc1.44_216666_217084_+/1-419	419	202	26	63	128	21.2	613	0	99	204	30	7	37	28	4	32	69	0	0	0	4	13	17	4	5	9	4	1	5	31	13	1	14	1	0	1	15	1	0	1	7
X23_sc1.9_51323_51835_+_1-513	X23_sc1.9_51323_51835_+_1-513	513	231	59	103	120	0.3	X23_sc1.25_490032_490307_-/1-276	276	110	28	53	85	29.3	613	0	250	389	20	26	46	13	11	24	70	3	7	10	8	17	25	9	3	12	6	3	9	56	5	3	8	1	3	4	12	0	1	1	2
X23_sc1.9_51323_51835_+_1-513	X23_sc1.9_51323_51835_+_1-513	513	231	59	103	120	0.3	X23_sc1.8_1359265_1359658_-/1-394	394	164	36	70	124	26.9	613	0	134	348	31	27	58	18	10	28	86	6	8	14	16	31	47	21	11	32	11	9	20	113	7	2	9	2	1	3	12	0	1	1	2
X23_sc1.9_51323_51835_+_1-513	X23_sc1.9_51323_51835_+_1-513	513	231	59	103	120	0.3	X23_sc1.25_27459_27850_+/1-392	392	163	40	69	120	27.8	613	0	134	346	30	29	59	16	13	29	88	6	6	12	15	31	46	22	10	32	13	8	21	111	7	1	8	1	2	3	11	0	2	2	2
X23_sc1.9_51323_51835_+_1-513	X23_sc1.9_51323_51835_+_1-513	513	231	59	103	120	0.3	X23_sc1.7_220258_220457_+/1-200	200	70	22	48	60	35	613	0	316	448	16	22	38	8	7	15	53	3	5	8	9	15	24	13	12	25	10	9	19	76	1	1	2	1	3	4	6	0	0	0	0
[truncated: 17 more columns]
