# Supplementary material for: In silico reversal of repeat-induced point mutation (RIP) identifies the origins of repeat families and uncovers obscured duplicated genes
Source: BMC Genomics. 2010 Nov 24;11:655. doi: 10.1186/1471-2164-11-655 (PMC3017866; doi:10.1186/1471-2164-11-655)
Supplement: Additional file 6 — List of predicted functional RecQ helicases in the S. nodorum genome. [file 1471-2164-11-655-S6.ZIP › highestgc/x26_aln_2009_9_24_11_18_39_ripalign.txt]

Repeat class	Model	Model length	Model A Count	Model C Count	Model G Count	Model T Count	Model GC	Sequence	Seq Length	Seq A Count	Seq C Count	Seq G Count	Seq T Count	Seq GC	Alignment Length	Gaps(Model)	Gaps(Seq)	Mismatches	G->A	A->G	G<->A	C->T	T->C	C<->T	Transitions	G->C	C->G	G<->C	T->A	A->T	T<->A	G->T	T->G	G<->T	C->A	A->C	C<->A	Transversions	CA->TA	TA->CA	CA<->TA	TG->TA	TA->TG	TG<->TA	(CA<->TA)+(TG<->TA)	CC->TC	TC->CC	CC<->TC	GG->GA
X26_sc1.17_960536_965174_-_1-4639	X26_sc1.17_960536_965174_-_1-4639	4639	1570	640	811	1618	0.3	X26_sc1.38_9048_13503_+/1-4456	4456	1594	573	716	1573	28.9	5034	0	201	618	143	64	207	85	56	141	348	6	2	8	13	14	27	4	5	9	2	5	7	51	36	25	61	62	23	85	146	3	5	8	14
X26_sc1.17_960536_965174_-_1-4639	X26_sc1.17_960536_965174_-_1-4639	4639	1570	640	811	1618	0.3	X26_sc1.2_1637353_1637658_-/1-306	306	98	61	21	126	26.8	5034	0	4334	4372	11	4	15	10	6	16	31	0	0	0	2	4	6	0	0	0	0	0	0	6	0	0	0	6	4	10	10	0	0	0	0
X26_sc1.17_960536_965174_-_1-4639	X26_sc1.17_960536_965174_-_1-4639	4639	1570	640	811	1618	0.3	X26_sc1.8_5644_10274_+/1-4631	4631	1657	609	722	1643	28.7	5034	0	11	424	146	60	206	91	65	156	362	3	3	6	15	14	29	6	4	10	1	2	3	48	29	34	63	67	23	90	153	5	4	9	11
X26_sc1.17_960536_965174_-_1-4639	X26_sc1.17_960536_965174_-_1-4639	4639	1570	640	811	1618	0.3	X26_sc1.30_1_4144_+/1-4144	4144	1545	472	603	1524	25.9	5034	0	506	898	176	45	221	110	30	140	361	2	1	3	6	6	12	3	1	4	0	1	1	20	57	17	74	83	16	99	173	6	2	8	24
X26_sc1.17_960536_965174_-_1-4639	X26_sc1.17_960536_965174_-_1-4639	4639	1570	640	811	1618	0.3	X26_sc1.43_204382_205653_-/1-1272	1272	482	139	191	460	25.9	5034	0	3404	4158	89	69	158	60	38	98	256	32	26	58	106	115	221	55	51	106	45	31	76	461	10	4	14	14	7	21	35	0	0	0	1
X26_sc1.17_960536_965174_-_1-4639	X26_sc1.17_960536_965174_-_1-4639	4639	1570	640	811	1618	0.3	X26_sc1.20_726823_731450_-/1-4628	4628	1631	586	744	1667	28.7	5034	0	12	394	131	67	198	100	50	150	348	3	0	3	8	11	19	3	3	6	3	2	5	33	43	21	64	61	25	86	150	5	3	8	11
X26_sc1.17_960536_965174_-_1-4639	X26_sc1.17_960536_965174_-_1-4639	4639	1570	640	811	1618	0.3	X26_sc1.5_6219_6759_+/1-541	541	216	61	50	214	20.5	5034	0	4098	4167	29	2	31	27	4	31	62	0	0	0	5	1	6	1	0	1	0	0	0	7	7	1	8	9	1	10	18	2	0	2	2
X26_sc1.17_960536_965174_-_1-4639	X26_sc1.17_960536_965174_-_1-4639	4639	1570	640	811	1618	0.3	X26_sc1.10_1318658_1318899_-/1-242	242	83	44	22	93	27.3	5034	0	4398	4443	11	5	16	7	8	15	31	0	1	1	2	5	7	1	1	2	2	1	3	13	2	2	4	5	2	7	11	0	0	0	0
X26_sc1.17_960536_965174_-_1-4639	X26_sc1.17_960536_965174_-_1-4639	4639	1570	640	811	1618	0.3	X26_sc1.17_960494_960790_-/1-297	297	88	66	28	115	31.6	5034	0	4344	4388	7	6	13	6	11	17	30	0	0	0	4	8	12	0	0	0	0	0	0	12	0	0	0	2	3	5	5	0	0	0	0
X26_sc1.17_960536_965174_-_1-4639	X26_sc1.17_960536_965174_-_1-4639	4639	1570	640	811	1618	0.3	X26_sc1.36_3123_6434_+/1-3312	3312	1168	418	521	1205	28.4	5034	0	1333	1612	93	43	136	77	39	116	252	4	2	6	4	9	13	1	1	2	0	0	0	21	33	16	49	42	20	62	111	3	2	5	8
X26_sc1.17_960536_965174_-_1-4639	X26_sc1.17_960536_965174_-_1-4639	4639	1570	640	811	1618	0.3	X26_sc1.22_1438_3177_+/1-1740	1740	634	218	277	611	28.4	5034	0	3233	4423	91	88	179	79	58	137	316	37	33	70	134	128	262	57	53	110	57	41	98	540	9	12	21	15	7	22	43	1	0	1	0
X26_sc1.17_960536_965174_-_1-4639	X26_sc1.17_960536_965174_-_1-4639	4639	1570	640	811	1618	0.3	X26_sc1.3_8905_9405_+/1-501	501	203	57	41	200	19.6	5034	0	4143	4206	30	1	31	22	2	24	55	0	0	0	3	0	3	0	0	0	0	0	0	3	8	0	8	10	1	11	19	0	0	0	0
X26_sc1.17_960536_965174_-_1-4639	X26_sc1.17_960536_965174_-_1-4639	4639	1570	640	811	1618	0.3	X26_sc1.25_20722_24268_+/1-3547	3547	1373	372	465	1337	23.6	5034	0	1099	1491	194	28	222	121	19	140	362	2	2	4	6	8	14	4	1	5	0	0	0	23	52	7	59	81	6	87	146	9	1	10	22
X26_sc1.17_960536_965174_-_1-4639	X26_sc1.17_960536_965174_-_1-4639	4639	1570	640	811	1618	0.3	X26_sc1.24_545007_549633_-/1-4627	4627	1630	642	746	1609	30	5034	0	12	342	120	59	179	59	65	124	303	3	1	4	7	7	14	3	2	5	2	2	4	27	21	37	58	57	18	75	133	3	6	9	12
X26_sc1.17_960536_965174_-_1-4639	X26_sc1.17_960536_965174_-_1-4639	4639	1570	640	811	1618	0.3	X26_sc1.35_354373_354716_-/1-344	344	128	51	23	142	21.5	5034	0	4300	4398	17	2	19	19	12	31	50	0	2	2	9	11	20	4	2	6	12	3	15	43	1	3	4	11	0	11	15	0	0	0	0
X26_sc1.17_960536_965174_-_1-4639	X26_sc1.17_960536_965174_-_1-4639	4639	1570	640	811	1618	0.3	X26_sc1.25_11271_11770_+/1-500	500	191	54	64	191	23.6	5034	0	4150	4420	30	19	49	31	20	51	100	4	4	8	39	38	77	16	20	36	25	13	38	159	3	0	3	6	1	7	10	0	0	0	0
X26_sc1.17_960536_965174_-_1-4639	X26_sc1.17_960536_965174_-_1-4639	4639	1570	640	811	1618	0.3	X26_sc1.49_11127_15762_+/1-4636	4636	1672	615	709	1640	28.6	5034	0	9	363	150	50	200	75	50	125	325	5	2	7	6	3	9	1	3	4	1	2	3	23	36	25	61	74	21	95	156	5	5	10	13
X26_sc1.17_960536_965174_-_1-4639	X26_sc1.17_960536_965174_-_1-4639	4639	1570	640	811	1618	0.3	X26_sc1.9_4294_4818_+/1-525	525	196	72	51	206	23.4	5034	0	4114	4162	25	4	29	17	1	18	47	0	0	0	1	0	1	0	0	0	0	0	0	1	4	1	5	11	2	13	18	0	0	0	3
X26_sc1.17_960536_965174_-_1-4639	X26_sc1.17_960536_965174_-_1-4639	4639	1570	640	811	1618	0.3	X26_sc1.7_7661_8016_+/1-356	356	145	39	28	144	18.8	5034	0	4285	4338	26	1	27	17	2	19	46	0	0	0	1	2	3	1	0	1	0	1	1	5	7	0	7	7	0	7	14	1	0	1	1
X26_sc1.17_960536_965174_-_1-4639	X26_sc1.17_960536_965174_-_1-4639	4639	1570	640	811	1618	0.3	X26_sc1.41_295243_299810_-/1-4568	4568	1669	576	681	1642	27.5	5034	0	74	530	175	56	231	104	52	156	387	6	3	9	23	18	41	6	3	9	2	5	7	66	39	25	64	77	16	93	157	8	2	10	13
X26_sc1.17_960536_965174_-_1-4639	X26_sc1.17_960536_965174_-_1-4639	4639	1570	640	811	1618	0.3	X26_sc1.19_5621_6198_+/1-578	578	227	67	54	230	20.9	5034	0	4061	4123	30	3	33	24	2	26	59	0	0	0	2	0	2	1	0	1	0	0	0	3	7	0	7	9	2	11	18	2	0	2	4
X26_sc1.17_960536_965174_-_1-4639	X26_sc1.17_960536_965174_-_1-4639	4639	1570	640	811	1618	0.3	X26_sc1.36_1757_3021_+/1-1265	1265	448	152	201	464	27.9	5034	0	3374	3494	39	18	57	33	9	42	99	1	1	2	8	6	14	2	0	2	1	2	3	21	12	5	17	16	6	22	39	5	0	5	2
X26_sc1.17_960536_965174_-_1-4639	X26_sc1.17_960536_965174_-_1-4639	4639	1570	640	811	1618	0.3	X26_sc1.37_25422_30057_+/1-4636	4636	1690	549	697	1700	26.9	5034	0	12	432	155	43	198	121	35	156	354	3	1	4	20	14	34	7	5	12	4	3	7	57	52	14	66	73	14	87	153	7	3	10	16
X26_sc1.17_960536_965174_-_1-4639	X26_sc1.17_960536_965174_-_1-4639	4639	1570	640	811	1618	0.3	X26_sc1.22_4529_4768_+/1-240	240	95	32	41	72	30.4	5034	0	4411	4560	14	14	28	14	10	24	52	3	7	10	24	13	37	5	16	21	11	6	17	85	0	3	3	2	2	4	7	0	1	1	0
X26_sc1.17_960536_965174_-_1-4639	X26_sc1.17_960536_965174_-_1-4639	4639	1570	640	811	1618	0.3	X26_sc1.38_13569_13885_+/1-317	317	126	30	54	107	26.5	5034	0	4339	4517	13	15	28	16	13	29	57	1	7	8	28	16	44	15	14	29	15	8	23	104	2	3	5	2	0	2	7	0	0	0	0
X26_sc1.17_960536_965174_-_1-4639	X26_sc1.17_960536_965174_-_1-4639	4639	1570	640	811	1618	0.3	X26_sc1.37_14256_15530_+/1-1275	1275	473	151	201	450	27.6	5034	0	3406	4174	85	74	159	64	48	112	271	32	28	60	105	110	215	53	48	101	43	36	79	455	10	10	20	14	5	19	39	0	0	0	0
X26_sc1.17_960536_965174_-_1-4639	X26_sc1.17_960536_965174_-_1-4639	4639	1570	640	811	1618	0.3	X26_sc1.34_8851_9190_+/1-340	340	130	41	40	129	23.8	5034	0	4300	4341	16	2	18	14	6	20	38	0	0	0	0	2	2	0	0	0	0	0	0	2	4	2	6	3	1	4	10	1	0	1	2
X26_sc1.17_960536_965174_-_1-4639	X26_sc1.17_960536_965174_-_1-4639	4639	1570	640	811	1618	0.3	X26_sc1.9_1_4233_+/1-4233	4233	1498	559	680	1496	29.3	5034	0	423	836	129	66	195	81	64	145	340	3	3	6	18	14	32	8	5	13	2	3	5	56	33	28	61	63	24	87	148	5	6	11	8
X26_sc1.17_960536_965174_-_1-4639	X26_sc1.17_960536_965174_-_1-4639	4639	1570	640	811	1618	0.3	X26_sc1.37_29837_30141_+/1-305	305	103	53	24	125	25.2	5034	0	4334	4377	8	4	12	16	5	21	33	0	0	0	8	2	10	0	0	0	0	0	0	10	0	0	0	5	3	8	8	0	0	0	0
X26_sc1.17_960536_965174_-_1-4639	X26_sc1.17_960536_965174_-_1-4639	4639	1570	640	811	1618	0.3	X26_sc1.34_6954_8398_+/1-1445	1445	547	163	199	536	25.1	5034	0	3196	3342	61	17	78	50	11	61	139	0	0	0	0	5	5	0	0	0	0	0	0	5	19	2	21	20	8	28	49	1	0	1	7
X26_sc1.17_960536_965174_-_1-4639	X26_sc1.17_960536_965174_-_1-4639	4639	1570	640	811	1618	0.3	X26_sc1.38_13986_17064_+/1-3079	3079	1206	309	393	1171	22.8	5034	0	1562	1921	178	24	202	116	18	134	336	3	2	5	5	7	12	1	1	2	1	1	2	21	52	7	59	80	8	88	147	11	1	12	14
X26_sc1.17_960536_965174_-_1-4639	X26_sc1.17_960536_965174_-_1-4639	4639	1570	640	811	1618	0.3	X26_sc1.30_7328_8058_+/1-731	731	287	85	66	293	20.7	5034	0	3908	3984	38	1	39	33	3	36	75	0	0	0	0	0	0	0	0	0	0	1	1	1	9	1	10	14	0	14	24	2	0	2	6
X26_sc1.17_960536_965174_-_1-4639	X26_sc1.17_960536_965174_-_1-4639	4639	1570	640	811	1618	0.3	X26_sc1.17_960536_965174_-/1-4639	4639	1570	640	811	1618	31.3	5034	0	0	0	0	0	0	0	0	0	0	0	0	0	0	0	0	0	0	0	0	0	0	0	0	0	0	0	0	0	0	0	0	0	0
X26_sc1.17_960536_965174_-_1-4639	X26_sc1.17_960536_965174_-_1-4639	4639	1570	640	811	1618	0.3	X26_sc1.7_6296_7314_+/1-1019	1019	398	101	140	380	23.7	5034	0	3621	3733	51	10	61	40	7	47	108	0	0	0	0	3	3	0	0	0	0	0	0	3	18	2	20	16	6	22	42	0	0	0	3
X26_sc1.17_960536_965174_-_1-4639	X26_sc1.17_960536_965174_-_1-4639	4639	1570	640	811	1618	0.3	X26_sc1.2_1637437_1642092_-/1-4656	4656	1695	562	693	1706	27	5034	0	12	453	163	51	214	115	38	153	367	2	0	2	15	13	28	6	1	7	5	3	8	45	49	15	64	81	18	99	163	8	3	11	14
X26_sc1.17_960536_965174_-_1-4639	X26_sc1.17_960536_965174_-_1-4639	4639	1570	640	811	1618	0.3	X26_sc1.7_4998_6195_+/1-1198	1198	459	127	166	446	24.5	5034	0	3442	3587	60	13	73	48	9	57	130	2	2	4	3	4	7	1	1	2	0	1	1	14	19	5	24	28	4	32	56	3	0	3	6
X26_sc1.17_960536_965174_-_1-4639	X26_sc1.17_960536_965174_-_1-4639	4639	1570	640	811	1618	0.3	X26_sc1.35_357880_359454_-/1-1575	1575	579	193	257	546	28.6	5034	0	3232	4260	90	90	180	76	57	133	313	35	35	70	133	124	257	60	58	118	55	47	102	547	8	9	17	15	9	24	41	0	0	0	1
X26_sc1.17_960536_965174_-_1-4639	X26_sc1.17_960536_965174_-_1-4639	4639	1570	640	811	1618	0.3	X26_sc1.36_6203_6518_+/1-316	316	102	60	24	130	26.6	5034	0	4323	4369	12	5	17	10	6	16	33	0	0	0	5	8	13	0	0	0	0	0	0	13	0	0	0	3	5	8	8	0	0	0	0
[truncated: 17 more columns]
