# Supplementary material for: In silico reversal of repeat-induced point mutation (RIP) identifies the origins of repeat families and uncovers obscured duplicated genes
Source: BMC Genomics. 2010 Nov 24;11:655. doi: 10.1186/1471-2164-11-655 (PMC3017866; doi:10.1186/1471-2164-11-655)
Supplement: Additional file 6 — List of predicted functional RecQ helicases in the S. nodorum genome. [file 1471-2164-11-655-S6.ZIP › highestgc/x28_aln_2009_9_24_11_19_03_ripalign.txt]

Repeat class	Model	Model length	Model A Count	Model C Count	Model G Count	Model T Count	Model GC	Sequence	Seq Length	Seq A Count	Seq C Count	Seq G Count	Seq T Count	Seq GC	Alignment Length	Gaps(Model)	Gaps(Seq)	Mismatches	G->A	A->G	G<->A	C->T	T->C	C<->T	Transitions	G->C	C->G	G<->C	T->A	A->T	T<->A	G->T	T->G	G<->T	C->A	A->C	C<->A	Transversions	CA->TA	TA->CA	CA<->TA	TG->TA	TA->TG	TG<->TA	(CA<->TA)+(TG<->TA)	CC->TC	TC->CC	CC<->TC	GG->GA
X28_sc1.9_99668_101450_-_1-1783	X28_sc1.9_99668_101450_-_1-1783	1783	520	348	265	650	0.3	X28_sc1.32_137549_139331_+/1-1783	1783	558	328	227	670	31.1	1975	0	0	132	52	14	66	43	23	66	132	0	0	0	0	0	0	0	0	0	0	0	0	0	17	5	22	32	7	39	61	8	7	15	7
X28_sc1.9_99668_101450_-_1-1783	X28_sc1.9_99668_101450_-_1-1783	1783	520	348	265	650	0.3	X28_sc1.37_311351_311952_+/1-602	602	215	87	71	229	26.2	1975	0	1235	1405	37	12	49	42	10	52	101	0	1	1	5	2	7	1	1	2	3	2	5	15	9	0	9	16	0	16	25	2	1	3	2
X28_sc1.9_99668_101450_-_1-1783	X28_sc1.9_99668_101450_-_1-1783	1783	520	348	265	650	0.3	X28_sc1.37_311481_312029_+/1-549	549	201	79	60	209	25.3	1975	0	1292	1447	32	13	45	32	7	39	84	0	1	1	5	1	6	1	0	1	3	2	5	13	7	0	7	12	0	12	19	1	2	3	2
X28_sc1.9_99668_101450_-_1-1783	X28_sc1.9_99668_101450_-_1-1783	1783	520	348	265	650	0.3	X28_sc1.32_389052_390836_-/1-1785	1785	551	326	235	673	31.4	1975	0	0	124	41	11	52	46	24	70	122	0	0	0	0	0	0	0	0	0	0	0	0	0	14	7	21	24	5	29	50	6	4	10	6
X28_sc1.9_99668_101450_-_1-1783	X28_sc1.9_99668_101450_-_1-1783	1783	520	348	265	650	0.3	X28_sc1.46_112960_113261_+/1-302	302	98	45	29	130	24.5	1975	0	1482	1521	13	4	17	12	4	16	33	0	0	0	0	3	3	1	0	1	1	0	1	5	5	1	6	6	1	7	13	0	0	0	0
X28_sc1.9_99668_101450_-_1-1783	X28_sc1.9_99668_101450_-_1-1783	1783	520	348	265	650	0.3	X28_sc1.32_390435_390928_-/1-494	494	154	99	65	176	33.2	1975	0	1382	1495	11	1	12	5	3	8	20	0	0	0	0	0	0	0	0	0	0	0	0	0	2	0	2	7	0	7	9	1	2	3	1
X28_sc1.9_99668_101450_-_1-1783	X28_sc1.9_99668_101450_-_1-1783	1783	520	348	265	650	0.3	X28_sc1.32_153232_153725_-/1-494	494	153	98	65	178	33	1975	0	1382	1507	12	3	15	11	6	17	32	0	0	0	0	0	0	0	0	0	0	0	0	0	7	3	10	7	2	9	19	1	1	2	1
X28_sc1.9_99668_101450_-_1-1783	X28_sc1.9_99668_101450_-_1-1783	1783	520	348	265	650	0.3	X28_sc1.8_1359525_1360715_+/1-1191	1191	404	201	135	451	28.2	1975	0	605	769	58	12	70	52	19	71	141	0	0	0	4	1	5	0	1	1	3	1	4	10	16	0	16	27	3	30	46	6	3	9	6
X28_sc1.9_99668_101450_-_1-1783	X28_sc1.9_99668_101450_-_1-1783	1783	520	348	265	650	0.3	X28_sc1.75_5263_6729_-/1-1467	1467	474	240	180	573	28.6	1975	0	323	582	66	16	82	79	26	105	187	3	5	8	15	15	30	4	7	11	4	12	16	65	19	1	20	31	0	31	51	13	1	14	6
X28_sc1.9_99668_101450_-_1-1783	X28_sc1.9_99668_101450_-_1-1783	1783	520	348	265	650	0.3	X28_sc1.25_25882_27670_-/1-1789	1789	592	287	194	716	26.9	1975	0	46	414	96	26	122	97	37	134	256	4	3	7	12	15	27	4	4	8	12	6	18	60	24	2	26	39	4	43	69	9	2	11	6
X28_sc1.9_99668_101450_-_1-1783	X28_sc1.9_99668_101450_-_1-1783	1783	520	348	265	650	0.3	X28_sc1.46_79973_81197_+/1-1225	1225	390	203	148	484	28.7	1975	0	561	698	47	7	54	58	16	74	128	0	0	0	2	3	5	0	0	0	0	1	1	6	16	0	16	24	0	24	40	11	1	12	6
X28_sc1.9_99668_101450_-_1-1783	X28_sc1.9_99668_101450_-_1-1783	1783	520	348	265	650	0.3	X28_sc1.51_69369_69670_-/1-302	302	98	45	29	130	24.5	1975	0	1482	1521	13	4	17	12	4	16	33	0	0	0	0	3	3	1	0	1	1	0	1	5	5	1	6	6	1	7	13	0	0	0	0
X28_sc1.9_99668_101450_-_1-1783	X28_sc1.9_99668_101450_-_1-1783	1783	520	348	265	650	0.3	X28_sc1.25_490202_491712_+/1-1511	1511	487	233	182	609	27.5	1975	0	330	687	80	30	110	98	36	134	244	2	5	7	11	13	24	3	6	9	8	7	15	55	24	5	29	29	6	35	64	12	3	15	6
X28_sc1.9_99668_101450_-_1-1783	X28_sc1.9_99668_101450_-_1-1783	1783	520	348	265	650	0.3	X28_sc1.44_1395_3019_+/1-1625	1625	497	313	213	602	32.4	1975	0	159	280	42	15	57	35	25	60	117	0	0	0	0	3	3	0	0	0	0	0	0	3	16	8	24	22	6	28	52	3	4	7	6
X28_sc1.9_99668_101450_-_1-1783	X28_sc1.9_99668_101450_-_1-1783	1783	520	348	265	650	0.3	X28_sc1.46_79650_80111_+/1-462	462	155	79	56	172	29.2	1975	0	1323	1396	26	7	33	23	7	30	63	0	0	0	4	2	6	0	1	1	1	0	1	8	9	0	9	20	1	21	30	3	1	4	1
X28_sc1.9_99668_101450_-_1-1783	X28_sc1.9_99668_101450_-_1-1783	1783	520	348	265	650	0.3	X28_sc1.9_99668_101450_-/1-1783	1783	520	348	265	650	34.4	1975	0	0	0	0	0	0	0	0	0	0	0	0	0	0	0	0	0	0	0	0	0	0	0	0	0	0	0	0	0	0	0	0	0	0
X28_sc1.9_99668_101450_-_1-1783	X28_sc1.9_99668_101450_-_1-1783	1783	520	348	265	650	0.3	X28_sc1.8_1359716_1361322_+/1-1607	1607	530	259	182	636	27.4	1975	0	186	387	74	12	86	73	22	95	181	0	0	0	4	2	6	0	1	1	2	1	3	10	25	3	28	37	3	40	68	6	1	7	6
X28_sc1.9_99668_101450_-_1-1783	X28_sc1.9_99668_101450_-_1-1783	1783	520	348	265	650	0.3	X28_sc1.6_780334_781470_+/1-1137	1137	342	196	147	452	30.2	1975	0	651	799	38	18	56	47	27	74	130	0	1	1	4	2	6	0	2	2	3	1	4	13	11	6	17	16	4	20	37	2	2	4	4
X28_sc1.9_99668_101450_-_1-1783	X28_sc1.9_99668_101450_-_1-1783	1783	520	348	265	650	0.3	X28_sc1.7_218404_220190_-/1-1787	1787	542	352	245	648	33.4	1975	0	1	114	36	15	51	27	30	57	108	0	0	0	0	0	0	0	0	0	0	0	0	0	9	10	19	23	9	32	51	4	6	10	7
X28_sc1.9_99668_101450_-_1-1783	X28_sc1.9_99668_101450_-_1-1783	1783	520	348	265	650	0.3	X28_sc1.32_151850_153632_-/1-1783	1783	546	334	239	664	32.1	1975	0	0	152	47	21	68	49	35	84	152	0	0	0	0	0	0	0	0	0	0	0	0	0	20	14	34	25	8	33	67	8	5	13	5
X28_sc1.9_99668_101450_-_1-1783	X28_sc1.9_99668_101450_-_1-1783	1783	520	348	265	650	0.3	X28_sc1.75_6348_6816_-/1-469	469	157	81	56	175	29.2	1975	0	1315	1389	27	7	34	23	7	30	64	0	0	0	4	2	6	0	1	1	1	1	2	9	9	0	9	20	1	21	30	3	1	4	1
X28_sc1.9_99668_101450_-_1-1783	X28_sc1.9_99668_101450_-_1-1783	1783	520	348	265	650	0.3	X28_sc1.45_195645_196705_+/1-1061	1061	384	138	103	436	22.7	1975	0	782	1069	73	17	90	81	19	100	190	0	2	2	12	6	18	4	4	8	7	2	9	37	17	1	18	25	0	25	43	9	2	11	9
X28_sc1.9_99668_101450_-_1-1783	X28_sc1.9_99668_101450_-_1-1783	1783	520	348	265	650	0.3	X28_sc1.9_101050_101543_-/1-494	494	145	105	73	171	36	1975	0	1382	1475	0	0	0	0	0	0	0	0	0	0	0	0	0	0	0	0	0	0	0	0	0	0	0	0	0	0	0	0	0	0	0
X28_sc1.9_99668_101450_-_1-1783	X28_sc1.9_99668_101450_-_1-1783	1783	520	348	265	650	0.3	X28_sc1.6_780037_780283_+/1-247	247	86	45	34	82	32	1975	0	1536	1579	6	5	11	12	8	20	31	1	0	1	4	4	8	1	0	1	1	1	2	12	2	1	3	2	2	4	7	1	1	2	2
X28_sc1.9_99668_101450_-_1-1783	X28_sc1.9_99668_101450_-_1-1783	1783	520	348	265	650	0.3	X28_sc1.24_1882_3380_-/1-1499	1499	511	200	150	638	23.3	1975	0	338	670	93	19	112	110	28	138	250	1	2	3	6	8	14	1	3	4	5	2	7	28	24	1	25	38	0	38	63	10	1	11	9
X28_sc1.9_99668_101450_-_1-1783	X28_sc1.9_99668_101450_-_1-1783	1783	520	348	265	650	0.3	X28_sc1.24_3067_3719_-/1-653	653	243	95	71	244	25.4	1975	0	1136	1283	44	15	59	47	15	62	121	1	0	1	8	3	11	1	2	3	5	0	5	20	11	1	12	18	2	20	32	7	3	10	4
X28_sc1.9_99668_101450_-_1-1783	X28_sc1.9_99668_101450_-_1-1783	1783	520	348	265	650	0.3	X28_sc1.49_19209_20597_-/1-1389	1389	464	231	159	535	28.1	1975	0	401	604	67	13	80	73	30	103	183	1	0	1	3	0	3	0	2	2	5	2	7	13	19	4	23	34	2	36	59	12	1	13	10
X28_sc1.9_99668_101450_-_1-1783	X28_sc1.9_99668_101450_-_1-1783	1783	520	348	265	650	0.3	X28_sc1.7_219789_220284_-/1-496	496	152	104	66	174	34.3	1975	0	1382	1507	11	4	15	7	8	15	30	0	0	0	0	0	0	0	0	0	0	0	0	0	3	2	5	8	2	10	15	1	3	4	1
X28_sc1.9_99668_101450_-_1-1783	X28_sc1.9_99668_101450_-_1-1783	1783	520	348	265	650	0.3	X28_sc1.37_299571_299801_+/1-231	231	84	34	22	91	24.2	1975	0	1552	1585	10	2	12	12	4	16	28	0	0	0	2	0	2	0	0	0	3	0	3	5	4	1	5	3	0	3	8	1	1	2	2
X28_sc1.9_99668_101450_-_1-1783	X28_sc1.9_99668_101450_-_1-1783	1783	520	348	265	650	0.3	X28_sc1.19_821436_823220_+/1-1785	1785	577	297	209	702	28.3	1975	0	0	194	68	11	79	75	26	101	180	0	0	0	2	6	8	0	1	1	3	0	3	12	22	5	27	37	1	38	65	11	3	14	8
[truncated: 17 more columns]
