# Supplementary material for: In silico reversal of repeat-induced point mutation (RIP) identifies the origins of repeat families and uncovers obscured duplicated genes
Source: BMC Genomics. 2010 Nov 24;11:655. doi: 10.1186/1471-2164-11-655 (PMC3017866; doi:10.1186/1471-2164-11-655)
Supplement: Additional file 6 — List of predicted functional RecQ helicases in the S. nodorum genome. [file 1471-2164-11-655-S6.ZIP › highestgc/x35_aln_2009_9_24_11_23_53_ripalign.txt]

Repeat class	Model	Model length	Model A Count	Model C Count	Model G Count	Model T Count	Model GC	Sequence	Seq Length	Seq A Count	Seq C Count	Seq G Count	Seq T Count	Seq GC	Alignment Length	Gaps(Model)	Gaps(Seq)	Mismatches	G->A	A->G	G<->A	C->T	T->C	C<->T	Transitions	G->C	C->G	G<->C	T->A	A->T	T<->A	G->T	T->G	G<->T	C->A	A->C	C<->A	Transversions	CA->TA	TA->CA	CA<->TA	TG->TA	TA->TG	TG<->TA	(CA<->TA)+(TG<->TA)	CC->TC	TC->CC	CC<->TC	GG->GA
X35_sc1.12_2990_4146_-_1-1157	X35_sc1.12_2990_4146_-_1-1157	1157	389	182	232	354	0.4	X35_sc1.14_5810_6966_-/1-1157	1157	456	135	170	396	26.4	1185	0	0	183	73	11	84	60	16	76	160	0	1	1	9	6	15	2	1	3	3	1	4	23	30	5	35	31	5	36	71	4	1	5	12
X35_sc1.12_2990_4146_-_1-1157	X35_sc1.12_2990_4146_-_1-1157	1157	389	182	232	354	0.4	X35_sc1.25_9751_10159_-/1-409	409	150	49	64	146	27.6	1185	0	748	805	18	3	21	21	8	29	50	0	1	1	1	2	3	0	1	1	1	1	2	7	12	2	14	12	2	14	28	2	0	2	4
X35_sc1.12_2990_4146_-_1-1157	X35_sc1.12_2990_4146_-_1-1157	1157	389	182	232	354	0.4	X35_sc1.44_11918_12322_-/1-405	405	162	46	52	145	24.2	1185	0	760	827	29	2	31	22	6	28	59	0	0	0	0	0	0	0	0	0	0	0	0	0	13	1	14	17	1	18	32	3	1	4	5
X35_sc1.12_2990_4146_-_1-1157	X35_sc1.12_2990_4146_-_1-1157	1157	389	182	232	354	0.4	X35_sc1.105_1824_2149_+/1-326	326	127	41	41	117	25.2	1185	0	831	880	22	2	24	15	7	22	46	0	0	0	0	0	0	0	1	1	0	2	2	3	8	2	10	12	2	14	24	2	1	3	6
X35_sc1.12_2990_4146_-_1-1157	X35_sc1.12_2990_4146_-_1-1157	1157	389	182	232	354	0.4	X35_sc1.40_305155_305747_+/1-593	593	222	75	83	213	26.6	1185	0	564	625	28	3	31	21	7	28	59	0	0	0	0	0	0	2	0	2	0	0	0	2	14	3	17	14	1	15	32	1	0	1	5
X35_sc1.12_2990_4146_-_1-1157	X35_sc1.12_2990_4146_-_1-1157	1157	389	182	232	354	0.4	X35_sc1.35_350600_350856_+/1-257	257	109	25	26	97	19.8	1185	0	905	1012	23	6	29	15	6	21	50	1	1	2	17	13	30	6	1	7	8	5	13	52	3	1	4	7	0	7	11	1	0	1	1
X35_sc1.12_2990_4146_-_1-1157	X35_sc1.12_2990_4146_-_1-1157	1157	389	182	232	354	0.4	X35_sc1.26_482194_483353_+/1-1160	1160	446	155	177	382	28.6	1185	0	0	287	77	26	103	56	34	90	193	8	9	17	23	22	45	11	6	17	8	4	12	91	25	9	34	25	6	31	65	4	0	4	6
X35_sc1.12_2990_4146_-_1-1157	X35_sc1.12_2990_4146_-_1-1157	1157	389	182	232	354	0.4	X35_sc1.20_744040_745196_+/1-1157	1157	423	171	198	365	31.9	1185	0	0	111	45	11	56	33	22	55	111	0	0	0	0	0	0	0	0	0	0	0	0	0	17	12	29	22	7	29	58	2	2	4	10
X35_sc1.12_2990_4146_-_1-1157	X35_sc1.12_2990_4146_-_1-1157	1157	389	182	232	354	0.4	X35_sc1.7_3541_4697_-/1-1157	1157	404	179	217	357	34.2	1185	0	0	94	29	14	43	27	24	51	94	0	0	0	0	0	0	0	0	0	0	0	0	0	15	15	30	12	7	19	49	5	1	6	5
X35_sc1.12_2990_4146_-_1-1157	X35_sc1.12_2990_4146_-_1-1157	1157	389	182	232	354	0.4	X35_sc1.12_2990_4146_-/1-1157	1157	389	182	232	354	35.8	1185	0	0	0	0	0	0	0	0	0	0	0	0	0	0	0	0	0	0	0	0	0	0	0	0	0	0	0	0	0	0	0	0	0	0
X35_sc1.12_2990_4146_-_1-1157	X35_sc1.12_2990_4146_-_1-1157	1157	389	182	232	354	0.4	X35_sc1.25_28092_28382_-/1-291	291	116	31	36	108	23	1185	0	866	934	21	2	23	16	4	20	43	2	2	4	7	7	14	2	2	4	1	2	3	25	5	3	8	9	0	9	17	1	0	1	2
X35_sc1.12_2990_4146_-_1-1157	X35_sc1.12_2990_4146_-_1-1157	1157	389	182	232	354	0.4	X35_sc1.44_375_1137_-/1-763	763	300	81	120	262	26.3	1185	0	398	557	48	14	62	48	14	62	124	1	0	1	9	9	18	4	2	6	6	0	6	31	22	5	27	19	3	22	49	2	0	2	7
X35_sc1.12_2990_4146_-_1-1157	X35_sc1.12_2990_4146_-_1-1157	1157	389	182	232	354	0.4	X35_sc1.43_175627_176786_+/1-1160	1160	451	140	174	395	27.1	1185	0	0	157	68	9	77	55	14	69	146	0	0	0	4	2	6	1	0	1	1	0	1	8	29	7	36	33	1	34	70	6	1	7	12
X35_sc1.12_2990_4146_-_1-1157	X35_sc1.12_2990_4146_-_1-1157	1157	389	182	232	354	0.4	X35_sc1.25_2727_3501_-/1-775	775	300	92	123	260	27.7	1185	0	382	498	44	8	52	43	11	54	106	0	0	0	5	2	7	2	0	2	1	0	1	10	25	4	29	20	3	23	52	2	1	3	8
X35_sc1.12_2990_4146_-_1-1157	X35_sc1.12_2990_4146_-_1-1157	1157	389	182	232	354	0.4	X35_sc1.14_8105_8527_-/1-423	423	168	47	53	155	23.6	1185	0	734	789	25	0	25	23	6	29	54	0	0	0	0	0	0	0	0	0	1	0	1	1	12	1	13	15	0	15	28	1	1	2	4
X35_sc1.12_2990_4146_-_1-1157	X35_sc1.12_2990_4146_-_1-1157	1157	389	182	232	354	0.4	X35_sc1.5_178_1335_-/1-1158	1158	431	154	194	379	30.1	1185	0	0	178	54	18	72	49	26	75	147	0	0	0	9	8	17	4	2	6	6	1	7	30	22	10	32	22	7	29	61	3	2	5	8
X35_sc1.12_2990_4146_-_1-1157	X35_sc1.12_2990_4146_-_1-1157	1157	389	182	232	354	0.4	X35_sc1.9_6803_7250_-/1-448	448	183	40	66	159	23.7	1185	0	718	962	37	22	59	26	14	40	99	4	7	11	29	29	58	21	17	38	21	8	29	136	3	2	5	8	1	9	14	2	0	2	1
X35_sc1.12_2990_4146_-_1-1157	X35_sc1.12_2990_4146_-_1-1157	1157	389	182	232	354	0.4	X35_sc1.15_104_546_-/1-443	443	169	53	55	166	24.4	1185	0	716	790	27	1	28	23	7	30	58	0	0	0	5	5	10	2	0	2	0	2	2	14	15	1	16	15	0	15	31	2	0	2	3
X35_sc1.12_2990_4146_-_1-1157	X35_sc1.12_2990_4146_-_1-1157	1157	389	182	232	354	0.4	X35_sc1.36_8684_9837_-/1-1154	1154	425	162	200	367	31.4	1185	0	7	260	57	32	89	50	35	85	174	5	8	13	23	13	36	9	3	12	8	6	14	75	19	16	35	18	7	25	60	4	1	5	6
[truncated: 17 more columns]
