# Supplementary material for: In silico reversal of repeat-induced point mutation (RIP) identifies the origins of repeat families and uncovers obscured duplicated genes
Source: BMC Genomics. 2010 Nov 24;11:655. doi: 10.1186/1471-2164-11-655 (PMC3017866; doi:10.1186/1471-2164-11-655)
Supplement: Additional file 6 — List of predicted functional RecQ helicases in the S. nodorum genome. [file 1471-2164-11-655-S6.ZIP › highestgc/x36_aln_2009_9_24_11_23_56_ripalign.txt]

Repeat class	Model	Model length	Model A Count	Model C Count	Model G Count	Model T Count	Model GC	Sequence	Seq Length	Seq A Count	Seq C Count	Seq G Count	Seq T Count	Seq GC	Alignment Length	Gaps(Model)	Gaps(Seq)	Mismatches	G->A	A->G	G<->A	C->T	T->C	C<->T	Transitions	G->C	C->G	G<->C	T->A	A->T	T<->A	G->T	T->G	G<->T	C->A	A->C	C<->A	Transversions	CA->TA	TA->CA	CA<->TA	TG->TA	TA->TG	TG<->TA	(CA<->TA)+(TG<->TA)	CC->TC	TC->CC	CC<->TC	GG->GA
X36_sc1.9_96877_97387_-_1-511	X36_sc1.9_96877_97387_-_1-511	511	150	79	79	203	0.3	X36_sc1.19_825595_826106_+/1-512	512	166	69	63	214	25.8	516	0	0	47	23	6	29	13	3	16	45	0	0	0	0	1	1	0	0	0	0	0	0	1	3	0	3	10	2	12	15	3	1	4	3
X36_sc1.9_96877_97387_-_1-511	X36_sc1.9_96877_97387_-_1-511	511	150	79	79	203	0.3	X36_sc1.7_215661_216121_-/1-461	461	145	68	60	188	27.8	516	0	51	82	14	6	20	6	4	10	30	0	0	0	0	0	0	0	0	0	0	0	0	0	3	2	5	7	4	11	16	1	1	2	0
X36_sc1.9_96877_97387_-_1-511	X36_sc1.9_96877_97387_-_1-511	511	150	79	79	203	0.3	X36_sc1.32_386341_386853_-/1-513	513	160	78	69	206	28.7	516	0	0	33	15	5	20	7	4	11	31	0	0	0	0	0	0	0	0	0	0	0	0	0	3	1	4	7	3	10	14	0	2	2	3
X36_sc1.9_96877_97387_-_1-511	X36_sc1.9_96877_97387_-_1-511	511	150	79	79	203	0.3	X36_sc1.44_5313_5824_+/1-512	512	166	77	63	206	27.3	516	0	0	36	21	5	26	6	3	9	35	0	0	0	0	0	0	0	0	0	0	0	0	0	1	0	1	9	1	10	11	2	0	2	3
X36_sc1.9_96877_97387_-_1-511	X36_sc1.9_96877_97387_-_1-511	511	150	79	79	203	0.3	X36_sc1.32_149056_149568_-/1-513	513	163	83	67	200	29.2	516	0	0	38	19	6	25	4	7	11	36	0	0	0	0	0	0	0	0	0	0	0	0	0	0	0	0	12	1	13	13	1	2	3	3
X36_sc1.9_96877_97387_-_1-511	X36_sc1.9_96877_97387_-_1-511	511	150	79	79	203	0.3	X36_sc1.8_1363703_1364212_+/1-510	510	165	68	63	214	25.7	516	0	1	43	21	6	27	13	2	15	42	0	0	0	0	0	0	0	0	0	0	0	0	0	4	0	4	11	2	13	17	2	1	3	5
X36_sc1.9_96877_97387_-_1-511	X36_sc1.9_96877_97387_-_1-511	511	150	79	79	203	0.3	X36_sc1.6_783736_784246_+/1-511	511	165	73	63	210	26.6	516	0	0	43	21	5	26	11	5	16	42	0	0	0	0	1	1	0	0	0	0	0	0	1	3	0	3	9	2	11	14	2	2	4	2
X36_sc1.9_96877_97387_-_1-511	X36_sc1.9_96877_97387_-_1-511	511	150	79	79	203	0.3	X36_sc1.32_141614_142125_+/1-512	512	162	77	67	206	28.1	516	0	0	38	19	7	26	7	4	11	37	0	0	0	0	0	0	0	0	0	0	0	0	0	3	0	3	9	2	11	14	1	1	2	5
X36_sc1.9_96877_97387_-_1-511	X36_sc1.9_96877_97387_-_1-511	511	150	79	79	203	0.3	X36_sc1.51_43062_43573_-/1-512	512	175	72	53	212	24.4	516	0	0	56	29	3	32	15	7	22	54	0	0	0	0	1	1	0	0	0	0	0	0	1	4	1	5	12	1	13	18	2	0	2	6
X36_sc1.9_96877_97387_-_1-511	X36_sc1.9_96877_97387_-_1-511	511	150	79	79	203	0.3	X36_sc1.9_96877_97387_-/1-511	511	150	79	79	203	30.9	516	0	0	0	0	0	0	0	0	0	0	0	0	0	0	0	0	0	0	0	0	0	0	0	0	0	0	0	0	0	0	0	0	0	0
[truncated: 17 more columns]
