# Supplementary material for: In silico reversal of repeat-induced point mutation (RIP) identifies the origins of repeat families and uncovers obscured duplicated genes
Source: BMC Genomics. 2010 Nov 24;11:655. doi: 10.1186/1471-2164-11-655 (PMC3017866; doi:10.1186/1471-2164-11-655)
Supplement: Additional file 6 — List of predicted functional RecQ helicases in the S. nodorum genome. [file 1471-2164-11-655-S6.ZIP › highestgc/x3_aln_2009_9_24_11_19_11_ripalign.txt]

Repeat class	Model	Model length	Model A Count	Model C Count	Model G Count	Model T Count	Model GC	Sequence	Seq Length	Seq A Count	Seq C Count	Seq G Count	Seq T Count	Seq GC	Alignment Length	Gaps(Model)	Gaps(Seq)	Mismatches	G->A	A->G	G<->A	C->T	T->C	C<->T	Transitions	G->C	C->G	G<->C	T->A	A->T	T<->A	G->T	T->G	G<->T	C->A	A->C	C<->A	Transversions	CA->TA	TA->CA	CA<->TA	TG->TA	TA->TG	TG<->TA	(CA<->TA)+(TG<->TA)	CC->TC	TC->CC	CC<->TC	GG->GA
X3_sc1.2_565089_572943_+_1-7855	X3_sc1.2_565089_572943_+_1-7855	7855	1533	2020	2094	2208	0.5	X3_sc1.43_188630_189858_+/1-1229	1229	330	249	220	430	38.2	10673	0	6699	7597	74	52	126	117	60	177	303	46	61	107	68	84	152	83	42	125	93	45	138	522	10	1	11	12	4	16	27	11	3	14	1
X3_sc1.2_565089_572943_+_1-7855	X3_sc1.2_565089_572943_+_1-7855	7855	1533	2020	2094	2208	0.5	X3_sc1.46_97167_98810_+/1-1644	1644	613	231	223	577	27.6	10673	0	6294	7407	181	53	234	172	56	228	462	32	49	81	99	81	180	102	36	138	126	43	169	568	35	2	37	31	4	35	72	7	5	12	6
X3_sc1.2_565089_572943_+_1-7855	X3_sc1.2_565089_572943_+_1-7855	7855	1533	2020	2094	2208	0.5	X3_sc1.10_21942_29809_-/1-7868	7868	2314	1474	1319	2761	35.5	10673	0	1501	7755	517	220	737	548	346	894	1631	314	241	555	504	424	928	576	332	908	502	216	718	3109	49	12	61	91	10	101	162	26	7	33	12
X3_sc1.2_565089_572943_+_1-7855	X3_sc1.2_565089_572943_+_1-7855	7855	1533	2020	2094	2208	0.5	X3_sc1.54_29316_37855_-/1-8540	8540	2588	1486	1454	3012	34.4	10673	0	64	6492	669	266	935	716	398	1114	2049	324	312	636	607	506	1113	685	356	1041	593	247	840	3630	73	10	83	120	16	136	219	26	9	35	19
X3_sc1.2_565089_572943_+_1-7855	X3_sc1.2_565089_572943_+_1-7855	7855	1533	2020	2094	2208	0.5	X3_sc1.56_23245_23904_+/1-660	660	244	76	81	259	23.8	10673	0	7306	7816	45	16	61	60	16	76	137	14	23	37	54	50	104	44	18	62	44	15	59	262	7	0	7	9	0	9	16	0	0	0	0
X3_sc1.2_565089_572943_+_1-7855	X3_sc1.2_565089_572943_+_1-7855	7855	1533	2020	2094	2208	0.5	X3_sc1.16_960665_962232_+/1-1568	1568	423	284	275	586	35.7	10673	0	6486	7660	105	67	172	141	52	193	365	62	66	128	91	105	196	112	39	151	88	47	135	610	16	3	19	15	6	21	40	4	1	5	2
X3_sc1.2_565089_572943_+_1-7855	X3_sc1.2_565089_572943_+_1-7855	7855	1533	2020	2094	2208	0.5	X3_sc1.1_934489_936498_+/1-2010	2010	637	260	353	760	30.5	10673	0	6272	7856	136	71	207	164	53	217	424	52	82	134	103	126	229	135	54	189	140	41	181	733	24	0	24	26	1	27	51	5	0	5	2
X3_sc1.2_565089_572943_+_1-7855	X3_sc1.2_565089_572943_+_1-7855	7855	1533	2020	2094	2208	0.5	X3_sc1.2_576349_577919_+/1-1571	1571	309	393	391	478	49.9	10673	0	6485	7659	73	91	164	119	82	201	365	88	89	177	61	83	144	88	67	155	66	66	132	608	9	5	14	2	8	10	24	7	4	11	2
X3_sc1.2_565089_572943_+_1-7855	X3_sc1.2_565089_572943_+_1-7855	7855	1533	2020	2094	2208	0.5	X3_sc1.43_189884_190572_+/1-689	689	194	137	121	237	37.4	10673	0	7288	7805	39	23	62	58	26	84	146	22	30	52	35	40	75	37	28	65	32	25	57	249	7	2	9	7	1	8	17	4	0	4	1
X3_sc1.2_565089_572943_+_1-7855	X3_sc1.2_565089_572943_+_1-7855	7855	1533	2020	2094	2208	0.5	X3_sc1.71_9407_10099_+/1-693	693	205	140	114	234	36.7	10673	0	7287	7810	41	18	59	58	30	88	147	23	26	49	34	38	72	34	29	63	39	28	67	251	9	2	11	8	1	9	20	2	1	3	2
X3_sc1.2_565089_572943_+_1-7855	X3_sc1.2_565089_572943_+_1-7855	7855	1533	2020	2094	2208	0.5	X3_sc1.3_1126919_1128154_+/1-1236	1236	360	236	192	448	34.6	10673	0	6699	7599	84	45	129	115	54	169	298	39	50	89	69	88	157	90	41	131	104	41	145	522	14	2	16	17	2	19	35	11	2	13	0
X3_sc1.2_565089_572943_+_1-7855	X3_sc1.2_565089_572943_+_1-7855	7855	1533	2020	2094	2208	0.5	X3_sc1.20_2_1054_-/1-1053	1053	359	144	94	456	22.6	10673	0	6919	7700	75	22	97	133	33	166	263	31	17	48	72	76	148	77	16	93	89	23	112	401	17	0	17	13	1	14	31	7	1	8	0
X3_sc1.2_565089_572943_+_1-7855	X3_sc1.2_565089_572943_+_1-7855	7855	1533	2020	2094	2208	0.5	X3_sc1.56_23974_25414_+/1-1441	1441	487	166	218	570	26.6	10673	0	6675	7792	98	34	132	147	34	181	313	28	61	89	85	84	169	103	41	144	104	37	141	543	20	1	21	22	0	22	43	7	0	7	0
X3_sc1.2_565089_572943_+_1-7855	X3_sc1.2_565089_572943_+_1-7855	7855	1533	2020	2094	2208	0.5	X3_sc1.93_13_837_-/1-825	825	268	128	106	323	28.4	10673	0	7052	7648	64	28	92	86	35	121	213	21	28	49	52	65	117	66	30	96	75	24	99	361	10	1	11	15	1	16	27	7	0	7	0
X3_sc1.2_565089_572943_+_1-7855	X3_sc1.2_565089_572943_+_1-7855	7855	1533	2020	2094	2208	0.5	X3_sc1.51_45301_54677_+/1-9377	9377	2875	1664	1541	3297	34.2	10673	0	62	7307	673	271	944	695	400	1095	2039	324	296	620	603	493	1096	681	358	1039	611	256	867	3622	69	11	80	118	16	134	214	25	10	35	20
X3_sc1.2_565089_572943_+_1-7855	X3_sc1.2_565089_572943_+_1-7855	7855	1533	2020	2094	2208	0.5	X3_sc1.20_112087_119955_+/1-7869	7869	2304	1483	1449	2633	37.3	10673	0	81	5816	641	293	934	662	423	1085	2019	348	328	676	570	475	1045	661	389	1050	583	267	850	3621	63	16	79	110	15	125	204	27	12	39	24
X3_sc1.2_565089_572943_+_1-7855	X3_sc1.2_565089_572943_+_1-7855	7855	1533	2020	2094	2208	0.5	X3_sc1.54_27258_27947_-/1-690	690	208	123	107	252	33.3	10673	0	7288	7810	42	19	61	66	26	92	153	21	27	48	36	40	76	37	25	62	35	25	60	246	10	2	12	8	0	8	20	2	0	2	1
X3_sc1.2_565089_572943_+_1-7855	X3_sc1.2_565089_572943_+_1-7855	7855	1533	2020	2094	2208	0.5	X3_sc1.11_9407_10600_-/1-1194	1194	402	153	182	457	28.1	10673	0	6824	7728	84	41	125	115	32	147	272	35	46	81	75	77	152	82	33	115	93	28	121	469	18	2	20	19	1	20	40	5	1	6	1
X3_sc1.2_565089_572943_+_1-7855	X3_sc1.2_565089_572943_+_1-7855	7855	1533	2020	2094	2208	0.5	X3_sc1.71_6972_8040_+/1-1069	1069	391	190	181	307	34.7	10673	0	6867	7579	97	40	137	97	46	143	280	20	44	64	60	37	97	45	30	75	89	26	115	351	14	3	17	13	2	15	32	5	3	8	2
X3_sc1.2_565089_572943_+_1-7855	X3_sc1.2_565089_572943_+_1-7855	7855	1533	2020	2094	2208	0.5	X3_sc1.16_958640_958945_+/1-306	306	87	57	50	112	35	10673	0	7555	7792	30	16	46	28	19	47	93	12	12	24	21	27	48	26	9	35	19	12	31	138	2	0	2	6	0	6	8	1	0	1	0
X3_sc1.2_565089_572943_+_1-7855	X3_sc1.2_565089_572943_+_1-7855	7855	1533	2020	2094	2208	0.5	X3_sc1.54_23830_25248_-/1-1419	1419	428	229	267	495	35	10673	0	6498	7507	102	71	173	143	59	202	375	51	68	119	86	83	169	94	40	134	111	39	150	572	24	3	27	19	4	23	50	6	1	7	0
X3_sc1.2_565089_572943_+_1-7855	X3_sc1.2_565089_572943_+_1-7855	7855	1533	2020	2094	2208	0.5	X3_sc1.46_102865_104287_+/1-1423	1423	463	188	233	539	29.6	10673	0	6606	7673	91	54	145	147	34	181	326	43	53	96	91	87	178	97	41	138	120	35	155	567	26	3	29	23	4	27	56	5	0	5	1
X3_sc1.2_565089_572943_+_1-7855	X3_sc1.2_565089_572943_+_1-7855	7855	1533	2020	2094	2208	0.5	X3_sc1.46_81201_81614_+/1-414	414	142	53	38	181	22	10673	0	7475	7769	33	8	41	55	13	68	109	11	7	18	32	27	59	28	5	33	26	15	41	151	5	0	5	7	0	7	12	1	0	1	0
X3_sc1.2_565089_572943_+_1-7855	X3_sc1.2_565089_572943_+_1-7855	7855	1533	2020	2094	2208	0.5	X3_sc1.11_712011_712699_-/1-689	689	207	122	108	252	33.4	10673	0	7289	7805	38	18	56	65	24	89	145	22	26	48	37	41	78	38	25	63	36	23	59	248	10	2	12	8	1	9	21	2	0	2	1
X3_sc1.2_565089_572943_+_1-7855	X3_sc1.2_565089_572943_+_1-7855	7855	1533	2020	2094	2208	0.5	X3_sc1.54_12605_15158_+/1-2554	2554	876	331	265	1082	23.3	10673	0	5559	7513	194	54	248	273	74	347	595	79	52	131	189	186	375	261	56	317	218	60	278	1101	47	1	48	32	4	36	84	5	1	6	4
X3_sc1.2_565089_572943_+_1-7855	X3_sc1.2_565089_572943_+_1-7855	7855	1533	2020	2094	2208	0.5	X3_sc1.46_127684_127964_-/1-281	281	85	48	42	106	32	10673	0	7580	7798	34	14	48	27	14	41	89	10	9	19	18	24	42	23	9	32	17	13	30	123	2	0	2	6	0	6	8	0	0	0	0
X3_sc1.2_565089_572943_+_1-7855	X3_sc1.2_565089_572943_+_1-7855	7855	1533	2020	2094	2208	0.5	X3_sc1.11_14660_19005_-/1-4346	4346	1541	587	589	1629	27.1	10673	0	3599	6743	452	134	586	433	148	581	1167	142	121	263	345	262	607	418	135	553	355	109	464	1887	63	3	66	80	5	85	151	13	4	17	12
X3_sc1.2_565089_572943_+_1-7855	X3_sc1.2_565089_572943_+_1-7855	7855	1533	2020	2094	2208	0.5	X3_sc1.40_13152_13447_+/1-296	296	82	60	49	105	36.8	10673	0	7564	7792	29	15	44	27	19	46	90	13	12	25	21	25	46	24	8	32	16	14	30	133	2	0	2	6	0	6	8	1	1	2	0
X3_sc1.2_565089_572943_+_1-7855	X3_sc1.2_565089_572943_+_1-7855	7855	1533	2020	2094	2208	0.5	X3_sc1.9_70065_77138_-/1-7074	7074	1708	1335	1683	2348	42.7	10673	0	864	5993	478	335	813	620	386	1006	1819	323	375	698	413	414	827	597	435	1032	441	229	670	3227	51	8	59	69	22	91	150	29	7	36	26
X3_sc1.2_565089_572943_+_1-7855	X3_sc1.2_565089_572943_+_1-7855	7855	1533	2020	2094	2208	0.5	X3_sc1.2_575668_576356_+/1-689	689	139	189	176	185	53	10673	0	7288	7822	33	37	70	49	44	93	163	33	39	72	21	30	51	26	42	68	23	35	58	249	2	2	4	4	3	7	11	3	1	4	1
X3_sc1.2_565089_572943_+_1-7855	X3_sc1.2_565089_572943_+_1-7855	7855	1533	2020	2094	2208	0.5	X3_sc1.90_1868_2796_-/1-929	929	309	125	106	389	24.9	10673	0	7007	7702	68	22	90	107	25	132	222	22	28	50	54	74	128	79	27	106	90	18	108	392	17	0	17	13	0	13	30	8	2	10	0
X3_sc1.2_565089_572943_+_1-7855	X3_sc1.2_565089_572943_+_1-7855	7855	1533	2020	2094	2208	0.5	X3_sc1.53_24393_25628_-/1-1236	1236	347	220	205	464	34.4	10673	0	6699	7618	82	48	130	133	54	187	317	40	57	97	68	87	155	89	42	131	97	42	139	522	18	2	20	19	3	22	42	9	4	13	0
X3_sc1.2_565089_572943_+_1-7855	X3_sc1.2_565089_572943_+_1-7855	7855	1533	2020	2094	2208	0.5	X3_sc1.20_124012_125432_+/1-1421	1421	394	256	303	468	39.3	10673	0	6497	7508	91	76	167	137	67	204	371	59	80	139	78	78	156	87	48	135	102	45	147	577	20	2	22	15	4	19	41	6	1	7	1
X3_sc1.2_565089_572943_+_1-7855	X3_sc1.2_565089_572943_+_1-7855	7855	1533	2020	2094	2208	0.5	X3_sc1.56_5743_6014_+/1-272	272	92	41	30	109	26.1	10673	0	7588	7796	36	10	46	26	12	38	84	10	7	17	19	27	46	23	7	30	17	9	26	119	2	0	2	7	0	7	9	0	0	0	0
X3_sc1.2_565089_572943_+_1-7855	X3_sc1.2_565089_572943_+_1-7855	7855	1533	2020	2094	2208	0.5	X3_sc1.10_18524_19212_-/1-689	689	207	139	108	235	35.8	10673	0	7288	7813	43	21	64	61	29	90	154	24	26	50	37	40	77	35	26	61	36	25	61	249	11	2	13	8	2	10	23	2	0	2	1
X3_sc1.2_565089_572943_+_1-7855	X3_sc1.2_565089_572943_+_1-7855	7855	1533	2020	2094	2208	0.5	X3_sc1.7_624185_624874_+/1-690	690	204	138	111	237	36.1	10673	0	7288	7811	41	22	63	62	30	92	155	25	26	51	37	39	76	33	23	56	36	26	62	245	9	1	10	8	1	9	19	3	0	3	1
X3_sc1.2_565089_572943_+_1-7855	X3_sc1.2_565089_572943_+_1-7855	7855	1533	2020	2094	2208	0.5	X3_sc1.20_191313_191585_-/1-273	273	70	50	53	100	37.7	10673	0	7588	7794	28	15	43	25	14	39	82	14	11	25	16	26	42	20	11	31	11	9	20	118	2	0	2	4	0	4	6	0	0	0	0
X3_sc1.2_565089_572943_+_1-7855	X3_sc1.2_565089_572943_+_1-7855	7855	1533	2020	2094	2208	0.5	X3_sc1.9_69749_70044_-/1-296	296	74	57	57	108	38.5	10673	0	7564	7785	29	14	43	27	18	45	88	11	14	25	16	25	41	24	12	36	13	13	26	128	1	0	1	5	0	5	6	1	1	2	0
X3_sc1.2_565089_572943_+_1-7855	X3_sc1.2_565089_572943_+_1-7855	7855	1533	2020	2094	2208	0.5	X3_sc1.3_1091792_1092482_-/1-691	691	192	125	123	251	35.9	10673	0	7288	7816	39	27	66	65	25	90	156	24	29	53	35	40	75	36	27	63	33	24	57	248	8	1	9	7	2	9	18	1	0	1	1
X3_sc1.2_565089_572943_+_1-7855	X3_sc1.2_565089_572943_+_1-7855	7855	1533	2020	2094	2208	0.5	X3_sc1.1_930422_935488_+/1-5067	5067	1544	771	750	2002	30	10673	0	3080	6934	406	128	534	518	198	716	1250	218	177	395	388	351	739	511	186	697	352	129	481	2312	64	1	65	70	3	73	138	12	3	15	8
X3_sc1.2_565089_572943_+_1-7855	X3_sc1.2_565089_572943_+_1-7855	7855	1533	2020	2094	2208	0.5	X3_sc1.20_187985_189560_-/1-1576	1576	398	289	303	586	37.6	10673	0	6477	7659	99	78	177	139	51	190	367	67	69	136	86	104	190	108	46	154	86	51	137	617	13	2	15	14	7	21	36	5	2	7	2
X3_sc1.2_565089_572943_+_1-7855	X3_sc1.2_565089_572943_+_1-7855	7855	1533	2020	2094	2208	0.5	X3_sc1.11_679232_680650_+/1-1419	1419	368	281	327	443	42.8	10673	0	6493	7500	89	86	175	121	72	193	368	56	88	144	76	69	145	93	50	143	94	56	150	582	19	2	21	14	6	20	41	7	3	10	1
X3_sc1.2_565089_572943_+_1-7855	X3_sc1.2_565089_572943_+_1-7855	7855	1533	2020	2094	2208	0.5	X3_sc1.30_417513_423622_+/1-6110	6110	2089	732	714	2575	23.7	10673	0	1967	6606	594	140	734	644	194	838	1572	193	174	367	520	478	998	668	172	840	520	120	640	2845	77	2	79	110	1	111	190	25	3	28	5
X3_sc1.2_565089_572943_+_1-7855	X3_sc1.2_565089_572943_+_1-7855	7855	1533	2020	2094	2208	0.5	X3_sc1.9_86033_86304_-/1-272	272	86	52	35	99	32	10673	0	7589	7803	32	12	44	24	17	41	85	12	8	20	20	26	46	23	6	29	17	11	28	123	2	0	2	7	0	7	9	0	0	0	0
X3_sc1.2_565089_572943_+_1-7855	X3_sc1.2_565089_572943_+_1-7855	7855	1533	2020	2094	2208	0.5	X3_sc1.1_943792_945235_+/1-1444	1444	454	205	253	532	31.7	10673	0	6599	7701	95	58	153	144	45	189	342	40	63	103	87	86	173	101	47	148	109	39	148	572	23	2	25	23	4	27	52	6	2	8	0
X3_sc1.2_565089_572943_+_1-7855	X3_sc1.2_565089_572943_+_1-7855	7855	1533	2020	2094	2208	0.5	X3_sc1.7_626877_628299_+/1-1423	1423	400	256	295	472	38.7	10673	0	6495	7500	91	75	166	138	65	203	369	57	78	135	84	78	162	89	42	131	101	44	145	573	19	4	23	15	3	18	41	6	1	7	0
X3_sc1.2_565089_572943_+_1-7855	X3_sc1.2_565089_572943_+_1-7855	7855	1533	2020	2094	2208	0.5	X3_sc1.51_56040_56728_+/1-689	689	206	131	109	243	34.8	10673	0	7288	7805	38	19	57	62	27	89	146	23	25	48	36	40	76	36	27	63	37	25	62	249	10	1	11	7	0	7	18	3	0	3	1
X3_sc1.2_565089_572943_+_1-7855	X3_sc1.2_565089_572943_+_1-7855	7855	1533	2020	2094	2208	0.5	X3_sc1.1_941781_943730_+/1-1950	1950	613	308	266	763	29.4	10673	0	6317	7842	130	51	181	173	55	228	409	68	62	130	117	127	244	130	33	163	117	50	167	704	22	4	26	17	1	18	44	4	2	6	3
X3_sc1.2_565089_572943_+_1-7855	X3_sc1.2_565089_572943_+_1-7855	7855	1533	2020	2094	2208	0.5	X3_sc1.56_1_1412_+/1-1412	1412	498	151	213	550	25.8	10673	0	6665	7725	122	38	160	129	32	161	321	23	52	75	90	91	181	97	36	133	100	28	128	517	21	1	22	30	0	30	52	3	1	4	2
X3_sc1.2_565089_572943_+_1-7855	X3_sc1.2_565089_572943_+_1-7855	7855	1533	2020	2094	2208	0.5	X3_sc1.2_573303_574305_+/1-1003	1003	278	264	256	205	51.8	10673	0	6933	7595	72	67	139	57	63	120	259	31	56	87	38	24	62	31	42	73	66	34	100	322	4	4	8	8	6	14	22	8	5	13	5
X3_sc1.2_565089_572943_+_1-7855	X3_sc1.2_565089_572943_+_1-7855	7855	1533	2020	2094	2208	0.5	X3_sc1.7_613451_622821_+/1-9371	9371	2761	1755	1650	3205	36.3	10673	0	63	7280	650	283	933	663	420	1083	2016	348	321	669	569	485	1054	658	389	1047	588	264	852	3622	66	14	80	108	15	123	203	34	8	42	22
X3_sc1.2_565089_572943_+_1-7855	X3_sc1.2_565089_572943_+_1-7855	7855	1533	2020	2094	2208	0.5	X3_sc1.61_3078_7479_-/1-4402	4402	1172	860	768	1602	37	10673	0	3769	7117	290	158	448	366	190	556	1004	237	184	421	286	285	571	426	175	601	284	151	435	2028	40	4	44	44	9	53	97	10	9	19	5
X3_sc1.2_565089_572943_+_1-7855	X3_sc1.2_565089_572943_+_1-7855	7855	1533	2020	2094	2208	0.5	X3_sc1.46_127985_137360_-/1-9376	9376	2901	1598	1511	3366	33.2	10673	0	63	7302	686	259	945	709	379	1088	2033	317	287	604	603	504	1107	689	357	1046	620	245	865	3622	83	11	94	121	14	135	229	27	7	34	22
X3_sc1.2_565089_572943_+_1-7855	X3_sc1.2_565089_572943_+_1-7855	7855	1533	2020	2094	2208	0.5	X3_sc1.11_677221_678789_+/1-1569	1569	404	330	292	543	39.6	10673	0	6485	7662	100	77	177	133	63	196	373	75	65	140	84	94	178	99	44	143	87	57	144	605	14	3	17	14	8	22	39	7	4	11	2
X3_sc1.2_565089_572943_+_1-7855	X3_sc1.2_565089_572943_+_1-7855	7855	1533	2020	2094	2208	0.5	X3_sc1.20_122003_123950_+/1-1948	1948	548	364	332	704	35.7	10673	0	6317	7841	116	68	184	166	62	228	412	79	70	149	103	117	220	119	47	166	109	58	167	702	19	2	21	14	3	17	38	4	2	6	2
X3_sc1.2_565089_572943_+_1-7855	X3_sc1.2_565089_572943_+_1-7855	7855	1533	2020	2094	2208	0.5	X3_sc1.56_7770_9038_+/1-1269	1269	421	166	123	559	22.8	10673	0	6753	7702	107	28	135	126	28	154	289	42	26	68	84	104	188	102	20	122	85	30	115	493	18	0	18	16	0	16	34	3	0	3	0
X3_sc1.2_565089_572943_+_1-7855	X3_sc1.2_565089_572943_+_1-7855	7855	1533	2020	2094	2208	0.5	X3_sc1.40_15177_17126_+/1-1950	1950	552	351	326	721	34.7	10673	0	6317	7846	116	69	185	169	61	230	415	73	66	139	105	120	225	126	45	171	112	55	167	702	20	2	22	15	4	19	41	4	1	5	2
X3_sc1.2_565089_572943_+_1-7855	X3_sc1.2_565089_572943_+_1-7855	7855	1533	2020	2094	2208	0.5	X3_sc1.9_80853_82271_-/1-1419	1419	429	227	266	497	34.7	10673	0	6502	7502	104	65	169	140	54	194	363	45	72	117	86	79	165	98	38	136	109	44	153	571	24	2	26	25	3	28	54	5	1	6	1
X3_sc1.2_565089_572943_+_1-7855	X3_sc1.2_565089_572943_+_1-7855	7855	1533	2020	2094	2208	0.5	X3_sc1.7_622808_623137_+/1-330	330	105	67	48	110	34.8	10673	0	7531	7785	34	15	49	26	20	46	95	15	9	24	27	26	53	27	10	37	24	15	39	153	2	1	3	6	0	6	9	1	1	2	1
X3_sc1.2_565089_572943_+_1-7855	X3_sc1.2_565089_572943_+_1-7855	7855	1533	2020	2094	2208	0.5	X3_sc1.9_68014_68702_-/1-689	689	174	136	141	238	40.2	10673	0	7289	7812	36	29	65	60	27	87	152	24	34	58	31	41	72	36	31	67	28	23	51	248	8	2	10	7	4	11	21	4	0	4	1
X3_sc1.2_565089_572943_+_1-7855	X3_sc1.2_565089_572943_+_1-7855	7855	1533	2020	2094	2208	0.5	X3_sc1.3_1128855_1130799_+/1-1945	1945	575	353	302	715	33.7	10673	0	6316	7840	120	61	181	171	65	236	417	78	64	142	109	117	226	120	41	161	114	58	172	701	20	2	22	15	3	18	40	6	2	8	2
X3_sc1.2_565089_572943_+_1-7855	X3_sc1.2_565089_572943_+_1-7855	7855	1533	2020	2094	2208	0.5	X3_sc1.2_578365_579779_+/1-1415	1415	262	363	430	360	56	10673	0	6493	7498	65	109	174	101	98	199	373	68	116	184	52	53	105	78	74	152	66	72	138	579	5	2	7	6	7	13	20	8	7	15	0
X3_sc1.2_565089_572943_+_1-7855	X3_sc1.2_565089_572943_+_1-7855	7855	1533	2020	2094	2208	0.5	X3_sc1.10_20261_20558_-/1-298	298	88	56	45	109	33.9	10673	0	7564	7788	32	14	46	25	17	42	88	11	12	23	22	26	48	24	6	30	16	12	28	129	2	0	2	5	0	5	7	1	1	2	0
X3_sc1.2_565089_572943_+_1-7855	X3_sc1.2_565089_572943_+_1-7855	7855	1533	2020	2094	2208	0.5	X3_sc1.9_76139_79442_-/1-3304	3304	757	655	682	1210	40.5	10673	0	4815	7349	219	156	375	320	165	485	860	152	162	314	175	204	379	304	132	436	169	112	281	1410	15	2	17	31	8	39	56	14	4	18	5
X3_sc1.2_565089_572943_+_1-7855	X3_sc1.2_565089_572943_+_1-7855	7855	1533	2020	2094	2208	0.5	X3_sc1.56_5522_5722_+/1-201	201	80	23	31	67	26.9	10673	0	7698	7863	19	6	25	21	6	27	52	2	6	8	9	11	20	5	6	11	24	6	30	69	1	0	1	3	0	3	4	0	0	0	0
X3_sc1.2_565089_572943_+_1-7855	X3_sc1.2_565089_572943_+_1-7855	7855	1533	2020	2094	2208	0.5	X3_sc1.56_7088_7776_+/1-689	689	234	91	82	282	25.1	10673	0	7291	7814	48	16	64	72	19	91	155	15	20	35	37	46	83	43	23	66	41	18	59	243	11	1	12	10	0	10	22	2	0	2	1
X3_sc1.2_565089_572943_+_1-7855	X3_sc1.2_565089_572943_+_1-7855	7855	1533	2020	2094	2208	0.5	X3_sc1.20_171656_171927_-/1-272	272	72	52	50	98	37.5	10673	0	7588	7797	28	14	42	23	15	38	80	14	12	26	16	26	42	21	11	32	13	11	24	124	2	0	2	4	0	4	6	0	0	0	0
X3_sc1.2_565089_572943_+_1-7855	X3_sc1.2_565089_572943_+_1-7855	7855	1533	2020	2094	2208	0.5	X3_sc1.40_14494_15184_+/1-691	691	199	132	117	243	36	10673	0	7287	7815	42	24	66	63	28	91	157	24	26	50	33	39	72	36	29	65	36	25	61	248	10	2	12	7	1	8	20	2	1	3	1
X3_sc1.2_565089_572943_+_1-7855	X3_sc1.2_565089_572943_+_1-7855	7855	1533	2020	2094	2208	0.5	X3_sc1.69_1_4556_-/1-4556	4556	855	1168	1151	1382	50.9	10673	0	3805	7296	208	213	421	309	260	569	990	299	261	560	197	232	429	351	256	607	193	206	399	1995	9	13	22	13	13	26	48	18	17	35	9
X3_sc1.2_565089_572943_+_1-7855	X3_sc1.2_565089_572943_+_1-7855	7855	1533	2020	2094	2208	0.5	X3_sc1.75_1_4247_-/1-4247	4247	1301	620	653	1673	30	10673	0	4726	8156	254	107	361	323	119	442	803	145	125	270	212	228	440	349	121	470	239	90	329	1509	42	3	45	44	4	48	93	7	7	14	4
X3_sc1.2_565089_572943_+_1-7855	X3_sc1.2_565089_572943_+_1-7855	7855	1533	2020	2094	2208	0.5	X3_sc1.20_120064_121302_+/1-1239	1239	338	255	217	429	38.1	10673	0	6699	7607	76	49	125	114	62	176	301	43	57	100	67	86	153	85	45	130	97	44	141	524	11	1	12	13	3	16	28	10	3	13	0
X3_sc1.2_565089_572943_+_1-7855	X3_sc1.2_565089_572943_+_1-7855	7855	1533	2020	2094	2208	0.5	X3_sc1.20_186118_187551_-/1-1434	1434	361	249	344	480	41.4	10673	0	6485	7503	88	92	180	133	62	195	375	54	88	142	74	81	155	92	54	146	93	43	136	579	15	3	18	18	6	24	42	6	1	7	0
X3_sc1.2_565089_572943_+_1-7855	X3_sc1.2_565089_572943_+_1-7855	7855	1533	2020	2094	2208	0.5	X3_sc1.51_54786_56021_+/1-1236	1236	357	236	195	448	34.9	10673	0	6699	7608	84	44	128	124	55	179	307	45	53	98	67	87	154	84	43	127	101	42	143	522	15	1	16	18	2	20	36	9	3	12	0
X3_sc1.2_565089_572943_+_1-7855	X3_sc1.2_565089_572943_+_1-7855	7855	1533	2020	2094	2208	0.5	X3_sc1.11_710073_712017_-/1-1945	1945	574	328	303	740	32.4	10673	0	6318	7848	120	66	186	173	60	233	419	72	62	134	107	123	230	127	43	170	117	52	169	703	19	3	22	16	4	20	42	3	2	5	3
X3_sc1.2_565089_572943_+_1-7855	X3_sc1.2_565089_572943_+_1-7855	7855	1533	2020	2094	2208	0.5	X3_sc1.20_171948_177499_-/1-5552	5552	1637	971	1098	1846	37.3	10673	0	2388	6421	467	224	691	486	271	757	1448	231	234	465	372	290	662	497	283	780	419	174	593	2500	49	6	55	73	16	89	144	20	6	26	20
X3_sc1.2_565089_572943_+_1-7855	X3_sc1.2_565089_572943_+_1-7855	7855	1533	2020	2094	2208	0.5	X3_sc1.11_10671_12610_-/1-1940	1940	651	264	222	803	25.1	10673	0	6318	7844	141	46	187	191	48	239	426	58	50	108	119	130	249	141	30	171	127	42	169	697	28	1	29	19	2	21	50	4	2	6	2
X3_sc1.2_565089_572943_+_1-7855	X3_sc1.2_565089_572943_+_1-7855	7855	1533	2020	2094	2208	0.5	X3_sc1.11_708590_710008_-/1-1419	1419	421	228	274	496	35.4	10673	0	6502	7514	101	70	171	142	62	204	375	44	72	116	84	81	165	99	40	139	109	42	151	571	25	2	27	20	3	23	50	5	1	6	0
X3_sc1.2_565089_572943_+_1-7855	X3_sc1.2_565089_572943_+_1-7855	7855	1533	2020	2094	2208	0.5	X3_sc1.30_427420_427806_+/1-387	387	121	60	48	158	27.9	10673	0	7525	7830	24	9	33	49	8	57	90	14	13	27	23	25	48	29	6	35	36	12	48	158	9	0	9	5	0	5	14	0	1	1	0
X3_sc1.2_565089_572943_+_1-7855	X3_sc1.2_565089_572943_+_1-7855	7855	1533	2020	2094	2208	0.5	X3_sc1.55_1148_4079_-/1-2932	2932	997	370	397	1168	26.2	10673	0	5352	7649	230	71	301	268	86	354	655	74	93	167	195	206	401	281	81	362	225	58	283	1213	42	0	42	43	0	43	85	9	2	11	2
X3_sc1.2_565089_572943_+_1-7855	X3_sc1.2_565089_572943_+_1-7855	7855	1533	2020	2094	2208	0.5	X3_sc1.71_3007_5401_+/1-2395	2395	746	373	469	807	35.2	10673	0	5862	7708	175	81	256	203	78	281	537	68	88	156	122	137	259	164	99	263	164	65	229	907	27	4	31	29	3	32	63	9	1	10	5
X3_sc1.2_565089_572943_+_1-7855	X3_sc1.2_565089_572943_+_1-7855	7855	1533	2020	2094	2208	0.5	X3_sc1.28_421974_429852_+/1-7879	7879	2312	1495	1441	2631	37.3	10673	0	57	5795	633	285	918	678	427	1105	2023	351	322	673	580	464	1044	664	389	1053	583	281	864	3634	73	16	89	106	13	119	208	31	12	43	22
X3_sc1.2_565089_572943_+_1-7855	X3_sc1.2_565089_572943_+_1-7855	7855	1533	2020	2094	2208	0.5	X3_sc1.9_64825_66005_-/1-1181	1181	264	215	313	389	44.7	10673	0	6730	7557	64	78	142	105	54	159	301	50	82	132	51	67	118	73	53	126	60	34	94	470	11	2	13	11	6	17	30	6	2	8	0
X3_sc1.2_565089_572943_+_1-7855	X3_sc1.2_565089_572943_+_1-7855	7855	1533	2020	2094	2208	0.5	X3_sc1.24_5478_5757_-/1-280	280	95	37	17	131	19.3	10673	0	7600	7818	28	4	32	32	11	43	75	8	1	9	17	26	43	31	6	37	21	8	29	118	4	1	5	6	0	6	11	0	0	0	0
X3_sc1.2_565089_572943_+_1-7855	X3_sc1.2_565089_572943_+_1-7855	7855	1533	2020	2094	2208	0.5	X3_sc1.7_624868_626812_+/1-1945	1945	556	362	321	706	35.1	10673	0	6318	7837	117	69	186	162	62	224	410	80	63	143	105	124	229	118	45	163	115	51	166	701	19	1	20	15	4	19	39	5	2	7	2
X3_sc1.2_565089_572943_+_1-7855	X3_sc1.2_565089_572943_+_1-7855	7855	1533	2020	2094	2208	0.5	X3_sc1.11_675197_675468_+/1-272	272	71	62	51	88	41.5	10673	0	7588	7789	25	14	39	18	15	33	72	15	12	27	18	22	40	20	9	29	13	15	28	124	1	0	1	4	0	4	5	1	0	1	0
X3_sc1.2_565089_572943_+_1-7855	X3_sc1.2_565089_572943_+_1-7855	7855	1533	2020	2094	2208	0.5	X3_sc1.3_1117284_1125290_+/1-8007	8007	2340	1443	1359	2865	35	10673	0	1344	7672	533	218	751	571	350	921	1672	309	267	576	522	439	961	602	324	926	484	213	697	3160	53	12	65	101	12	113	178	21	5	26	14
X3_sc1.2_565089_572943_+_1-7855	X3_sc1.2_565089_572943_+_1-7855	7855	1533	2020	2094	2208	0.5	X3_sc1.56_347_4285_+/1-3939	3939	1403	503	514	1519	25.8	10673	0	3980	6817	416	119	535	399	130	529	1064	125	105	230	318	251	569	395	117	512	316	82	398	1709	63	3	66	78	4	82	148	16	2	18	12
X3_sc1.2_565089_572943_+_1-7855	X3_sc1.2_565089_572943_+_1-7855	7855	1533	2020	2094	2208	0.5	X3_sc1.30_422543_426632_+/1-4090	4090	1481	534	523	1552	25.8	10673	0	3827	6791	445	123	568	417	132	549	1117	131	112	243	337	256	593	400	117	517	337	95	432	1785	65	4	69	76	4	80	149	15	7	22	12
X3_sc1.2_565089_572943_+_1-7855	X3_sc1.2_565089_572943_+_1-7855	7855	1533	2020	2094	2208	0.5	X3_sc1.3_1130864_1132284_+/1-1421	1421	426	244	269	482	36.1	10673	0	6498	7499	99	67	166	138	63	201	367	51	72	123	89	81	170	93	37	130	105	42	147	570	20	2	22	17	2	19	41	6	2	8	2
X3_sc1.2_565089_572943_+_1-7855	X3_sc1.2_565089_572943_+_1-7855	7855	1533	2020	2094	2208	0.5	X3_sc1.49_113929_118469_-/1-4541	4541	1283	825	746	1687	34.6	10673	0	3797	7269	322	151	473	383	161	544	1017	227	169	396	296	290	586	411	158	569	281	140	421	1972	39	5	44	47	7	54	98	15	4	19	6
X3_sc1.2_565089_572943_+_1-7855	X3_sc1.2_565089_572943_+_1-7855	7855	1533	2020	2094	2208	0.5	X3_sc1.53_25421_25716_-/1-296	296	85	53	46	112	33.4	10673	0	7564	7792	35	15	50	29	16	45	95	11	11	22	18	25	43	24	10	34	16	13	29	128	2	0	2	8	0	8	10	1	1	2	0
X3_sc1.2_565089_572943_+_1-7855	X3_sc1.2_565089_572943_+_1-7855	7855	1533	2020	2094	2208	0.5	X3_sc1.90_1157_1846_-/1-690	690	229	94	87	280	26.2	10673	0	7289	7815	45	16	61	73	21	94	155	18	22	40	41	48	89	41	22	63	39	16	55	247	11	1	12	9	0	9	21	2	0	2	1
X3_sc1.2_565089_572943_+_1-7855	X3_sc1.2_565089_572943_+_1-7855	7855	1533	2020	2094	2208	0.5	X3_sc1.28_429839_430193_+/1-355	355	115	67	51	122	33.2	10673	0	7506	7777	35	15	50	30	22	52	102	14	11	25	30	29	59	29	11	40	26	13	39	163	3	1	4	6	0	6	10	1	1	2	1
X3_sc1.2_565089_572943_+_1-7855	X3_sc1.2_565089_572943_+_1-7855	7855	1533	2020	2094	2208	0.5	X3_sc1.3_1093531_1093826_-/1-296	296	83	54	48	111	34.5	10673	0	7564	7788	32	14	46	28	17	45	91	11	12	23	19	26	45	24	9	33	15	12	27	128	2	0	2	7	0	7	9	1	1	2	0
X3_sc1.2_565089_572943_+_1-7855	X3_sc1.2_565089_572943_+_1-7855	7855	1533	2020	2094	2208	0.5	X3_sc1.93_619_959_-/1-341	341	116	54	43	128	28.4	10673	0	7521	7786	38	15	53	32	15	47	100	15	7	22	27	28	55	29	11	40	29	12	41	158	2	0	2	7	0	7	9	1	0	1	1
X3_sc1.2_565089_572943_+_1-7855	X3_sc1.2_565089_572943_+_1-7855	7855	1533	2020	2094	2208	0.5	X3_sc1.20_189554_190242_-/1-689	689	181	135	134	239	39	10673	0	7289	7814	37	29	66	60	28	88	154	23	33	56	33	37	70	37	29	66	29	27	56	248	7	2	9	7	2	9	18	4	0	4	1
X3_sc1.2_565089_572943_+_1-7855	X3_sc1.2_565089_572943_+_1-7855	7855	1533	2020	2094	2208	0.5	X3_sc1.9_86325_88309_-/1-1985	1985	685	359	296	645	33	10673	0	5954	7324	202	75	277	182	91	273	550	57	64	121	116	89	205	142	53	195	151	64	215	736	30	3	33	24	7	31	64	6	6	12	9
X3_sc1.2_565089_572943_+_1-7855	X3_sc1.2_565089_572943_+_1-7855	7855	1533	2020	2094	2208	0.5	X3_sc1.9_84273_84960_-/1-688	688	212	128	102	246	33.4	10673	0	7289	7810	42	20	62	63	26	89	151	23	25	48	37	41	78	36	25	61	37	24	61	248	11	2	13	9	1	10	23	3	0	3	1
X3_sc1.2_565089_572943_+_1-7855	X3_sc1.2_565089_572943_+_1-7855	7855	1533	2020	2094	2208	0.5	X3_sc1.11_713771_714042_-/1-272	272	82	50	40	100	33.1	10673	0	7588	7796	31	12	43	25	16	41	84	11	7	18	17	24	41	22	9	31	17	12	29	119	2	0	2	4	0	4	6	0	0	0	0
X3_sc1.2_565089_572943_+_1-7855	X3_sc1.2_565089_572943_+_1-7855	7855	1533	2020	2094	2208	0.5	X3_sc1.10_19231_20470_-/1-1240	1240	355	239	200	446	35.4	10673	0	6699	7607	83	50	133	117	51	168	301	43	55	98	73	85	158	86	37	123	100	44	144	523	14	1	15	16	3	19	34	11	3	14	0
X3_sc1.2_565089_572943_+_1-7855	X3_sc1.2_565089_572943_+_1-7855	7855	1533	2020	2094	2208	0.5	X3_sc1.14_445081_446916_+/1-1836	1836	465	542	460	369	54.6	10673	0	6100	7340	139	125	264	91	141	232	496	81	91	172	70	46	116	83	86	169	109	97	206	663	5	8	13	10	12	22	35	15	11	26	10
X3_sc1.2_565089_572943_+_1-7855	X3_sc1.2_565089_572943_+_1-7855	7855	1533	2020	2094	2208	0.5	X3_sc1.20_119976_120247_+/1-272	272	78	51	44	99	34.9	10673	0	7588	7797	28	13	41	23	16	39	80	12	10	22	19	26	45	23	8	31	15	11	26	124	2	0	2	5	0	5	7	0	0	0	0
X3_sc1.2_565089_572943_+_1-7855	X3_sc1.2_565089_572943_+_1-7855	7855	1533	2020	2094	2208	0.5	X3_sc1.51_54698_54993_+/1-296	296	89	56	42	109	33.1	10673	0	7564	7788	31	12	43	27	16	43	86	13	10	23	21	26	47	24	8	32	18	13	31	133	2	0	2	6	0	6	8	1	1	2	0
X3_sc1.2_565089_572943_+_1-7855	X3_sc1.2_565089_572943_+_1-7855	7855	1533	2020	2094	2208	0.5	X3_sc1.93_946_2574_-/1-1629	1629	608	228	224	569	27.7	10673	0	6308	7409	179	53	232	170	56	226	458	31	50	81	98	79	177	101	35	136	125	42	167	561	35	2	37	31	4	35	72	7	5	12	6
X3_sc1.2_565089_572943_+_1-7855	X3_sc1.2_565089_572943_+_1-7855	7855	1533	2020	2094	2208	0.5	X3_sc1.11_714063_723431_-/1-9369	9369	2865	1567	1545	3392	33.2	10673	0	65	7301	681	269	950	715	372	1087	2037	311	305	616	602	509	1111	694	355	1049	604	240	844	3620	82	10	92	123	16	139	231	31	7	38	19
X3_sc1.2_565089_572943_+_1-7855	X3_sc1.2_565089_572943_+_1-7855	7855	1533	2020	2094	2208	0.5	X3_sc1.14_437841_443708_+/1-5868	5868	1100	1470	1577	1721	51.9	10673	0	3486	8192	191	219	410	307	343	650	1060	270	310	580	217	254	471	292	369	661	225	210	435	2147	6	11	17	19	12	31	48	19	15	34	14
X3_sc1.2_565089_572943_+_1-7855	X3_sc1.2_565089_572943_+_1-7855	7855	1533	2020	2094	2208	0.5	X3_sc1.16_962686_963861_+/1-1176	1176	310	199	263	404	39.3	10673	0	6741	7563	68	65	133	110	50	160	293	42	67	109	63	66	129	80	41	121	73	35	108	467	17	3	20	10	2	12	32	4	1	5	1
X3_sc1.2_565089_572943_+_1-7855	X3_sc1.2_565089_572943_+_1-7855	7855	1533	2020	2094	2208	0.5	X3_sc1.53_23685_24374_-/1-690	690	207	117	108	258	32.6	10673	0	7287	7816	42	23	65	67	27	94	159	21	30	51	39	44	83	39	22	61	33	20	53	248	9	1	10	8	1	9	19	3	1	4	1
X3_sc1.2_565089_572943_+_1-7855	X3_sc1.2_565089_572943_+_1-7855	7855	1533	2020	2094	2208	0.5	X3_sc1.20_121321_122009_+/1-689	689	195	139	120	235	37.6	10673	0	7288	7806	39	22	61	60	26	86	147	27	28	55	33	38	71	32	30	62	34	27	61	249	10	1	11	8	1	9	20	3	0	3	1
X3_sc1.2_565089_572943_+_1-7855	X3_sc1.2_565089_572943_+_1-7855	7855	1533	2020	2094	2208	0.5	X3_sc1.71_8061_8356_+/1-296	296	89	57	42	108	33.4	10673	0	7564	7787	31	12	43	26	16	42	85	13	10	23	21	26	47	24	8	32	18	13	31	133	2	0	2	6	0	6	8	2	1	3	0
X3_sc1.2_565089_572943_+_1-7855	X3_sc1.2_565089_572943_+_1-7855	7855	1533	2020	2094	2208	0.5	X3_sc1.9_68721_69956_-/1-1236	1236	299	245	253	439	40.3	10673	0	6699	7601	67	61	128	115	57	172	300	44	66	110	60	88	148	85	50	135	88	41	129	522	9	0	9	12	5	17	26	10	4	14	2
X3_sc1.2_565089_572943_+_1-7855	X3_sc1.2_565089_572943_+_1-7855	7855	1533	2020	2094	2208	0.5	X3_sc1.20_191606_200975_-/1-9370	9370	2460	1754	1952	3204	39.6	10673	0	64	7271	576	338	914	665	427	1092	2006	342	384	726	506	482	988	664	452	1116	525	267	792	3622	61	11	72	96	27	123	195	34	11	45	23
X3_sc1.2_565089_572943_+_1-7855	X3_sc1.2_565089_572943_+_1-7855	7855	1533	2020	2094	2208	0.5	X3_sc1.43_188630_189122_+/1-493	493	142	104	77	170	36.7	10673	0	7373	7715	38	24	62	38	32	70	132	17	20	37	30	39	69	31	14	45	29	19	48	199	2	1	3	9	1	10	13	3	2	5	0
X3_sc1.2_565089_572943_+_1-7855	X3_sc1.2_565089_572943_+_1-7855	7855	1533	2020	2094	2208	0.5	X3_sc1.9_82334_84279_-/1-1946	1946	591	344	287	724	32.4	10673	0	6318	7846	124	63	187	171	60	231	418	77	60	137	114	120	234	121	36	157	118	55	173	701	20	2	22	16	3	19	41	4	2	6	2
X3_sc1.2_565089_572943_+_1-7855	X3_sc1.2_565089_572943_+_1-7855	7855	1533	2020	2094	2208	0.5	X3_sc1.14_444353_445579_+/1-1227	1227	278	344	297	308	52.2	10673	0	6647	6744	5	6	11	15	12	27	38	7	12	19	3	6	9	3	6	9	3	0	3	40	1	0	1	1	2	3	4	2	4	6	1
X3_sc1.2_565089_572943_+_1-7855	X3_sc1.2_565089_572943_+_1-7855	7855	1533	2020	2094	2208	0.5	X3_sc1.28_461195_462430_-/1-1236	1236	314	255	238	429	39.9	10673	0	6699	7608	75	59	134	113	60	173	307	48	68	116	66	86	152	81	44	125	86	43	129	522	13	0	13	13	4	17	30	10	4	14	0
X3_sc1.2_565089_572943_+_1-7855	X3_sc1.2_565089_572943_+_1-7855	7855	1533	2020	2094	2208	0.5	X3_sc1.9_87689_95553_-/1-7865	7865	2385	1360	1248	2872	33.2	10673	0	1501	7734	527	198	725	568	321	889	1614	289	239	528	533	447	980	601	304	905	503	192	695	3108	55	13	68	102	9	111	179	24	4	28	10
X3_sc1.2_565089_572943_+_1-7855	X3_sc1.2_565089_572943_+_1-7855	7855	1533	2020	2094	2208	0.5	X3_sc1.30_427825_428514_+/1-690	690	225	99	88	278	27.1	10673	0	7288	7811	43	18	61	71	20	91	152	19	22	41	39	44	83	41	23	64	40	20	60	248	11	1	12	9	0	9	21	2	0	2	1
X3_sc1.2_565089_572943_+_1-7855	X3_sc1.2_565089_572943_+_1-7855	7855	1533	2020	2094	2208	0.5	X3_sc1.40_13240_14475_+/1-1236	1236	342	246	210	438	36.9	10673	0	6699	7601	76	52	128	115	57	172	300	42	53	95	69	85	154	87	41	128	101	44	145	522	12	1	13	15	4	19	32	11	4	15	0
X3_sc1.2_565089_572943_+_1-7855	X3_sc1.2_565089_572943_+_1-7855	7855	1533	2020	2094	2208	0.5	X3_sc1.9_66454_68020_-/1-1567	1567	372	286	324	585	38.9	10673	0	6486	7657	89	75	164	145	53	198	362	69	77	146	77	104	181	105	54	159	77	48	125	611	13	2	15	10	4	14	29	4	1	5	2
X3_sc1.2_565089_572943_+_1-7855	X3_sc1.2_565089_572943_+_1-7855	7855	1533	2020	2094	2208	0.5	X3_sc1.11_17944_24281_-/1-6338	6338	2107	816	798	2617	25.5	10673	0	1729	6463	597	168	765	683	211	894	1659	218	198	416	523	440	963	650	170	820	514	150	664	2863	88	4	92	111	3	114	206	16	4	20	12
X3_sc1.2_565089_572943_+_1-7855	X3_sc1.2_565089_572943_+_1-7855	7855	1533	2020	2094	2208	0.5	X3_sc1.46_98831_99126_+/1-296	296	95	49	36	116	28.7	10673	0	7564	7791	37	13	50	29	15	44	94	9	8	17	21	26	47	26	7	33	19	12	31	128	2	0	2	7	0	7	9	1	0	1	0
X3_sc1.2_565089_572943_+_1-7855	X3_sc1.2_565089_572943_+_1-7855	7855	1533	2020	2094	2208	0.5	X3_sc1.3_1088371_1089789_-/1-1419	1419	394	222	301	502	36.9	10673	0	6519	7539	83	69	152	151	59	210	362	49	75	124	77	85	162	94	49	143	105	41	146	575	23	3	26	18	2	20	46	2	0	2	0
X3_sc1.2_565089_572943_+_1-7855	X3_sc1.2_565089_572943_+_1-7855	7855	1533	2020	2094	2208	0.5	X3_sc1.3_1128173_1128852_+/1-680	680	208	126	106	240	34.1	10673	0	7298	7816	41	19	60	66	27	93	153	21	24	45	35	35	70	35	28	63	37	27	64	242	9	2	11	7	1	8	19	2	0	2	1
X3_sc1.2_565089_572943_+_1-7855	X3_sc1.2_565089_572943_+_1-7855	7855	1533	2020	2094	2208	0.5	X3_sc1.53_21745_23691_-/1-1947	1947	554	329	325	739	33.6	10673	0	6318	7847	118	73	191	172	56	228	419	70	67	137	104	122	226	128	46	174	111	52	163	700	18	2	20	16	6	22	42	3	2	5	2
X3_sc1.2_565089_572943_+_1-7855	X3_sc1.2_565089_572943_+_1-7855	7855	1533	2020	2094	2208	0.5	X3_sc1.3_1092501_1093738_-/1-1238	1238	342	224	211	461	35.1	10673	0	6699	7620	79	51	130	131	54	185	315	40	56	96	68	87	155	89	43	132	98	43	141	524	13	0	13	16	4	20	33	9	4	13	0
X3_sc1.2_565089_572943_+_1-7855	X3_sc1.2_565089_572943_+_1-7855	7855	1533	2020	2094	2208	0.5	X3_sc1.26_31070_32571_-/1-1502	1502	397	432	376	297	53.8	10673	0	6417	7405	120	103	223	72	114	186	409	58	76	134	60	38	98	58	62	120	90	73	163	515	4	6	10	10	12	22	32	11	8	19	9
X3_sc1.2_565089_572943_+_1-7855	X3_sc1.2_565089_572943_+_1-7855	7855	1533	2020	2094	2208	0.5	X3_sc1.28_420564_421773_+/1-1210	1210	333	232	197	448	35.5	10673	0	6741	7621	74	48	122	137	57	194	316	40	48	88	50	70	120	85	43	128	88	44	132	468	15	1	16	12	4	16	32	7	2	9	1
X3_sc1.2_565089_572943_+_1-7855	X3_sc1.2_565089_572943_+_1-7855	7855	1533	2020	2094	2208	0.5	X3_sc1.2_1630977_1632856_+/1-1880	1880	635	229	195	821	22.6	10673	0	6272	7734	148	42	190	193	44	237	427	60	44	104	117	149	266	149	36	185	149	34	183	738	22	0	22	21	1	22	44	7	0	7	2
X3_sc1.2_565089_572943_+_1-7855	X3_sc1.2_565089_572943_+_1-7855	7855	1533	2020	2094	2208	0.5	X3_sc1.2_574414_575649_+/1-1236	1236	251	322	301	362	50.4	10673	0	6699	7608	64	77	141	93	73	166	307	58	86	144	53	69	122	71	57	128	68	60	128	522	3	1	4	6	7	13	17	13	5	18	2
X3_sc1.2_565089_572943_+_1-7855	X3_sc1.2_565089_572943_+_1-7855	7855	1533	2020	2094	2208	0.5	X3_sc1.28_433905_435095_+/1-1191	1191	346	203	235	407	36.8	10673	0	6724	7564	86	62	148	111	50	161	309	48	61	109	70	68	138	74	35	109	82	33	115	471	16	2	18	18	2	20	38	4	1	5	0
X3_sc1.2_565089_572943_+_1-7855	X3_sc1.2_565089_572943_+_1-7855	7855	1533	2020	2094	2208	0.5	X3_sc1.40_17188_18608_+/1-1421	1421	391	243	306	481	38.6	10673	0	6497	7502	94	75	169	140	63	203	372	53	86	139	83	80	163	89	44	133	92	43	135	570	22	2	24	16	4	20	44	5	1	6	0
X3_sc1.2_565089_572943_+_1-7855	X3_sc1.2_565089_572943_+_1-7855	7855	1533	2020	2094	2208	0.5	X3_sc1.46_100857_102800_+/1-1944	1944	625	282	251	786	27.4	10673	0	6319	7846	135	51	186	183	49	232	418	63	55	118	112	128	240	136	37	173	123	47	170	701	22	1	23	18	3	21	44	3	1	4	4
X3_sc1.2_565089_572943_+_1-7855	X3_sc1.2_565089_572943_+_1-7855	7855	1533	2020	2094	2208	0.5	X3_sc1.20_186811_187551_-/1-741	741	190	129	175	247	41	10673	0	7143	7660	48	56	104	58	34	92	196	32	36	68	41	43	84	50	25	75	40	25	65	292	6	2	8	10	4	14	22	2	0	2	0
X3_sc1.2_565089_572943_+_1-7855	X3_sc1.2_565089_572943_+_1-7855	7855	1533	2020	2094	2208	0.5	X3_sc1.3_1093847_1103224_-/1-9378	9378	2711	1591	1703	3373	35.1	10673	0	65	7297	629	297	926	707	389	1096	2022	318	323	641	563	514	1077	689	396	1085	585	234	819	3622	65	8	73	113	18	131	204	27	5	32	23
X3_sc1.2_565089_572943_+_1-7855	X3_sc1.2_565089_572943_+_1-7855	7855	1533	2020	2094	2208	0.5	X3_sc1.20_168336_169903_-/1-1568	1568	404	286	294	584	37	10673	0	6486	7662	98	71	169	144	54	198	367	63	62	125	82	101	183	111	48	159	92	51	143	610	13	2	15	12	8	20	35	7	2	9	2
X3_sc1.2_565089_572943_+_1-7855	X3_sc1.2_565089_572943_+_1-7855	7855	1533	2020	2094	2208	0.5	X3_sc1.3_1089851_1091797_-/1-1947	1947	542	317	336	752	33.5	10673	0	6319	7846	113	69	182	181	57	238	420	73	65	138	102	127	229	122	47	169	111	49	160	696	18	2	20	14	4	18	38	4	1	5	2
X3_sc1.2_565089_572943_+_1-7855	X3_sc1.2_565089_572943_+_1-7855	7855	1533	2020	2094	2208	0.5	X3_sc1.11_676540_677228_+/1-689	689	184	154	131	220	41.4	10673	0	7288	7807	37	27	64	53	31	84	148	26	29	55	33	36	69	33	30	63	33	29	62	249	6	2	8	7	1	8	16	3	0	3	1
X3_sc1.2_565089_572943_+_1-7855	X3_sc1.2_565089_572943_+_1-7855	7855	1533	2020	2094	2208	0.5	X3_sc1.46_100173_100862_+/1-690	690	222	100	94	274	28.1	10673	0	7287	7815	44	20	64	72	21	93	157	21	22	43	39	46	85	38	24	62	39	20	59	249	10	1	11	9	0	9	20	1	0	1	1
X3_sc1.2_565089_572943_+_1-7855	X3_sc1.2_565089_572943_+_1-7855	7855	1533	2020	2094	2208	0.5	X3_sc1.43_179148_188520_+/1-9373	9373	2668	1812	1744	3149	37.9	10673	0	60	7294	625	310	935	649	443	1092	2027	350	332	682	553	475	1028	661	411	1072	574	273	847	3629	58	20	78	103	15	118	196	30	14	44	23
X3_sc1.2_565089_572943_+_1-7855	X3_sc1.2_565089_572943_+_1-7855	7855	1533	2020	2094	2208	0.5	X3_sc1.16_949242_958619_+/1-9378	9378	2542	1772	1871	3193	38.8	10673	0	64	7304	603	332	935	668	427	1095	2030	357	360	717	520	483	1003	650	437	1087	550	266	816	3623	60	15	75	97	22	119	194	29	10	39	25
X3_sc1.2_565089_572943_+_1-7855	X3_sc1.2_565089_572943_+_1-7855	7855	1533	2020	2094	2208	0.5	X3_sc1.20_166479_167892_-/1-1414	1414	383	241	308	482	38.8	10673	0	6504	7507	90	78	168	139	65	204	372	48	84	132	80	80	160	96	46	142	92	42	134	568	25	2	27	17	5	22	49	6	1	7	0
X3_sc1.2_565089_572943_+_1-7855	X3_sc1.2_565089_572943_+_1-7855	7855	1533	2020	2094	2208	0.5	X3_sc1.53_20262_21679_-/1-1418	1418	402	210	291	515	35.3	10673	0	6528	7558	89	73	162	142	56	198	360	42	70	112	77	89	166	105	47	152	109	40	149	579	25	2	27	16	4	20	47	3	1	4	1
X3_sc1.2_565089_572943_+_1-7855	X3_sc1.2_565089_572943_+_1-7855	7855	1533	2020	2094	2208	0.5	X3_sc1.11_14341_14639_-/1-299	299	98	50	34	117	28.1	10673	0	7564	7788	38	11	49	27	15	42	91	9	7	16	21	28	49	25	6	31	19	10	29	125	2	0	2	9	0	9	11	1	1	2	0
X3_sc1.2_565089_572943_+_1-7855	X3_sc1.2_565089_572943_+_1-7855	7855	1533	2020	2094	2208	0.5	X3_sc1.75_4348_5259_-/1-912	912	300	135	96	381	25.3	10673	0	7044	7708	59	23	82	107	32	139	221	24	16	40	58	64	122	65	16	81	74	25	99	342	13	1	14	12	1	13	27	6	3	9	0
X3_sc1.2_565089_572943_+_1-7855	X3_sc1.2_565089_572943_+_1-7855	7855	1533	2020	2094	2208	0.5	X3_sc1.43_188541_188837_+/1-297	297	88	62	44	103	35.7	10673	0	7564	7790	32	14	46	26	19	45	91	15	12	27	22	24	46	21	6	27	16	13	29	129	2	0	2	6	0	6	8	1	1	2	0
X3_sc1.2_565089_572943_+_1-7855	X3_sc1.2_565089_572943_+_1-7855	7855	1533	2020	2094	2208	0.5	X3_sc1.94_1126_2560_-/1-1435	1435	423	286	253	473	37.6	10673	0	6440	6763	90	2	92	121	10	131	223	10	12	22	10	10	20	13	2	15	17	6	23	80	49	0	49	37	0	37	86	8	0	8	7
X3_sc1.2_565089_572943_+_1-7855	X3_sc1.2_565089_572943_+_1-7855	7855	1533	2020	2094	2208	0.5	X3_sc1.1_936916_939736_+/1-2821	2821	972	445	406	998	30.2	10673	0	5116	7132	291	95	386	287	119	406	792	92	84	176	191	148	339	246	87	333	220	74	294	1142	47	4	51	48	8	56	107	10	4	14	8
X3_sc1.2_565089_572943_+_1-7855	X3_sc1.2_565089_572943_+_1-7855	7855	1533	2020	2094	2208	0.5	X3_sc1.3_1126831_1127126_+/1-296	296	90	55	41	110	32.4	10673	0	7564	7790	33	13	46	26	16	42	88	12	11	23	22	27	49	25	7	32	17	12	29	133	2	0	2	7	0	7	9	1	0	1	0
X3_sc1.2_565089_572943_+_1-7855	X3_sc1.2_565089_572943_+_1-7855	7855	1533	2020	2094	2208	0.5	X3_sc1.28_458551_460495_-/1-1945	1945	507	379	369	690	38.5	10673	0	6316	7841	109	78	187	164	67	231	418	79	82	161	101	115	216	120	49	169	96	59	155	701	17	3	20	13	6	19	39	6	2	8	2
X3_sc1.2_565089_572943_+_1-7855	X3_sc1.2_565089_572943_+_1-7855	7855	1533	2020	2094	2208	0.5	X3_sc1.46_122494_123924_-/1-1431	1431	431	233	271	496	35.2	10673	0	6514	7538	97	62	159	141	54	195	354	54	72	126	81	85	166	91	43	134	111	43	154	580	27	2	29	23	3	26	55	4	3	7	1
X3_sc1.2_565089_572943_+_1-7855	X3_sc1.2_565089_572943_+_1-7855	7855	1533	2020	2094	2208	0.5	X3_sc1.11_12604_13289_-/1-686	686	235	91	78	282	24.6	10673	0	7291	7809	46	15	61	70	20	90	151	16	20	36	41	48	89	43	20	63	41	16	57	245	11	1	12	9	0	9	21	2	0	2	1
X3_sc1.2_565089_572943_+_1-7855	X3_sc1.2_565089_572943_+_1-7855	7855	1533	2020	2094	2208	0.5	X3_sc1.43_192583_193994_+/1-1412	1412	392	248	299	473	38.7	10673	0	6505	7511	94	76	170	140	65	205	375	56	83	139	81	79	160	88	44	132	95	43	138	569	22	2	24	15	4	19	43	6	1	7	1
X3_sc1.2_565089_572943_+_1-7855	X3_sc1.2_565089_572943_+_1-7855	7855	1533	2020	2094	2208	0.5	X3_sc1.46_137363_141105_+/1-3743	3743	1266	453	488	1536	25.1	10673	0	4803	7774	290	87	377	326	99	425	802	98	111	209	233	242	475	363	86	449	274	71	345	1478	55	0	55	60	0	60	115	11	1	12	2
X3_sc1.2_565089_572943_+_1-7855	X3_sc1.2_565089_572943_+_1-7855	7855	1533	2020	2094	2208	0.5	X3_sc1.7_622930_624166_+/1-1237	1237	349	254	203	431	36.9	10673	0	6699	7611	83	51	134	115	60	175	309	44	55	99	69	83	152	85	41	126	99	46	145	522	12	1	13	18	2	20	33	11	3	14	0
X3_sc1.2_565089_572943_+_1-7855	X3_sc1.2_565089_572943_+_1-7855	7855	1533	2020	2094	2208	0.5	X3_sc1.20_200980_204827_-/1-3848	3848	982	736	704	1426	37.4	10673	0	4292	7186	262	143	405	351	168	519	924	207	169	376	223	251	474	348	149	497	210	128	338	1685	42	4	46	43	7	50	96	18	9	27	8
X3_sc1.2_565089_572943_+_1-7855	X3_sc1.2_565089_572943_+_1-7855	7855	1533	2020	2094	2208	0.5	X3_sc1.28_462247_462518_-/1-272	272	75	55	47	95	37.5	10673	0	7588	7800	29	13	42	23	18	41	83	14	12	26	17	26	43	21	10	31	13	11	24	124	2	0	2	6	0	6	8	0	0	0	0
X3_sc1.2_565089_572943_+_1-7855	X3_sc1.2_565089_572943_+_1-7855	7855	1533	2020	2094	2208	0.5	X3_sc1.1_939845_941081_+/1-1237	1237	377	207	175	478	30.9	10673	0	6699	7611	88	42	130	133	47	180	310	38	46	84	73	93	166	91	37	128	107	36	143	521	17	0	17	18	2	20	37	9	1	10	0
X3_sc1.2_565089_572943_+_1-7855	X3_sc1.2_565089_572943_+_1-7855	7855	1533	2020	2094	2208	0.5	X3_sc1.28_431215_431903_+/1-689	689	202	140	113	234	36.7	10673	0	7288	7812	42	21	63	61	29	90	153	24	27	51	35	37	72	35	28	63	35	28	63	249	9	2	11	8	1	9	20	2	1	3	1
X3_sc1.2_565089_572943_+_1-7855	X3_sc1.2_565089_572943_+_1-7855	7855	1533	2020	2094	2208	0.5	X3_sc1.54_29000_29295_-/1-296	296	88	57	43	108	33.8	10673	0	7564	7788	32	14	46	27	18	45	91	11	11	22	23	25	48	24	5	29	16	13	29	128	1	0	1	5	0	5	6	1	1	2	0
X3_sc1.2_565089_572943_+_1-7855	X3_sc1.2_565089_572943_+_1-7855	7855	1533	2020	2094	2208	0.5	X3_sc1.11_13311_14551_-/1-1241	1241	411	183	144	503	26.3	10673	0	6707	7622	91	35	126	135	45	180	306	30	38	68	80	97	177	101	26	127	115	29	144	516	21	1	22	23	1	24	46	10	2	12	1
X3_sc1.2_565089_572943_+_1-7855	X3_sc1.2_565089_572943_+_1-7855	7855	1533	2020	2094	2208	0.5	X3_sc1.20_110571_113086_+/1-2516	2516	717	483	404	912	35.3	10673	0	5542	7455	181	86	267	228	113	341	608	112	83	195	157	187	344	212	83	295	187	81	268	1102	34	0	34	21	5	26	60	11	1	12	2
X3_sc1.2_565089_572943_+_1-7855	X3_sc1.2_565089_572943_+_1-7855	7855	1533	2020	2094	2208	0.5	X3_sc1.2_565089_572943_+/1-7855	7855	1533	2020	2094	2208	52.4	10673	0	0	0	0	0	0	0	0	0	0	0	0	0	0	0	0	0	0	0	0	0	0	0	0	0	0	0	0	0	0	0	0	0	0
X3_sc1.2_565089_572943_+_1-7855	X3_sc1.2_565089_572943_+_1-7855	7855	1533	2020	2094	2208	0.5	X3_sc1.94_1_1752_-/1-1752	1752	569	356	282	545	36.4	10673	0	6141	7325	167	74	241	158	92	250	491	62	60	122	100	68	168	128	51	179	120	66	186	655	29	5	34	21	5	26	60	8	6	14	9
X3_sc1.2_565089_572943_+_1-7855	X3_sc1.2_565089_572943_+_1-7855	7855	1533	2020	2094	2208	0.5	X3_sc1.43_188126_188520_+/1-395	395	130	77	80	108	39.7	10673	0	7517	7803	35	17	52	32	13	45	97	8	17	25	16	14	30	14	13	27	38	12	50	132	1	0	1	8	0	8	9	3	0	3	2
X3_sc1.2_565089_572943_+_1-7855	X3_sc1.2_565089_572943_+_1-7855	7855	1533	2020	2094	2208	0.5	X3_sc1.46_98919_100154_+/1-1236	1236	394	192	158	492	28.3	10673	0	6699	7613	92	36	128	137	46	183	311	30	45	75	76	92	168	100	34	134	109	37	146	523	19	1	20	20	1	21	41	9	2	11	0
X3_sc1.2_565089_572943_+_1-7855	X3_sc1.2_565089_572943_+_1-7855	7855	1533	2020	2094	2208	0.5	X3_sc1.71_8149_9368_+/1-1220	1220	357	240	189	434	35.2	10673	0	6699	7591	83	44	127	120	57	177	304	47	53	100	69	87	156	83	41	124	102	42	144	524	14	2	16	17	2	19	35	11	3	14	0
X3_sc1.2_565089_572943_+_1-7855	X3_sc1.2_565089_572943_+_1-7855	7855	1533	2020	2094	2208	0.5	X3_sc1.11_675285_676521_+/1-1237	1237	317	270	236	414	40.9	10673	0	6699	7600	71	58	129	106	63	169	298	44	66	110	69	79	148	85	41	126	88	50	138	522	12	1	13	12	4	16	29	12	4	16	2
X3_sc1.2_565089_572943_+_1-7855	X3_sc1.2_565089_572943_+_1-7855	7855	1533	2020	2094	2208	0.5	X3_sc1.28_460488_461176_-/1-689	689	183	145	132	229	40.2	10673	0	7288	7812	38	26	64	60	29	89	153	24	30	54	31	35	66	35	32	67	32	30	62	249	7	1	8	6	1	7	15	3	0	3	1
X3_sc1.2_565089_572943_+_1-7855	X3_sc1.2_565089_572943_+_1-7855	7855	1533	2020	2094	2208	0.5	X3_sc1.28_462539_471283_-/1-8745	8745	2389	1718	1751	2887	39.7	10673	0	58	6670	607	321	928	651	448	1099	2027	360	360	720	535	472	1007	654	427	1081	552	277	829	3637	59	14	73	94	23	117	190	30	10	40	21
X3_sc1.2_565089_572943_+_1-7855	X3_sc1.2_565089_572943_+_1-7855	7855	1533	2020	2094	2208	0.5	X3_sc1.43_190566_192514_+/1-1949	1949	532	367	348	702	36.7	10673	0	6318	7849	115	70	185	165	66	231	416	79	79	158	102	118	220	119	48	167	100	58	158	703	18	3	21	15	5	20	41	5	0	5	3
X3_sc1.2_565089_572943_+_1-7855	X3_sc1.2_565089_572943_+_1-7855	7855	1533	2020	2094	2208	0.5	X3_sc1.3_1158907_1163877_-/1-4971	4971	954	1236	1295	1486	50.9	10673	0	3804	7714	205	216	421	306	267	573	994	296	259	555	195	234	429	355	256	611	198	203	401	1996	9	13	22	13	13	26	48	18	17	35	10
X3_sc1.2_565089_572943_+_1-7855	X3_sc1.2_565089_572943_+_1-7855	7855	1533	2020	2094	2208	0.5	X3_sc1.46_125927_126617_-/1-691	691	210	121	106	254	32.9	10673	0	7287	7807	41	20	61	60	25	85	146	23	26	49	37	45	82	39	25	64	37	19	56	251	10	2	12	9	1	10	22	3	0	3	1
X3_sc1.2_565089_572943_+_1-7855	X3_sc1.2_565089_572943_+_1-7855	7855	1533	2020	2094	2208	0.5	X3_sc1.20_169897_170585_-/1-689	689	184	136	131	238	38.8	10673	0	7288	7815	36	25	61	64	31	95	156	23	31	54	34	38	72	36	29	65	31	27	58	249	8	2	10	6	0	6	16	2	0	2	1
X3_sc1.2_565089_572943_+_1-7855	X3_sc1.2_565089_572943_+_1-7855	7855	1533	2020	2094	2208	0.5	X3_sc1.40_4211_11801_+/1-7591	7591	2141	1415	1371	2664	36.7	10673	0	1766	7801	467	221	688	520	328	848	1536	286	258	544	483	407	890	564	337	901	453	209	662	2997	37	10	47	86	11	97	144	16	6	22	12
X3_sc1.2_565089_572943_+_1-7855	X3_sc1.2_565089_572943_+_1-7855	7855	1533	2020	2094	2208	0.5	X3_sc1.28_434101_435095_+/1-995	995	282	172	200	341	37.4	10673	0	6918	7624	68	53	121	100	41	141	262	39	55	94	58	56	114	54	31	85	69	24	93	386	14	2	16	11	2	13	29	4	1	5	0
X3_sc1.2_565089_572943_+_1-7855	X3_sc1.2_565089_572943_+_1-7855	7855	1533	2020	2094	2208	0.5	X3_sc1.16_959983_960671_+/1-689	689	191	127	124	247	36.4	10673	0	7288	7808	39	22	61	62	26	88	149	21	32	53	34	42	76	38	29	67	30	23	53	249	9	1	10	8	1	9	19	3	1	4	1
X3_sc1.2_565089_572943_+_1-7855	X3_sc1.2_565089_572943_+_1-7855	7855	1533	2020	2094	2208	0.5	X3_sc1.40_11490_13131_+/1-1642	1642	559	311	276	496	35.7	10673	0	6294	7399	166	69	235	146	77	223	458	48	55	103	86	67	153	86	49	135	119	56	175	566	27	2	29	24	6	30	59	8	3	11	5
X3_sc1.2_565089_572943_+_1-7855	X3_sc1.2_565089_572943_+_1-7855	7855	1533	2020	2094	2208	0.5	X3_sc1.46_123986_125934_-/1-1949	1949	582	332	298	737	32.3	10673	0	6317	7847	123	63	186	174	60	234	420	70	65	135	107	121	228	128	42	170	113	53	166	699	18	2	20	18	3	21	41	4	2	6	2
X3_sc1.2_565089_572943_+_1-7855	X3_sc1.2_565089_572943_+_1-7855	7855	1533	2020	2094	2208	0.5	X3_sc1.28_431896_433837_+/1-1942	1942	558	366	317	701	35.2	10673	0	6316	7829	116	65	181	163	65	228	409	80	69	149	106	117	223	118	44	162	109	58	167	701	17	3	20	12	2	14	34	4	2	6	2
X3_sc1.2_565089_572943_+_1-7855	X3_sc1.2_565089_572943_+_1-7855	7855	1533	2020	2094	2208	0.5	X3_sc1.2_572321_574300_+/1-1980	1980	492	602	485	401	54.9	10673	0	5951	7301	146	131	277	101	158	259	536	105	103	208	84	51	135	96	86	182	112	101	213	738	7	8	15	10	11	21	36	15	12	27	12
X3_sc1.2_565089_572943_+_1-7855	X3_sc1.2_565089_572943_+_1-7855	7855	1533	2020	2094	2208	0.5	X3_sc1.46_126636_127876_-/1-1241	1241	359	232	197	453	34.6	10673	0	6697	7615	87	48	135	124	55	179	314	39	54	93	67	84	151	90	43	133	100	44	144	521	15	2	17	19	2	21	38	10	3	13	0
X3_sc1.2_565089_572943_+_1-7855	X3_sc1.2_565089_572943_+_1-7855	7855	1533	2020	2094	2208	0.5	X3_sc1.90_10_1163_-/1-1154	1154	358	162	140	494	26.2	10673	0	6858	7715	94	35	129	102	27	129	258	41	26	67	70	98	168	87	24	111	70	26	96	442	8	1	9	15	1	16	25	3	0	3	2
X3_sc1.2_565089_572943_+_1-7855	X3_sc1.2_565089_572943_+_1-7855	7855	1533	2020	2094	2208	0.5	X3_sc1.56_5831_7052_+/1-1222	1222	413	169	134	506	24.8	10673	0	6699	7603	99	33	132	142	43	185	317	27	40	67	82	102	184	102	28	130	113	27	140	521	20	1	21	21	1	22	43	9	2	11	0
X3_sc1.2_565089_572943_+_1-7855	X3_sc1.2_565089_572943_+_1-7855	7855	1533	2020	2094	2208	0.5	X3_sc1.10_16586_18530_-/1-1945	1945	571	342	307	725	33.4	10673	0	6318	7847	122	64	186	171	61	232	418	72	64	136	105	120	225	127	45	172	115	55	170	703	19	2	21	16	2	18	39	5	2	7	2
X3_sc1.2_565089_572943_+_1-7855	X3_sc1.2_565089_572943_+_1-7855	7855	1533	2020	2094	2208	0.5	X3_sc1.71_1_2389_+/1-2389	2389	647	452	400	890	35.7	10673	0	6104	8041	133	78	211	194	80	274	485	89	83	172	106	122	228	157	60	217	129	68	197	814	28	1	29	17	2	19	48	7	2	9	7
X3_sc1.2_565089_572943_+_1-7855	X3_sc1.2_565089_572943_+_1-7855	7855	1533	2020	2094	2208	0.5	X3_sc1.28_457299_458486_-/1-1188	1188	306	224	277	381	42.2	10673	0	6721	7554	70	70	140	102	63	165	305	45	69	114	62	63	125	80	44	124	74	37	111	474	16	2	18	13	3	16	34	6	2	8	1
X3_sc1.2_565089_572943_+_1-7855	X3_sc1.2_565089_572943_+_1-7855	7855	1533	2020	2094	2208	0.5	X3_sc1.16_958728_959957_+/1-1230	1230	320	240	230	440	38.2	10673	0	6699	7597	74	56	130	116	56	172	302	40	63	103	65	85	150	89	45	134	91	44	135	522	11	0	11	13	3	16	27	10	2	12	2
X3_sc1.2_565089_572943_+_1-7855	X3_sc1.2_565089_572943_+_1-7855	7855	1533	2020	2094	2208	0.5	X3_sc1.61_1_2172_-/1-2172	2172	658	388	394	732	36	10673	0	5686	7315	195	77	272	179	104	283	555	119	73	192	168	130	298	226	116	342	169	70	239	1071	19	7	26	33	5	38	64	6	3	9	4
X3_sc1.2_565089_572943_+_1-7855	X3_sc1.2_565089_572943_+_1-7855	7855	1533	2020	2094	2208	0.5	X3_sc1.14_450790_451616_+/1-827	827	188	183	203	253	46.7	10673	0	7150	7766	41	46	87	72	34	106	193	36	51	87	34	40	74	39	32	71	41	28	69	301	7	3	10	1	4	5	15	4	2	6	0
X3_sc1.2_565089_572943_+_1-7855	X3_sc1.2_565089_572943_+_1-7855	7855	1533	2020	2094	2208	0.5	X3_sc1.9_84980_86216_-/1-1237	1237	373	228	179	457	32.9	10673	0	6699	7616	86	46	132	127	55	182	314	38	47	85	74	85	159	91	36	127	107	44	151	522	15	1	16	19	2	21	37	11	4	15	0
X3_sc1.2_565089_572943_+_1-7855	X3_sc1.2_565089_572943_+_1-7855	7855	1533	2020	2094	2208	0.5	X3_sc1.1_941100_941788_+/1-689	689	214	109	101	265	30.5	10673	0	7288	7815	42	21	63	69	25	94	157	19	26	45	39	42	81	41	23	64	36	22	58	248	11	2	13	9	1	10	23	1	0	1	1
X3_sc1.2_565089_572943_+_1-7855	X3_sc1.2_565089_572943_+_1-7855	7855	1533	2020	2094	2208	0.5	X3_sc1.46_90299_97478_+/1-7180	7180	2308	1018	1027	2827	28.5	10673	0	1770	7426	542	173	715	599	255	854	1569	225	214	439	572	466	1038	624	247	871	496	148	644	2992	60	5	65	115	3	118	183	16	0	16	16
X3_sc1.2_565089_572943_+_1-7855	X3_sc1.2_565089_572943_+_1-7855	7855	1533	2020	2094	2208	0.5	X3_sc1.11_712736_713954_-/1-1219	1219	358	227	187	447	34	10673	0	6699	7588	83	43	126	124	54	178	304	40	53	93	69	88	157	89	41	130	101	41	142	522	16	0	16	15	3	18	34	10	3	13	1
X3_sc1.2_565089_572943_+_1-7855	X3_sc1.2_565089_572943_+_1-7855	7855	1533	2020	2094	2208	0.5	X3_sc1.20_170611_171839_-/1-1229	1229	319	237	231	442	38.1	10673	0	6699	7599	73	57	130	119	56	175	305	43	64	107	67	88	155	86	43	129	90	41	131	522	13	0	13	11	2	13	26	10	3	13	0
X3_sc1.2_565089_572943_+_1-7855	X3_sc1.2_565089_572943_+_1-7855	7855	1533	2020	2094	2208	0.5	X3_sc1.51_58730_60151_+/1-1422	1422	428	231	268	495	35.1	10673	0	6517	7542	96	62	158	142	60	202	360	48	68	116	80	86	166	98	46	144	115	40	155	581	26	2	28	23	3	26	54	2	1	3	2
X3_sc1.2_565089_572943_+_1-7855	X3_sc1.2_565089_572943_+_1-7855	7855	1533	2020	2094	2208	0.5	X3_sc1.3_1124679_1126810_+/1-2132	2132	720	427	326	659	35.3	10673	0	5804	7285	207	83	290	188	103	291	581	73	65	138	129	84	213	154	64	218	162	88	250	819	31	4	35	28	4	32	67	9	4	13	10
X3_sc1.2_565089_572943_+_1-7855	X3_sc1.2_565089_572943_+_1-7855	7855	1533	2020	2094	2208	0.5	X3_sc1.1_935373_936741_+/1-1369	1369	432	175	249	513	31	10673	0	6708	7748	82	50	132	135	37	172	304	30	56	86	74	83	157	84	43	127	113	31	144	514	18	1	19	22	1	23	42	6	1	7	2
X3_sc1.2_565089_572943_+_1-7855	X3_sc1.2_565089_572943_+_1-7855	7855	1533	2020	2094	2208	0.5	X3_sc1.11_665807_675176_+/1-9370	9370	2570	1956	1841	3003	40.5	10673	0	61	7291	604	322	926	629	476	1105	2031	391	352	743	522	462	984	616	438	1054	556	286	842	3623	49	18	67	97	17	114	181	31	15	46	25
X3_sc1.2_565089_572943_+_1-7855	X3_sc1.2_565089_572943_+_1-7855	7855	1533	2020	2094	2208	0.5	X3_sc1.10_15100_16521_-/1-1422	1422	415	237	280	490	36.4	10673	0	6503	7519	97	75	172	145	55	200	372	53	71	124	89	81	170	90	39	129	107	44	151	574	22	4	26	20	5	25	51	5	1	6	0
X3_sc1.2_565089_572943_+_1-7855	X3_sc1.2_565089_572943_+_1-7855	7855	1533	2020	2094	2208	0.5	X3_sc1.28_429961_431196_+/1-1236	1236	346	242	206	442	36.2	10673	0	6699	7604	76	48	124	121	58	179	303	43	54	97	67	83	150	86	43	129	100	46	146	522	13	0	13	14	3	17	30	9	4	13	1
X3_sc1.2_565089_572943_+_1-7855	X3_sc1.2_565089_572943_+_1-7855	7855	1533	2020	2094	2208	0.5	X3_sc1.26_32416_32855_-/1-440	440	103	125	103	109	51.8	10673	0	7425	7476	5	9	14	6	8	14	28	1	2	3	3	2	5	1	0	1	1	3	4	13	0	2	2	1	4	5	7	2	2	4	0
X3_sc1.2_565089_572943_+_1-7855	X3_sc1.2_565089_572943_+_1-7855	7855	1533	2020	2094	2208	0.5	X3_sc1.54_25313_27265_-/1-1953	1953	581	341	303	728	33	10673	0	6317	7847	123	56	179	166	61	227	406	76	65	141	102	126	228	124	49	173	117	50	167	709	21	3	24	15	3	18	42	4	2	6	3
X3_sc1.2_565089_572943_+_1-7855	X3_sc1.2_565089_572943_+_1-7855	7855	1533	2020	2094	2208	0.5	X3_sc1.20_190261_191497_-/1-1237	1237	308	244	245	440	39.5	10673	0	6699	7607	73	63	136	118	53	171	307	48	66	114	63	87	150	81	47	128	87	41	128	520	11	1	12	14	7	21	33	10	4	14	0
X3_sc1.2_565089_572943_+_1-7855	X3_sc1.2_565089_572943_+_1-7855	7855	1533	2020	2094	2208	0.5	X3_sc1.49_112677_113864_-/1-1188	1188	346	206	235	401	37.1	10673	0	6723	7556	84	61	145	109	50	159	304	47	58	105	67	64	131	77	38	115	85	37	122	473	18	2	20	16	3	19	39	6	1	7	0
X3_sc1.2_565089_572943_+_1-7855	X3_sc1.2_565089_572943_+_1-7855	7855	1533	2020	2094	2208	0.5	X3_sc1.53_25737_35107_-/1-9371	9371	2759	1527	1651	3434	33.9	10673	0	66	7308	656	293	949	729	361	1090	2039	307	323	630	565	519	1084	700	392	1092	586	229	815	3621	76	7	83	126	16	142	225	24	7	31	21
X3_sc1.2_565089_572943_+_1-7855	X3_sc1.2_565089_572943_+_1-7855	7855	1533	2020	2094	2208	0.5	X3_sc1.8_1377165_1383476_-/1-6312	6312	1899	1063	999	2351	32.7	10673	0	3041	8119	391	146	537	429	244	673	1210	209	186	395	404	364	768	429	247	676	388	143	531	2370	34	9	43	76	7	83	126	17	2	19	8
X3_sc1.2_565089_572943_+_1-7855	X3_sc1.2_565089_572943_+_1-7855	7855	1533	2020	2094	2208	0.5	X3_sc1.54_27966_29207_-/1-1242	1242	353	237	203	449	35.4	10673	0	6698	7621	83	51	134	124	57	181	315	43	56	99	70	87	157	86	41	127	98	42	140	523	15	0	15	14	4	18	33	10	3	13	1
X3_sc1.2_565089_572943_+_1-7855	X3_sc1.2_565089_572943_+_1-7855	7855	1533	2020	2094	2208	0.5	X3_sc1.1_939757_940028_+/1-272	272	87	44	35	106	29	10673	0	7588	7796	34	12	46	25	13	38	84	11	7	18	18	27	45	22	8	30	17	9	26	119	2	0	2	6	0	6	8	0	0	0	0
X3_sc1.2_565089_572943_+_1-7855	X3_sc1.2_565089_572943_+_1-7855	7855	1533	2020	2094	2208	0.5	X3_sc1.10_20579_22565_-/1-1987	1987	677	403	304	603	35.6	10673	0	5951	7335	198	79	277	176	110	286	563	65	67	132	121	80	201	135	49	184	148	73	221	738	27	6	33	23	5	28	61	9	5	14	7
X3_sc1.2_565089_572943_+_1-7855	X3_sc1.2_565089_572943_+_1-7855	7855	1533	2020	2094	2208	0.5	X3_sc1.30_428508_429568_+/1-1061	1061	334	140	112	475	23.8	10673	0	6936	7711	82	26	108	94	24	118	226	35	21	56	66	92	158	88	16	104	64	25	89	407	12	0	12	13	0	13	25	2	0	2	1
X3_sc1.2_565089_572943_+_1-7855	X3_sc1.2_565089_572943_+_1-7855	7855	1533	2020	2094	2208	0.5	X3_sc1.14_452062_453495_+/1-1434	1434	269	363	436	366	55.7	10673	0	6482	7500	66	109	175	101	98	199	374	68	118	186	52	53	105	79	75	154	66	72	138	583	5	2	7	6	7	13	20	8	7	15	0
X3_sc1.2_565089_572943_+_1-7855	X3_sc1.2_565089_572943_+_1-7855	7855	1533	2020	2094	2208	0.5	X3_sc1.51_56722_58668_+/1-1947	1947	580	344	299	724	33	10673	0	6318	7839	120	64	184	168	60	228	412	74	59	133	110	122	232	123	40	163	118	53	171	699	18	2	20	17	3	20	40	3	2	5	3
[truncated: 17 more columns]
