# Supplementary material for: In silico reversal of repeat-induced point mutation (RIP) identifies the origins of repeat families and uncovers obscured duplicated genes
Source: BMC Genomics. 2010 Nov 24;11:655. doi: 10.1186/1471-2164-11-655 (PMC3017866; doi:10.1186/1471-2164-11-655)
Supplement: Additional file 6 — List of predicted functional RecQ helicases in the S. nodorum genome. [file 1471-2164-11-655-S6.ZIP › highestgc/x48_aln_2009_9_24_11_23_57_ripalign.txt]

Repeat class	Model	Model length	Model A Count	Model C Count	Model G Count	Model T Count	Model GC	Sequence	Seq Length	Seq A Count	Seq C Count	Seq G Count	Seq T Count	Seq GC	Alignment Length	Gaps(Model)	Gaps(Seq)	Mismatches	G->A	A->G	G<->A	C->T	T->C	C<->T	Transitions	G->C	C->G	G<->C	T->A	A->T	T<->A	G->T	T->G	G<->T	C->A	A->C	C<->A	Transversions	CA->TA	TA->CA	CA<->TA	TG->TA	TA->TG	TG<->TA	(CA<->TA)+(TG<->TA)	CC->TC	TC->CC	CC<->TC	GG->GA
X48_sc1.16_451_719_+_1-269	X48_sc1.16_451_719_+_1-269	269	78	62	47	82	0.4	X48_sc1.78_5651_5904_+/1-254	254	79	52	36	87	34.6	275	0	18	58	7	2	9	11	4	15	24	0	1	1	2	4	6	2	1	3	2	1	3	13	6	0	6	3	0	3	9	2	0	2	1
X48_sc1.16_451_719_+_1-269	X48_sc1.16_451_719_+_1-269	269	78	62	47	82	0.4	X48_sc1.19_4498_4751_+/1-254	254	83	46	33	92	31.1	275	0	18	72	10	2	12	19	6	25	37	0	1	1	3	4	7	2	1	3	2	1	3	14	10	0	10	5	1	6	16	4	1	5	1
X48_sc1.16_451_719_+_1-269	X48_sc1.16_451_719_+_1-269	269	78	62	47	82	0.4	X48_sc1.7_4727_4991_+/1-265	265	85	55	38	87	35.1	275	0	4	19	8	0	8	7	0	7	15	0	0	0	0	0	0	0	0	0	0	0	0	0	6	0	6	6	0	6	12	1	0	1	1
X48_sc1.16_451_719_+_1-269	X48_sc1.16_451_719_+_1-269	269	78	62	47	82	0.4	X48_sc1.34_6693_6947_+/1-255	255	80	55	36	84	35.7	275	0	17	57	8	2	10	9	5	14	24	0	1	1	2	4	6	2	1	3	2	1	3	13	5	0	5	5	1	6	11	2	1	3	0
X48_sc1.16_451_719_+_1-269	X48_sc1.16_451_719_+_1-269	269	78	62	47	82	0.4	X48_sc1.16_451_719_+/1-269	269	78	62	47	82	40.5	275	0	0	0	0	0	0	0	0	0	0	0	0	0	0	0	0	0	0	0	0	0	0	0	0	0	0	0	0	0	0	0	0	0	0
X48_sc1.16_451_719_+_1-269	X48_sc1.16_451_719_+_1-269	269	78	62	47	82	0.4	X48_sc1.17_956194_956447_-/1-254	254	81	51	34	88	33.5	275	0	18	61	9	2	11	12	4	16	27	0	1	1	2	4	6	2	1	3	2	1	3	13	7	0	7	6	0	6	13	1	0	1	0
X48_sc1.16_451_719_+_1-269	X48_sc1.16_451_719_+_1-269	269	78	62	47	82	0.4	X48_sc1.34_8579_8843_+/1-265	265	82	51	41	91	34.7	275	0	4	35	7	2	9	15	4	19	28	0	0	0	1	2	3	0	0	0	0	0	0	3	10	0	10	5	0	5	15	5	0	5	0
X48_sc1.16_451_719_+_1-269	X48_sc1.16_451_719_+_1-269	269	78	62	47	82	0.4	X48_sc1.5_1338_1602_+/1-265	265	80	53	43	89	36.2	275	0	4	35	6	1	7	12	5	17	24	0	2	2	1	4	5	0	0	0	0	0	0	7	9	0	9	5	0	5	14	1	1	2	0
X48_sc1.16_451_719_+_1-269	X48_sc1.16_451_719_+_1-269	269	78	62	47	82	0.4	X48_sc1.40_305755_306019_-/1-265	265	76	61	47	81	40.8	275	0	4	6	0	1	1	1	0	1	2	0	0	0	0	0	0	0	0	0	0	0	0	0	1	0	1	0	1	1	2	0	0	0	0
X48_sc1.16_451_719_+_1-269	X48_sc1.16_451_719_+_1-269	269	78	62	47	82	0.4	X48_sc1.19_3627_3882_+/1-256	256	79	51	36	90	34	275	0	16	61	7	2	9	14	5	19	28	1	1	2	2	4	6	2	1	3	2	1	3	14	9	1	10	4	1	5	15	3	0	3	0
X48_sc1.16_451_719_+_1-269	X48_sc1.16_451_719_+_1-269	269	78	62	47	82	0.4	X48_sc1.45_7226_7431_+/1-206	206	66	36	30	74	32	275	0	64	83	5	0	5	12	0	12	17	0	0	0	0	1	1	0	0	0	0	0	0	1	8	0	8	4	0	4	12	3	0	3	0
X48_sc1.16_451_719_+_1-269	X48_sc1.16_451_719_+_1-269	269	78	62	47	82	0.4	X48_sc1.47_10189_10443_+/1-255	255	74	63	42	76	41.2	275	0	17	55	5	5	10	4	8	12	22	0	1	1	2	4	6	2	1	3	2	1	3	13	1	1	2	1	3	4	6	0	1	1	0
X48_sc1.16_451_719_+_1-269	X48_sc1.16_451_719_+_1-269	269	78	62	47	82	0.4	X48_sc1.33_15137_15361_+/1-225	225	73	42	26	84	30.2	275	0	44	107	13	1	14	18	6	24	38	1	3	4	5	10	15	2	1	3	1	2	3	25	10	0	10	6	0	6	16	3	0	3	0
X48_sc1.16_451_719_+_1-269	X48_sc1.16_451_719_+_1-269	269	78	62	47	82	0.4	X48_sc1.20_726222_726486_-/1-265	265	79	58	44	84	38.5	275	0	4	14	3	1	4	5	1	6	10	0	0	0	0	0	0	0	0	0	0	0	0	0	3	0	3	3	1	4	7	0	1	1	0
X48_sc1.16_451_719_+_1-269	X48_sc1.16_451_719_+_1-269	269	78	62	47	82	0.4	X48_sc1.30_7069_7322_+/1-254	254	81	44	32	97	29.9	275	0	18	100	15	4	19	21	8	29	48	0	3	3	5	11	16	4	3	7	3	2	5	31	12	0	12	5	0	5	17	4	0	4	1
X48_sc1.16_451_719_+_1-269	X48_sc1.16_451_719_+_1-269	269	78	62	47	82	0.4	X48_sc1.3_8644_8897_+/1-254	254	84	49	31	90	31.5	275	0	18	66	11	1	12	15	5	20	32	0	1	1	2	4	6	2	1	3	2	1	3	13	9	0	9	6	0	6	15	3	0	3	0
X48_sc1.16_451_719_+_1-269	X48_sc1.16_451_719_+_1-269	269	78	62	47	82	0.4	X48_sc1.35_350306_350570_-/1-265	265	86	47	38	94	32.1	275	0	4	44	12	1	13	16	3	19	32	0	3	3	1	3	4	0	0	0	0	1	1	8	11	0	11	9	0	9	20	1	1	2	1
X48_sc1.16_451_719_+_1-269	X48_sc1.16_451_719_+_1-269	269	78	62	47	82	0.4	X48_sc1.24_544364_544628_-/1-265	265	85	58	39	83	36.6	275	0	4	20	8	1	9	5	1	6	15	0	0	0	1	0	1	0	0	0	0	0	0	1	4	0	4	8	1	9	13	0	1	1	0
X48_sc1.16_451_719_+_1-269	X48_sc1.16_451_719_+_1-269	269	78	62	47	82	0.4	X48_sc1.33_10947_11200_+/1-254	254	81	51	34	88	33.5	275	0	18	61	8	1	9	13	5	18	27	0	1	1	2	4	6	2	1	3	2	1	3	13	8	1	9	5	0	5	14	3	0	3	0
X48_sc1.16_451_719_+_1-269	X48_sc1.16_451_719_+_1-269	269	78	62	47	82	0.4	X48_sc1.49_15947_16213_+/1-267	267	92	52	32	91	31.5	275	0	4	34	15	1	16	11	0	11	27	0	0	0	0	1	1	0	0	0	0	0	0	1	8	0	8	10	0	10	18	2	0	2	2
X48_sc1.16_451_719_+_1-269	X48_sc1.16_451_719_+_1-269	269	78	62	47	82	0.4	X48_sc1.13_3749_4002_+/1-254	254	78	51	34	91	33.5	275	0	18	86	12	3	15	13	7	20	35	0	3	3	4	11	15	4	3	7	3	2	5	30	8	0	8	5	0	5	13	1	0	1	0
X48_sc1.16_451_719_+_1-269	X48_sc1.16_451_719_+_1-269	269	78	62	47	82	0.4	X48_sc1.8_10611_10875_+/1-265	265	83	53	40	89	35.1	275	0	4	21	6	0	6	10	1	11	17	0	0	0	0	0	0	0	0	0	0	0	0	0	7	0	7	5	0	5	12	2	1	3	0
[truncated: 17 more columns]
