# Supplementary material for: In silico reversal of repeat-induced point mutation (RIP) identifies the origins of repeat families and uncovers obscured duplicated genes
Source: BMC Genomics. 2010 Nov 24;11:655. doi: 10.1186/1471-2164-11-655 (PMC3017866; doi:10.1186/1471-2164-11-655)
Supplement: Additional file 6 — List of predicted functional RecQ helicases in the S. nodorum genome. [file 1471-2164-11-655-S6.ZIP › highestgc/x96_aln_2009_9_24_11_23_59_ripalign.txt]

Repeat class	Model	Model length	Model A Count	Model C Count	Model G Count	Model T Count	Model GC	Sequence	Seq Length	Seq A Count	Seq C Count	Seq G Count	Seq T Count	Seq GC	Alignment Length	Gaps(Model)	Gaps(Seq)	Mismatches	G->A	A->G	G<->A	C->T	T->C	C<->T	Transitions	G->C	C->G	G<->C	T->A	A->T	T<->A	G->T	T->G	G<->T	C->A	A->C	C<->A	Transversions	CA->TA	TA->CA	CA<->TA	TG->TA	TA->TG	TG<->TA	(CA<->TA)+(TG<->TA)	CC->TC	TC->CC	CC<->TC	GG->GA
X96_sc1.20_1755_2065_+_1-311	X96_sc1.20_1755_2065_+_1-311	311	84	60	37	130	0.3	X96_sc1.20_1755_2065_+/1-311	311	84	60	37	130	31.2	319	0	0	0	0	0	0	0	0	0	0	0	0	0	0	0	0	0	0	0	0	0	0	0	0	0	0	0	0	0	0	0	0	0	0
X96_sc1.20_1755_2065_+_1-311	X96_sc1.20_1755_2065_+_1-311	311	84	60	37	130	0.3	X96_sc1.39_3821_4126_-/1-306	306	94	45	25	142	22.9	319	0	5	56	15	4	19	21	8	29	48	0	0	0	0	1	1	0	1	1	1	0	1	3	1	1	2	6	1	7	9	0	0	0	0
X96_sc1.20_1755_2065_+_1-311	X96_sc1.20_1755_2065_+_1-311	311	84	60	37	130	0.3	X96_sc1.56_30607_30914_-/1-308	308	86	61	31	130	29.9	319	0	3	45	7	4	11	12	13	25	36	0	0	0	1	1	2	2	0	2	1	1	2	6	1	4	5	4	4	8	13	0	3	3	0
X96_sc1.20_1755_2065_+_1-311	X96_sc1.20_1755_2065_+_1-311	311	84	60	37	130	0.3	X96_sc1.49_89759_90066_-/1-308	308	88	57	30	133	28.2	319	0	3	33	9	3	12	10	7	17	29	0	0	0	0	1	1	0	0	0	0	0	0	1	1	1	2	4	2	6	8	1	0	1	0
X96_sc1.20_1755_2065_+_1-311	X96_sc1.20_1755_2065_+_1-311	311	84	60	37	130	0.3	X96_sc1.49_124262_124569_-/1-308	308	90	59	28	131	28.2	319	0	3	37	11	3	14	10	9	19	33	0	0	0	0	1	1	0	0	0	0	0	0	1	2	4	6	7	3	10	16	0	1	1	0
X96_sc1.20_1755_2065_+_1-311	X96_sc1.20_1755_2065_+_1-311	311	84	60	37	130	0.3	X96_sc1.43_14245_14552_+/1-308	308	88	55	30	135	27.6	319	0	3	44	10	5	15	13	8	21	36	0	0	0	1	1	2	1	0	1	1	1	2	5	2	3	5	5	5	10	15	0	1	1	0
X96_sc1.20_1755_2065_+_1-311	X96_sc1.20_1755_2065_+_1-311	311	84	60	37	130	0.3	X96_sc1.45_10755_11062_-/1-308	308	87	55	30	136	27.6	319	0	3	41	6	2	8	15	9	24	32	1	0	1	1	1	2	1	0	1	1	1	2	6	0	2	2	2	0	2	4	1	0	1	0
X96_sc1.20_1755_2065_+_1-311	X96_sc1.20_1755_2065_+_1-311	311	84	60	37	130	0.3	X96_sc1.20_209734_210043_+/1-310	310	92	56	27	135	26.8	319	0	3	41	10	3	13	11	5	16	29	1	0	1	2	1	3	1	0	1	1	1	2	7	1	0	1	6	3	9	10	0	0	0	0
X96_sc1.20_1755_2065_+_1-311	X96_sc1.20_1755_2065_+_1-311	311	84	60	37	130	0.3	X96_sc1.2_964_1271_+/1-308	308	90	53	28	137	26.3	319	0	3	39	11	3	14	14	7	21	35	0	0	0	0	1	1	0	0	0	0	0	0	1	2	2	4	6	2	8	12	0	0	0	0
X96_sc1.20_1755_2065_+_1-311	X96_sc1.20_1755_2065_+_1-311	311	84	60	37	130	0.3	X96_sc1.57_27559_27866_+/1-308	308	92	49	26	141	24.4	319	0	3	37	13	3	16	14	3	17	33	0	0	0	0	1	1	0	0	0	0	0	0	1	1	0	1	7	3	10	11	0	0	0	0
X96_sc1.20_1755_2065_+_1-311	X96_sc1.20_1755_2065_+_1-311	311	84	60	37	130	0.3	X96_sc1.58_3491_3803_-/1-313	313	87	62	32	132	30	319	0	3	32	7	4	11	6	5	11	22	0	0	0	0	1	1	1	0	1	0	0	0	2	0	2	2	4	4	8	10	1	0	1	0
X96_sc1.20_1755_2065_+_1-311	X96_sc1.20_1755_2065_+_1-311	311	84	60	37	130	0.3	X96_sc1.57_9844_10151_+/1-308	308	91	57	27	133	27.3	319	0	3	40	12	3	15	12	9	21	36	0	0	0	0	1	1	0	0	0	0	0	0	1	1	4	5	6	2	8	13	2	0	2	0
X96_sc1.20_1755_2065_+_1-311	X96_sc1.20_1755_2065_+_1-311	311	84	60	37	130	0.3	X96_sc1.22_14716_15023_+/1-308	308	86	58	32	132	29.2	319	0	3	39	9	6	15	9	7	16	31	0	0	0	1	1	2	1	0	1	1	1	2	5	1	1	2	5	4	9	11	1	1	2	0
X96_sc1.20_1755_2065_+_1-311	X96_sc1.20_1755_2065_+_1-311	311	84	60	37	130	0.3	X96_sc1.28_445196_445504_-/1-309	309	89	53	28	139	26.2	319	0	3	50	10	4	14	17	9	26	40	1	0	1	1	2	3	1	0	1	1	0	1	6	2	1	3	5	3	8	11	0	1	1	0
[truncated: 17 more columns]
