# Supplementary material for: In silico reversal of repeat-induced point mutation (RIP) identifies the origins of repeat families and uncovers obscured duplicated genes
Source: BMC Genomics. 2010 Nov 24;11:655. doi: 10.1186/1471-2164-11-655 (PMC3017866; doi:10.1186/1471-2164-11-655)
Supplement: Additional file 6 — List of predicted functional RecQ helicases in the S. nodorum genome. [file 1471-2164-11-655-S6.ZIP › highestgc/y1_aln_2009_9_24_11_24_00_ripalign.txt]

Repeat class	Model	Model length	Model A Count	Model C Count	Model G Count	Model T Count	Model GC	Sequence	Seq Length	Seq A Count	Seq C Count	Seq G Count	Seq T Count	Seq GC	Alignment Length	Gaps(Model)	Gaps(Seq)	Mismatches	G->A	A->G	G<->A	C->T	T->C	C<->T	Transitions	G->C	C->G	G<->C	T->A	A->T	T<->A	G->T	T->G	G<->T	C->A	A->C	C<->A	Transversions	CA->TA	TA->CA	CA<->TA	TG->TA	TA->TG	TG<->TA	(CA<->TA)+(TG<->TA)	CC->TC	TC->CC	CC<->TC	GG->GA
Y1_sc1.5_1543229_1552599_-_1-9371	Y1_sc1.5_1543229_1552599_-_1-9371	9371	2584	2385	1727	2675	0.4	Y1_sc1.5_1508874_1517319_-/1-8446	8446	2355	2141	1627	2323	44.6	9938	0	1004	1559	47	32	79	66	58	124	203	39	31	70	32	36	68	37	22	59	32	44	76	273	6	0	6	5	5	10	16	5	4	9	4
Y1_sc1.5_1543229_1552599_-_1-9371	Y1_sc1.5_1543229_1552599_-_1-9371	9371	2584	2385	1727	2675	0.4	Y1_sc1.60_10963_18561_-/1-7599	7599	2293	1543	1186	2577	35.9	9938	0	1862	3119	340	27	367	546	36	582	949	18	16	34	39	44	83	27	15	42	39	20	59	218	287	1	288	165	6	171	459	69	4	73	20
Y1_sc1.5_1543229_1552599_-_1-9371	Y1_sc1.5_1543229_1552599_-_1-9371	9371	2584	2385	1727	2675	0.4	Y1_sc1.60_17845_20941_-/1-3097	3097	1061	540	402	1094	30.4	9938	0	6326	6791	83	13	96	148	32	180	276	22	6	28	21	29	50	22	5	27	17	15	32	137	62	0	62	34	4	38	100	14	0	14	5
Y1_sc1.5_1543229_1552599_-_1-9371	Y1_sc1.5_1543229_1552599_-_1-9371	9371	2584	2385	1727	2675	0.4	Y1_sc1.43_217729_217964_-/1-236	236	96	26	54	60	33.9	9938	0	9136	9200	2	27	29	1	9	10	39	1	1	2	7	8	15	3	0	3	2	2	4	24	0	1	1	0	0	0	1	0	0	0	0
Y1_sc1.5_1543229_1552599_-_1-9371	Y1_sc1.5_1543229_1552599_-_1-9371	9371	2584	2385	1727	2675	0.4	Y1_sc1.5_1467128_1468039_-/1-912	912	208	233	56	415	31.7	9938	0	8523	8716	5	6	11	41	15	56	67	1	2	3	17	19	36	3	3	6	7	10	17	62	13	0	13	4	5	9	22	3	3	6	0
Y1_sc1.5_1543229_1552599_-_1-9371	Y1_sc1.5_1543229_1552599_-_1-9371	9371	2584	2385	1727	2675	0.4	Y1_sc1.38_296827_297055_+/1-229	229	103	22	47	57	30.1	9938	0	9143	9195	3	20	23	2	7	9	32	0	1	1	6	5	11	3	1	4	1	2	3	19	0	1	1	0	1	1	2	0	0	0	0
Y1_sc1.5_1543229_1552599_-_1-9371	Y1_sc1.5_1543229_1552599_-_1-9371	9371	2584	2385	1727	2675	0.4	Y1_sc1.5_1426677_1436036_-/1-9360	9360	2571	2397	1678	2714	43.5	9938	0	160	2143	113	110	223	236	236	472	695	111	100	211	186	181	367	128	94	222	166	173	339	1139	15	9	24	9	13	22	46	12	14	26	7
Y1_sc1.5_1543229_1552599_-_1-9371	Y1_sc1.5_1543229_1552599_-_1-9371	9371	2584	2385	1727	2675	0.4	Y1_sc1.62_10880_11115_-/1-236	236	99	26	51	60	32.6	9938	0	9136	9197	2	24	26	1	9	10	36	1	1	2	7	8	15	3	0	3	2	2	4	24	0	3	3	0	1	1	4	0	0	0	0
Y1_sc1.5_1543229_1552599_-_1-9371	Y1_sc1.5_1543229_1552599_-_1-9371	9371	2584	2385	1727	2675	0.4	Y1_sc1.5_1321989_1328710_-/1-6722	6722	1696	1855	1309	1862	47.1	9938	0	2749	3223	22	30	52	48	51	99	151	18	20	38	39	29	68	24	20	44	34	39	73	223	0	2	2	3	6	9	11	6	6	12	2
Y1_sc1.5_1543229_1552599_-_1-9371	Y1_sc1.5_1543229_1552599_-_1-9371	9371	2584	2385	1727	2675	0.4	Y1_sc1.5_1495608_1500970_-/1-5363	5363	1333	1496	1043	1491	47.3	9938	0	4055	4324	14	15	29	26	32	58	87	14	19	33	22	13	35	15	11	26	20	21	41	135	0	0	0	1	0	1	1	1	3	4	1
Y1_sc1.5_1543229_1552599_-_1-9371	Y1_sc1.5_1543229_1552599_-_1-9371	9371	2584	2385	1727	2675	0.4	Y1_sc1.7_1443422_1443662_+/1-241	241	105	25	49	62	30.7	9938	0	9131	9198	3	22	25	2	10	12	37	0	1	1	8	11	19	4	1	5	2	2	4	29	0	2	2	0	3	3	5	0	0	0	0
Y1_sc1.5_1543229_1552599_-_1-9371	Y1_sc1.5_1543229_1552599_-_1-9371	9371	2584	2385	1727	2675	0.4	Y1_sc1.4_145_613_+/1-469	469	190	53	64	162	24.9	9938	0	8914	9118	18	30	48	8	20	28	76	1	1	2	23	47	70	13	5	18	11	15	26	116	0	1	1	0	0	0	1	0	0	0	0
Y1_sc1.5_1543229_1552599_-_1-9371	Y1_sc1.5_1543229_1552599_-_1-9371	9371	2584	2385	1727	2675	0.4	Y1_sc1.87_2064_2902_+/1-839	839	185	244	56	354	35.8	9938	0	8604	8785	2	8	10	20	19	39	49	1	2	3	17	17	34	3	3	6	7	10	17	60	0	2	2	2	6	8	10	2	3	5	0
Y1_sc1.5_1543229_1552599_-_1-9371	Y1_sc1.5_1543229_1552599_-_1-9371	9371	2584	2385	1727	2675	0.4	Y1_sc1.5_1300369_1300597_-/1-229	229	96	25	53	55	34.1	9938	0	9147	9216	3	26	29	1	9	10	39	1	1	2	8	8	16	1	0	1	3	3	6	25	0	2	2	0	0	0	2	0	0	0	0
Y1_sc1.5_1543229_1552599_-_1-9371	Y1_sc1.5_1543229_1552599_-_1-9371	9371	2584	2385	1727	2675	0.4	Y1_sc1.5_1399753_1402719_-/1-2967	2967	723	842	507	895	45.5	9938	0	6497	6879	16	23	39	37	45	82	121	12	16	28	31	25	56	18	14	32	25	27	52	168	0	2	2	3	6	9	11	3	6	9	1
Y1_sc1.5_1543229_1552599_-_1-9371	Y1_sc1.5_1543229_1552599_-_1-9371	9371	2584	2385	1727	2675	0.4	Y1_sc1.5_1343991_1353385_-/1-9395	9395	2583	2397	1682	2733	43.4	9938	0	85	637	31	34	65	66	55	121	186	30	9	39	44	49	93	31	13	44	42	39	81	257	6	2	8	9	12	21	29	6	3	9	3
Y1_sc1.5_1543229_1552599_-_1-9371	Y1_sc1.5_1543229_1552599_-_1-9371	9371	2584	2385	1727	2675	0.4	Y1_sc1.5_1435348_1439634_-/1-4287	4287	1318	974	725	1270	39.6	9938	0	5148	5469	23	20	43	38	35	73	116	20	9	29	23	24	47	22	7	29	15	21	36	141	5	0	5	6	6	12	17	2	0	2	2
Y1_sc1.5_1543229_1552599_-_1-9371	Y1_sc1.5_1543229_1552599_-_1-9371	9371	2584	2385	1727	2675	0.4	Y1_sc1.5_1402004_1411364_-/1-9361	9361	2572	2397	1678	2714	43.5	9938	0	113	622	31	32	63	61	54	115	178	30	10	40	37	48	85	28	11	39	33	31	64	228	6	2	8	8	12	20	28	6	4	10	3
Y1_sc1.5_1543229_1552599_-_1-9371	Y1_sc1.5_1543229_1552599_-_1-9371	9371	2584	2385	1727	2675	0.4	Y1_sc1.5_1517584_1526782_-/1-9199	9199	2546	2346	1687	2620	43.8	9938	0	177	315	11	4	15	14	20	34	49	14	5	19	7	11	18	20	7	27	12	8	20	84	1	0	1	3	0	3	4	0	0	0	1
Y1_sc1.5_1543229_1552599_-_1-9371	Y1_sc1.5_1543229_1552599_-_1-9371	9371	2584	2385	1727	2675	0.4	Y1_sc1.43_4365_4600_-/1-236	236	97	26	53	60	33.5	9938	0	9136	9198	2	26	28	1	8	9	37	1	1	2	7	7	14	3	0	3	2	3	5	24	0	1	1	0	3	3	4	0	0	0	0
Y1_sc1.5_1543229_1552599_-_1-9371	Y1_sc1.5_1543229_1552599_-_1-9371	9371	2584	2385	1727	2675	0.4	Y1_sc1.5_1451347_1460706_-/1-9360	9360	2571	2397	1678	2714	43.5	9938	0	114	622	30	30	60	61	53	114	174	31	10	41	38	49	87	28	12	40	32	31	63	231	6	2	8	8	11	19	27	5	4	9	3
Y1_sc1.5_1543229_1552599_-_1-9371	Y1_sc1.5_1543229_1552599_-_1-9371	9371	2584	2385	1727	2675	0.4	Y1_sc1.25_11857_12092_-/1-236	236	98	26	52	60	33.1	9938	0	9136	9196	1	24	25	1	9	10	35	1	1	2	7	8	15	3	0	3	2	2	4	24	0	2	2	0	0	0	2	0	0	0	0
Y1_sc1.5_1543229_1552599_-_1-9371	Y1_sc1.5_1543229_1552599_-_1-9371	9371	2584	2385	1727	2675	0.4	Y1_sc1.19_794366_794566_+/1-201	201	90	25	37	49	30.8	9938	0	9170	9213	4	13	17	0	11	11	28	0	1	1	2	8	10	1	0	1	1	2	3	15	0	2	2	0	0	0	2	0	0	0	0
Y1_sc1.5_1543229_1552599_-_1-9371	Y1_sc1.5_1543229_1552599_-_1-9371	9371	2584	2385	1727	2675	0.4	Y1_sc1.1_234428_234648_+/1-221	221	99	26	46	50	32.6	9938	0	9151	9202	3	20	23	0	11	11	34	0	1	1	4	6	10	3	0	3	1	1	2	16	0	5	5	0	1	1	6	0	0	0	0
Y1_sc1.5_1543229_1552599_-_1-9371	Y1_sc1.5_1543229_1552599_-_1-9371	9371	2584	2385	1727	2675	0.4	Y1_sc1.19_5400_5623_-/1-224	224	97	22	49	56	31.7	9938	0	9148	9197	3	23	26	0	6	6	32	0	1	1	4	5	9	3	0	3	1	2	3	16	0	2	2	0	3	3	5	0	0	0	0
Y1_sc1.5_1543229_1552599_-_1-9371	Y1_sc1.5_1543229_1552599_-_1-9371	9371	2584	2385	1727	2675	0.4	Y1_sc1.5_1476001_1478516_-/1-2516	2516	825	508	340	843	33.7	9938	0	6912	7282	27	20	47	55	42	97	144	28	8	36	29	33	62	24	10	34	17	20	37	169	6	0	6	5	5	10	16	2	2	4	2
Y1_sc1.5_1543229_1552599_-_1-9371	Y1_sc1.5_1543229_1552599_-_1-9371	9371	2584	2385	1727	2675	0.4	Y1_sc1.5_1477517_1485377_-/1-7861	7861	2061	2119	1570	2111	46.9	9938	0	1609	2189	30	46	76	54	55	109	185	22	20	42	66	50	116	24	32	56	38	44	82	296	0	0	0	4	8	12	12	4	5	9	3
Y1_sc1.5_1543229_1552599_-_1-9371	Y1_sc1.5_1543229_1552599_-_1-9371	9371	2584	2385	1727	2675	0.4	Y1_sc1.5_1393132_1394043_-/1-912	912	209	233	56	414	31.7	9938	0	8523	8716	5	7	12	41	15	56	68	1	1	2	17	18	35	3	3	6	8	10	18	61	13	0	13	4	6	10	23	3	3	6	0
Y1_sc1.5_1543229_1552599_-_1-9371	Y1_sc1.5_1543229_1552599_-_1-9371	9371	2584	2385	1727	2675	0.4	Y1_sc1.5_1327995_1337354_-/1-9360	9360	2570	2397	1679	2714	43.5	9938	0	114	623	30	31	61	61	53	114	175	31	10	41	38	49	87	28	12	40	32	31	63	231	6	2	8	8	12	20	28	5	4	9	3
Y1_sc1.5_1543229_1552599_-_1-9371	Y1_sc1.5_1543229_1552599_-_1-9371	9371	2584	2385	1727	2675	0.4	Y1_sc1.59_12971_22319_+/1-9349	9349	2899	1738	1350	3362	33	9938	0	133	1632	354	27	381	705	54	759	1140	27	12	39	45	54	99	37	11	48	34	28	62	248	364	1	365	170	12	182	547	73	3	76	24
Y1_sc1.5_1543229_1552599_-_1-9371	Y1_sc1.5_1543229_1552599_-_1-9371	9371	2584	2385	1727	2675	0.4	Y1_sc1.5_1569074_1578429_-/1-9356	9356	2578	2392	1699	2687	43.7	9938	0	23	247	13	13	26	36	32	68	94	18	3	21	23	22	45	21	7	28	14	14	28	122	6	0	6	4	4	8	14	3	1	4	0
Y1_sc1.5_1543229_1552599_-_1-9371	Y1_sc1.5_1543229_1552599_-_1-9371	9371	2584	2385	1727	2675	0.4	Y1_sc1.5_1543229_1552599_-/1-9371	9371	2584	2385	1727	2675	43.9	9938	0	0	0	0	0	0	0	0	0	0	0	0	0	0	0	0	0	0	0	0	0	0	0	0	0	0	0	0	0	0	0	0	0	0
Y1_sc1.5_1543229_1552599_-_1-9371	Y1_sc1.5_1543229_1552599_-_1-9371	9371	2584	2385	1727	2675	0.4	Y1_sc1.5_1310757_1310977_-/1-221	221	93	27	52	49	35.7	9938	0	9151	9206	2	25	27	0	11	11	38	0	1	1	4	5	9	3	0	3	1	2	3	16	0	3	3	0	1	1	4	0	0	0	0
Y1_sc1.5_1543229_1552599_-_1-9371	Y1_sc1.5_1543229_1552599_-_1-9371	9371	2584	2385	1727	2675	0.4	Y1_sc1.59_21601_23504_+/1-1904	1904	553	408	187	756	31.3	9938	0	7545	7997	75	11	86	136	26	162	248	8	7	15	26	29	55	12	7	19	24	13	37	126	61	0	61	37	5	42	103	13	4	17	6
Y1_sc1.5_1543229_1552599_-_1-9371	Y1_sc1.5_1543229_1552599_-_1-9371	9371	2584	2385	1727	2675	0.4	Y1_sc1.5_1442668_1452062_-/1-9395	9395	2582	2393	1682	2738	43.4	9938	0	111	1713	86	85	171	175	155	330	501	60	31	91	242	248	490	87	80	167	110	108	218	966	2	2	4	7	7	14	18	7	7	14	4
Y1_sc1.5_1543229_1552599_-_1-9371	Y1_sc1.5_1543229_1552599_-_1-9371	9371	2584	2385	1727	2675	0.4	Y1_sc1.26_12951_13242_-/1-292	292	123	30	63	76	31.8	9938	0	9081	9191	6	30	36	4	14	18	54	0	3	3	16	17	33	8	3	11	3	4	7	54	0	3	3	0	4	4	7	0	0	0	0
Y1_sc1.5_1543229_1552599_-_1-9371	Y1_sc1.5_1543229_1552599_-_1-9371	9371	2584	2385	1727	2675	0.4	Y1_sc1.25_20504_20724_-/1-221	221	93	26	52	50	35.3	9938	0	9151	9204	2	25	27	0	9	9	36	0	1	1	4	4	8	3	0	3	1	3	4	16	0	1	1	0	0	0	1	0	0	0	0
Y1_sc1.5_1543229_1552599_-_1-9371	Y1_sc1.5_1543229_1552599_-_1-9371	9371	2584	2385	1727	2675	0.4	Y1_sc1.50_9526_9743_-/1-218	218	97	22	48	51	32.1	9938	0	9154	9211	3	22	25	2	10	12	37	0	1	1	5	6	11	3	0	3	2	2	4	19	0	4	4	0	1	1	5	0	0	0	0
Y1_sc1.5_1543229_1552599_-_1-9371	Y1_sc1.5_1543229_1552599_-_1-9371	9371	2584	2385	1727	2675	0.4	Y1_sc1.5_1500154_1509535_-/1-9382	9382	2579	2411	1684	2708	43.6	9938	0	94	742	46	42	88	84	70	154	242	38	16	54	52	48	100	34	19	53	43	51	94	301	5	5	10	8	11	19	29	9	5	14	4
Y1_sc1.5_1543229_1552599_-_1-9371	Y1_sc1.5_1543229_1552599_-_1-9371	9371	2584	2385	1727	2675	0.4	Y1_sc1.5_1442502_1443386_-/1-885	885	201	225	54	405	31.5	9938	0	8550	8744	5	6	11	42	15	57	68	1	3	4	19	18	37	3	3	6	6	9	15	62	13	0	13	4	5	9	22	3	3	6	0
Y1_sc1.5_1543229_1552599_-_1-9371	Y1_sc1.5_1543229_1552599_-_1-9371	9371	2584	2385	1727	2675	0.4	Y1_sc1.2_1633230_1633461_-/1-232	232	95	27	54	56	34.9	9938	0	9140	9204	1	26	27	1	11	12	39	1	1	2	7	8	15	3	0	3	2	2	4	24	0	3	3	0	1	1	4	0	0	0	0
Y1_sc1.5_1543229_1552599_-_1-9371	Y1_sc1.5_1543229_1552599_-_1-9371	9371	2584	2385	1727	2675	0.4	Y1_sc1.89_1_2874_-/1-2874	2874	691	834	548	801	48.1	9938	0	6556	6843	16	19	35	26	39	65	100	14	17	31	19	14	33	14	12	26	18	20	38	128	0	0	0	2	3	5	5	2	6	8	1
Y1_sc1.5_1543229_1552599_-_1-9371	Y1_sc1.5_1543229_1552599_-_1-9371	9371	2584	2385	1727	2675	0.4	Y1_sc1.49_101390_101625_+/1-236	236	99	28	51	58	33.5	9938	0	9136	9197	2	24	26	1	9	10	36	1	1	2	7	6	13	3	0	3	2	4	6	24	0	2	2	0	1	1	3	0	0	0	0
Y1_sc1.5_1543229_1552599_-_1-9371	Y1_sc1.5_1543229_1552599_-_1-9371	9371	2584	2385	1727	2675	0.4	Y1_sc1.5_1551780_1556280_-/1-4501	4501	1379	1040	752	1330	39.8	9938	0	4933	5267	22	12	34	46	36	82	116	25	6	31	26	28	54	21	6	27	20	23	43	155	5	1	6	5	4	9	15	3	1	4	2
Y1_sc1.5_1543229_1552599_-_1-9371	Y1_sc1.5_1543229_1552599_-_1-9371	9371	2584	2385	1727	2675	0.4	Y1_sc1.66_6_2425_+/1-2420	2420	695	583	470	672	43.5	9938	0	6967	7394	75	37	112	53	20	73	185	20	25	45	31	38	69	33	18	51	31	30	61	226	8	2	10	6	3	9	19	11	2	13	10
Y1_sc1.5_1543229_1552599_-_1-9371	Y1_sc1.5_1543229_1552599_-_1-9371	9371	2584	2385	1727	2675	0.4	Y1_sc1.8_12665_12900_+/1-236	236	95	28	55	58	35.2	9938	0	9136	9199	1	27	28	1	9	10	38	1	1	2	7	6	13	3	0	3	2	4	6	24	0	2	2	0	1	1	3	0	0	0	0
Y1_sc1.5_1543229_1552599_-_1-9371	Y1_sc1.5_1543229_1552599_-_1-9371	9371	2584	2385	1727	2675	0.4	Y1_sc1.5_1467323_1476716_-/1-9394	9394	2581	2393	1681	2739	43.4	9938	0	87	630	31	33	64	68	51	119	183	29	9	38	43	48	91	32	13	45	38	38	76	250	7	2	9	9	11	20	29	6	3	9	3
Y1_sc1.5_1543229_1552599_-_1-9371	Y1_sc1.5_1543229_1552599_-_1-9371	9371	2584	2385	1727	2675	0.4	Y1_sc1.54_11633_11869_+/1-237	237	96	27	55	59	34.6	9938	0	9135	9199	1	27	28	1	10	11	39	1	1	2	7	8	15	3	0	3	2	2	4	24	0	1	1	0	0	0	1	0	0	0	0
Y1_sc1.5_1543229_1552599_-_1-9371	Y1_sc1.5_1543229_1552599_-_1-9371	9371	2584	2385	1727	2675	0.4	Y1_sc1.3_1104027_1104262_-/1-236	236	103	25	47	61	30.5	9938	0	9136	9198	5	23	28	1	8	9	37	1	1	2	7	8	15	3	0	3	2	2	4	24	0	2	2	0	2	2	4	0	0	0	0
Y1_sc1.5_1543229_1552599_-_1-9371	Y1_sc1.5_1543229_1552599_-_1-9371	9371	2584	2385	1727	2675	0.4	Y1_sc1.59_1_5001_+/1-5001	5001	1643	1018	766	1574	35.7	9938	0	4442	5116	151	27	178	177	37	214	392	30	14	44	27	33	60	31	18	49	26	31	57	210	80	0	80	59	4	63	143	19	2	21	12
Y1_sc1.5_1543229_1552599_-_1-9371	Y1_sc1.5_1543229_1552599_-_1-9371	9371	2584	2385	1727	2675	0.4	Y1_sc1.5_1484671_1491805_-/1-7135	7135	2005	1785	1359	1986	44.1	9938	0	2326	2880	33	39	72	55	52	107	179	35	26	61	41	35	76	42	29	71	34	43	77	285	5	0	5	6	8	14	19	3	1	4	3
Y1_sc1.5_1543229_1552599_-_1-9371	Y1_sc1.5_1543229_1552599_-_1-9371	9371	2584	2385	1727	2675	0.4	Y1_sc1.31_512_731_+/1-220	220	94	23	51	52	33.6	9938	0	9152	9205	3	25	28	0	8	8	36	0	1	1	4	5	9	3	0	3	1	2	3	16	0	1	1	0	2	2	3	0	0	0	0
Y1_sc1.5_1543229_1552599_-_1-9371	Y1_sc1.5_1543229_1552599_-_1-9371	9371	2584	2385	1727	2675	0.4	Y1_sc1.3_1166696_1166915_-/1-220	220	94	25	51	50	34.5	9938	0	9152	9203	1	23	24	0	10	10	34	0	1	1	4	5	9	3	0	3	1	2	3	16	0	3	3	0	3	3	6	0	0	0	0
Y1_sc1.5_1543229_1552599_-_1-9371	Y1_sc1.5_1543229_1552599_-_1-9371	9371	2584	2385	1727	2675	0.4	Y1_sc1.5_1299887_1300119_+/1-233	233	93	33	30	77	27	9938	0	9153	9274	12	9	21	2	4	6	27	4	2	6	13	33	46	6	7	13	1	13	14	79	0	1	1	0	0	0	1	0	0	0	0
Y1_sc1.5_1543229_1552599_-_1-9371	Y1_sc1.5_1543229_1552599_-_1-9371	9371	2584	2385	1727	2675	0.4	Y1_sc1.20_521350_521561_+/1-212	212	73	30	62	47	43.4	9938	0	9159	9228	1	36	37	1	15	16	53	0	1	1	3	5	8	3	0	3	1	3	4	16	0	6	6	0	8	8	14	0	0	0	1
Y1_sc1.5_1543229_1552599_-_1-9371	Y1_sc1.5_1543229_1552599_-_1-9371	9371	2584	2385	1727	2675	0.4	Y1_sc1.5_1491910_1498930_-/1-7021	7021	2003	1730	1386	1902	44.4	9938	0	2362	2435	5	6	11	5	6	11	22	5	7	12	4	3	7	5	4	9	6	5	11	39	0	0	0	1	0	1	1	2	0	2	0
Y1_sc1.5_1543229_1552599_-_1-9371	Y1_sc1.5_1543229_1552599_-_1-9371	9371	2584	2385	1727	2675	0.4	Y1_sc1.9_110980_111215_+/1-236	236	98	29	52	57	34.3	9938	0	9136	9202	3	26	29	1	11	12	41	1	1	2	7	7	14	3	0	3	2	3	5	24	0	4	4	0	1	1	5	0	0	0	0
Y1_sc1.5_1543229_1552599_-_1-9371	Y1_sc1.5_1543229_1552599_-_1-9371	9371	2584	2385	1727	2675	0.4	Y1_sc1.5_1386017_1393138_-/1-7122	7122	2007	1774	1350	1991	43.9	9938	0	2352	3103	50	47	97	83	69	152	249	49	39	88	64	53	117	52	38	90	44	60	104	399	10	0	10	2	7	9	19	2	4	6	4
Y1_sc1.5_1543229_1552599_-_1-9371	Y1_sc1.5_1543229_1552599_-_1-9371	9371	2584	2385	1727	2675	0.4	Y1_sc1.54_2957_3215_+/1-259	259	108	28	56	67	32.4	9938	0	9113	9189	3	26	29	1	11	12	41	0	1	1	7	10	17	6	2	8	4	4	8	34	0	4	4	0	4	4	8	0	0	0	0
Y1_sc1.5_1543229_1552599_-_1-9371	Y1_sc1.5_1543229_1552599_-_1-9371	9371	2584	2385	1727	2675	0.4	Y1_sc1.60_416_9812_-/1-9397	9397	2901	1901	1363	3232	34.7	9938	0	85	1419	346	26	372	562	52	614	986	28	11	39	43	53	96	32	10	42	31	29	60	237	293	1	294	176	10	186	480	67	2	69	27
Y1_sc1.5_1543229_1552599_-_1-9371	Y1_sc1.5_1543229_1552599_-_1-9371	9371	2584	2385	1727	2675	0.4	Y1_sc1.49_92751_92975_+/1-225	225	92	27	55	51	36.4	9938	0	9147	9207	1	27	28	0	12	12	40	0	1	1	5	6	11	3	0	3	2	2	4	19	0	5	5	0	2	2	7	0	0	0	0
Y1_sc1.5_1543229_1552599_-_1-9371	Y1_sc1.5_1543229_1552599_-_1-9371	9371	2584	2385	1727	2675	0.4	Y1_sc1.5_1586331_1594765_-/1-8435	8435	2351	2137	1631	2316	44.7	9938	0	1019	1615	48	37	85	68	61	129	214	41	32	73	37	40	77	40	27	67	37	45	82	299	6	0	6	6	5	11	17	4	4	8	3
Y1_sc1.5_1543229_1552599_-_1-9371	Y1_sc1.5_1543229_1552599_-_1-9371	9371	2584	2385	1727	2675	0.4	Y1_sc1.5_1352670_1361870_-/1-9201	9201	2534	2346	1674	2647	43.7	9938	0	225	661	32	31	63	56	51	107	170	31	13	44	29	37	66	29	15	44	31	26	57	211	10	2	12	7	10	17	29	4	3	7	3
Y1_sc1.5_1543229_1552599_-_1-9371	Y1_sc1.5_1543229_1552599_-_1-9371	9371	2584	2385	1727	2675	0.4	Y1_sc1.26_4298_4536_-/1-239	239	97	30	56	56	36	9938	0	9135	9204	2	27	29	1	12	13	42	1	1	2	7	7	14	3	0	3	2	3	5	24	0	4	4	0	2	2	6	0	0	0	0
Y1_sc1.5_1543229_1552599_-_1-9371	Y1_sc1.5_1543229_1552599_-_1-9371	9371	2584	2385	1727	2675	0.4	Y1_sc1.5_1377346_1386708_-/1-9363	9363	2574	2390	1689	2710	43.6	9938	0	113	640	31	33	64	62	54	116	180	31	14	45	39	48	87	28	17	45	34	31	65	242	6	1	7	7	12	19	26	5	3	8	3
Y1_sc1.5_1543229_1552599_-_1-9371	Y1_sc1.5_1543229_1552599_-_1-9371	9371	2584	2385	1727	2675	0.4	Y1_sc1.72_1_7904_-/1-7904	7904	2571	1426	1240	2667	33.7	9938	0	1480	2537	358	7	365	597	10	607	972	4	6	10	7	12	19	11	6	17	15	11	26	72	328	1	329	186	0	186	515	68	0	68	23
Y1_sc1.5_1543229_1552599_-_1-9371	Y1_sc1.5_1543229_1552599_-_1-9371	9371	2584	2385	1727	2675	0.4	Y1_sc1.5_1410675_1418016_-/1-7342	7342	2055	1834	1394	2059	44	9938	0	2116	2646	34	34	68	57	51	108	176	36	23	59	37	34	71	41	23	64	32	41	73	267	5	0	5	6	6	12	17	2	3	5	3
Y1_sc1.5_1543229_1552599_-_1-9371	Y1_sc1.5_1543229_1552599_-_1-9371	9371	2584	2385	1727	2675	0.4	Y1_sc1.55_16208_16443_-/1-236	236	101	22	49	64	30.1	9938	0	9136	9191	1	21	22	2	6	8	30	1	1	2	7	8	15	3	0	3	2	2	4	24	0	0	0	0	1	1	1	0	0	0	0
Y1_sc1.5_1543229_1552599_-_1-9371	Y1_sc1.5_1543229_1552599_-_1-9371	9371	2584	2385	1727	2675	0.4	Y1_sc1.5_1560503_1568616_-/1-8114	8114	2264	2044	1562	2244	44.4	9938	0	1333	2030	57	43	100	72	65	137	237	47	42	89	52	50	102	49	29	78	49	66	115	384	7	0	7	6	5	11	18	3	5	8	4
Y1_sc1.5_1543229_1552599_-_1-9371	Y1_sc1.5_1543229_1552599_-_1-9371	9371	2584	2385	1727	2675	0.4	Y1_sc1.5_1283022_1283242_+/1-221	221	91	28	54	48	37.1	9938	0	9151	9207	1	26	27	0	12	12	39	0	1	1	4	5	9	3	0	3	1	2	3	16	0	5	5	0	3	3	8	0	0	0	0
Y1_sc1.5_1543229_1552599_-_1-9371	Y1_sc1.5_1543229_1552599_-_1-9371	9371	2584	2385	1727	2675	0.4	Y1_sc1.1_519953_520173_+/1-221	221	95	25	51	50	34.4	9938	0	9152	9208	3	25	28	0	10	10	38	0	1	1	4	5	9	3	0	3	1	2	3	16	0	4	4	0	3	3	7	0	0	0	0
Y1_sc1.5_1543229_1552599_-_1-9371	Y1_sc1.5_1543229_1552599_-_1-9371	9371	2584	2385	1727	2675	0.4	Y1_sc1.7_1442498_1442717_+/1-220	220	94	24	54	48	35.5	9938	0	9152	9216	4	27	31	0	11	11	42	0	2	2	5	6	11	3	1	4	2	2	4	21	0	6	6	0	4	4	10	0	0	0	0
Y1_sc1.5_1543229_1552599_-_1-9371	Y1_sc1.5_1543229_1552599_-_1-9371	9371	2584	2385	1727	2675	0.4	Y1_sc1.23_559664_559899_-/1-236	236	95	30	55	56	36	9938	0	9136	9205	2	28	30	1	13	14	44	1	1	2	7	8	15	3	0	3	2	2	4	24	0	5	5	0	2	2	7	0	0	0	0
Y1_sc1.5_1543229_1552599_-_1-9371	Y1_sc1.5_1543229_1552599_-_1-9371	9371	2584	2385	1727	2675	0.4	Y1_sc1.1_528551_528786_+/1-236	236	98	27	52	59	33.5	9938	0	9136	9205	5	28	33	1	10	11	44	1	1	2	7	8	15	3	0	3	2	2	4	24	0	3	3	0	2	2	5	0	0	0	0
Y1_sc1.5_1543229_1552599_-_1-9371	Y1_sc1.5_1543229_1552599_-_1-9371	9371	2584	2385	1727	2675	0.4	Y1_sc1.1_251777_251995_+/1-219	219	92	26	46	55	32.9	9938	0	9154	9211	3	21	24	2	9	11	35	2	1	3	5	5	10	1	1	2	2	3	5	20	0	1	1	0	1	1	2	0	0	0	0
Y1_sc1.5_1543229_1552599_-_1-9371	Y1_sc1.5_1543229_1552599_-_1-9371	9371	2584	2385	1727	2675	0.4	Y1_sc1.59_4285_13689_+/1-9405	9405	2935	1844	1332	3294	33.8	9938	0	91	1692	378	38	416	629	79	708	1124	33	19	52	68	81	149	47	15	62	51	38	89	352	324	2	326	179	11	190	516	74	4	78	27
Y1_sc1.5_1543229_1552599_-_1-9371	Y1_sc1.5_1543229_1552599_-_1-9371	9371	2584	2385	1727	2675	0.4	Y1_sc1.5_1298997_1299237_+/1-241	241	101	26	53	61	32.8	9938	0	9135	9206	3	26	29	1	9	10	39	1	1	2	8	9	17	3	0	3	3	2	5	27	0	2	2	0	0	0	2	0	0	0	0
Y1_sc1.5_1543229_1552599_-_1-9371	Y1_sc1.5_1543229_1552599_-_1-9371	9371	2584	2385	1727	2675	0.4	Y1_sc1.5_1361341_1368684_-/1-7344	7344	2063	1820	1395	2066	43.8	9938	0	2135	2974	58	52	110	99	75	174	284	51	45	96	70	61	131	63	40	103	51	66	117	447	9	0	9	5	7	12	21	3	7	10	4
Y1_sc1.5_1543229_1552599_-_1-9371	Y1_sc1.5_1543229_1552599_-_1-9371	9371	2584	2385	1727	2675	0.4	Y1_sc1.5_1336667_1343931_-/1-7265	7265	2042	1815	1374	2034	43.9	9938	0	2191	2702	34	33	67	54	50	104	171	32	22	54	36	33	69	40	22	62	30	40	70	255	5	0	5	6	6	12	17	2	2	4	3
Y1_sc1.5_1543229_1552599_-_1-9371	Y1_sc1.5_1543229_1552599_-_1-9371	9371	2584	2385	1727	2675	0.4	Y1_sc1.23_569315_569546_-/1-232	232	91	29	56	56	36.6	9938	0	9140	9208	1	28	29	1	15	16	45	0	1	1	5	10	15	3	0	3	2	1	3	22	0	4	4	0	2	2	6	0	0	0	0
Y1_sc1.5_1543229_1552599_-_1-9371	Y1_sc1.5_1543229_1552599_-_1-9371	9371	2584	2385	1727	2675	0.4	Y1_sc1.4_300_769_+/1-470	470	200	47	78	145	26.6	9938	0	8910	9128	18	33	51	8	15	23	74	3	5	8	40	39	79	11	14	25	11	12	23	135	1	1	2	0	0	0	2	0	0	0	0
Y1_sc1.5_1543229_1552599_-_1-9371	Y1_sc1.5_1543229_1552599_-_1-9371	9371	2584	2385	1727	2675	0.4	Y1_sc1.33_8_628_+/1-621	621	232	111	38	240	24	9938	0	8778	9112	26	16	42	20	32	52	94	18	3	21	45	79	124	17	6	23	11	33	44	212	0	4	4	2	9	11	15	0	3	3	0
Y1_sc1.5_1543229_1552599_-_1-9371	Y1_sc1.5_1543229_1552599_-_1-9371	9371	2584	2385	1727	2675	0.4	Y1_sc1.66_8857_12210_+/1-3354	3354	870	927	644	913	46.8	9938	0	6046	6625	98	63	161	78	54	132	293	42	25	67	26	28	54	47	15	62	50	24	74	257	12	9	21	14	9	23	44	17	9	26	12
Y1_sc1.5_1543229_1552599_-_1-9371	Y1_sc1.5_1543229_1552599_-_1-9371	9371	2584	2385	1727	2675	0.4	Y1_sc1.5_1577612_1586992_-/1-9381	9381	2579	2410	1684	2708	43.6	9938	0	94	720	43	41	84	83	68	151	235	37	15	52	51	46	97	32	17	49	41	48	89	287	5	4	9	8	11	19	28	9	4	13	3
Y1_sc1.5_1543229_1552599_-_1-9371	Y1_sc1.5_1543229_1552599_-_1-9371	9371	2584	2385	1727	2675	0.4	Y1_sc1.60_9096_10862_-/1-1767	1767	607	314	159	687	26.8	9938	0	7662	7999	22	17	39	53	37	90	129	25	4	29	27	30	57	21	8	29	15	20	35	150	6	0	6	5	5	10	16	3	0	3	1
Y1_sc1.5_1543229_1552599_-_1-9371	Y1_sc1.5_1543229_1552599_-_1-9371	9371	2584	2385	1727	2675	0.4	Y1_sc1.104_6_2160_+/1-2155	2155	760	418	406	571	38.2	9938	0	7243	7404	17	15	32	16	14	30	62	6	9	15	13	13	26	8	6	14	10	7	17	72	1	0	1	1	1	2	3	0	1	1	5
Y1_sc1.5_1543229_1552599_-_1-9371	Y1_sc1.5_1543229_1552599_-_1-9371	9371	2584	2385	1727	2675	0.4	Y1_sc1.97_1_2487_-/1-2487	2487	672	648	547	620	48	9938	0	6937	7122	14	13	27	12	7	19	46	11	9	20	11	10	21	9	10	19	14	12	26	86	1	0	1	0	0	0	1	1	3	4	3
Y1_sc1.5_1543229_1552599_-_1-9371	Y1_sc1.5_1543229_1552599_-_1-9371	9371	2584	2385	1727	2675	0.4	Y1_sc1.2_682566_682801_-/1-236	236	99	26	51	60	32.6	9938	0	9136	9196	2	24	26	1	8	9	35	1	1	2	7	7	14	3	0	3	2	3	5	24	0	1	1	0	1	1	2	0	0	0	0
Y1_sc1.5_1543229_1552599_-_1-9371	Y1_sc1.5_1543229_1552599_-_1-9371	9371	2584	2385	1727	2675	0.4	Y1_sc1.5_1516399_1518202_-/1-1804	1804	463	476	295	570	42.7	9938	0	7627	7958	13	25	38	33	32	65	103	9	24	33	29	20	49	11	25	36	27	23	50	168	0	2	2	1	1	2	4	1	2	3	0
Y1_sc1.5_1543229_1552599_-_1-9371	Y1_sc1.5_1543229_1552599_-_1-9371	9371	2584	2385	1727	2675	0.4	Y1_sc1.5_1438635_1442510_-/1-3876	3876	971	1085	836	984	49.6	9938	0	5526	5733	12	12	24	21	14	35	59	11	13	24	12	8	20	20	14	34	14	25	39	117	1	0	1	0	0	0	1	2	1	3	1
Y1_sc1.5_1543229_1552599_-_1-9371	Y1_sc1.5_1543229_1552599_-_1-9371	9371	2584	2385	1727	2675	0.4	Y1_sc1.5_1393327_1400752_-/1-7426	7426	2090	1843	1398	2095	43.6	9938	0	1989	2335	28	22	50	48	31	79	129	28	7	35	23	28	51	27	10	37	26	24	50	173	8	0	8	8	4	12	20	3	1	4	3
Y1_sc1.5_1543229_1552599_-_1-9371	Y1_sc1.5_1543229_1552599_-_1-9371	9371	2584	2385	1727	2675	0.4	Y1_sc1.43_226378_226597_-/1-220	220	95	22	50	53	32.7	9938	0	9152	9200	1	22	23	0	8	8	31	0	1	1	4	6	10	3	0	3	1	1	2	16	0	0	0	0	1	1	1	0	0	0	0
Y1_sc1.5_1543229_1552599_-_1-9371	Y1_sc1.5_1543229_1552599_-_1-9371	9371	2584	2385	1727	2675	0.4	Y1_sc1.2_691247_691478_-/1-232	232	95	28	54	55	35.3	9938	0	9141	9207	1	26	27	2	11	13	40	0	1	1	8	8	16	3	0	3	1	3	4	24	0	1	1	0	0	0	1	0	0	0	0
Y1_sc1.5_1543229_1552599_-_1-9371	Y1_sc1.5_1543229_1552599_-_1-9371	9371	2584	2385	1727	2675	0.4	Y1_sc1.55_24864_25083_-/1-220	220	92	24	53	51	35	9938	0	9152	9204	1	25	26	0	9	9	35	0	1	1	4	5	9	3	0	3	1	2	3	16	0	1	1	0	1	1	2	0	0	0	0
Y1_sc1.5_1543229_1552599_-_1-9371	Y1_sc1.5_1543229_1552599_-_1-9371	9371	2584	2385	1727	2675	0.4	Y1_sc1.43_13034_13235_-/1-202	202	84	20	49	49	34.2	9938	0	9170	9212	1	22	23	0	6	6	29	0	1	1	3	4	7	1	0	1	1	2	3	12	0	0	0	0	2	2	2	0	0	0	0
Y1_sc1.5_1543229_1552599_-_1-9371	Y1_sc1.5_1543229_1552599_-_1-9371	9371	2584	2385	1727	2675	0.4	Y1_sc1.5_1360871_1362033_-/1-1163	1163	282	326	110	445	37.5	9938	0	8278	8508	5	12	17	26	23	49	66	2	5	7	22	17	39	7	10	17	14	17	31	94	0	2	2	2	5	7	9	3	3	6	0
Y1_sc1.5_1543229_1552599_-_1-9371	Y1_sc1.5_1543229_1552599_-_1-9371	9371	2584	2385	1727	2675	0.4	Y1_sc1.5_1319317_1322988_-/1-3672	3672	1156	793	577	1146	37.3	9938	0	5741	6012	22	15	37	42	29	71	108	20	2	22	17	27	44	21	5	26	15	14	29	121	7	0	7	7	4	11	18	2	0	2	2
Y1_sc1.5_1543229_1552599_-_1-9371	Y1_sc1.5_1543229_1552599_-_1-9371	9371	2584	2385	1727	2675	0.4	Y1_sc1.58_5874_6109_-/1-236	236	102	26	48	60	31.4	9938	0	9136	9191	1	20	21	1	8	9	30	1	1	2	7	7	14	3	0	3	2	3	5	24	0	2	2	0	1	1	3	0	0	0	0
Y1_sc1.5_1543229_1552599_-_1-9371	Y1_sc1.5_1543229_1552599_-_1-9371	9371	2584	2385	1727	2675	0.4	Y1_sc1.5_1368668_1378061_-/1-9394	9394	2582	2393	1682	2737	43.4	9938	0	87	634	32	32	64	69	52	121	185	29	10	39	43	48	91	32	14	46	38	38	76	252	9	3	12	10	10	20	32	6	3	9	3
Y1_sc1.5_1543229_1552599_-_1-9371	Y1_sc1.5_1543229_1552599_-_1-9371	9371	2584	2385	1727	2675	0.4	Y1_sc1.5_1534687_1542801_-/1-8115	8115	2265	2043	1565	2242	44.5	9938	0	1363	2352	78	60	138	105	93	198	336	65	65	130	74	68	142	70	48	118	67	89	156	546	8	0	8	7	6	13	21	4	8	12	4
Y1_sc1.5_1543229_1552599_-_1-9371	Y1_sc1.5_1543229_1552599_-_1-9371	9371	2584	2385	1727	2675	0.4	Y1_sc1.5_1460018_1467134_-/1-7117	7117	2007	1776	1341	1993	43.8	9938	0	2339	2848	34	33	67	55	49	104	171	32	21	53	37	32	69	40	21	61	30	40	70	253	5	0	5	6	6	12	17	2	1	3	3
Y1_sc1.5_1543229_1552599_-_1-9371	Y1_sc1.5_1543229_1552599_-_1-9371	9371	2584	2385	1727	2675	0.4	Y1_sc1.5_1525965_1535348_-/1-9384	9384	2579	2413	1684	2708	43.7	9938	0	94	744	46	42	88	84	70	154	242	38	16	54	52	48	100	34	19	53	43	51	94	301	5	5	10	8	11	19	29	9	5	14	4
Y1_sc1.5_1543229_1552599_-_1-9371	Y1_sc1.5_1543229_1552599_-_1-9371	9371	2584	2385	1727	2675	0.4	Y1_sc1.9_51148_51367_+/1-220	220	95	25	50	50	34.1	9938	0	9152	9203	1	22	23	0	11	11	34	0	1	1	4	6	10	3	0	3	1	1	2	16	0	4	4	0	1	1	5	0	0	0	0
Y1_sc1.5_1543229_1552599_-_1-9371	Y1_sc1.5_1543229_1552599_-_1-9371	9371	2584	2385	1727	2675	0.4	Y1_sc1.5_1310974_1319930_-/1-8957	8957	2957	1552	1153	3195	30.5	9938	0	534	2148	504	21	525	707	25	732	1257	8	13	21	26	36	62	19	6	25	23	16	39	147	351	0	351	222	8	230	581	93	2	95	49
Y1_sc1.5_1543229_1552599_-_1-9371	Y1_sc1.5_1543229_1552599_-_1-9371	9371	2584	2385	1727	2675	0.4	Y1_sc1.5_1418009_1427392_-/1-9384	9384	2575	2393	1682	2734	43.4	9938	0	87	611	31	34	65	67	51	118	183	29	8	37	41	48	89	31	13	44	36	35	71	241	7	2	9	9	11	20	29	6	3	9	3
Y1_sc1.5_1543229_1552599_-_1-9371	Y1_sc1.5_1543229_1552599_-_1-9371	9371	2584	2385	1727	2675	0.4	Y1_sc1.87_79_2789_+/1-2711	2711	890	567	383	871	35	9938	0	6726	7138	31	22	53	57	48	105	158	30	11	41	31	37	68	26	11	37	19	23	42	188	6	1	7	5	5	10	17	2	2	4	2
Y1_sc1.5_1543229_1552599_-_1-9371	Y1_sc1.5_1543229_1552599_-_1-9371	9371	2584	2385	1727	2675	0.4	Y1_sc1.5_1288459_1288682_+/1-224	224	97	22	52	53	33	9938	0	9151	9208	2	24	26	0	8	8	34	0	1	1	5	7	12	3	0	3	2	1	3	19	0	2	2	0	1	1	3	0	0	0	0
Y1_sc1.5_1543229_1552599_-_1-9371	Y1_sc1.5_1543229_1552599_-_1-9371	9371	2584	2385	1727	2675	0.4	Y1_sc1.5_1555281_1561164_-/1-5884	5884	1469	1647	1138	1630	47.3	9938	0	3565	4087	35	39	74	60	59	119	193	24	23	47	41	27	68	25	23	48	40	48	88	251	0	3	3	3	7	10	13	7	7	14	3
Y1_sc1.5_1543229_1552599_-_1-9371	Y1_sc1.5_1543229_1552599_-_1-9371	9371	2584	2385	1727	2675	0.4	Y1_sc1.66_14911_18822_+/1-3912	3912	1080	1010	741	1081	44.8	9938	0	5487	6191	129	65	194	86	41	127	321	41	36	77	45	54	99	51	25	76	59	44	103	355	15	6	21	14	6	20	41	18	2	20	15
Y1_sc1.5_1543229_1552599_-_1-9371	Y1_sc1.5_1543229_1552599_-_1-9371	9371	2584	2385	1727	2675	0.4	Y1_sc1.60_1_1131_-/1-1131	1131	253	313	121	444	38.4	9938	0	8321	8596	6	23	29	33	24	57	86	2	10	12	24	18	42	7	14	21	12	21	33	108	4	1	5	2	9	11	16	4	5	9	0
[truncated: 17 more columns]
