# Supplementary material for: In silico reversal of repeat-induced point mutation (RIP) identifies the origins of repeat families and uncovers obscured duplicated genes
Source: BMC Genomics. 2010 Nov 24;11:655. doi: 10.1186/1471-2164-11-655 (PMC3017866; doi:10.1186/1471-2164-11-655)
Supplement: Additional file 6 — List of predicted functional RecQ helicases in the S. nodorum genome. [file 1471-2164-11-655-S6.ZIP › highestgc/y1_long_aln_2009_9_24_11_12_51_ripalign.txt]

Repeat class	Model	Model length	Model A Count	Model C Count	Model G Count	Model T Count	Model GC	Sequence	Seq Length	Seq A Count	Seq C Count	Seq G Count	Seq T Count	Seq GC	Alignment Length	Gaps(Model)	Gaps(Seq)	Mismatches	G->A	A->G	G<->A	C->T	T->C	C<->T	Transitions	G->C	C->G	G<->C	T->A	A->T	T<->A	G->T	T->G	G<->T	C->A	A->C	C<->A	Transversions	CA->TA	TA->CA	CA<->TA	TG->TA	TA->TG	TG<->TA	(CA<->TA)+(TG<->TA)	CC->TC	TC->CC	CC<->TC	GG->GA
Y1_sc1.60_416_9812_-_1-9397	Y1_sc1.60_416_9812_-_1-9397	9397	2901	1901	1363	3232	0.3	Y1_sc1.66_8857_12210_+/1-3354	3354	870	927	644	913	46.8	9938	0	6071	6944	76	188	264	53	284	337	601	27	14	41	42	40	82	34	21	55	33	33	66	244	3	138	141	8	75	83	224	4	28	32	6
Y1_sc1.60_416_9812_-_1-9397	Y1_sc1.60_416_9812_-_1-9397	9397	2901	1901	1363	3232	0.3	Y1_sc1.60_9096_10862_-/1-1767	1767	607	314	159	687	26.8	9938	0	7648	7748	1	6	7	18	12	30	37	4	4	8	13	7	20	5	3	8	2	7	9	45	1	1	2	1	1	2	4	1	0	1	0
Y1_sc1.60_416_9812_-_1-9397	Y1_sc1.60_416_9812_-_1-9397	9397	2901	1901	1363	3232	0.3	Y1_sc1.59_21601_23504_+/1-1904	1904	553	408	187	756	31.3	9938	0	7516	7786	33	14	47	63	35	98	145	10	7	17	29	25	54	5	5	10	12	9	21	102	21	5	26	13	4	17	43	4	3	7	1
Y1_sc1.60_416_9812_-_1-9397	Y1_sc1.60_416_9812_-_1-9397	9397	2901	1901	1363	3232	0.3	Y1_sc1.104_6_2160_+/1-2155	2155	760	418	406	571	38.2	9938	0	7271	7531	10	61	71	12	85	97	168	4	7	11	14	14	28	5	7	12	6	6	12	63	1	47	48	0	21	21	69	0	9	9	1
Y1_sc1.60_416_9812_-_1-9397	Y1_sc1.60_416_9812_-_1-9397	9397	2901	1901	1363	3232	0.3	Y1_sc1.97_1_2487_-/1-2487	2487	672	648	547	620	48	9938	0	6972	7411	7	126	133	10	158	168	301	10	5	15	16	11	27	5	11	16	8	10	18	76	1	85	86	0	67	67	153	0	19	19	2
Y1_sc1.60_416_9812_-_1-9397	Y1_sc1.60_416_9812_-_1-9397	9397	2901	1901	1363	3232	0.3	Y1_sc1.60_10963_18561_-/1-7599	7599	2293	1543	1186	2577	35.9	9938	0	1841	2542	95	87	182	169	142	311	493	18	13	31	38	34	72	16	15	31	18	13	31	165	68	51	119	38	31	69	188	26	24	50	7
Y1_sc1.60_416_9812_-_1-9397	Y1_sc1.60_416_9812_-_1-9397	9397	2901	1901	1363	3232	0.3	Y1_sc1.60_17845_20941_-/1-3097	3097	1061	540	402	1094	30.4	9938	0	6313	6466	24	17	41	49	17	66	107	2	3	5	9	6	15	5	0	5	5	3	8	33	15	2	17	9	8	17	34	6	3	9	4
Y1_sc1.60_416_9812_-_1-9397	Y1_sc1.60_416_9812_-_1-9397	9397	2901	1901	1363	3232	0.3	Y1_sc1.60_416_9812_-/1-9397	9397	2901	1901	1363	3232	34.7	9938	0	0	0	0	0	0	0	0	0	0	0	0	0	0	0	0	0	0	0	0	0	0	0	0	0	0	0	0	0	0	0	0	0	0
Y1_sc1.60_416_9812_-_1-9397	Y1_sc1.60_416_9812_-_1-9397	9397	2901	1901	1363	3232	0.3	Y1_sc1.72_1_7904_-/1-7904	7904	2571	1426	1240	2667	33.7	9938	0	1509	2008	110	77	187	181	88	269	456	1	1	2	4	7	11	1	4	5	4	5	9	27	84	35	119	55	40	95	214	24	16	40	7
Y1_sc1.60_416_9812_-_1-9397	Y1_sc1.60_416_9812_-_1-9397	9397	2901	1901	1363	3232	0.3	Y1_sc1.87_2064_2902_+/1-839	839	185	244	56	354	35.8	9938	0	8575	8644	1	3	4	4	18	22	26	1	2	3	5	6	11	2	3	5	3	4	7	26	0	6	6	0	2	2	8	0	2	2	0
Y1_sc1.60_416_9812_-_1-9397	Y1_sc1.60_416_9812_-_1-9397	9397	2901	1901	1363	3232	0.3	Y1_sc1.89_1_2874_-/1-2874	2874	691	834	548	801	48.1	9938	0	6582	7139	10	114	124	20	225	245	369	14	16	30	27	18	45	9	17	26	8	20	28	129	0	104	104	0	51	51	155	0	24	24	0
Y1_sc1.60_416_9812_-_1-9397	Y1_sc1.60_416_9812_-_1-9397	9397	2901	1901	1363	3232	0.3	Y1_sc1.66_6_2425_+/1-2420	2420	695	583	470	672	43.5	9938	0	6994	7589	62	133	195	35	148	183	378	14	18	32	33	48	81	20	22	42	20	25	45	200	5	73	78	3	61	64	142	6	19	25	5
Y1_sc1.60_416_9812_-_1-9397	Y1_sc1.60_416_9812_-_1-9397	9397	2901	1901	1363	3232	0.3	Y1_sc1.59_4285_13689_+/1-9405	9405	2935	1844	1332	3294	33.8	9938	0	27	783	115	91	206	192	145	337	543	13	15	28	39	42	81	18	9	27	25	17	42	178	72	37	109	45	38	83	192	28	18	46	11
Y1_sc1.60_416_9812_-_1-9397	Y1_sc1.60_416_9812_-_1-9397	9397	2901	1901	1363	3232	0.3	Y1_sc1.87_79_2789_+/1-2711	2711	890	567	383	871	35	9938	0	6711	6953	8	38	46	21	74	95	141	8	7	15	18	15	33	6	7	13	4	11	15	76	0	37	37	0	10	10	47	0	7	7	0
Y1_sc1.60_416_9812_-_1-9397	Y1_sc1.60_416_9812_-_1-9397	9397	2901	1901	1363	3232	0.3	Y1_sc1.59_1_5001_+/1-5001	5001	1643	1018	766	1574	35.7	9938	0	4430	4859	57	82	139	55	116	171	310	6	5	11	14	10	24	10	20	30	4	16	20	85	21	62	83	23	38	61	144	6	14	20	8
Y1_sc1.60_416_9812_-_1-9397	Y1_sc1.60_416_9812_-_1-9397	9397	2901	1901	1363	3232	0.3	Y1_sc1.66_14911_18822_+/1-3912	3912	1080	1010	741	1081	44.8	9938	0	5514	6510	108	209	317	55	268	323	640	25	23	48	58	72	130	32	33	65	37	47	84	327	5	133	138	8	83	91	229	6	28	34	9
Y1_sc1.60_416_9812_-_1-9397	Y1_sc1.60_416_9812_-_1-9397	9397	2901	1901	1363	3232	0.3	Y1_sc1.59_12971_22319_+/1-9349	9349	2899	1738	1350	3362	33	9938	0	62	611	92	84	176	234	85	319	495	5	6	11	9	6	15	6	2	8	3	3	6	40	106	23	129	44	49	93	222	25	19	44	8
Y1_sc1.60_416_9812_-_1-9397	Y1_sc1.60_416_9812_-_1-9397	9397	2901	1901	1363	3232	0.3	Y1_sc1.60_1_1131_-/1-1131	1131	253	313	121	444	38.4	9938	0	8296	8481	5	22	27	16	36	52	79	2	6	8	13	11	24	3	17	20	9	15	24	76	3	11	14	0	7	7	21	0	4	4	0
[truncated: 17 more columns]
