# Supplementary material for: In silico reversal of repeat-induced point mutation (RIP) identifies the origins of repeat families and uncovers obscured duplicated genes
Source: BMC Genomics. 2010 Nov 24;11:655. doi: 10.1186/1471-2164-11-655 (PMC3017866; doi:10.1186/1471-2164-11-655)
Supplement: Additional file 6 — List of predicted functional RecQ helicases in the S. nodorum genome. [file 1471-2164-11-655-S6.ZIP › highestgc/y1_short_aln_2009_9_24_11_11_57_ripalign.txt]

Repeat class	Model	Model length	Model A Count	Model C Count	Model G Count	Model T Count	Model GC	Sequence	Seq Length	Seq A Count	Seq C Count	Seq G Count	Seq T Count	Seq GC	Alignment Length	Gaps(Model)	Gaps(Seq)	Mismatches	G->A	A->G	G<->A	C->T	T->C	C<->T	Transitions	G->C	C->G	G<->C	T->A	A->T	T<->A	G->T	T->G	G<->T	C->A	A->C	C<->A	Transversions	CA->TA	TA->CA	CA<->TA	TG->TA	TA->TG	TG<->TA	(CA<->TA)+(TG<->TA)	CC->TC	TC->CC	CC<->TC	GG->GA
Y1_sc1.33_8_628_+_1-621	Y1_sc1.33_8_628_+_1-621	621	232	111	38	240	0.2	Y1_sc1.9_110980_111215_+/1-236	236	98	29	52	57	34.3	9938	0	388	526	6	24	30	10	15	25	55	1	13	14	28	9	37	1	11	12	12	5	17	80	2	2	4	3	1	4	8	0	0	0	0
Y1_sc1.33_8_628_+_1-621	Y1_sc1.33_8_628_+_1-621	621	232	111	38	240	0.2	Y1_sc1.54_2957_3215_+/1-259	259	108	28	56	67	32.4	9938	0	365	515	5	24	29	12	13	25	54	1	16	17	31	11	42	2	11	13	14	7	21	93	3	2	5	2	2	4	9	0	0	0	0
Y1_sc1.33_8_628_+_1-621	Y1_sc1.33_8_628_+_1-621	621	232	111	38	240	0.2	Y1_sc1.49_92751_92975_+/1-225	225	92	27	55	51	36.4	9938	0	399	534	6	25	31	10	15	25	56	1	15	16	27	7	34	1	11	12	10	4	14	76	2	3	5	2	1	3	8	0	0	0	0
Y1_sc1.33_8_628_+_1-621	Y1_sc1.33_8_628_+_1-621	621	232	111	38	240	0.2	Y1_sc1.43_217729_217964_-/1-236	236	96	26	54	60	33.9	9938	0	388	526	7	26	33	10	12	22	55	1	15	16	29	9	38	1	10	11	10	5	15	80	2	0	2	4	0	4	6	0	0	0	0
Y1_sc1.33_8_628_+_1-621	Y1_sc1.33_8_628_+_1-621	621	232	111	38	240	0.2	Y1_sc1.26_4298_4536_-/1-239	239	97	30	56	56	36	9938	0	385	530	8	25	33	10	16	26	59	1	15	16	27	9	36	1	14	15	11	5	16	83	2	2	4	3	2	5	9	0	0	0	0
Y1_sc1.33_8_628_+_1-621	Y1_sc1.33_8_628_+_1-621	621	232	111	38	240	0.2	Y1_sc1.38_296827_297055_+/1-229	229	103	22	47	57	30.1	9938	0	395	519	6	17	23	10	10	20	43	1	14	15	27	7	34	1	12	13	12	4	16	78	1	1	2	3	0	3	5	0	0	0	0
Y1_sc1.33_8_628_+_1-621	Y1_sc1.33_8_628_+_1-621	621	232	111	38	240	0.2	Y1_sc1.62_10880_11115_-/1-236	236	99	26	51	60	32.6	9938	0	388	526	8	24	32	10	13	23	55	1	15	16	29	10	39	1	10	11	10	4	14	80	2	2	4	4	1	5	9	0	0	0	0
Y1_sc1.33_8_628_+_1-621	Y1_sc1.33_8_628_+_1-621	621	232	111	38	240	0.2	Y1_sc1.55_16208_16443_-/1-236	236	101	22	49	64	30.1	9938	0	388	521	7	23	30	11	9	20	50	1	13	14	29	9	38	1	10	11	12	5	17	80	2	0	2	4	1	5	7	0	0	0	0
Y1_sc1.33_8_628_+_1-621	Y1_sc1.33_8_628_+_1-621	621	232	111	38	240	0.2	Y1_sc1.7_1443422_1443662_+/1-241	241	105	25	49	62	30.7	9938	0	383	519	6	23	29	7	10	17	46	1	12	13	31	12	43	1	10	11	15	5	20	87	1	1	2	3	2	5	7	0	0	0	0
Y1_sc1.33_8_628_+_1-621	Y1_sc1.33_8_628_+_1-621	621	232	111	38	240	0.2	Y1_sc1.4_145_613_+/1-469	469	190	53	64	162	24.9	9938	0	280	602	10	24	34	21	13	34	68	2	15	17	50	20	70	4	12	16	15	8	23	126	2	1	3	3	0	3	6	0	0	0	0
Y1_sc1.33_8_628_+_1-621	Y1_sc1.33_8_628_+_1-621	621	232	111	38	240	0.2	Y1_sc1.5_1283022_1283242_+/1-221	221	91	28	54	48	37.1	9938	0	403	529	5	23	28	7	15	22	50	1	14	15	25	7	32	1	12	13	10	3	13	73	1	4	5	2	2	4	9	0	0	0	0
Y1_sc1.33_8_628_+_1-621	Y1_sc1.33_8_628_+_1-621	621	232	111	38	240	0.2	Y1_sc1.5_1300369_1300597_-/1-229	229	96	25	53	55	34.1	9938	0	395	528	7	24	31	10	14	24	55	1	15	16	28	8	36	1	11	12	8	3	11	75	2	1	3	4	0	4	7	0	0	0	0
Y1_sc1.33_8_628_+_1-621	Y1_sc1.33_8_628_+_1-621	621	232	111	38	240	0.2	Y1_sc1.1_519953_520173_+/1-221	221	95	25	51	50	34.4	9938	0	403	528	6	22	28	7	13	20	48	1	15	16	28	7	35	1	10	11	9	3	12	74	1	2	3	3	2	5	8	0	0	0	0
Y1_sc1.33_8_628_+_1-621	Y1_sc1.33_8_628_+_1-621	621	232	111	38	240	0.2	Y1_sc1.7_1442498_1442717_+/1-220	220	94	24	54	48	35.5	9938	0	404	530	5	25	30	6	9	15	45	1	11	12	28	6	34	1	13	14	13	5	18	78	1	2	3	1	2	3	6	0	0	0	0
Y1_sc1.33_8_628_+_1-621	Y1_sc1.33_8_628_+_1-621	621	232	111	38	240	0.2	Y1_sc1.23_559664_559899_-/1-236	236	95	30	55	56	36	9938	0	388	530	7	26	33	10	16	26	59	1	15	16	28	9	37	1	11	12	10	5	15	80	2	3	5	4	2	6	11	0	0	0	0
Y1_sc1.33_8_628_+_1-621	Y1_sc1.33_8_628_+_1-621	621	232	111	38	240	0.2	Y1_sc1.1_528551_528786_+/1-236	236	98	27	52	59	33.5	9938	0	388	530	8	26	34	11	14	25	59	1	14	15	29	9	38	1	10	11	11	5	16	80	2	1	3	4	2	6	9	0	0	0	0
Y1_sc1.33_8_628_+_1-621	Y1_sc1.33_8_628_+_1-621	621	232	111	38	240	0.2	Y1_sc1.43_4365_4600_-/1-236	236	97	26	53	60	33.5	9938	0	388	524	6	25	31	10	12	22	53	1	15	16	30	9	39	1	9	10	10	5	15	80	1	1	2	3	2	5	7	0	0	0	0
Y1_sc1.33_8_628_+_1-621	Y1_sc1.33_8_628_+_1-621	621	232	111	38	240	0.2	Y1_sc1.1_251777_251995_+/1-219	219	92	26	46	55	32.9	9938	0	405	527	6	21	27	8	11	19	46	1	12	13	25	8	33	1	10	11	10	6	16	73	1	0	1	2	0	2	3	0	0	0	0
Y1_sc1.33_8_628_+_1-621	Y1_sc1.33_8_628_+_1-621	621	232	111	38	240	0.2	Y1_sc1.5_1298997_1299237_+/1-241	241	101	26	53	61	32.8	9938	0	383	524	7	22	29	10	13	23	52	1	15	16	29	12	41	1	13	14	11	4	15	86	2	1	3	4	0	4	7	0	0	0	0
Y1_sc1.33_8_628_+_1-621	Y1_sc1.33_8_628_+_1-621	621	232	111	38	240	0.2	Y1_sc1.25_11857_12092_-/1-236	236	98	26	52	60	33.1	9938	0	388	525	7	25	32	10	12	22	54	1	14	15	29	9	38	1	10	11	11	5	16	80	2	1	3	4	0	4	7	0	0	0	0
Y1_sc1.33_8_628_+_1-621	Y1_sc1.33_8_628_+_1-621	621	232	111	38	240	0.2	Y1_sc1.19_794366_794566_+/1-201	201	90	25	37	49	30.8	9938	0	422	526	6	15	21	6	12	18	39	1	14	15	24	8	32	1	6	7	6	3	9	63	2	1	3	3	0	3	6	0	0	0	0
Y1_sc1.33_8_628_+_1-621	Y1_sc1.33_8_628_+_1-621	621	232	111	38	240	0.2	Y1_sc1.19_5400_5623_-/1-224	224	97	22	49	56	31.7	9938	0	400	519	6	21	27	8	8	16	43	1	13	14	26	6	32	1	11	12	11	4	15	73	1	1	2	3	2	5	7	1	0	1	0
Y1_sc1.33_8_628_+_1-621	Y1_sc1.33_8_628_+_1-621	621	232	111	38	240	0.2	Y1_sc1.1_234428_234648_+/1-221	221	99	26	46	50	32.6	9938	0	403	527	7	20	27	8	13	21	48	1	13	14	27	6	33	1	10	11	11	4	15	73	2	3	5	4	1	5	10	0	0	0	0
Y1_sc1.33_8_628_+_1-621	Y1_sc1.33_8_628_+_1-621	621	232	111	38	240	0.2	Y1_sc1.23_569315_569546_-/1-232	232	91	29	56	56	36.6	9938	0	392	534	7	27	34	10	15	25	59	1	15	16	27	10	37	1	11	12	10	5	15	80	2	2	4	4	2	6	10	0	0	0	0
Y1_sc1.33_8_628_+_1-621	Y1_sc1.33_8_628_+_1-621	621	232	111	38	240	0.2	Y1_sc1.4_300_769_+/1-470	470	200	47	78	145	26.6	9938	0	158	434	10	29	39	25	17	42	81	3	20	23	61	32	93	8	22	30	28	14	42	188	4	1	5	4	0	4	9	0	0	0	0
Y1_sc1.33_8_628_+_1-621	Y1_sc1.33_8_628_+_1-621	621	232	111	38	240	0.2	Y1_sc1.33_8_628_+/1-621	621	232	111	38	240	24	9938	0	0	0	0	0	0	0	0	0	0	0	0	0	0	0	0	0	0	0	0	0	0	0	0	0	0	0	0	0	0	0	0	0	0
Y1_sc1.33_8_628_+_1-621	Y1_sc1.33_8_628_+_1-621	621	232	111	38	240	0.2	Y1_sc1.5_1310757_1310977_-/1-221	221	93	27	52	49	35.7	9938	0	403	531	7	25	32	7	13	20	52	1	14	15	27	6	33	1	10	11	10	4	14	73	1	1	2	4	1	5	7	0	0	0	0
Y1_sc1.33_8_628_+_1-621	Y1_sc1.33_8_628_+_1-621	621	232	111	38	240	0.2	Y1_sc1.2_682566_682801_-/1-236	236	99	26	51	60	32.6	9938	0	388	521	6	23	29	9	12	21	50	1	14	15	29	10	39	1	10	11	11	4	15	80	1	0	1	3	0	3	4	0	0	0	0
Y1_sc1.33_8_628_+_1-621	Y1_sc1.33_8_628_+_1-621	621	232	111	38	240	0.2	Y1_sc1.26_12951_13242_-/1-292	292	123	30	63	76	31.8	9938	0	332	510	6	28	34	15	16	31	65	1	17	18	40	15	55	3	12	15	16	6	22	110	2	1	3	2	2	4	7	0	0	0	0
Y1_sc1.33_8_628_+_1-621	Y1_sc1.33_8_628_+_1-621	621	232	111	38	240	0.2	Y1_sc1.25_20504_20724_-/1-221	221	93	26	52	50	35.3	9938	0	403	529	7	24	31	7	12	19	50	1	14	15	26	6	32	1	11	12	10	4	14	73	1	0	1	3	0	3	4	0	0	0	0
Y1_sc1.33_8_628_+_1-621	Y1_sc1.33_8_628_+_1-621	621	232	111	38	240	0.2	Y1_sc1.50_9526_9743_-/1-218	218	97	22	48	51	32.1	9938	0	406	531	6	22	28	8	12	20	48	1	12	13	27	8	35	1	11	12	12	2	14	74	1	2	3	2	0	2	5	0	0	0	0
Y1_sc1.33_8_628_+_1-621	Y1_sc1.33_8_628_+_1-621	621	232	111	38	240	0.2	Y1_sc1.2_1633230_1633461_-/1-232	232	95	27	54	56	34.9	9938	0	392	529	7	25	32	10	14	24	56	1	15	16	28	8	36	1	11	12	9	5	14	78	2	1	3	4	1	5	8	0	0	0	0
Y1_sc1.33_8_628_+_1-621	Y1_sc1.33_8_628_+_1-621	621	232	111	38	240	0.2	Y1_sc1.43_226378_226597_-/1-220	220	95	22	50	53	32.7	9938	0	404	529	7	22	29	9	11	20	49	1	14	15	26	6	32	1	11	12	10	4	14	73	2	0	2	4	1	5	7	0	0	0	0
Y1_sc1.33_8_628_+_1-621	Y1_sc1.33_8_628_+_1-621	621	232	111	38	240	0.2	Y1_sc1.2_691247_691478_-/1-232	232	95	28	54	55	35.3	9938	0	392	535	7	25	32	11	15	26	58	1	15	16	28	9	37	1	11	12	11	6	17	82	2	1	3	3	0	3	6	0	0	0	0
Y1_sc1.33_8_628_+_1-621	Y1_sc1.33_8_628_+_1-621	621	232	111	38	240	0.2	Y1_sc1.49_101390_101625_+/1-236	236	99	28	51	58	33.5	9938	0	388	521	6	22	28	9	13	22	50	1	15	16	29	9	38	1	10	11	10	5	15	80	1	1	2	2	0	2	4	0	0	0	0
Y1_sc1.33_8_628_+_1-621	Y1_sc1.33_8_628_+_1-621	621	232	111	38	240	0.2	Y1_sc1.55_24864_25083_-/1-220	220	92	24	53	51	35	9938	0	404	530	6	24	30	8	12	20	50	1	14	15	26	6	32	1	11	12	10	4	14	73	1	1	2	3	0	3	5	0	0	0	0
Y1_sc1.33_8_628_+_1-621	Y1_sc1.33_8_628_+_1-621	621	232	111	38	240	0.2	Y1_sc1.43_13034_13235_-/1-202	202	84	20	49	49	34.2	9938	0	422	531	5	21	26	7	10	17	43	1	15	16	23	5	28	1	9	10	6	3	9	63	1	0	1	2	1	3	4	0	0	0	0
Y1_sc1.33_8_628_+_1-621	Y1_sc1.33_8_628_+_1-621	621	232	111	38	240	0.2	Y1_sc1.8_12665_12900_+/1-236	236	95	28	55	58	35.2	9938	0	388	523	6	24	30	9	13	22	52	1	15	16	27	9	36	1	12	13	10	5	15	80	1	0	1	2	0	2	3	0	0	0	0
Y1_sc1.33_8_628_+_1-621	Y1_sc1.33_8_628_+_1-621	621	232	111	38	240	0.2	Y1_sc1.54_11633_11869_+/1-237	237	96	27	55	59	34.6	9938	0	387	526	7	25	32	10	13	23	55	1	15	16	28	9	37	1	12	13	10	5	15	81	2	0	2	4	0	4	6	0	0	0	0
Y1_sc1.33_8_628_+_1-621	Y1_sc1.33_8_628_+_1-621	621	232	111	38	240	0.2	Y1_sc1.58_5874_6109_-/1-236	236	102	26	48	60	31.4	9938	0	388	520	7	20	27	10	12	22	49	1	15	16	29	9	38	1	10	11	10	5	15	80	2	1	3	3	1	4	7	0	0	0	0
Y1_sc1.33_8_628_+_1-621	Y1_sc1.33_8_628_+_1-621	621	232	111	38	240	0.2	Y1_sc1.9_51148_51367_+/1-220	220	95	25	50	50	34.1	9938	0	404	528	6	21	27	8	13	21	48	1	14	15	26	6	32	1	11	12	10	4	14	73	2	2	4	3	0	3	7	0	0	0	0
Y1_sc1.33_8_628_+_1-621	Y1_sc1.33_8_628_+_1-621	621	232	111	38	240	0.2	Y1_sc1.3_1104027_1104262_-/1-236	236	103	25	47	61	30.5	9938	0	388	523	8	21	29	11	12	23	52	1	14	15	29	9	38	1	10	11	11	5	16	80	2	1	3	4	2	6	9	0	0	0	0
Y1_sc1.33_8_628_+_1-621	Y1_sc1.33_8_628_+_1-621	621	232	111	38	240	0.2	Y1_sc1.5_1288459_1288682_+/1-224	224	97	22	52	53	33	9938	0	400	529	7	22	29	8	11	19	48	1	14	15	27	8	35	1	13	14	11	3	14	78	2	1	3	4	1	5	8	0	0	0	0
Y1_sc1.33_8_628_+_1-621	Y1_sc1.33_8_628_+_1-621	621	232	111	38	240	0.2	Y1_sc1.31_512_731_+/1-220	220	94	23	51	52	33.6	9938	0	404	525	6	22	28	7	10	17	45	1	15	16	27	6	33	1	10	11	9	4	13	73	1	0	1	3	1	4	5	0	0	0	0
Y1_sc1.33_8_628_+_1-621	Y1_sc1.33_8_628_+_1-621	621	232	111	38	240	0.2	Y1_sc1.3_1166696_1166915_-/1-220	220	94	25	51	50	34.5	9938	0	404	528	6	23	29	7	12	19	48	1	15	16	28	6	34	1	9	10	9	4	13	73	1	2	3	3	2	5	8	0	0	0	0
Y1_sc1.33_8_628_+_1-621	Y1_sc1.33_8_628_+_1-621	621	232	111	38	240	0.2	Y1_sc1.5_1299887_1300119_+/1-233	233	93	33	30	77	27	9938	0	395	534	6	8	14	7	10	17	31	2	8	10	25	25	50	3	12	15	16	10	26	101	0	2	2	2	0	2	4	1	0	1	0
Y1_sc1.33_8_628_+_1-621	Y1_sc1.33_8_628_+_1-621	621	232	111	38	240	0.2	Y1_sc1.20_521350_521561_+/1-212	212	73	30	62	47	43.4	9938	0	411	542	4	29	33	7	15	22	55	1	13	14	21	9	30	1	14	15	10	5	15	74	1	4	5	1	5	6	11	0	0	0	0
[truncated: 17 more columns]
