# Supplementary material for: In silico reversal of repeat-induced point mutation (RIP) identifies the origins of repeat families and uncovers obscured duplicated genes
Source: BMC Genomics. 2010 Nov 24;11:655. doi: 10.1186/1471-2164-11-655 (PMC3017866; doi:10.1186/1471-2164-11-655)
Supplement: Additional file 6 — List of predicted functional RecQ helicases in the S. nodorum genome. [file 1471-2164-11-655-S6.ZIP › sn15_ripcal_summary_derip_consensus.txt]

	01 model	02 total ca->ta	03 total ca<-ta	04 total ca<->ta	05 total cc->tc	06 total cc<-tc	07 total cc<->tc	08 total cg->tg	09 total cg<-tg	10 total cg<->tg	11 total ct->tt	12 total ct<-tt	13 total ct<->tt	14 avg match length	15 min match length	16 max match length	17 no. matches	18 avg match length >1kb	19 no. matches >1kb	20 avg match length <=1kb, >500bp	21 no. matches <=1kb, >500bp	22 avg match length <=500bp, >200bp	23 no. matches <=500bp, >200bp	24 avg match length <=200bp	25 no. matches <=200bp	26 dominance ca->ta	27 dominance ca<-ta	28 dominance ca<->ta	29 dominance cc->tc	30 dominance cc<-tc	31 dominance cc<->tc	32 dominance cg->tg	33 dominance cg<-tg	34 dominance cg<->tg	35 dominance ct->tt	36 dominance ct<-tt	37 dominance ct<->tt	38 dominance ca<->ta >1kb	39 dominance ca<->ta <=1kb, >500bp	40 dominance ca<->ta <=500bp, >200bp	41 dominance ca<->ta <=200	42 ca->ta / kb	43 ca<-ta / kb	44 ca<->ta / kb	45 cc->tc / kb	46 cc<-tc / kb	47 cc<->tc / kb	48 cg->tg / kb	49 cg<-tg / kb
	elsa	1308	0	1308	281	13.5	294.5	67	29	96	369.5	838.5	1208	2192.38888888889	245	5176	18	3076.41666666667	12	593	2	340	4	n/a	0	1.82299651567944	0	0.818267125430091	0.161077672685583	0.0155619596541787	0.112748851454824	0.0342098544804697	0.034037558685446	0.0341576231987191	0.223128019323671	19.7294117647059	0.711215778628201	0.815789473684211	0.773109243697479	0.929824561403509	n/a	33.144971238882	0	33.144971238882	7.12059397410232	0.342092593061855	7.46268656716418	1.69779286926995	0.734865570281023
	molly	5800	13	5813	403	49	452	205	158	363	704	1842	2546	1276.87804878049	200	1899	41	1694.26923076923	26	778.285714285714	7	379	7	200	1	4.42073170731707	0.00634455832113226	1.72954477833978	0.0600685646146967	0.0243417784401391	0.0518229763815639	0.0296800347473578	0.0829831932773109	0.0411985018726592	0.109862671660424	8.37272727272727	0.384127942063971	1.75860819137369	1.72845953002611	1.28571428571429	3.22222222222222	110.788508557457	0.248319070904645	111.036827628362	7.69789119804401	0.935971882640587	8.6338630806846	3.91580073349633	3.01803178484108
	pixie	3057	3.5	3060.5	247.5	11.5	259	155	180	335	760	1538.5	2298.5	1413.93103448276	202	1856	29	1710.90909090909	22	651.25	4	253	3	n/a	0	2.62967741935484	0.00202312138728324	1.0580812445981	0.0623111782477341	0.00667828106852497	0.0454864769933263	0.0381350719645713	0.115867396202124	0.0596297614809541	0.219684925567279	7.88974358974359	0.628950608838418	1.06987724268178	0.880597014925373	1.15909090909091	n/a	74.5537020778461	0.0853575260950151	74.6390596039411	6.0359964881475	0.280460442883621	6.31645693103112	3.78011901277924	4.38981562774364
	r10	5161	12.5	5173.5	532	76.5	608.5	102	211	313	826	756.5	1582.5	755.716666666667	200	1325	60	1234.41666666667	24	712.454545454545	11	320	24	200	1	3.53493150684932	0.0119731800766284	2.06609424920128	0.0873706684184595	0.0780612244897959	0.0860800679021078	0.0156465715600552	0.249556475458309	0.0425011881322561	0.142536669542709	2.52166666666667	0.259639048400328	2.3186077643909	2.13836477987421	1.32461240310078	0.352941176470588	113.821317513177	0.275676510155923	114.096994023333	11.7327922722361	1.68714024215425	13.4199325143903	2.24952032287233	4.65341949143197
	r22	428	0	428	108	1	109	14	14	28	65	133	198	551.875	205	682	24	n/a	0	666.1875	16	323.25	8	n/a	0	2.28877005347594	0	1.27761194029851	0.21301775147929	0.00680272108843537	0.166666666666667	0.0232945091514143	0.104477611940299	0.0380952380952381	0.118181818181818	8.86666666666667	0.350442477876106	n/a	1.30188679245283	1.18571428571429	n/a	32.314080785202	0	32.314080785202	8.15402038505096	0.0755001887504719	8.22952057380143	1.05700264250661	1.05700264250661
	r25	1626	0	1626	238	17	255	99	45	144	619	1501	2120	2006.66666666667	200	3335	24	2779.75	16	843	2	359.6	5	200	1	1.70083682008368	0	0.645494243747519	0.101535836177474	0.0109961190168176	0.0655526992287918	0.0398711236407572	0.0296442687747036	0.0359910022494376	0.315333672949567	24.2096774193548	1.04691358024691	0.646180480415494	0.606382978723404	0.679802955665025	0.538461538461538	33.7624584717608	0	33.7624584717608	4.94186046511628	0.352990033222591	5.29485049833887	2.05564784053156	0.934385382059801
	r31	1683	0	1683	280	19.5	299.5	140	57	197	374	1006	1380	1804.5	227	3041	24	2061.45	20	753.5	2	286	2	n/a	0	2.11964735516373	0	0.896882494004796	0.127446517979062	0.0183443085606773	0.0918711656441718	0.0599058622165169	0.0555826426133593	0.0585873605947955	0.177841179267713	13.1503267973856	0.63317274604267	0.893291819983017	1.1038961038961	0.606060606060606	n/a	38.8611803823774	0	38.8611803823774	6.46531818601644	0.450263230811859	6.9155814168283	3.23265909300822	1.3161540592962
	r37	8371.83333333333	51.5	8423.33333333333	128.666666666667	48	176.666666666667	125	434.333333333333	559.333333333333	2567.16666666667	5539.58333333333	8106.75	1081.53535353535	210	2157	99	1430.47169811321	53	810.69696969697	33	346.461538461538	13	n/a	0	2.96785819793205	0.00855209443283561	0.952569430701233	0.0116293082670523	0.00796625406265127	0.0103377821556226	0.01129416016625	0.0770219746117129	0.03347948184616	0.297625258439124	10.3769903215735	0.885080791906252	0.974035962446295	0.891759933899196	0.952638036809816	n/a	78.1888199840606	0.480984757919904	78.6698047419805	1.20168360231122	0.448296473401076	1.64998007571229	1.1674387328153	4.0564604502889
	r38	386	7	393	87	3	90	22	2	24	365	304	669	343.038461538462	244	371	26	n/a	0	n/a	0	343.038461538462	26	n/a	0	0.814345991561181	0.0226537216828479	0.501915708812261	0.11254851228978	0.00958466453674121	0.0828729281767956	0.0262529832935561	0.00636942675159236	0.0208333333333333	0.737373737373737	25.3333333333333	1.31952662721893	n/a	n/a	0.501915708812261	n/a	43.2783944388384	0.784841349927122	44.0632357887656	9.75445677766566	0.336360578540195	10.0908173562059	2.4666442426281	0.224240385693463
	r39	2237.75	5	2242.75	180.5	32.5	213	46	151	197	834	1778.25	2612.25	1261.1	261	2075	30	1787.33333333333	18	682.4	5	321.285714285714	7	n/a	0	2.11008958038661	0.00254874474321397	0.742079576474481	0.05789431481036	0.0168023781827582	0.0421615201900238	0.014144054116381	0.0831612281426408	0.0388713496448303	0.338439687531703	9.43368700265252	0.984732824427481	0.726419704818688	0.766429840142096	0.923497267759563	n/a	59.1480982211297	0.132159754711495	59.2802579758412	4.77096714508498	0.859038405624719	5.6300055507097	1.21586974334576	3.99122459228716
	r51	1693	12	1705	170	21.5	191.5	23	122	145	848	939.5	1787.5	659.4	206	838	40	n/a	0	782.689655172414	29	334.363636363636	11	n/a	0	1.62632084534102	0.0110803324099723	0.802730696798493	0.0663026521060842	0.0200279459711225	0.0526460481099656	0.00848395426042051	0.125385405960946	0.0393593919652552	0.449628844114528	6.04180064308682	0.875581680137154	n/a	0.789269911504425	0.879746835443038	n/a	64.1871398240825	0.454959053685168	64.6420988777677	6.44525326053988	0.815134971185927	7.26038823172581	0.872004852896573	4.62541704579921
	r8	25650	0	25650	2949	47	2996	2088	1224	3312	893	1624	2517	5813.24489795918	323	9206	49	6417.52272727273	44	614.5	2	416.333333333333	3	n/a	0	4.32546374367622	0	2.90651558073654	0.103000244490238	0.016502808988764	0.0951745608183233	0.0707988607079886	0.732495511669659	0.106279883194814	0.0291002704728387	1.27773406766326	0.0787596220038801	2.90333295155194	4.17073170731707	2.45283018867925	n/a	90.047709488185	0	90.047709488185	10.3528536171796	0.164999701596284	10.5178533187759	7.33019950921365	4.29701350540111
	r9	18753	36	18789	2029.5	59.5	2089	493	660	1153	1991.5	5400.5	7392	2300.76712328767	201	4217	73	2949.38888888889	54	827	6	286.692307692308	13	n/a	0	4.15440850686752	0.00588235294117647	1.76687981944706	0.095562095350206	0.00975969818748462	0.0764249652447501	0.0216474927548959	0.120087336244541	0.0407852847541563	0.0936053206740147	7.14824619457313	0.335527211656303	1.73895068412245	2.3886925795053	2.328125	n/a	111.65424277787	0.214341851437281	111.868584629308	12.0835218747767	0.354259448903284	12.43778132368	2.93529257662721	3.92960060968349
	x0	16473	29	16502	2103	83.5	2186.5	254	523	777	2187	2896	5083	1938.09090909091	211	3965	77	2884.65957446808	47	729.333333333333	9	337.619047619048	21	n/a	0	3.62522007042254	0.00827980014275517	2.0508295532219	0.111187480173417	0.0242169373549884	0.0977774796529827	0.0122332996195155	0.173840784444075	0.0326861998611783	0.116144450345194	4.55704169944925	0.261128663532917	2.03596485253048	2.26436781609195	2.14804469273743	n/a	110.38443239766	0.194326992019191	110.578759389679	14.092057386771	0.559527718400086	14.6515851051711	1.70203641285775	3.50458678710473
	x11	5837	1	5838	933	36	969	345	169	514	1316	4649.5	5965.5	3676.7027027027	256	7400	37	4564.03448275862	29	636.666666666667	3	354.2	5	n/a	0	2.25019275250578	0.00020599443815017	0.783781969524065	0.124433182181915	0.00746965452847806	0.0786685609904607	0.0426663368785555	0.0360610263522885	0.040242708944999	0.184961349262122	22.5703883495146	0.814847698401858	0.79039331709015	0.589928057553957	0.622047244094488	n/a	42.9071288904571	0.00735088725209133	42.9144797777092	6.85837780620121	0.264631941075288	7.1230097472765	2.53605610197151	1.24229994560343
	x12	1441.5	3	1444.5	158	8.5	166.5	44	45	89	435.5	1203	1638.5	913.066666666667	210	2023	30	1718.08333333333	12	793.333333333333	3	293	15	n/a	0	2.26117647058824	0.00238758456028651	0.762671594508976	0.0822488287350338	0.00679456434852118	0.0524905422446406	0.0216216216216216	0.0370522848909016	0.0273888290506232	0.264983267417098	21.2920353982301	0.963823529411765	0.759851301115242	0.795665634674923	0.758709677419355	n/a	52.6248539719626	0.109521028037383	52.734375	5.76810747663551	0.310309579439252	6.07841705607477	1.60630841121495	1.64281542056075
	x15	4130	11	4141	571.5	63.5	635	137	155.5	292.5	1901.5	3990	5891.5	2512.65789473684	369	6355	38	3160.39285714286	28	818.285714285714	7	420.666666666667	3	n/a	0	1.5823754789272	0.00261344737467332	0.607273793811409	0.0926481316365405	0.0152772765547937	0.061501210653753	0.0207481447826745	0.0382580883257473	0.0274197328333724	0.39299369639351	17.3478260869565	1.16237545624938	0.600956175298805	0.666666666666667	0.757763975155279	n/a	43.2546789413601	0.115206166671903	43.369885108032	5.98548402299934	0.66505378033326	6.6505378033326	1.43484043945916	1.62859626522554
	x23	825	3	828	113	16	129	12	25	37	223.5	528	751.5	406.7	200	563	30	n/a	0	528.25	4	395.52	25	200	1	2.36728837876614	0.00527240773286467	0.902452316076294	0.106553512494107	0.0287769784172662	0.0798020414475719	0.0103314679294016	0.0457038391224863	0.0216564237635353	0.235263157894737	12	0.756036217303823	n/a	0.798245614035088	0.933932007697242	0.375	67.6174084091468	0.24588148512417	67.863289894271	9.26153593967708	1.31136792066224	10.5729038603393	0.983525940496681	2.04901237603475
	x26	4230.5	4.5	4235	454	32.5	486.5	325	149	474	811.5	1798.5	2610	2098.02564102564	240	4803	39	3277.5652173913	23	575.2	5	323.909090909091	11	n/a	0	2.65985539138636	0.00227272727272727	1.18610838818093	0.0845910191913546	0.0166495901639344	0.0664708293482716	0.0591339155749636	0.0811767910651049	0.0646525267680556	0.161992214791895	9.66935483870968	0.50235780964296	1.1807077983088	1.26865671641791	1.18980169971671	n/a	51.7030663749801	0.0549967613018344	51.758063136282	5.54856214022952	0.39719883162436	5.94576097185388	3.9719883162436	1.8210038742163
	x28	1708	1	1709	356.5	21	377.5	88	39	127	790	1033.5	1823.5	1095.12903225806	231	1947	31	1564.11111111111	18	601.333333333333	3	399.1	10	n/a	0	1.38355609558526	0.000914494741655235	0.734106529209622	0.137857695282289	0.0195621797857476	0.103156168875529	0.0308285163776493	0.0369493131217433	0.0324808184143223	0.367015098722416	16.9426229508197	0.823808448159024	0.723382045929019	0.693498452012384	0.842315369261477	n/a	50.3107602580341	0.0294559486288256	50.3402162066629	10.5010456861763	0.618574921205337	11.1196206073817	2.59212347933665	1.1487819965242
	x35	1159.5	0	1159.5	149	9.5	158.5	28	59	87	183	380.5	563.5	777.85	257	1164	20	1158.22222222222	9	710.333333333333	3	375.25	8	n/a	0	3.22083333333333	0	1.43325092707046	0.108719445457862	0.0216154721274175	0.0875690607734807	0.0187730472678512	0.151282051282051	0.0462397023651342	0.13692480359147	5.55474452554745	0.401067615658363	1.25943396226415	1.83620689655172	1.71165644171779	n/a	74.5323648518352	0	74.5323648518352	9.57768207237899	0.610657581795976	10.188339654175	1.79983287266182	3.79250498168027
	x36	171	0	171	51	0	51	22	3	25	29	92	121	507.181818181818	461	513	11	n/a	0	511.8	10	461	1	n/a	0	1.67647058823529	0	0.868020304568528	0.22972972972973	0	0.160883280757098	0.0876494023904383	0.0326086956521739	0.0728862973760933	0.118852459016393	30.6666666666667	0.489878542510121	n/a	0.887005649717514	0.7	n/a	30.650654239111	0	30.650654239111	9.14142319412081	0	9.14142319412081	3.94335902491486	0.537730776124754
	x3	39889.25	327.5	40216.75	3432.75	883	4315.75	2505.5	2945.5	5451	6871.58333333333	8213.91666666667	15085.5	2213.40654205607	201	10231	214	3001.74657534247	146	719.542857142857	35	310	33	n/a	0	3.11395542486892	0.0271955379941734	1.61823376153065	0.0696773997117707	0.076870062317274	0.0710373519112146	0.0499167390254066	0.312539237618597	0.0914321178167667	0.149944538395796	1.97639958293231	0.301809597167065	1.6344593484807	1.36339074636947	1.6308973172988	n/a	84.2133430729053	0.691411090867251	84.9047541637726	7.24714938068567	1.86417097171231	9.11132035239798	5.2895587424974	6.21847745999844
	x48	339	0.5	339.5	85	0	85	32	2	34	66.5	69	135.5	256.521739130435	206	269	23	n/a	0	n/a	0	256.521739130435	23	n/a	0	1.84741144414169	0.00704225352112676	1.33398821218075	0.194285714285714	0	0.166994106090373	0.0652395514780836	0.0287769784172662	0.0607142857142857	0.145833333333333	27.6	0.295528898582334	n/a	n/a	1.33398821218075	n/a	57.4576271186441	0.0847457627118644	57.5423728813559	14.4067796610169	0	14.4067796610169	5.42372881355932	0.338983050847458
	x96	281	0	281	27.5	2.5	30	4	15	19	93	60	153	308.6	306	313	15	n/a	0	n/a	0	308.6	15	n/a	0	2.2570281124498	0	1.39108910891089	0.0727513227513227	0.0333333333333333	0.0662251655629139	0.0099626400996264	0.24	0.040948275862069	0.2976	3.42857142857143	0.463636363636364	n/a	n/a	1.39108910891089	n/a	60.7042557787859	0	60.7042557787859	5.94080794988118	0.540073449989198	6.48088139987038	0.864117519982718	3.24044069993519
	y1	8723.5	8	8731.5	2618.5	83.25	2701.75	1409.25	188	1597.25	4695.5	4360.16666666667	9055.66666666667	3701.64864864865	201	9699	111	6594.35	60	833.8	5	240.282608695652	46	n/a	0	1.00002865904336	0.00172733324936575	0.653816393769968	0.176588606207745	0.0182719391301167	0.139377420866418	0.0878721745908028	0.0422337458112586	0.0779567815119557	0.368238407999216	15.6138466129514	0.69495926224371	0.653283791641258	0.639269406392694	0.660643295988435	n/a	21.2311047183748	0.0194702628242103	21.250574981199	6.37286040064933	0.202612422514438	6.57547282316377	3.4298084856273	0.457551176368942
	01 model	02 total ca->ta	03 total ca<-ta	04 total ca<->ta	05 total cc->tc	06 total cc<-tc	07 total cc<->tc	08 total cg->tg	09 total cg<-tg	10 total cg<->tg	11 total ct->tt	12 total ct<-tt	13 total ct<->tt	14 avg match length	15 min match length	16 max match length	17 no. matches	18 avg match length >1kb	19 no. matches >1kb	20 avg match length <=1kb, >500bp	21 no. matches <=1kb, >500bp	22 avg match length <=500bp, >200bp	23 no. matches <=500bp, >200bp	24 avg match length <=200bp	25 no. matches <=200bp	26 dominance ca->ta	27 dominance ca<-ta	28 dominance ca<->ta	29 dominance cc->tc	30 dominance cc<-tc	31 dominance cc<->tc	32 dominance cg->tg	33 dominance cg<-tg	34 dominance cg<->tg	35 dominance ct->tt	36 dominance ct<-tt	37 dominance ct<->tt	38 dominance ca<->ta >1kb	39 dominance ca<->ta <=1kb, >500bp	40 dominance ca<->ta <=500bp, >200bp	41 dominance ca<->ta <=200	42 ca->ta / kb	43 ca<-ta / kb	44 ca<->ta / kb	45 cc->tc / kb	46 cc<-tc / kb	47 cc<->tc / kb	48 cg->tg / kb	49 cg<-tg / kb
	elsa	1308	0	1308	281	13.5	294.5	67	29	96	369.5	838.5	1208	2192.38888888889	245	5176	18	3076.41666666667	12	593	2	340	4	n/a	0	1.82299651567944	0	0.818267125430091	0.161077672685583	0.0155619596541787	0.112748851454824	0.0342098544804697	0.034037558685446	0.0341576231987191	0.223128019323671	19.7294117647059	0.711215778628201	0.815789473684211	0.773109243697479	0.929824561403509	n/a	33.144971238882	0	33.144971238882	7.12059397410232	0.342092593061855	7.46268656716418	1.69779286926995	0.734865570281023
	molly	5800	13	5813	403	49	452	205	158	363	704	1842	2546	1276.87804878049	200	1899	41	1694.26923076923	26	778.285714285714	7	379	7	200	1	4.42073170731707	0.00634455832113226	1.72954477833978	0.0600685646146967	0.0243417784401391	0.0518229763815639	0.0296800347473578	0.0829831932773109	0.0411985018726592	0.109862671660424	8.37272727272727	0.384127942063971	1.75860819137369	1.72845953002611	1.28571428571429	3.22222222222222	110.788508557457	0.248319070904645	111.036827628362	7.69789119804401	0.935971882640587	8.6338630806846	3.91580073349633	3.01803178484108
	pixie	3057	3.5	3060.5	247.5	11.5	259	155	180	335	760	1538.5	2298.5	1413.93103448276	202	1856	29	1710.90909090909	22	651.25	4	253	3	n/a	0	2.62967741935484	0.00202312138728324	1.0580812445981	0.0623111782477341	0.00667828106852497	0.0454864769933263	0.0381350719645713	0.115867396202124	0.0596297614809541	0.219684925567279	7.88974358974359	0.628950608838418	1.06987724268178	0.880597014925373	1.15909090909091	n/a	74.5537020778461	0.0853575260950151	74.6390596039411	6.0359964881475	0.280460442883621	6.31645693103112	3.78011901277924	4.38981562774364
	r10	5161	12.5	5173.5	532	76.5	608.5	102	211	313	826	756.5	1582.5	755.716666666667	200	1325	60	1234.41666666667	24	712.454545454546	11	320	24	200	1	3.53493150684932	0.0119731800766284	2.06609424920128	0.0873706684184595	0.0780612244897959	0.0860800679021078	0.0156465715600552	0.249556475458309	0.0425011881322561	0.142536669542709	2.52166666666667	0.259639048400328	2.3186077643909	2.13836477987421	1.32461240310078	0.352941176470588	113.821317513177	0.275676510155923	114.096994023333	11.7327922722361	1.68714024215425	13.4199325143903	2.24952032287233	4.65341949143197
	r22	428	0	428	108	1	109	14	14	28	65	133	198	551.875	205	682	24	n/a	0	666.1875	16	323.25	8	n/a	0	2.28877005347594	0	1.27761194029851	0.21301775147929	0.00680272108843537	0.166666666666667	0.0232945091514143	0.104477611940299	0.0380952380952381	0.118181818181818	8.86666666666667	0.350442477876106	n/a	1.30188679245283	1.18571428571429	n/a	32.314080785202	0	32.314080785202	8.15402038505096	0.0755001887504719	8.22952057380143	1.05700264250661	1.05700264250661
	r25	1626	0	1626	238	17	255	99	45	144	619	1501	2120	2006.66666666667	200	3335	24	2779.75	16	843	2	359.6	5	200	1	1.70083682008368	0	0.645494243747519	0.101535836177474	0.0109961190168176	0.0655526992287918	0.0398711236407572	0.0296442687747036	0.0359910022494376	0.315333672949567	24.2096774193548	1.04691358024691	0.646180480415494	0.606382978723404	0.679802955665025	0.538461538461538	33.7624584717608	0	33.7624584717608	4.94186046511628	0.352990033222591	5.29485049833887	2.05564784053156	0.934385382059801
	r31	1683	0	1683	280	19.5	299.5	140	57	197	374	1006	1380	1804.5	227	3041	24	2061.45	20	753.5	2	286	2	n/a	0	2.11964735516373	0	0.896882494004796	0.127446517979062	0.0183443085606773	0.0918711656441718	0.0599058622165169	0.0555826426133593	0.0585873605947955	0.177841179267713	13.1503267973856	0.63317274604267	0.893291819983017	1.1038961038961	0.606060606060606	n/a	38.8611803823774	0	38.8611803823774	6.46531818601644	0.450263230811859	6.9155814168283	3.23265909300822	1.3161540592962
	r37	8371.83333333333	51.5	8423.33333333333	128.666666666667	48	176.666666666667	125	434.333333333333	559.333333333333	2567.16666666667	5539.58333333333	8106.75	1081.53535353535	210	2157	99	1430.47169811321	53	810.69696969697	33	346.461538461538	13	n/a	0	2.96785819793205	0.00855209443283561	0.952569430701233	0.0116293082670523	0.00796625406265127	0.0103377821556226	0.01129416016625	0.0770219746117129	0.03347948184616	0.297625258439124	10.3769903215735	0.885080791906252	0.974035962446295	0.891759933899196	0.952638036809816	n/a	78.1888199840606	0.480984757919904	78.6698047419805	1.20168360231122	0.448296473401076	1.64998007571229	1.1674387328153	4.0564604502889
	r38	386	7	393	87	3	90	22	2	24	365	304	669	343.038461538462	244	371	26	n/a	0	n/a	0	343.038461538462	26	n/a	0	0.814345991561181	0.0226537216828479	0.501915708812261	0.11254851228978	0.00958466453674121	0.0828729281767956	0.0262529832935561	0.00636942675159236	0.0208333333333333	0.737373737373737	25.3333333333333	1.31952662721894	n/a	n/a	0.501915708812261	n/a	43.2783944388384	0.784841349927122	44.0632357887656	9.75445677766566	0.336360578540195	10.0908173562059	2.4666442426281	0.224240385693463
	r39	2237.75	5	2242.75	180.5	32.5	213	46	151	197	834	1778.25	2612.25	1261.1	261	2075	30	1787.33333333333	18	682.4	5	321.285714285714	7	n/a	0	2.11008958038661	0.00254874474321397	0.742079576474481	0.05789431481036	0.0168023781827582	0.0421615201900238	0.014144054116381	0.0831612281426408	0.0388713496448303	0.338439687531703	9.43368700265252	0.984732824427481	0.726419704818688	0.766429840142096	0.923497267759563	n/a	59.1480982211297	0.132159754711495	59.2802579758412	4.77096714508498	0.859038405624719	5.6300055507097	1.21586974334576	3.99122459228716
	r51	1693	12	1705	170	21.5	191.5	23	122	145	848	939.5	1787.5	659.4	206	838	40	n/a	0	782.689655172414	29	334.363636363636	11	n/a	0	1.62632084534102	0.0110803324099723	0.802730696798493	0.0663026521060842	0.0200279459711225	0.0526460481099656	0.00848395426042051	0.125385405960946	0.0393593919652552	0.449628844114528	6.04180064308682	0.875581680137154	n/a	0.789269911504425	0.879746835443038	n/a	64.1871398240825	0.454959053685168	64.6420988777677	6.44525326053988	0.815134971185927	7.26038823172581	0.872004852896573	4.62541704579921
	r8	25650	0	25650	2949	47	2996	2088	1224	3312	893	1624	2517	5813.24489795918	323	9206	49	6417.52272727273	44	614.5	2	416.333333333333	3	n/a	0	4.32546374367622	0	2.90651558073654	0.103000244490238	0.016502808988764	0.0951745608183233	0.0707988607079886	0.732495511669659	0.106279883194814	0.0291002704728387	1.27773406766326	0.0787596220038801	2.90333295155194	4.17073170731707	2.45283018867925	n/a	90.047709488185	0	90.047709488185	10.3528536171796	0.164999701596284	10.5178533187759	7.33019950921365	4.29701350540111
	r9	18753	36	18789	2029.5	59.5	2089	493	660	1153	1991.5	5400.5	7392	2300.76712328767	201	4217	73	2949.38888888889	54	827	6	286.692307692308	13	n/a	0	4.15440850686752	0.00588235294117647	1.76687981944706	0.095562095350206	0.00975969818748462	0.0764249652447501	0.0216474927548959	0.120087336244541	0.0407852847541563	0.0936053206740147	7.14824619457313	0.335527211656303	1.73895068412245	2.3886925795053	2.328125	n/a	111.65424277787	0.214341851437281	111.868584629308	12.0835218747767	0.354259448903284	12.43778132368	2.93529257662721	3.92960060968349
	x0	16473	29	16502	2103	83.5	2186.5	254	523	777	2187	2896	5083	1938.09090909091	211	3965	77	2884.65957446808	47	729.333333333333	9	337.619047619048	21	n/a	0	3.62522007042254	0.00827980014275517	2.0508295532219	0.111187480173417	0.0242169373549884	0.0977774796529827	0.0122332996195155	0.173840784444075	0.0326861998611783	0.116144450345194	4.55704169944925	0.261128663532917	2.03596485253048	2.26436781609195	2.14804469273743	n/a	110.38443239766	0.194326992019191	110.578759389679	14.092057386771	0.559527718400086	14.6515851051711	1.70203641285775	3.50458678710473
	x11	5837	1	5838	933	36	969	345	169	514	1316	4649.5	5965.5	3676.7027027027	256	7400	37	4564.03448275862	29	636.666666666667	3	354.2	5	n/a	0	2.25019275250578	0.00020599443815017	0.783781969524065	0.124433182181915	0.00746965452847806	0.0786685609904607	0.0426663368785555	0.0360610263522885	0.040242708944999	0.184961349262122	22.5703883495146	0.814847698401858	0.79039331709015	0.589928057553957	0.622047244094488	n/a	42.9071288904571	0.00735088725209133	42.9144797777092	6.85837780620121	0.264631941075288	7.1230097472765	2.53605610197151	1.24229994560343
	x12	1441.5	3	1444.5	158	8.5	166.5	44	45	89	435.5	1203	1638.5	913.066666666667	210	2023	30	1718.08333333333	12	793.333333333333	3	293	15	n/a	0	2.26117647058824	0.00238758456028651	0.762671594508976	0.0822488287350338	0.00679456434852118	0.0524905422446406	0.0216216216216216	0.0370522848909016	0.0273888290506232	0.264983267417098	21.2920353982301	0.963823529411765	0.759851301115242	0.795665634674923	0.758709677419355	n/a	52.6248539719626	0.109521028037383	52.734375	5.76810747663551	0.310309579439252	6.07841705607477	1.60630841121495	1.64281542056075
	x15	4130	11	4141	571.5	63.5	635	137	155.5	292.5	1901.5	3990	5891.5	2512.65789473684	369	6355	38	3160.39285714286	28	818.285714285714	7	420.666666666667	3	n/a	0	1.5823754789272	0.00261344737467332	0.607273793811409	0.0926481316365405	0.0152772765547937	0.061501210653753	0.0207481447826745	0.0382580883257473	0.0274197328333724	0.39299369639351	17.3478260869565	1.16237545624938	0.600956175298805	0.666666666666667	0.757763975155279	n/a	43.2546789413601	0.115206166671903	43.369885108032	5.98548402299934	0.66505378033326	6.6505378033326	1.43484043945916	1.62859626522554
	x23	825	3	828	113	16	129	12	25	37	223.5	528	751.5	406.7	200	563	30	n/a	0	528.25	4	395.52	25	200	1	2.36728837876614	0.00527240773286468	0.902452316076294	0.106553512494107	0.0287769784172662	0.0798020414475719	0.0103314679294016	0.0457038391224863	0.0216564237635353	0.235263157894737	12	0.756036217303823	n/a	0.798245614035088	0.933932007697242	0.375	67.6174084091468	0.24588148512417	67.863289894271	9.26153593967708	1.31136792066224	10.5729038603393	0.983525940496681	2.04901237603475
	x26	4230.5	4.5	4235	454	32.5	486.5	325	149	474	811.5	1798.5	2610	2098.02564102564	240	4803	39	3277.5652173913	23	575.2	5	323.909090909091	11	n/a	0	2.65985539138636	0.00227272727272727	1.18610838818093	0.0845910191913546	0.0166495901639344	0.0664708293482716	0.0591339155749636	0.0811767910651049	0.0646525267680556	0.161992214791895	9.66935483870968	0.50235780964296	1.1807077983088	1.26865671641791	1.18980169971671	n/a	51.7030663749801	0.0549967613018344	51.758063136282	5.54856214022952	0.39719883162436	5.94576097185388	3.9719883162436	1.8210038742163
	x28	1708	1	1709	356.5	21	377.5	88	39	127	790	1033.5	1823.5	1095.12903225806	231	1947	31	1564.11111111111	18	601.333333333333	3	399.1	10	n/a	0	1.38355609558526	0.000914494741655235	0.734106529209622	0.137857695282289	0.0195621797857476	0.103156168875529	0.0308285163776493	0.0369493131217433	0.0324808184143223	0.367015098722416	16.9426229508197	0.823808448159024	0.723382045929019	0.693498452012384	0.842315369261477	n/a	50.3107602580341	0.0294559486288256	50.3402162066629	10.5010456861763	0.618574921205337	11.1196206073817	2.59212347933665	1.1487819965242
	x35	1159.5	0	1159.5	149	9.5	158.5	28	59	87	183	380.5	563.5	777.85	257	1164	20	1158.22222222222	9	710.333333333333	3	375.25	8	n/a	0	3.22083333333333	0	1.43325092707046	0.108719445457862	0.0216154721274175	0.0875690607734807	0.0187730472678512	0.151282051282051	0.0462397023651342	0.13692480359147	5.55474452554745	0.401067615658363	1.25943396226415	1.83620689655172	1.71165644171779	n/a	74.5323648518352	0	74.5323648518352	9.57768207237899	0.610657581795976	10.188339654175	1.79983287266182	3.79250498168027
	x36	171	0	171	51	0	51	22	3	25	29	92	121	507.181818181818	461	513	11	n/a	0	511.8	10	461	1	n/a	0	1.67647058823529	0	0.868020304568528	0.22972972972973	0	0.160883280757098	0.0876494023904383	0.0326086956521739	0.0728862973760933	0.118852459016393	30.6666666666667	0.489878542510121	n/a	0.887005649717514	0.7	n/a	30.650654239111	0	30.650654239111	9.14142319412081	0	9.14142319412081	3.94335902491486	0.537730776124754
	x3	39889.25	327.5	40216.75	3432.75	883	4315.75	2505.5	2945.5	5451	6871.58333333333	8213.91666666667	15085.5	2213.40654205607	201	10231	214	3001.74657534247	146	719.542857142857	35	310	33	n/a	0	3.11395542486892	0.0271955379941734	1.61823376153065	0.0696773997117707	0.076870062317274	0.0710373519112146	0.0499167390254066	0.312539237618597	0.0914321178167667	0.149944538395796	1.97639958293231	0.301809597167065	1.6344593484807	1.36339074636947	1.6308973172988	n/a	84.2133430729053	0.691411090867251	84.9047541637726	7.24714938068567	1.86417097171231	9.11132035239798	5.2895587424974	6.21847745999844
	x48	339	0.5	339.5	85	0	85	32	2	34	66.5	69	135.5	256.521739130435	206	269	23	n/a	0	n/a	0	256.521739130435	23	n/a	0	1.84741144414169	0.00704225352112676	1.33398821218075	0.194285714285714	0	0.166994106090373	0.0652395514780836	0.0287769784172662	0.0607142857142857	0.145833333333333	27.6	0.295528898582334	n/a	n/a	1.33398821218075	n/a	57.4576271186441	0.0847457627118644	57.5423728813559	14.406779661017	0	14.406779661017	5.42372881355932	0.338983050847458
	x96	281	0	281	27.5	2.5	30	4	15	19	93	60	153	308.6	306	313	15	n/a	0	n/a	0	308.6	15	n/a	0	2.2570281124498	0	1.39108910891089	0.0727513227513227	0.0333333333333333	0.0662251655629139	0.0099626400996264	0.24	0.040948275862069	0.2976	3.42857142857143	0.463636363636364	n/a	n/a	1.39108910891089	n/a	60.7042557787859	0	60.7042557787859	5.94080794988118	0.540073449989198	6.48088139987038	0.864117519982718	3.24044069993519
	y1	8723.5	8	8731.5	2618.5	83.25	2701.75	1409.25	188	1597.25	4695.5	4360.16666666667	9055.66666666667	3701.64864864865	201	9699	111	6594.35	60	833.8	5	240.282608695652	46	n/a	0	1.00002865904336	0.00172733324936575	0.653816393769968	0.176588606207745	0.0182719391301167	0.139377420866418	0.0878721745908028	0.0422337458112586	0.0779567815119557	0.368238407999216	15.6138466129514	0.69495926224371	0.653283791641258	0.639269406392694	0.660643295988435	n/a	21.2311047183748	0.0194702628242103	21.250574981199	6.37286040064933	0.202612422514438	6.57547282316377	3.4298084856273	0.457551176368942
[truncated: 4 more columns]
