# Supplementary material for: In silico reversal of repeat-induced point mutation (RIP) identifies the origins of repeat families and uncovers obscured duplicated genes
Source: BMC Genomics. 2010 Nov 24;11:655. doi: 10.1186/1471-2164-11-655 (PMC3017866; doi:10.1186/1471-2164-11-655)
Supplement: Additional file 6 — List of predicted functional RecQ helicases in the S. nodorum genome. [file 1471-2164-11-655-S6.ZIP › sn15_ripcal_summary_highest_gc.txt]

	01 model	02 total ca->ta	03 total ca<-ta	04 total ca<->ta	05 total cc->tc	06 total cc<-tc	07 total cc<->tc	08 total cg->tg	09 total cg<-tg	10 total cg<->tg	11 total ct->tt	12 total ct<-tt	13 total ct<->tt	14 avg match length	15 min match length	16 max match length	17 no. matches	18 avg match length >1kb	19 no. matches >1kb	20 avg match length <=1kb, >500bp	21 no. matches <=1kb, >500bp	22 avg match length <=500bp, >200bp	23 no. matches <=500bp, >200bp	24 avg match length <=200bp	25 no. matches <=200bp	26 dominance ca->ta	27 dominance ca<-ta	28 dominance ca<->ta	29 dominance cc->tc	30 dominance cc<-tc	31 dominance cc<->tc	32 dominance cg->tg	33 dominance cg<-tg	34 dominance cg<->tg	35 dominance ct->tt	36 dominance ct<-tt	37 dominance ct<->tt	38 dominance ca<->ta >1kb	39 dominance ca<->ta <=1kb, >500bp	40 dominance ca<->ta <=500bp, >200bp	41 dominance ca<->ta <=200	42 ca->ta / kb	43 ca<-ta / kb	44 ca<->ta / kb	45 cc->tc / kb	46 cc<-tc / kb	47 cc<->tc / kb	48 cg->tg / kb	49 cg<-tg / kb
	y1	3962	677	4639	1078	363	1441	804	252	1056	1406	1772	3178	3647.12727272727	201	9405	110	6541.72881355932	59	833.8	5	240.282608695652	46	n/a	0	1.20498783454988	0.283619606200251	0.817444933920705	0.174659753726507	0.134394668641244	0.162402794996055	0.124728513807012	0.0896159317211949	0.114063512637719	0.240588637919233	1.37151702786378	0.445347533632287	0.95595003287311	0.713178294573643	0.188199389623601	n/a	9.87576772752652	1.68750498524368	11.5632727127702	2.68704634282524	0.904821727686049	3.59186807051129	2.00406795884183	0.628140703517588
	x96	82	61	143	6	7	13	17	2	19	104	29	133	308.642857142857	306	313	14	n/a	0	n/a	0	308.642857142857	14	n/a	0	0.645669291338583	1.60526315789474	0.866666666666667	0.0295566502463054	0.0760869565217391	0.0440677966101695	0.0885416666666667	0.0206185567010309	0.0657439446366782	0.990476190476191	0.414285714285714	0.76	n/a	n/a	0.866666666666667	n/a	18.9770886368896	14.1171025225642	33.0941911594538	1.38856746123583	1.6199953714418	3.00856283267762	3.9342744735015	0.462855820411942
	x48	258	12	270	48	8	56	15	7	22	30	40	70	255.954545454545	206	269	22	n/a	0	n/a	0	255.954545454545	22	n/a	0	2.7741935483871	0.218181818181818	1.82432432432432	0.158415841584158	0.135593220338983	0.154696132596685	0.0446428571428571	0.116666666666667	0.0555555555555556	0.0934579439252336	1.48148148148148	0.201149425287356	n/a	n/a	1.82432432432432	n/a	45.8177943526905	2.13106020245072	47.9488545551412	8.52424080980288	1.42070680163381	9.94494761143669	2.6638252530634	1.24311845142959
	x36	110	22	132	44	10	54	10	14	24	55	15	70	506.7	461	513	10	n/a	0	511.777777777778	9	461	1	n/a	0	1.00917431192661	0.564102564102564	0.891891891891892	0.251428571428571	0.196078431372549	0.238938053097345	0.0478468899521531	0.297872340425532	0.09375	0.335365853658537	0.326086956521739	0.333333333333333	n/a	0.840579710144927	1.6	n/a	21.7090980856523	4.34181961713045	26.0509177027827	8.6836392342609	1.97355437142293	10.6571936056838	1.97355437142293	2.76297611999211
	x35	600	152	752	152	15	167	49	22	71	157	106	263	757.526315789474	257	1160	19	1157.5	8	710.333333333333	3	375.25	8	n/a	0	1.67597765363128	1.06293706293706	1.50099800399202	0.188585607940447	0.0535714285714286	0.15377532228361	0.0539053905390539	0.0805860805860806	0.0600676818950931	0.196004993757803	0.560846560846561	0.265656565656566	1.44666666666667	1.77333333333333	1.46825396825397	n/a	41.6869311470854	10.5606892239283	52.2476203710137	10.5606892239283	1.04217327867713	11.6028625026054	3.40443271034531	1.52852080872646
	x3	9858	1470	11328	2475	1157	3632	2456	1543	3999	5083	5270	10353	2175.76525821596	201	9378	213	2951.88965517241	145	719.542857142857	35	310	33	n/a	0	0.984421809466747	0.18444165621079	0.629893238434164	0.142265907915158	0.139683689484486	0.141433021806854	0.141019751952228	0.195390654678992	0.157982064551811	0.343701399688958	1.26378896882494	0.546073105121578	0.624140012070006	0.740083507306889	0.607456140350877	n/a	21.2714537866985	3.17194533033545	24.443399117034	5.34052019903417	2.49655833142729	7.83707853046146	5.29952226619311	3.32946370388272
	x28	954	152	1106	275	67	342	84	35	119	563	301	864	1066.73333333333	231	1789	30	1541.58823529412	17	601.333333333333	3	399.1	10	n/a	0	1.03470715835141	0.377171215880893	0.834716981132075	0.171767645221736	0.137295081967213	0.163714696026807	0.046875	0.0673076923076923	0.0514705882352941	0.428789032749429	1.18503937007874	0.551372048500319	0.818853974121996	0.558823529411765	1.34579439252336	n/a	29.8106368351978	4.74970314355353	34.5603399787513	8.59321292419224	2.0936191488032	10.6868320729954	2.62483594775327	1.09368164489719
	x26	1835	647	2482	314	135	449	400	115	515	701	471	1172	2026.84210526316	240	4656	38	3208.22727272727	22	575.2	5	323.909090909091	11	n/a	0	1.29681978798587	0.897364771151179	1.16198501872659	0.106948228882834	0.109489051094891	0.107699688174622	0.140350877192982	0.091779728651237	0.125517913721667	0.275009807767752	0.525083612040134	0.340104468949507	1.22055674518201	0.932692307692308	0.640243902439024	n/a	23.8249805245391	8.40041547649961	32.2253960010387	4.07686315242794	1.75279148273176	5.8296546351597	5.19345624513114	1.4931186704752
	x23	252	100	352	82	63	145	28	2	30	261	351	612	402.724137931034	200	563	29	n/a	0	530.333333333333	3	395.52	25	200	1	0.679245283018868	0.240384615384615	0.447268106734435	0.151571164510166	0.139072847682119	0.145875251509054	0.0470588235294118	0.00389105058365759	0.0270513976555455	0.720994475138122	2.12727272727273	1.16129032258065	n/a	0.413793103448276	0.452883263009845	0.333333333333333	21.5771898278962	8.56237691583184	30.1395667437281	7.0211490709821	5.39429745697406	12.4154465279562	2.39746553643291	0.171247538316637
	x15	1859	432	2291	575	142	717	181	86	267	1626	1164	2790	2408.81081081081	369	6239	37	3042.07407407407	27	818.285714285714	7	420.666666666667	3	n/a	0	0.780436607892527	0.310344827586207	0.607048224695284	0.156846699399891	0.084423305588585	0.134068810770381	0.0445812807881773	0.049482163406214	0.04605036219386	0.621797323135755	1.76363636363636	0.851908396946565	0.61508875739645	0.502941176470588	0.759259259259259	n/a	20.858110988937	4.84707043960236	25.7051814285394	6.45154051567444	1.59325000561004	8.04479052128447	2.03083275362969	0.964926059735655
	x12	578	169	747	87	40	127	42	22	64	512	408	920	874.793103448276	210	2014	29	1690.36363636364	11	793.333333333333	3	293	15	n/a	0	0.901716068642746	0.359574468085106	0.672367236723672	0.0768551236749117	0.0667779632721202	0.073367995378394	0.0356839422259983	0.0356564019448947	0.0356744704570792	0.724186704384724	1.76623376623377	0.980810234541578	0.788571428571429	0.666666666666667	0.397959183673469	n/a	22.7837124049036	6.66167369624345	29.4453861011471	3.42938231700106	1.57672750206945	5.00610981907052	1.65556387717293	0.8672001261382
	x11	2148	1195	3343	558	294	852	323	159	482	1593	1097	2690	3573.27777777778	256	7392	36	4462.75	28	636.666666666667	3	354.2	5	n/a	0	0.868229587712207	0.770967741935484	0.830765407554672	0.137303149606299	0.119951040391677	0.130775134305449	0.0751337520353571	0.0614849187935035	0.0700072621641249	0.525916143941895	0.665655339805825	0.575155013897798	0.841359773371105	0.542857142857143	0.535211267605634	n/a	16.6980208025622	9.28963447814798	25.9876552807102	4.33775400736952	2.28548329420544	6.62323730157496	2.51092212254544	1.23602667951927
	x0	10127	349	10476	2052	154	2206	682	83	765	1573	380	1953	1911.42105263158	211	3875	76	2861.17391304348	46	729.333333333333	9	337.619047619048	21	n/a	0	2.35128859995356	0.565640194489465	2.12753858651503	0.165724438701341	0.189655172413793	0.167197210853418	0.0495927865037813	0.0939977349943375	0.0522719508028698	0.122307752118809	0.648464163822526	0.145236855804269	2.13514729030807	2.35680751173709	1.81439393939394	n/a	69.7125313214197	2.40245615001239	72.1149874714321	14.1256161026517	1.06010959054988	15.1857256932015	4.69477104386375	0.571357766335325
	r9	11041	392	11433	2505	88	2593	1183	108	1291	1725	474	2199	2274.15277777778	201	4144	72	2925.47169811321	53	827	6	286.692307692308	13	n/a	0	2.03971919453168	0.585074626865672	1.87950024658885	0.179582765789662	0.0903490759753594	0.173758627621792	0.0774670944928295	0.113207547169811	0.0795685670261942	0.117115893814923	0.806122448979592	0.143565972448913	1.86288784884729	2.06	2.40350877192982	n/a	67.4304838798331	2.39405395171584	69.824537831549	15.2987376251229	0.53744068303825	15.8361783081612	7.22491281857102	0.65958629281967
	r8	21566	15	21581	3139	14	3153	3568	17	3585	525	24	549	5742.5625	323	9195	48	6352.67441860465	43	614.5	2	416.333333333333	3	n/a	0	2.98202433628319	0.272727272727273	2.96157540826129	0.122335242994661	0.25	0.122613260742757	0.141418945699564	0.320754716981132	0.141794881936479	0.0185689527110671	0.521739130434783	0.0193862777640453	2.95784218554985	3.89189189189189	2.76923076923077	n/a	78.2388814517329	0.0544182148648796	78.2932996665977	11.3879184307238	0.0507903338738876	11.4387087645977	12.9442793758594	0.0616739768468635
	r51	526	162	688	97	28	125	65	48	113	730	508	1238	654.820512820513	206	835	39	n/a	0	780.714285714286	28	334.363636363636	11	n/a	0	0.589686098654709	0.277397260273973	0.466124661246612	0.0734292202876609	0.0389972144846797	0.0613045610593428	0.0480413895048041	0.0687679083094556	0.0550950755728913	1.06104651162791	2.13445378151261	1.33693304535637	n/a	0.470304975922953	0.443478260869565	n/a	20.5967577727308	6.34348813532775	26.9402459080586	3.79826141436291	1.09640535672331	4.89466677108622	2.54522672096484	1.87955204009711
	r39	1216	61	1277	347	44	391	101	46	147	1137	504	1641	1233.03448275862	261	2055	29	1770.41176470588	17	682.4	5	321.285714285714	7	n/a	0	0.767192429022082	0.102693602693603	0.586048646167967	0.141401792991035	0.072013093289689	0.127569331158238	0.0374074074074074	0.0755336617405583	0.0444242973708069	0.683293269230769	3.33774834437086	0.904132231404959	0.573163997791276	0.608888888888889	0.713286713286713	n/a	34.0063761955367	1.70591196375636	35.712288159293	9.70412215448291	1.23049387549639	10.9346160299793	2.82454275966217	1.28642541529168
	r38	66	24	90	42	5	47	18	14	32	229	145	374	342.24	244	371	25	n/a	0	n/a	0	342.24	25	n/a	0	0.228373702422145	0.146341463414634	0.198675496688742	0.134185303514377	0.0273224043715847	0.094758064516129	0.0534124629080119	0.0804597701149425	0.0626223091976517	1.81746031746032	3.37209302325581	2.21301775147929	n/a	n/a	0.198675496688742	n/a	7.71388499298738	2.80504908835905	10.5189340813464	4.90883590462833	0.584385226741468	5.4932211313698	2.10378681626928	1.63627863487611
	r37	1670	555	2225	219	78	297	154	126	280	2543	1393	3936	1070.5612244898	210	1623	98	1416.5	52	810.69696969697	33	346.461538461538	13	n/a	0	0.572702331961591	0.347526612398247	0.493020163970751	0.0501488435997252	0.0376084860173578	0.0461108523521192	0.0347472924187726	0.0621915103652517	0.0433570764942707	1.24473813020069	1.83530961791831	1.40471092077088	0.553065260382334	0.370813397129187	0.364444444444444	n/a	15.9176476195015	5.28999666396607	21.2076442834676	2.08740408902445	0.743458990611447	2.8308630796359	1.46785493018158	1.20097221560311
	r31	775	284	1059	225	58	283	88	80	168	446	174	620	1750.73913043478	227	3040	23	2009.89473684211	19	753.5	2	286	2	n/a	0	1.02108036890646	0.91025641025641	0.988795518207283	0.171886936592819	0.107806691449814	0.153221440173254	0.0608575380359613	0.155038759689922	0.0856269113149847	0.409926470588235	0.412322274881517	0.410596026490066	0.994969818913481	1.09433962264151	0.5	n/a	19.2465294161472	7.05292174733653	26.2994511634837	5.58770208855887	1.44038542727295	7.02808751583182	2.18541237241414	1.98673852037649
	r25	331	101	432	33	16	49	20	13	33	846	826	1672	1948.91304347826	200	3326	23	2742.73333333333	15	843	2	359.6	5	200	1	0.368186874304783	0.11812865497076	0.246294184720639	0.0275689223057644	0.0170212765957447	0.0229293401965372	0.0165289256198347	0.0137857900318134	0.0153274500696702	2.203125	6.35384615384615	3.25291828793774	0.246720799500312	0.292307692307692	0.209876543209877	0.142857142857143	7.38427216954824	2.2532069157836	9.63747908533185	0.736196319018405	0.356943669827105	1.09313998884551	0.446179587283882	0.290016731734523
	r22	158	49	207	60	20	80	15	8	23	16	54	70	546.304347826087	205	682	23	n/a	0	665.266666666667	15	323.25	8	n/a	0	1.73626373626374	0.597560975609756	1.19653179190751	0.317460317460317	0.18018018018018	0.266666666666667	0.0641025641025641	0.0650406504065041	0.0644257703081232	0.0686695278969957	0.701298701298701	0.225806451612903	n/a	1.22794117647059	1.08108108108108	n/a	12.574612017509	3.89972144846797	16.4743334659769	4.77516912057302	1.59172304019101	6.36689216076403	1.19379228014326	0.636689216076403
	r10	3706	94	3800	873	17	890	448	57	505	457	134	591	746.067796610169	200	1250	59	1230.47826086957	23	712.454545454546	11	320	24	200	1	2.08436445444319	0.451923076923077	1.91339375629406	0.189329863370202	0.0596491228070175	0.181781045751634	0.0889594916600477	0.23265306122449	0.095625828441583	0.0909090909090909	0.797619047619048	0.11376323387873	2.19047619047619	1.78589420654912	1.2227602905569	n/a	84.1928302058249	2.13549002680722	86.3283202326321	19.8327956744968	0.386205643145986	20.2190013176428	10.1776545958472	1.29492480348948
	pixie	942	283	1225	197	36	233	166	101	267	784	301	1085	1398.14285714286	202	1856	28	1704	21	651.25	4	253	3	n/a	0	0.821272885789015	0.646118721461187	0.772870662460568	0.104122621564482	0.0525547445255474	0.0904152114862243	0.0863234529381175	0.162903225806452	0.104994101454974	0.600766283524904	0.716666666666667	0.628985507246377	0.765526866713189	0.868852459016393	0.733333333333333	n/a	24.0625319301114	7.22897721467252	31.2915091447839	5.03218555226321	0.91958720752018	5.95177275978339	4.24031879023194	2.57995299887606
	molly	2896	74	2970	562	46	608	121	152	273	989	587	1576	1261.325	200	1872	40	1686.08	25	778.285714285714	7	379	7	200	1	1.73205741626794	0.0942675159235669	1.20879120879121	0.140289565651523	0.0565805658056581	0.12616725461714	0.0272093546210929	0.214992927864215	0.0529685681024447	0.276334171556301	2.15808823529412	0.409244352116333	1.22418012726383	1.24542124542125	0.914893617021277	n/a	57.3999563950607	1.46671159296771	58.8666679880285	11.1390799357818	0.911739638871821	12.0508195746536	2.39827165877153	3.01270489366341
	elsa	531	262	793	153	66	219	43	48	91	382	225	607	2016.88235294118	245	5139	17	2885.54545454545	11	593	2	340	4	n/a	0	0.918685121107266	0.772861356932153	0.864776444929117	0.160041841004184	0.123364485981308	0.146881287726358	0.0403377110694184	0.0867992766726944	0.0562075355157505	0.52544704264099	0.598404255319149	0.550317316409791	0.8721071863581	0.764705882352941	0.82258064516129	n/a	15.4869192405285	7.64138011491236	23.1282993554408	4.46233266252516	1.92492781520693	6.38726047773209	1.25411963718027	1.39994750196868
	y1_long	653	1436	2089	205	343	548	204	305	509	246	229	475	4294.77777777778	839	9405	18	4498.05882352941	17	839	1	n/a	0	n/a	0	0.996946564885496	1.63740022805017	1.36357702349869	0.185856754306437	0.174111675126904	0.178327367393427	0.184782608695652	0.151892430278884	0.163560411311054	0.231638418079096	0.109884836852207	0.150985378258106	1.36638214051215	0.888888888888889	n/a	n/a	8.44695107753603	18.5755310066489	27.0224820841849	2.65179934287119	4.43691304685277	7.08871238972395	2.6388637363206	3.9453599979303
	y1_short	215	104	319	2	30	32	0	4	4	156	537	693	248.382978723404	201	621	47	n/a	0	621	1	240.282608695652	46	n/a	0	1.36075949367089	0.182136602451839	0.43758573388203	0.00539083557951483	0.0465116279069767	0.031496062992126	0	0.00596125186289121	0.00383141762452107	0.71889400921659	3.89130434782609	1.95211267605634	n/a	n/a	0.43758573388203	n/a	18.4169950316944	8.9086859688196	27.325681000514	0.171320884015762	2.56981326023642	2.74113414425218	0	0.342641768031523
	y1_tandem	1050	354	1404	427	199	626	182	151	333	899	757	1656	6937.86666666667	885	9395	45	7368.92857142857	42	903	3	n/a	0	n/a	0	0.696286472148541	0.319783197831978	0.536902485659656	0.20037541060535	0.157686212361331	0.184497494842322	0.0765993265993266	0.115267175572519	0.0903418339663592	0.541892706449668	1.07528409090909	0.700804062632247	0.526377952755905	0.893333333333333	n/a	n/a	3.36318560940923	1.13387400545797	4.4970596148672	1.36769548115975	0.637403748830893	2.00509922999065	0.5829521722976	0.483658120972185
[truncated: 4 more columns]
