# Supplementary material for: In silico reversal of repeat-induced point mutation (RIP) identifies the origins of repeat families and uncovers obscured duplicated genes
Source: BMC Genomics. 2010 Nov 24;11:655. doi: 10.1186/1471-2164-11-655 (PMC3017866; doi:10.1186/1471-2164-11-655)
Supplement: Additional file 6 — List of predicted functional RecQ helicases in the S. nodorum genome. [file 1471-2164-11-655-S6.ZIP › sn15_ripcal_summary_majority_consensus.txt]

	01 model	02 total ca->ta	03 total ca<-ta	04 total ca<->ta	05 total cc->tc	06 total cc<-tc	07 total cc<->tc	08 total cg->tg	09 total cg<-tg	10 total cg<->tg	11 total ct->tt	12 total ct<-tt	13 total ct<->tt	14 avg match length	15 min match length	16 max match length	17 no. matches	18 avg match length >1kb	19 no. matches >1kb	20 avg match length <=1kb, >500bp	21 no. matches <=1kb, >500bp	22 avg match length <=500bp, >200bp	23 no. matches <=500bp, >200bp	24 avg match length <=200bp	25 no. matches <=200bp	26 dominance ca->ta	27 dominance ca<-ta	28 dominance ca<->ta	29 dominance cc->tc	30 dominance cc<-tc	31 dominance cc<->tc	32 dominance cg->tg	33 dominance cg<-tg	34 dominance cg<->tg	35 dominance ct->tt	36 dominance ct<-tt	37 dominance ct<->tt	38 dominance ca<->ta >1kb	39 dominance ca<->ta <=1kb, >500bp	40 dominance ca<->ta <=500bp, >200bp	41 dominance ca<->ta <=200	42 ca->ta / kb	43 ca<-ta / kb	44 ca<->ta / kb	45 cc->tc / kb	46 cc<-tc / kb	47 cc<->tc / kb	48 cg->tg / kb	49 cg<-tg / kb
	elsa	239	348	587	96.25	95.5	191.75	32	35	67	380	117.25	497.25	2016.88235294118	245	5139	17	2885.54545454545	11	593	2	340	4	n/a	0	0.470241023118544	1.40464177598385	0.776455026455027	0.147849462365591	0.190904547726137	0.166558089033659	0.0447396015379238	0.0624164065983058	0.0525078369905956	1.03471749489449	0.24503657262278	0.587939698492462	0.777377521613833	0.538461538461538	0.870588235294118	n/a	6.9705719368857	10.1496193892729	17.1201913261586	2.80718639717677	2.78531221745851	5.59249861463528	0.933298334645784	1.02079505351883
	molly	288	689	977	199	139	338	144.5	101.5	246	781	152	933	1261.325	200	1872	40	1686.08	25	778.285714285714	7	379	7	200	1	0.256113828368164	1.75541401273885	0.64403427818062	0.163988463123197	0.147480106100796	0.156771799628942	0.113958990536278	0.103571428571429	0.109430604982206	1.23673792557403	0.163528778913394	0.597693786034593	0.694873881204231	0.285294117647059	0.621739130434783	1	5.70828295641488	13.6562741561453	19.3645571125602	3.94426495946723	2.75503934354746	6.69930430301469	2.86405169167344	2.01177333359761
	pixie	227.5	520	747.5	113	46.5	159.5	85.5	139	224.5	623.5	297	920.5	1398.14285714286	202	1856	28	1704	21	651.25	4	253	3	n/a	0	0.27676399026764	1.07772020725389	0.573016481410502	0.120662039508809	0.0486401673640167	0.0842800528401585	0.0886929460580913	0.160972785176607	0.122845417236662	1.46361502347418	0.420978029766123	0.81352187361909	0.552480306578667	0.727699530516432	0.894736842105263	n/a	5.81128026974558	13.282926330847	19.0942066005926	2.88648206804945	1.1878001430469	4.07428221109635	2.18401961786043	3.55062838459181
	r10	541	842	1383	142	202.5	344.5	68	107	175	667	258	925	746.067796610169	200	1250	59	1230.47826086957	23	712.454545454545	11	320	24	200	1	0.616875712656785	1.48370044052863	0.95742471443406	0.11128526645768	0.167771333885667	0.138743455497382	0.0503703703703704	0.0821497120921305	0.0659754948162111	0.88814913448735	0.22405557967868	0.486202365308804	1.62008032128514	0.55688622754491	0.34704641350211	1.71428571428571	12.2904266436458	19.1285383252306	31.4189649688764	3.22595301921941	4.60039074923895	7.82634376845836	1.54482257258394	2.43082375391885
	r22	34.5	55.5	90	30	18	48	2	9	11	24	24	48	546.304347826087	205	682	23	n/a	0	665.266666666667	15	323.25	8	n/a	0	0.616071428571429	1.08823529411765	0.841121495327103	0.495867768595041	0.203389830508475	0.322147651006711	0.0225988700564972	0.0923076923076923	0.0591397849462366	0.360902255639098	0.290909090909091	0.322147651006711	n/a	0.843023255813954	0.833333333333333	n/a	2.74572224432949	4.41703143653004	7.16275368085953	2.38758456028651	1.43255073617191	3.82013529645842	0.159172304019101	0.716275368085953
	r25	239	354	593	123	62.5	185.5	62.5	57	119.5	505.5	183.5	689	1948.91304347826	200	3326	23	2742.73333333333	15	843	2	359.6	5	200	1	0.345875542691751	1.16831683168317	0.596579476861167	0.152416356877323	0.105130361648444	0.132358187656083	0.0720461095100865	0.095	0.0814310051107325	1.19081272084806	0.387539598732841	0.767260579064588	0.606194690265487	0.644736842105263	0.4875	0.0833333333333333	5.33184606804239	7.89737869492471	13.2292247629671	2.74400446179587	1.39431121026213	4.138315672058	1.39431121026213	1.27161182375906
	r31	324	404.5	728.5	136	79	215	65	72.5	137.5	465.5	56.5	522	1750.73913043478	227	3040	23	2009.89473684211	19	753.5	2	286	2	n/a	0	0.486121530382596	1.94471153846154	0.833047455688965	0.159157401989468	0.148078725398313	0.154899135446686	0.0702323068611561	0.134259259259259	0.0938246332309792	0.886666666666667	0.101618705035971	0.482886216466235	0.855303494788473	0.695652173913043	0.285714285714286	n/a	8.04629100752477	10.0454466436536	18.0917376511784	3.37745548464003	1.96190428887178	5.33935977351181	1.6142250478059	1.80048178409119
	r37	311	1011	1322	107	107	214	34	132	166	1729	3220	4949	1070.5612244898	210	1623	98	1416.5	52	810.69696969697	33	346.461538461538	13	n/a	0	0.166310160427807	0.292281006071119	0.248076562206793	0.0515911282545805	0.0245244098097639	0.0332453006058723	0.015836050302748	0.0304287690179806	0.025597532767926	3.82522123893805	2.576	2.90775558166863	0.273258977149075	0.180319242238204	0.265642151481888	n/a	2.96430443692513	9.63637230138684	12.600676738312	1.01987323071058	1.01987323071058	2.03974646142115	0.324071867702426	1.25816136872706
	r38	17	37.5	54.5	30	13	43	13	14	27	148	161	309	342.24	244	371	25	n/a	0	n/a	0	342.24	25	n/a	0	0.0890052356020942	0.199468085106383	0.143799472295515	0.168539325842697	0.0611764705882353	0.1101152368758	0.0666666666666667	0.066193853427896	0.0664206642066421	2.46666666666667	2.49612403100775	2.48192771084337	n/a	n/a	0.143799472295515	n/a	1.98690977092099	4.38288920056101	6.369798971482	3.50631136044881	1.51940158952782	5.02571294997662	1.51940158952782	1.63627863487611
	r39	156.25	363	519.25	89	97	186	15	72	87	723	875	1598	1233.03448275862	261	2055	29	1770.41176470588	17	682.4	5	321.285714285714	7	n/a	0	0.188935912938331	0.347701149425287	0.277525387493319	0.0995247414034107	0.0740458015267176	0.0843824430078258	0.0154918667699458	0.0539325842696629	0.0377727124715077	2.77809798270893	1.64473684210526	2.01704007573367	0.280690537084399	0.252732240437158	0.274193548387097	n/a	4.36965154650708	10.1515744728452	14.5212260193523	2.48895352089043	2.71267968007159	5.20163320096202	0.419486548464679	2.01353543263046
	r51	68	290.5	358.5	82	48.5	130.5	16	0	16	483	514.5	997.5	654.820512820513	206	835	39	n/a	0	780.714285714286	28	334.363636363636	11	n/a	0	0.117039586919105	0.515985790408526	0.313374125874126	0.144620811287478	0.0602484472049689	0.0951166180758018	0.0252764612954186	0	0.0107635385132862	2.90963855421687	1.51769911504425	1.97524752475248	n/a	0.337579617834395	0.200495049504951	n/a	2.66269872347091	11.3752055760044	14.0379042994753	3.21090140183256	1.89913070718146	5.11003210901402	0.626517346699037	0
	r8	4789	5242	10031	1279.5	690	1969.5	867	1208.5	2075.5	1070	33	1103	5742.5625	323	9195	48	6352.67441860465	43	614.5	2	416.333333333333	3	n/a	0	1.48888543447847	2.71395288635775	1.9485236985237	0.190231935771632	0.106423999383049	0.149097240622279	0.121454086993066	0.202598491198659	0.158392795817911	0.154278710979742	0.00462152510328408	0.078360329639102	1.95135401280158	1.78333333333333	1.71604938271605	n/a	17.3739220658606	19.0173521547799	36.3912742206405	4.64187372797423	2.50323788378446	7.14511161175869	3.14537281919004	4.3842941776138
	r9	1375	2657.5	4032.5	632.5	552	1184.5	345.5	352	697.5	1982.5	521.5	2504	2274.15277777778	201	4144	72	2925.47169811321	53	827	6	286.692307692308	13	n/a	0	0.464448572876203	1.86425815503332	0.919402644778842	0.170807453416149	0.156329651656754	0.163740669062759	0.0865914786967419	0.0943446797105334	0.0903380391141044	0.842541436464088	0.146427067246947	0.423366303153267	0.928194044188281	0.738636363636364	0.777777777777778	n/a	8.39751067247265	16.2300978997062	24.6276085721789	3.86285490933742	3.3712188299672	7.23407373930463	2.11006540897404	2.149762732153
	x0	1096.5	2373	3469.5	695	484.5	1179.5	196	124	320	1512	579	2091	1911.42105263158	211	3875	76	2861.17391304348	46	729.333333333333	9	337.619047619048	21	n/a	0	0.456304619225968	1.99831578947368	0.966299958223089	0.247816009983954	0.157509752925878	0.20057818212737	0.0593310125624338	0.0360832242106795	0.0474777448071217	0.760754716981132	0.194197551568003	0.420809015898571	0.991009463722398	1.13029315960912	0.578651685393258	n/a	7.54811796128535	16.3353250543822	23.8834430156676	4.78426081449459	3.33521491312608	8.11947572762067	1.34923038797257	0.853594735247955
	x11	926	1449	2375	538	228	766	203.5	237.5	441	1693	450.5	2143.5	3573.27777777778	256	7392	36	4462.75	28	636.666666666667	3	354.2	5	n/a	0	0.380365578147464	1.58187772925764	0.708849425458887	0.190611160318866	0.106691623771642	0.154451053533622	0.0644599303135888	0.111633372502938	0.0834516037468067	1.01529235382309	0.235309480282058	0.598408710217755	0.71820987654321	0.327731092436975	0.558823529411765	n/a	7.19849500147701	11.2641676642983	18.4626626657753	4.18227895334194	1.77241561591443	5.95469456925636	1.58195867473064	1.84626626657753
	x12	108	336.25	444.25	80.5	47	127.5	22	21	43	457	417	874	874.793103448276	210	2014	29	1690.36363636364	11	793.333333333333	3	293	15	n/a	0	0.193029490616622	0.693298969072165	0.425323121110579	0.137137989778535	0.0607039070067808	0.09366391184573	0.0340821068938807	0.0262417994376757	0.0297423482621477	2.17102137767221	1.03153988868275	1.4217161447743	0.50334672021419	0.294334069168506	0.268762677484787	n/a	4.25716425558753	13.2543655642714	17.5115298198589	3.17316409791478	1.85265481493161	5.02581891284639	0.8672001261382	0.827781938586464
	x15	480	969.5	1449.5	303	194	497	67	154	221	1675.5	789	2464.5	2408.81081081081	369	6239	37	3042.07407407407	27	818.285714285714	7	420.666666666667	3	n/a	0	0.234661451967734	0.852682497801231	0.455459544383346	0.136332958380202	0.101437908496732	0.120193470374849	0.0272523896684971	0.0788732394366197	0.0501020176830651	1.97117647058824	0.598861480075901	1.13702422145329	0.474561248005673	0.272	0.525252525252525	n/a	5.3856338217804	10.8778583129502	16.2634921347306	3.39968134999888	2.17669366963625	5.57637501963512	0.751744720956848	1.72789085115455
	x23	63.5	189.5	253	52.5	43	95.5	10	5.5	15.5	254.5	271.5	526	402.724137931034	200	563	29	n/a	0	530.333333333333	3	395.52	25	200	1	0.200315457413249	0.5921875	0.397174254317111	0.160060975609756	0.0921757770632369	0.120201384518565	0.0269905533063428	0.0109126984126984	0.017724413950829	2.01984126984127	1.14075630252101	1.44505494505495	n/a	0.299065420560748	0.409441233140655	0.772727272727273	5.43710934155322	16.2257042555013	21.6628135970545	4.49524788081171	3.68182207380769	8.1770699546194	0.856237691583183	0.470930730370751
	x26	880.5	945	1825.5	201.25	121	322.25	149.5	213.5	363	695.75	315	1010.75	2026.84210526316	240	4656	38	3208.22727272727	22	575.2	5	323.909090909091	11	n/a	0	0.841376015289059	1.45496535796767	1.07635613207547	0.116615964073591	0.0821174075330845	0.100726732828007	0.0841068917018284	0.1545981173063	0.114927972138673	0.56507614213198	0.246189917936694	0.40256895349995	1.12593094109682	1.01661129568106	0.598260869565217	n/a	11.4320955595949	12.2695403791223	23.7016359387172	2.6129576733316	1.57102051415217	4.18397818748377	1.94105427161776	2.77200727083874
	x28	259.5	433	692.5	158.75	70.5	229.25	46	64.5	110.5	545.5	288.75	834.25	1066.73333333333	231	1789	30	1541.58823529412	17	601.333333333333	3	399.1	10	n/a	0	0.345884705098301	1.02182890855457	0.589863713798978	0.186545240893067	0.0896661367249603	0.140021377309513	0.0477302204928664	0.0814136951719785	0.0629271070615034	1.17501346257404	0.508362676056338	0.808186001453136	0.595822454308094	0.159045725646123	1.12396694214876	n/a	8.10886819573777	13.5304043497281	21.6392725454659	4.9606274607837	2.20298731329292	7.16361477407662	1.43741016186488	2.01549903131054
	x35	203.5	310	513.5	35.5	49.5	85	27	24	51	169.5	78.5	248	757.526315789474	257	1160	19	1157.5	8	710.333333333333	3	375.25	8	n/a	0	0.877155172413793	2.03947368421053	1.33723958333333	0.08875	0.12	0.104615384615385	0.0660954712362301	0.0547945205479452	0.0602480803307738	0.637218045112782	0.204693611473273	0.381832178598922	1.46986721144025	1.41624365482233	0.933333333333333	n/a	14.1388174807198	21.5382477593275	35.6770652400472	2.46647675953589	3.43917181963454	5.90564857917043	1.87591190161884	1.66747724588342
	x36	42.5	53	95.5	25	17.5	42.5	10	9.5	19.5	54.5	6.5	61	506.7	461	513	10	n/a	0	511.777777777778	9	461	1	n/a	0	0.474860335195531	1.58208955223881	0.776422764227642	0.233644859813084	0.253623188405797	0.241477272727273	0.0819672131147541	0.123376623376623	0.0979899497487437	0.703225806451613	0.08125	0.387301587301587	n/a	0.747787610619469	1.1	n/a	8.38760607854746	10.4598381685415	18.847444247089	4.93388592855733	3.45372014999013	8.38760607854746	1.97355437142293	1.87487665285179
	x3	6475.58333333333	8798.33333333333	15273.9166666667	1411.25	1430	2841.25	990.5	2133	3123.5	5013.75	7986.41666666667	13000.1666666667	2175.76525821596	201	9378	213	2951.88965517241	145	719.542857142857	35	310	33	n/a	0	0.873249724675792	0.761798936454222	0.805377473316958	0.113082439669333	0.0755903846916256	0.0904926334563966	0.0767794737964046	0.117102897377126	0.100384590662696	0.564781090417543	0.646080519900766	0.612099001820579	0.827669628968069	0.589456869009585	0.708133971291866	n/a	13.9729226635134	18.9849199533343	32.9578426168477	3.04517540641898	3.0856338927753	6.13080929919428	2.13728697258317	4.60255740789491
	x48	90	85.5	175.5	37	10.5	47.5	8	14	22	42	40	82	255.954545454545	206	269	22	n/a	0	n/a	0	255.954545454545	22	n/a	0	1.03448275862069	1.32558139534884	1.15841584158416	0.264285714285714	0.0752688172043011	0.16994633273703	0.0473372781065089	0.102941176470588	0.0721311475409836	0.311111111111111	0.363636363636364	0.33469387755102	n/a	n/a	1.15841584158416	n/a	15.9829515183804	15.1838039424614	31.1667554608418	6.57076895755638	1.86467767714438	8.43544663470076	1.42070680163381	2.48623690285917
	x96	37	77.5	114.5	8	6.5	14.5	4	7.5	11.5	71	31	102	308.642857142857	306	313	14	n/a	0	n/a	0	308.642857142857	14	n/a	0	0.44578313253012	1.72222222222222	0.89453125	0.0714285714285714	0.0560344827586207	0.0635964912280702	0.0344827586206897	0.0652173913043478	0.0497835497835498	1.44897959183673	0.33879781420765	0.725978647686833	n/a	n/a	0.89453125	n/a	8.56283267762092	17.9356630409627	26.4984957185837	1.85142328164777	1.50428141633881	3.35570469798658	0.925711640823883	1.73570932654478
	y1	3723	383	4106	907.5	272.75	1180.25	843.25	120	963.25	856.5	1384.5	2241	3647.12727272727	201	9405	110	6541.72881355932	59	833.8	5	240.282608695652	46	n/a	0	1.4279413174801	0.215501477000985	0.93648078458205	0.16735051403808	0.144503311258278	0.161451386751479	0.153681428831784	0.0588163215292244	0.127968381547046	0.156474080840375	1.78472446019981	0.358588687094968	1.10746182656295	0.876404494382023	0.223165554881747	n/a	9.28003110792056	0.954674164473159	10.2347052723937	2.26205431921512	0.679862606684215	2.94191692589934	2.10190336603653	0.299114620722661
	01 model	02 total ca->ta	03 total ca<-ta	04 total ca<->ta	05 total cc->tc	06 total cc<-tc	07 total cc<->tc	08 total cg->tg	09 total cg<-tg	10 total cg<->tg	11 total ct->tt	12 total ct<-tt	13 total ct<->tt	14 avg match length	15 min match length	16 max match length	17 no. matches	18 avg match length >1kb	19 no. matches >1kb	20 avg match length <=1kb, >500bp	21 no. matches <=1kb, >500bp	22 avg match length <=500bp, >200bp	23 no. matches <=500bp, >200bp	24 avg match length <=200bp	25 no. matches <=200bp	26 dominance ca->ta	27 dominance ca<-ta	28 dominance ca<->ta	29 dominance cc->tc	30 dominance cc<-tc	31 dominance cc<->tc	32 dominance cg->tg	33 dominance cg<-tg	34 dominance cg<->tg	35 dominance ct->tt	36 dominance ct<-tt	37 dominance ct<->tt	38 dominance ca<->ta >1kb	39 dominance ca<->ta <=1kb, >500bp	40 dominance ca<->ta <=500bp, >200bp	41 dominance ca<->ta <=200	42 ca->ta / kb	43 ca<-ta / kb	44 ca<->ta / kb	45 cc->tc / kb	46 cc<-tc / kb	47 cc<->tc / kb	48 cg->tg / kb	49 cg<-tg / kb
	elsa	239	348	587	96.25	95.5	191.75	32	35	67	380	117.25	497.25	2016.88235294118	245	5139	17	2885.54545454545	11	593	2	340	4	n/a	0	0.470241023118544	1.40464177598385	0.776455026455027	0.147849462365591	0.190904547726137	0.166558089033659	0.0447396015379238	0.0624164065983058	0.0525078369905956	1.03471749489449	0.24503657262278	0.587939698492462	0.777377521613833	0.538461538461538	0.870588235294118	n/a	6.9705719368857	10.1496193892729	17.1201913261586	2.80718639717677	2.78531221745851	5.59249861463528	0.933298334645784	1.02079505351883
	molly	288	689	977	199	139	338	144.5	101.5	246	781	152	933	1261.325	200	1872	40	1686.08	25	778.285714285714	7	379	7	200	1	0.256113828368164	1.75541401273885	0.64403427818062	0.163988463123197	0.147480106100796	0.156771799628943	0.113958990536278	0.103571428571429	0.109430604982206	1.23673792557403	0.163528778913394	0.597693786034593	0.694873881204231	0.285294117647059	0.621739130434783	1	5.70828295641488	13.6562741561453	19.3645571125602	3.94426495946723	2.75503934354746	6.69930430301469	2.86405169167344	2.01177333359761
	pixie	227.5	520	747.5	113	46.5	159.5	85.5	139	224.5	623.5	297	920.5	1398.14285714286	202	1856	28	1704	21	651.25	4	253	3	n/a	0	0.27676399026764	1.07772020725389	0.573016481410502	0.120662039508809	0.0486401673640167	0.0842800528401585	0.0886929460580913	0.160972785176607	0.122845417236662	1.46361502347418	0.420978029766123	0.81352187361909	0.552480306578667	0.727699530516432	0.894736842105263	n/a	5.81128026974558	13.282926330847	19.0942066005926	2.88648206804945	1.1878001430469	4.07428221109635	2.18401961786043	3.55062838459181
	r10	541	842	1383	142	202.5	344.5	68	107	175	667	258	925	746.067796610169	200	1250	59	1230.47826086957	23	712.454545454546	11	320	24	200	1	0.616875712656785	1.48370044052863	0.95742471443406	0.11128526645768	0.167771333885667	0.138743455497382	0.0503703703703704	0.0821497120921305	0.0659754948162111	0.88814913448735	0.22405557967868	0.486202365308804	1.62008032128514	0.55688622754491	0.34704641350211	1.71428571428571	12.2904266436458	19.1285383252306	31.4189649688764	3.22595301921941	4.60039074923895	7.82634376845836	1.54482257258394	2.43082375391885
	r22	34.5	55.5	90	30	18	48	2	9	11	24	24	48	546.304347826087	205	682	23	n/a	0	665.266666666667	15	323.25	8	n/a	0	0.616071428571429	1.08823529411765	0.841121495327103	0.495867768595041	0.203389830508475	0.322147651006711	0.0225988700564972	0.0923076923076923	0.0591397849462366	0.360902255639098	0.290909090909091	0.322147651006711	n/a	0.843023255813954	0.833333333333333	n/a	2.74572224432949	4.41703143653004	7.16275368085953	2.38758456028651	1.43255073617191	3.82013529645842	0.159172304019101	0.716275368085953
	r25	239	354	593	123	62.5	185.5	62.5	57	119.5	505.5	183.5	689	1948.91304347826	200	3326	23	2742.73333333333	15	843	2	359.6	5	200	1	0.345875542691751	1.16831683168317	0.596579476861167	0.152416356877323	0.105130361648444	0.132358187656083	0.0720461095100865	0.095	0.0814310051107325	1.19081272084806	0.387539598732841	0.767260579064588	0.606194690265487	0.644736842105263	0.4875	0.0833333333333333	5.33184606804239	7.89737869492471	13.2292247629671	2.74400446179587	1.39431121026213	4.138315672058	1.39431121026213	1.27161182375906
	r31	324	404.5	728.5	136	79	215	65	72.5	137.5	465.5	56.5	522	1750.73913043478	227	3040	23	2009.89473684211	19	753.5	2	286	2	n/a	0	0.486121530382596	1.94471153846154	0.833047455688965	0.159157401989468	0.148078725398313	0.154899135446686	0.0702323068611561	0.134259259259259	0.0938246332309792	0.886666666666667	0.101618705035971	0.482886216466235	0.855303494788473	0.695652173913043	0.285714285714286	n/a	8.04629100752477	10.0454466436536	18.0917376511784	3.37745548464003	1.96190428887178	5.33935977351181	1.6142250478059	1.80048178409119
	r37	311	1011	1322	107	107	214	34	132	166	1729	3220	4949	1070.5612244898	210	1623	98	1416.5	52	810.69696969697	33	346.461538461538	13	n/a	0	0.166310160427808	0.292281006071119	0.248076562206793	0.0515911282545805	0.0245244098097639	0.0332453006058723	0.015836050302748	0.0304287690179806	0.025597532767926	3.82522123893805	2.576	2.90775558166863	0.273258977149075	0.180319242238204	0.265642151481888	n/a	2.96430443692513	9.63637230138684	12.600676738312	1.01987323071058	1.01987323071058	2.03974646142115	0.324071867702426	1.25816136872706
	r38	17	37.5	54.5	30	13	43	13	14	27	148	161	309	342.24	244	371	25	n/a	0	n/a	0	342.24	25	n/a	0	0.0890052356020942	0.199468085106383	0.143799472295515	0.168539325842697	0.0611764705882353	0.1101152368758	0.0666666666666667	0.066193853427896	0.0664206642066421	2.46666666666667	2.49612403100775	2.48192771084337	n/a	n/a	0.143799472295515	n/a	1.98690977092099	4.38288920056101	6.369798971482	3.50631136044881	1.51940158952782	5.02571294997662	1.51940158952782	1.63627863487611
	r39	156.25	363	519.25	89	97	186	15	72	87	723	875	1598	1233.03448275862	261	2055	29	1770.41176470588	17	682.4	5	321.285714285714	7	n/a	0	0.188935912938331	0.347701149425287	0.277525387493319	0.0995247414034107	0.0740458015267176	0.0843824430078258	0.0154918667699458	0.0539325842696629	0.0377727124715077	2.77809798270893	1.64473684210526	2.01704007573367	0.280690537084399	0.252732240437158	0.274193548387097	n/a	4.36965154650708	10.1515744728452	14.5212260193523	2.48895352089043	2.71267968007159	5.20163320096202	0.419486548464679	2.01353543263046
	r51	68	290.5	358.5	82	48.5	130.5	16	0	16	483	514.5	997.5	654.820512820513	206	835	39	n/a	0	780.714285714286	28	334.363636363636	11	n/a	0	0.117039586919105	0.515985790408526	0.313374125874126	0.144620811287478	0.0602484472049689	0.0951166180758018	0.0252764612954186	0	0.0107635385132862	2.90963855421687	1.51769911504425	1.97524752475248	n/a	0.337579617834395	0.200495049504951	n/a	2.66269872347091	11.3752055760044	14.0379042994753	3.21090140183256	1.89913070718146	5.11003210901402	0.626517346699037	0
	r8	4789	5242	10031	1279.5	690	1969.5	867	1208.5	2075.5	1070	33	1103	5742.5625	323	9195	48	6352.67441860465	43	614.5	2	416.333333333333	3	n/a	0	1.48888543447847	2.71395288635775	1.9485236985237	0.190231935771632	0.106423999383049	0.149097240622279	0.121454086993066	0.202598491198659	0.158392795817911	0.154278710979742	0.00462152510328408	0.078360329639102	1.95135401280158	1.78333333333333	1.71604938271605	n/a	17.3739220658606	19.0173521547799	36.3912742206405	4.64187372797423	2.50323788378446	7.14511161175869	3.14537281919004	4.3842941776138
	r9	1375	2657.5	4032.5	632.5	552	1184.5	345.5	352	697.5	1982.5	521.5	2504	2274.15277777778	201	4144	72	2925.47169811321	53	827	6	286.692307692308	13	n/a	0	0.464448572876203	1.86425815503332	0.919402644778842	0.170807453416149	0.156329651656754	0.163740669062759	0.0865914786967419	0.0943446797105334	0.0903380391141044	0.842541436464088	0.146427067246947	0.423366303153267	0.928194044188281	0.738636363636364	0.777777777777778	n/a	8.39751067247265	16.2300978997062	24.6276085721789	3.86285490933742	3.3712188299672	7.23407373930463	2.11006540897404	2.149762732153
	x0	1096.5	2373	3469.5	695	484.5	1179.5	196	124	320	1512	579	2091	1911.42105263158	211	3875	76	2861.17391304348	46	729.333333333333	9	337.619047619048	21	n/a	0	0.456304619225968	1.99831578947368	0.966299958223089	0.247816009983954	0.157509752925878	0.20057818212737	0.0593310125624338	0.0360832242106795	0.0474777448071217	0.760754716981132	0.194197551568003	0.420809015898571	0.991009463722398	1.13029315960912	0.578651685393258	n/a	7.54811796128535	16.3353250543822	23.8834430156676	4.78426081449459	3.33521491312608	8.11947572762067	1.34923038797257	0.853594735247955
	x11	926	1449	2375	538	228	766	203.5	237.5	441	1693	450.5	2143.5	3573.27777777778	256	7392	36	4462.75	28	636.666666666667	3	354.2	5	n/a	0	0.380365578147464	1.58187772925764	0.708849425458887	0.190611160318866	0.106691623771642	0.154451053533622	0.0644599303135888	0.111633372502938	0.0834516037468067	1.01529235382309	0.235309480282058	0.598408710217755	0.71820987654321	0.327731092436975	0.558823529411765	n/a	7.19849500147701	11.2641676642983	18.4626626657753	4.18227895334194	1.77241561591443	5.95469456925636	1.58195867473064	1.84626626657753
	x12	108	336.25	444.25	80.5	47	127.5	22	21	43	457	417	874	874.793103448276	210	2014	29	1690.36363636364	11	793.333333333333	3	293	15	n/a	0	0.193029490616622	0.693298969072165	0.425323121110579	0.137137989778535	0.0607039070067808	0.09366391184573	0.0340821068938807	0.0262417994376757	0.0297423482621477	2.17102137767221	1.03153988868275	1.4217161447743	0.50334672021419	0.294334069168506	0.268762677484787	n/a	4.25716425558753	13.2543655642714	17.5115298198589	3.17316409791478	1.85265481493161	5.02581891284639	0.8672001261382	0.827781938586464
	x15	480	969.5	1449.5	303	194	497	67	154	221	1675.5	789	2464.5	2408.81081081081	369	6239	37	3042.07407407407	27	818.285714285714	7	420.666666666667	3	n/a	0	0.234661451967734	0.852682497801231	0.455459544383346	0.136332958380202	0.101437908496732	0.120193470374849	0.0272523896684971	0.0788732394366197	0.0501020176830651	1.97117647058824	0.598861480075901	1.13702422145329	0.474561248005673	0.272	0.525252525252525	n/a	5.3856338217804	10.8778583129502	16.2634921347306	3.39968134999888	2.17669366963625	5.57637501963512	0.751744720956848	1.72789085115455
	x23	63.5	189.5	253	52.5	43	95.5	10	5.5	15.5	254.5	271.5	526	402.724137931034	200	563	29	n/a	0	530.333333333333	3	395.52	25	200	1	0.200315457413249	0.5921875	0.397174254317111	0.160060975609756	0.0921757770632369	0.120201384518565	0.0269905533063428	0.0109126984126984	0.017724413950829	2.01984126984127	1.14075630252101	1.44505494505495	n/a	0.299065420560748	0.409441233140655	0.772727272727273	5.43710934155322	16.2257042555013	21.6628135970545	4.49524788081171	3.68182207380769	8.1770699546194	0.856237691583183	0.470930730370751
	x26	880.5	945	1825.5	201.25	121	322.25	149.5	213.5	363	695.75	315	1010.75	2026.84210526316	240	4656	38	3208.22727272727	22	575.2	5	323.909090909091	11	n/a	0	0.841376015289059	1.45496535796767	1.07635613207547	0.116615964073591	0.0821174075330845	0.100726732828007	0.0841068917018284	0.1545981173063	0.114927972138673	0.56507614213198	0.246189917936694	0.40256895349995	1.12593094109682	1.01661129568106	0.598260869565217	n/a	11.4320955595949	12.2695403791223	23.7016359387172	2.6129576733316	1.57102051415217	4.18397818748377	1.94105427161776	2.77200727083874
	x28	259.5	433	692.5	158.75	70.5	229.25	46	64.5	110.5	545.5	288.75	834.25	1066.73333333333	231	1789	30	1541.58823529412	17	601.333333333333	3	399.1	10	n/a	0	0.345884705098301	1.02182890855457	0.589863713798978	0.186545240893067	0.0896661367249603	0.140021377309513	0.0477302204928664	0.0814136951719785	0.0629271070615034	1.17501346257404	0.508362676056338	0.808186001453136	0.595822454308094	0.159045725646123	1.12396694214876	n/a	8.10886819573777	13.5304043497281	21.6392725454659	4.9606274607837	2.20298731329292	7.16361477407662	1.43741016186488	2.01549903131054
	x35	203.5	310	513.5	35.5	49.5	85	27	24	51	169.5	78.5	248	757.526315789474	257	1160	19	1157.5	8	710.333333333333	3	375.25	8	n/a	0	0.877155172413793	2.03947368421053	1.33723958333333	0.08875	0.12	0.104615384615385	0.0660954712362301	0.0547945205479452	0.0602480803307738	0.637218045112782	0.204693611473273	0.381832178598922	1.46986721144025	1.41624365482233	0.933333333333333	n/a	14.1388174807198	21.5382477593275	35.6770652400472	2.46647675953589	3.43917181963454	5.90564857917043	1.87591190161884	1.66747724588342
	x36	42.5	53	95.5	25	17.5	42.5	10	9.5	19.5	54.5	6.5	61	506.7	461	513	10	n/a	0	511.777777777778	9	461	1	n/a	0	0.474860335195531	1.58208955223881	0.776422764227642	0.233644859813084	0.253623188405797	0.241477272727273	0.0819672131147541	0.123376623376623	0.0979899497487437	0.703225806451613	0.08125	0.387301587301587	n/a	0.747787610619469	1.1	n/a	8.38760607854746	10.4598381685415	18.847444247089	4.93388592855733	3.45372014999013	8.38760607854746	1.97355437142293	1.87487665285179
	x3	6475.58333333333	8798.33333333333	15273.9166666667	1411.25	1430	2841.25	990.5	2133	3123.5	5013.75	7986.41666666667	13000.1666666667	2175.76525821596	201	9378	213	2951.88965517241	145	719.542857142857	35	310	33	n/a	0	0.873249724675792	0.761798936454222	0.805377473316958	0.113082439669333	0.0755903846916256	0.0904926334563966	0.0767794737964046	0.117102897377126	0.100384590662696	0.564781090417543	0.646080519900766	0.612099001820579	0.827669628968069	0.589456869009585	0.708133971291866	n/a	13.9729226635134	18.9849199533343	32.9578426168477	3.04517540641898	3.0856338927753	6.13080929919428	2.13728697258317	4.60255740789491
	x48	90	85.5	175.5	37	10.5	47.5	8	14	22	42	40	82	255.954545454545	206	269	22	n/a	0	n/a	0	255.954545454545	22	n/a	0	1.03448275862069	1.32558139534884	1.15841584158416	0.264285714285714	0.0752688172043011	0.16994633273703	0.0473372781065089	0.102941176470588	0.0721311475409836	0.311111111111111	0.363636363636364	0.33469387755102	n/a	n/a	1.15841584158416	n/a	15.9829515183804	15.1838039424614	31.1667554608418	6.57076895755638	1.86467767714438	8.43544663470076	1.42070680163381	2.48623690285917
	x96	37	77.5	114.5	8	6.5	14.5	4	7.5	11.5	71	31	102	308.642857142857	306	313	14	n/a	0	n/a	0	308.642857142857	14	n/a	0	0.44578313253012	1.72222222222222	0.89453125	0.0714285714285714	0.0560344827586207	0.0635964912280702	0.0344827586206897	0.0652173913043478	0.0497835497835498	1.44897959183673	0.33879781420765	0.725978647686833	n/a	n/a	0.89453125	n/a	8.56283267762092	17.9356630409627	26.4984957185837	1.85142328164777	1.50428141633881	3.35570469798658	0.925711640823883	1.73570932654478
	y1	3723	383	4106	907.5	272.75	1180.25	843.25	120	963.25	856.5	1384.5	2241	3647.12727272727	201	9405	110	6541.72881355932	59	833.8	5	240.282608695652	46	n/a	0	1.4279413174801	0.215501477000985	0.93648078458205	0.16735051403808	0.144503311258278	0.161451386751479	0.153681428831784	0.0588163215292244	0.127968381547046	0.156474080840375	1.78472446019981	0.358588687094968	1.10746182656295	0.876404494382023	0.223165554881747	n/a	9.28003110792056	0.954674164473159	10.2347052723937	2.26205431921512	0.679862606684215	2.94191692589934	2.10190336603653	0.299114620722661
[truncated: 4 more columns]
